# Supplementary material for: Systems Genetic Analyses Highlight a TGFβ-FOXO3 Dependent Striatal Astrocyte Network Conserved across Species and Associated with Stress, Sleep, and Huntington’s Disease
Source: PLoS Genet. 2016 Jul 8;12(7):e1006137. doi: 10.1371/journal.pgen.1006137 (PMC4938493; doi:10.1371/journal.pgen.1006137)
Supplement: S1 Table — (XLSX) [file pgen.1006137.s007.xlsx]

## Sheet: S1_Table.txt
probeID	Gene.Symbol	module	k.all	k.in	k.out	k.diff	k.in.normed	k.all.normed	to.all	to.in	to.out	to.diff	to.in.normed	to.all.normed
1007_s_at	DDR1	darkolivegreen4	237.687	3.32585	234.362	-231.036	0.0852782	0.00529041	270.111	1.54067	268.571	-267.03	0.0395045	0.00601209
1053_at	RFC2	grey	223.479	135.586	87.8933	47.6927	0.00442224	0.00497417	259.254	0	259.254	-259.254	0	0.00577043
117_at	HSPA6	skyblue	252.842	70.5047	182.338	-111.833	0.0179767	0.00562772	299.522	59.841	239.681	-179.84	0.0152578	0.00666671
121_at	PAX8	grey	178.866	136.6	42.266	94.334	0.00445532	0.00398117	213.132	0	213.132	-213.132	0	0.00474386
1255_g_at	GUCA1A	skyblue	299.867	134.113	165.754	-31.6403	0.0341952	0.00667439	375.731	96.3733	279.358	-182.985	0.0245725	0.00836297
1294_at	UBA7	grey	186.095	125.558	60.5373	65.0206	0.00409517	0.00414208	230.278	0	230.278	-230.278	0	0.00512548
1316_at	THRA	grey	191.766	134.666	57.0995	77.5669	0.00439225	0.0042683	230.186	0	230.186	-230.186	0	0.00512344
1320_at	PTPN21	grey	209.67	132.304	77.366	54.9378	0.00431519	0.0046668	245.256	0	245.256	-245.256	0	0.00545887
1405_i_at	CCL5	grey	212.539	147.509	65.0301	82.4792	0.00481113	0.00473067	235.462	0	235.462	-235.462	0	0.00524086
1431_at	CYP2E1	grey	183.706	132.918	50.7877	82.1307	0.00433524	0.0040889	220.756	0	220.756	-220.756	0	0.00491355
1438_at	EPHB3	grey	182.125	121.825	60.3004	61.5241	0.0039734	0.00405371	229.803	0	229.803	-229.803	0	0.00511492
1487_at	ESRRA	salmon	201.227	28.9964	172.231	-143.235	0.0189271	0.00447888	257.961	25.6335	232.327	-206.694	0.016732	0.00574165
1494_f_at	CYP2A6	grey	224.909	151.733	73.1757	78.5573	0.00494889	0.00500598	251.127	0	251.127	-251.127	0	0.00558955
1598_g_at	GAS6	grey	193.943	134.606	59.3372	75.2688	0.00439028	0.00431676	229.392	0	229.392	-229.392	0	0.00510578
160020_at	MMP14	grey	166.52	123.757	42.763	80.9935	0.00403642	0.00370636	213.82	0	213.82	-213.82	0	0.00475916
1729_at	TRADD	grey	215.08	114.523	100.557	13.9654	0.00373526	0.00478722	268.466	0	268.466	-268.466	0	0.00597548
1773_at	FNTB	grey	227.94	128.46	99.4791	28.9814	0.00418984	0.00507344	270.761	0	270.761	-270.761	0	0.00602655
177_at	PLD1	grey	153.045	112.128	40.9164	71.2118	0.00365715	0.00340644	213.409	0	213.409	-213.409	0	0.00475002
179_at	PMS2P11	grey	204.316	139.601	64.7145	74.8869	0.00455321	0.00454763	238.269	0	238.269	-238.269	0	0.00530336
1861_at	BAD	grey	212.292	138.586	73.7063	64.8795	0.00452008	0.00472516	247.164	0	247.164	-247.164	0	0.00550134
200000_s_at	PRPF8	grey	196.853	130.558	66.2953	64.2629	0.00425826	0.00438153	236.206	0	236.206	-236.206	0	0.00525744
200001_at	CAPNS1	grey	236.152	152.24	83.912	68.3279	0.00496542	0.00525623	260.965	0	260.965	-260.965	0	0.00580853
200002_at	RPL35	cyan	241.805	17.3548	224.45	-207.095	0.100317	0.00538205	277.536	4.48984	273.047	-268.557	0.0259528	0.00617736
200003_s_at	RPL28	lightyellow	314.573	6.66798	307.905	-301.237	0.0466292	0.00700171	363.27	3.19772	360.072	-356.874	0.0223617	0.00808559
200004_at	EIF4G2	grey	188.959	124.287	64.6718	59.6156	0.00405373	0.00420582	231.332	0	231.332	-231.332	0	0.00514895
200005_at	EIF3D	skyblue	236.59	38.8667	197.724	-158.857	0.00990993	0.00526599	267.331	38.1311	229.2	-191.069	0.00972236	0.00595021
200006_at	PARK7	yellow	321.149	17.5589	303.59	-286.031	0.025784	0.00714807	373.824	10.9658	362.859	-351.893	0.0161025	0.00832052
200007_at	SRP14	saddlebrown	357.51	11.5505	345.96	-334.409	0.112141	0.00795741	436.16	4.60023	431.56	-426.96	0.0446624	0.00970798
200008_s_at	GDI2	grey	229.018	148.833	80.1853	68.6473	0.00485429	0.00509744	260.864	0	260.864	-260.864	0	0.00580626
200009_at	GDI2	salmon	279.509	43.798	235.711	-191.913	0.0285888	0.00622126	318.416	27.2686	291.147	-263.879	0.0177994	0.00708725
200010_at	RPL11	cyan	266.705	19.4691	247.236	-227.767	0.112538	0.00593628	293.07	4.65987	288.41	-283.75	0.0269356	0.00652311
200011_s_at	ARF3	skyblue	320.837	148.993	171.844	-22.851	0.0379891	0.00714114	394.891	100.847	294.044	-193.198	0.0257131	0.00878942
200012_x_at	RPL21	cyan	230.989	21.1488	209.84	-188.692	0.122247	0.00514132	258.342	4.76791	253.574	-248.806	0.0275602	0.00575014
200013_at	RPL24	grey	167.485	118.708	48.7771	69.9308	0.00387175	0.00372785	222.378	0	222.378	-222.378	0	0.00494965
200014_s_at	HNRNPC	salmon	235.701	34.6027	201.098	-166.496	0.0225866	0.0052462	276.803	25.9453	250.858	-224.912	0.0169356	0.00616104
200015_s_at	2016-09-02	lightblue4	307.033	3.85561	303.177	-299.322	0.12852	0.00683389	348.512	1.74798	346.764	-345.016	0.0582659	0.00775711
200016_x_at	HNRNPA1	cyan	308.466	14.1708	294.295	-280.124	0.081912	0.00686578	336.059	4.2813	331.778	-327.497	0.0247474	0.00747996
200017_at	RPS27A	cyan	244.664	13.6667	230.998	-217.331	0.0789984	0.0054457	272.583	3.86855	268.715	-264.846	0.0223616	0.00606712
200018_at	RPS13	cyan	281.073	25.0778	255.995	-230.917	0.144959	0.00625607	330.998	5.33088	325.667	-320.336	0.0308144	0.00736729
200019_s_at	FAU	grey	212.952	133.059	79.8929	53.1661	0.00433982	0.00473985	249.666	0	249.666	-249.666	0	0.00555702
200020_at	TARDBP	darkred	301.385	13.9812	287.404	-273.423	0.0243575	0.00670818	349.427	7.87926	341.547	-333.668	0.0137269	0.00777748
200021_at	CFL1	grey	203.283	144.125	59.1575	84.9676	0.00470075	0.00452463	230.169	0	230.169	-230.169	0	0.00512306
200022_at	RPL18	grey	186.276	122.486	63.7898	58.6966	0.00399499	0.0041461	228.867	0	228.867	-228.867	0	0.00509409
200023_s_at	EIF3F	grey	179.066	120.61	58.4561	62.1539	0.00393379	0.00398562	225.03	0	225.03	-225.03	0	0.00500868
200024_at	RPS5	cyan	195.325	8.61467	186.711	-178.096	0.0497958	0.00434752	241.296	3.37767	237.919	-234.541	0.0195241	0.00537074
200025_s_at	RPL27	grey	179.314	112.397	66.9172	45.48	0.00366592	0.00399115	233.943	0	233.943	-233.943	0	0.00520707
200026_at	RPL34	grey	196.469	128.34	68.1289	60.2114	0.00418592	0.00437298	232.031	0	232.031	-232.031	0	0.0051645
200027_at	NARS	skyblue	194.33	30.6489	163.681	-133.032	0.00781461	0.00432537	236.912	37.2231	199.689	-162.466	0.00949085	0.00527315
200028_s_at	STARD7	lightyellow	225.701	3.45511	222.246	-218.791	0.0241616	0.00502362	255.108	2.32908	252.779	-250.45	0.0162873	0.00567814
200029_at	RPL19	skyblue	294.216	67.9591	226.257	-158.298	0.0173277	0.00654861	353.747	56.5399	297.207	-240.668	0.0144161	0.00787365
200030_s_at	SLC25A3	coral2	319.026	2.12887	316.897	-314.768	0.0425773	0.00710083	359.881	1.72177	358.159	-356.437	0.0344353	0.00801016
200031_s_at	RPS11	grey	211.834	132.64	79.194	53.4464	0.00432617	0.00471498	246.667	0	246.667	-246.667	0	0.00549027
200032_s_at	RPL9	cyan	223.603	16.1295	207.473	-191.344	0.093234	0.00497691	268.031	4.19494	263.836	-259.641	0.0242482	0.00596578
200033_at	DDX5	grey	202.476	135.877	66.5991	69.2776	0.00443173	0.00450667	238.01	0	238.01	-238.01	0	0.00529758
200034_s_at	RPL6	grey	198.102	133.67	64.432	69.2383	0.00435976	0.00440933	235.599	0	235.599	-235.599	0	0.00524391
200035_at	CTDNEP1	skyblue	232.191	60.8547	171.336	-110.481	0.0155162	0.00516806	285.223	57.045	228.178	-171.133	0.0145449	0.00634844
200036_s_at	RPL10A	cyan	277.68	18.1041	259.575	-241.471	0.104648	0.00618055	304.664	4.55647	300.107	-295.551	0.026338	0.00678115
200037_s_at	CBX3	grey	179.98	124.807	55.1724	69.6348	0.00407069	0.00400596	226.058	0	226.058	-226.058	0	0.00503157
200038_s_at	RPL17	cyan	266.035	16.8824	249.153	-232.271	0.0975859	0.00592137	302.547	4.35554	298.191	-293.836	0.0251765	0.00673403
200039_s_at	PSMB2	grey	247.633	141.195	106.438	34.7566	0.00460519	0.00551179	283.438	0	283.438	-283.438	0	0.00630872
200040_at	KHDRBS1	darkorange2	293.847	3.49751	290.349	-286.852	0.0522016	0.00654039	325.772	1.9944	323.778	-321.784	0.0297671	0.00725099
200041_s_at	ATP6V1G2 /// BAT1	grey	211.894	137.18	74.7143	62.4656	0.00447423	0.0047163	243.455	0	243.455	-243.455	0	0.00541878
200042_at	C22orf28	blue2	196.038	0.971924	195.066	-194.094	0.0249211	0.00436337	231.611	1.31604	230.295	-228.979	0.0337445	0.00515516
200043_at	ERH	darkred	376.777	39.4184	337.358	-297.94	0.0686731	0.00838624	434.797	14.4512	420.346	-405.894	0.0251762	0.00967763
200044_at	SRSF9	purple	280.211	8.31725	271.893	-263.576	0.0352426	0.00623688	314.737	4.22841	310.509	-306.28	0.017917	0.00700536
200045_at	ABCF1	grey	196.035	134.87	61.1654	73.7045	0.00439889	0.00436332	232.104	0	232.104	-232.104	0	0.00516613
200046_at	DAD1	grey	229.157	134.384	94.7733	39.6103	0.00438303	0.00510054	267.231	0	267.231	-267.231	0	0.00594798
200047_s_at	YY1	grey	207.832	139.816	68.016	71.8	0.00456021	0.00462589	239.742	0	239.742	-239.742	0	0.00533613
200048_s_at	JTB	darkred	305.337	21.2158	284.122	-262.906	0.0369613	0.00679615	351.805	9.27599	342.529	-333.253	0.0161603	0.00783042
200049_at	MYST2	grey	191.896	149.354	42.5415	106.813	0.00487131	0.00427119	218.485	0	218.485	-218.485	0	0.004863
200050_at	ZNF146	grey	228.01	139.543	88.4665	51.0766	0.00455131	0.005075	263.414	0	263.414	-263.414	0	0.00586303
200051_at	SART1	grey	206.146	137.594	68.5524	69.0416	0.00448773	0.00458837	239.005	0	239.005	-239.005	0	0.00531974
200052_s_at	ILF2	cyan	261.507	7.64637	253.861	-246.215	0.0441987	0.00582059	287.815	3.2391	284.576	-281.336	0.0187231	0.00640613
200053_at	SPAG7	darkorange	258.022	4.18804	253.834	-249.646	0.0332384	0.00574301	288.845	2.61518	286.23	-283.615	0.0207554	0.00642907
200054_at	ZNF259	grey	191.855	137.767	54.0885	83.6781	0.00449336	0.00427028	224.637	0	224.637	-224.637	0	0.00499993
200055_at	TAF10	skyblue	295.699	71.6986	224	-152.302	0.0182811	0.00658162	338.739	55.7795	282.96	-227.18	0.0142222	0.0075396
200056_s_at	C1D	grey	230.282	150.392	79.8896	70.5027	0.00490516	0.00512557	256.998	0	256.998	-256.998	0	0.00572022
200057_s_at	NONO	grey	221.562	149.116	72.4468	76.6689	0.00486353	0.0049315	249.485	0	249.485	-249.485	0	0.005553
200058_s_at	SNRNP200	grey	208.754	128.133	80.6218	47.5107	0.00417914	0.00464642	249.397	0	249.397	-249.397	0	0.00555103
200059_s_at	RHOA	cyan	306.478	8.59838	297.879	-289.281	0.0497016	0.00682153	342.899	3.61037	339.289	-335.678	0.0208692	0.00763219
200060_s_at	RNPS1	grey	179.135	124.439	54.6958	69.7434	0.00405868	0.00398716	222.586	0	222.586	-222.586	0	0.00495429
200061_s_at	RPS24	cyan	237.384	26.2292	211.155	-184.926	0.151614	0.00528366	270.047	5.34192	264.705	-259.363	0.0308782	0.00601065
200062_s_at	RPL30	cyan	299.175	30.1373	269.038	-238.901	0.174204	0.006659	342.78	5.97885	336.801	-330.822	0.0345598	0.00762954
200063_s_at	NPM1	grey	220.727	145.084	75.643	69.4409	0.00473203	0.0049129	249.674	0	249.674	-249.674	0	0.0055572
200064_at	HSP90AB1	lightblue4	316.78	4.61855	312.161	-307.543	0.153952	0.00705083	355.675	1.78217	353.893	-352.11	0.0594058	0.00791655
200065_s_at	ARF1	grey	272.386	145.799	126.586	19.2129	0.00475536	0.00606271	314.345	0	314.345	-314.345	0	0.00699665
200066_at	IK	blue	370.181	62.9483	307.232	-244.284	0.0610556	0.00823942	424.132	24.5442	399.587	-375.043	0.0238062	0.00944025
200067_x_at	SNX3	grey	177.044	128.644	48.3998	80.2446	0.00419584	0.00394062	218.453	0	218.453	-218.453	0	0.00486229
200068_s_at	CANX	darkolivegreen	309.159	6.46973	302.689	-296.219	0.0726936	0.0068812	353.877	2.76788	351.109	-348.342	0.0310998	0.00787654
200069_at	SART3	grey	185.011	134.925	50.0861	84.8386	0.00440067	0.00411794	218.885	0	218.885	-218.885	0	0.00487191
200070_at	C2orf24	grey	203.051	134.887	68.1633	66.7242	0.00439946	0.00451947	238.876	0	238.876	-238.876	0	0.00531685
200071_at	SMNDC1	grey	279.536	147.045	132.491	14.5545	0.004796	0.00622187	316.597	0	316.597	-316.597	0	0.00704676
200072_s_at	HNRNPM	skyblue	269.287	36.8056	232.481	-195.675	0.00938441	0.00599374	305.772	36.6151	269.157	-232.541	0.00933583	0.00680582
200073_s_at	HNRNPD	darkred	316.634	38.1732	278.461	-240.288	0.0665038	0.00704759	354.614	12.5904	342.024	-329.433	0.0219346	0.00789294
200074_s_at	RPL14	grey	192.734	136.409	56.3245	80.0846	0.00444909	0.00428983	224.155	0	224.155	-224.155	0	0.00498921
200075_s_at	GUK1	skyblue	347.625	114.028	233.597	-119.568	0.0290741	0.00773739	408.061	78.8183	329.243	-250.424	0.0200964	0.00908255
200076_s_at	C19orf50	grey	187.926	131.27	56.6559	74.6145	0.00428149	0.00418283	226.444	0	226.444	-226.444	0	0.00504015
200077_s_at	OAZ1	skyblue	364.886	126.984	237.902	-110.919	0.0323773	0.00812157	432.785	83.4654	349.32	-265.854	0.0212813	0.00963286
200078_s_at	ATP6V0B	saddlebrown	349.268	7.38324	341.885	-334.502	0.071682	0.00777396	412.482	3.6814	408.8	-405.119	0.0357417	0.00918095
200079_s_at	KARS	grey	205.876	145.532	60.3433	85.189	0.00474665	0.00458234	233.586	0	233.586	-233.586	0	0.00519912
200080_s_at	H3F3A /// LOC440926	darkred	276.011	9.76501	266.246	-256.481	0.0170122	0.00614341	308.502	6.43961	302.063	-295.623	0.0112188	0.0068666
200081_s_at	RPS6	cyan	306.657	18.7582	287.899	-269.141	0.108429	0.00682552	360.2	4.75714	355.443	-350.686	0.0274979	0.00801728
200082_s_at	RPS7	cyan	274.591	19.4576	255.134	-235.676	0.112472	0.00611181	311.926	4.6631	307.262	-302.599	0.0269543	0.00694279
200083_at	USP22	grey	175.731	111.406	64.3253	47.0805	0.00363359	0.00391139	235.787	0	235.787	-235.787	0	0.0052481
200084_at	C11orf58	darkred	273.444	10.5997	262.844	-252.245	0.0184663	0.00608628	306.02	7.05438	298.965	-291.911	0.0122899	0.00681134
200085_s_at	TCEB2	skyblue	261.921	38.6511	223.27	-184.619	0.00985494	0.00582979	293.577	37.7157	255.862	-218.146	0.00961644	0.0065344
200086_s_at	COX4I1	skyblue	384.621	174.163	210.458	-36.2944	0.0444067	0.00856083	471.342	107.713	363.629	-255.916	0.0274638	0.0104911
200087_s_at	TMED2	grey	159.582	110.572	49.0095	61.5625	0.00360639	0.00355194	217.263	0	217.263	-217.263	0	0.00483581
200088_x_at	RPL12	grey	178.507	122.227	56.2799	65.947	0.00398653	0.00397318	222.545	0	222.545	-222.545	0	0.00495338
200089_s_at	RPL4	grey	196.704	131.425	65.2792	66.1455	0.00428652	0.0043782	236.583	0	236.583	-236.583	0	0.00526582
200090_at	FNTA	grey	215.628	143.818	71.8097	72.0084	0.00469074	0.00479941	246.415	0	246.415	-246.415	0	0.00548467
200091_s_at	RPS25	grey	239.679	164.746	74.9333	89.8122	0.00537331	0.00533473	258.794	0	258.794	-258.794	0	0.0057602
200092_s_at	RPL37	lightsteelblue1	200.362	2.53865	197.824	-195.285	0.0343061	0.00445963	229.415	1.7409	227.674	-225.933	0.0235257	0.00510628
200093_s_at	HINT1	skyblue	328.077	78.6754	249.402	-170.726	0.02006	0.00730229	377.018	56.6483	320.37	-263.721	0.0144437	0.0083916
200094_s_at	EEF2	grey	205.301	139.893	65.4073	74.4859	0.00456273	0.00456955	237.77	0	237.77	-237.77	0	0.00529225
200095_x_at	RPS10	cyan	162.453	5.65608	156.797	-151.141	0.0326941	0.00361585	216.942	2.92253	214.02	-211.097	0.0168933	0.00482866
200096_s_at	ATP6V0E1	grey	247.194	134.623	112.571	22.0515	0.00439083	0.00550201	285.207	0	285.207	-285.207	0	0.00634809
200097_s_at	HNRNPK	darkred	217.911	20.0361	197.875	-177.839	0.0349062	0.00485023	249.789	8.87427	240.914	-232.04	0.0154604	0.00555975
200098_s_at	ANAPC5	salmon	384.655	76.8012	307.854	-231.053	0.0501313	0.00856159	458.616	40.9839	417.633	-376.649	0.0267519	0.0102078
200099_s_at	RPS3A	cyan	207.091	12.0444	195.047	-183.002	0.069621	0.0046094	243.79	3.5773	240.213	-236.636	0.0206781	0.00542624
200593_s_at	HNRNPU	grey	237.888	160.798	77.0897	83.7087	0.00524457	0.00529488	262.746	0	262.746	-262.746	0	0.00584815
200594_x_at	HNRNPU	grey	197.181	135.053	62.1287	72.9241	0.00440485	0.00438883	230.883	0	230.883	-230.883	0	0.00513896
200595_s_at	EIF3A	grey	180.353	123.204	57.1489	66.0552	0.0040184	0.00401427	225.656	0	225.656	-225.656	0	0.00502261
200596_s_at	EIF3A	grey	261.198	152.149	109.049	43.1001	0.00496246	0.0058137	296.052	0	296.052	-296.052	0	0.00658948
200597_at	EIF3A	grey	167.706	122.875	44.8303	78.045	0.00400767	0.00373276	214.051	0	214.051	-214.051	0	0.0047643
200598_s_at	HSP90B1	grey	249.514	159.726	89.7882	69.938	0.0052096	0.00555365	276.002	0	276.002	-276.002	0	0.00614322
200599_s_at	HSP90B1	grey	285.413	167.723	117.69	50.0328	0.00547041	0.00635267	317.059	0	317.059	-317.059	0	0.00705706
200600_at	MSN	darkolivegreen	362.366	8.30295	354.063	-345.76	0.0932915	0.00806547	412.308	3.22821	409.08	-405.852	0.036272	0.00917708
200601_at	ACTN4	grey	238.675	147.61	91.0649	56.5447	0.0048144	0.00531238	273.183	0	273.183	-273.183	0	0.00608046
200602_at	APP	skyblue	285.384	71.2642	214.12	-142.856	0.0181704	0.00635203	336.595	59.0967	277.498	-218.401	0.015068	0.00749187
200603_at	PRKAR1A	grey	283.872	149.389	134.483	14.9059	0.00487244	0.00631839	325.627	0	325.627	-325.627	0	0.00724775
200604_s_at	PRKAR1A	grey	248.987	142.133	106.854	35.2794	0.00463578	0.00554191	283.408	0	283.408	-283.408	0	0.00630806
200605_s_at	PRKAR1A	grey	228.741	146.22	82.5205	63.6995	0.00476908	0.00509127	258.056	0	258.056	-258.056	0	0.00574378
200606_at	DSP	grey	273.899	162.756	111.143	51.6124	0.0053084	0.00609639	300.787	0	300.787	-300.787	0	0.00669486
200607_s_at	RAD21	skyblue	268.109	47.6476	220.462	-172.814	0.0121488	0.00596753	316.291	44.5019	271.789	-227.287	0.0113467	0.00703996
200608_s_at	RAD21	grey	225.172	157.054	68.1176	88.9364	0.00512244	0.00501183	246.757	0	246.757	-246.757	0	0.00549227
200609_s_at	WDR1	skyblue	237.895	31.4642	206.431	-174.967	0.0080225	0.00529503	270.678	34.6526	236.025	-201.373	0.00883544	0.00602471
200610_s_at	NCL	grey	165.597	123.746	41.8503	81.896	0.00403608	0.00368582	212.366	0	212.366	-212.366	0	0.00472681
200611_s_at	WDR1	skyblue	231.208	30.8996	200.309	-169.409	0.00787852	0.00514619	271.687	36.26	235.427	-199.167	0.00924529	0.00604717
200612_s_at	AP2B1	grey	208.041	120.046	87.9948	32.0515	0.0039154	0.00463054	251.421	0	251.421	-251.421	0	0.00559608
200613_at	AP2M1	skyblue	280.843	75.2375	205.606	-130.369	0.0191834	0.00625097	324.988	57.5123	267.475	-209.963	0.014664	0.00723352
200614_at	CLTC	thistle2	329.226	32.6674	296.558	-263.891	0.0293508	0.00732785	383.969	18.8478	365.121	-346.273	0.0169343	0.00854631
200615_s_at	AP2B1	grey	247.185	152.931	94.2543	58.6767	0.00498797	0.00550181	276.894	0	276.894	-276.894	0	0.00616306
200616_s_at	MLEC	grey	196.258	133.788	62.4697	71.3182	0.0043636	0.00436827	234.936	0	234.936	-234.936	0	0.00522917
200617_at	MLEC	grey	244.69	158.477	86.2122	72.2651	0.00516886	0.00544626	268.069	0	268.069	-268.069	0	0.00596665
200618_at	LASP1	grey	238.245	151.097	87.148	63.9492	0.00492815	0.00530282	266.723	0	266.723	-266.723	0	0.00593669
200619_at	SF3B2	grey	209.358	142.542	66.8156	75.7266	0.00464912	0.00465985	239.016	0	239.016	-239.016	0	0.00531998
200620_at	TMEM59	salmon	306.891	65.2139	241.677	-176.463	0.0425678	0.00683073	360.664	35.2375	325.427	-290.189	0.023001	0.00802761
200621_at	CSRP1	plum3	297.006	2.20751	294.799	-292.591	0.0580924	0.00661071	336.077	1.6103	334.467	-332.856	0.0423762	0.00748035
200622_x_at	CALM3	plum2	320.914	5.35695	315.557	-310.2	0.0864025	0.00714285	368.003	2.36451	365.639	-363.274	0.0381373	0.00819095
200623_s_at	CALM3	skyblue	380.1	168.329	211.771	-43.4416	0.0429192	0.00846021	463.696	105.895	357.801	-251.906	0.0270002	0.0103209
200624_s_at	MATR3	grey	228.957	141.036	87.9202	53.1162	0.00460001	0.00509608	263.767	0	263.767	-263.767	0	0.00587087
200625_s_at	CAP1	grey	240.594	142.119	98.475	43.6438	0.00463532	0.0053551	276.797	0	276.797	-276.797	0	0.00616091
200626_s_at	MATR3	grey	215.51	143.09	72.42	70.6702	0.004667	0.00479679	244.925	0	244.925	-244.925	0	0.00545149
200627_at	PTGES3	lightblue4	306.119	3.8589	302.26	-298.401	0.12863	0.00681354	354.962	1.67016	353.292	-351.622	0.055672	0.00790069
200628_s_at	WARS	purple	260.413	14.2519	246.161	-231.909	0.0603895	0.00579622	289.911	4.96833	284.942	-279.974	0.0210523	0.00645278
200629_at	WARS	purple	296.417	18.0202	278.397	-260.376	0.0763569	0.0065976	329.703	5.59378	324.109	-318.515	0.0237025	0.00733848
200630_x_at	SET	lightcyan1	269.538	3.63756	265.9	-262.263	0.0491562	0.00599933	320.344	2.03556	318.308	-316.273	0.0275076	0.00713016
200631_s_at	SET	grey	224.39	133.153	91.2378	41.9149	0.00434288	0.00499445	260.263	0	260.263	-260.263	0	0.00579288
200632_s_at	NDRG1	yellow	303.515	18.2045	285.31	-267.106	0.026732	0.00675558	358.356	11.3581	346.998	-335.64	0.0166785	0.00797623
200633_at	UBB	grey	185.185	125.453	59.7324	65.7202	0.00409174	0.00412182	226.615	0	226.615	-226.615	0	0.00504397
200634_at	PFN1	orangered3	201.399	1.08619	200.312	-199.226	0.0236129	0.00448269	250.165	1.45082	248.714	-247.263	0.0315395	0.00556812
200635_s_at	PTPRF	darkslateblue	243.374	4.06791	239.306	-235.238	0.06457	0.00541697	276.872	1.80949	275.063	-273.253	0.0287221	0.00616258
200636_s_at	PTPRF	grey	268.549	138.883	129.666	9.21633	0.00452977	0.00597732	311.487	0	311.487	-311.487	0	0.00693303
200637_s_at	PTPRF	darkslateblue	252.661	7.93554	244.725	-236.79	0.125961	0.00562368	288.555	2.09193	286.463	-284.371	0.0332052	0.0064226
200638_s_at	YWHAZ	skyblue	425.724	177.319	248.405	-71.0852	0.0452115	0.0094757	525.187	112.118	413.069	-300.952	0.0285868	0.0116895
200639_s_at	YWHAZ	skyblue	420.641	187.566	233.075	-45.5089	0.0478241	0.00936256	512.513	117.028	395.485	-278.457	0.0298388	0.0114074
200640_at	YWHAZ	skyblue	386.906	118.546	268.359	-149.813	0.030226	0.00861168	454.364	78.4268	375.937	-297.51	0.0199966	0.0101132
200641_s_at	YWHAZ	plum	287.469	2.76642	284.702	-281.936	0.05886	0.00639844	314.506	1.6512	312.855	-311.203	0.0351319	0.00700022
200642_at	SOD1	grey	233.056	145.461	87.5951	57.8655	0.00474431	0.00518732	258.537	0	258.537	-258.537	0	0.00575446
200643_at	HDLBP	grey	196.567	129.405	67.1618	62.2435	0.00422066	0.00437516	236.816	0	236.816	-236.816	0	0.00527102
200644_at	MARCKSL1	salmon	372.396	120.24	252.156	-131.916	0.0784855	0.00828873	436.991	50.8453	386.146	-335.301	0.0331889	0.00972648
200645_at	GABARAP	grey	272.938	151.106	121.831	29.2749	0.00492845	0.00607501	306.211	0	306.211	-306.211	0	0.0068156
200646_s_at	NUCB1	lightcyan	303.585	7.40246	296.182	-288.78	0.0181433	0.00675714	347.284	5.11776	342.166	-337.048	0.0125435	0.00772979
200647_x_at	EIF3C /// EIF3CL	grey	181.199	136.026	45.1723	90.8542	0.00443661	0.00403309	217.121	0	217.121	-217.121	0	0.00483265
200648_s_at	GLUL	lightcyan	243.583	22.6208	220.962	-198.341	0.0554431	0.00542163	273.716	7.69969	266.016	-258.316	0.0188718	0.00609232
200649_at	NUCB1	lightcyan	325.308	13.7499	311.558	-297.808	0.0337006	0.00724065	371.202	6.84087	364.361	-357.52	0.0167668	0.00826215
200650_s_at	LDHA	purple	296.553	12.1197	284.433	-272.314	0.0513545	0.00660063	331.239	4.59622	326.643	-322.047	0.0194755	0.00737267
200651_at	GNB2L1	grey	196.456	133.484	62.9719	70.5118	0.00435368	0.00437268	232.701	0	232.701	-232.701	0	0.00517942
200652_at	SSR2	grey	208.601	147.742	60.859	86.8827	0.00481871	0.004643	234.634	0	234.634	-234.634	0	0.00522244
200653_s_at	CALM1	skyblue	318.052	78.68	239.372	-160.692	0.0200612	0.00707914	371.09	62.1757	308.914	-246.738	0.0158531	0.00825965
200654_at	P4HB	grey	200.783	126.793	73.9894	52.8038	0.00413546	0.00446899	239.066	0	239.066	-239.066	0	0.0053211
200655_s_at	CALM1	purple	271.6	9.68413	261.916	-252.232	0.0410345	0.00604523	308.645	4.38677	304.258	-299.871	0.018588	0.00686976
200656_s_at	P4HB	purple	254.55	11.9565	242.593	-230.637	0.0506633	0.00566573	294.381	4.78125	289.6	-284.819	0.0202595	0.00655229
200657_at	SLC25A5	yellow	296.554	14.2242	282.33	-268.105	0.0208872	0.00660065	336.36	8.8292	327.531	-318.702	0.012965	0.00748664
200658_s_at	PHB	darkred	216.881	15.663	201.218	-185.555	0.0272875	0.0048273	252.294	8.06209	244.232	-236.17	0.0140455	0.00561553
200659_s_at	PHB	grey	199.967	143.082	56.8853	86.1966	0.00466673	0.00445084	229.853	0	229.853	-229.853	0	0.00511604
200660_at	S100A11	white	265.884	13.0104	252.874	-239.863	0.104922	0.005918	300.961	3.55218	297.409	-293.857	0.0286467	0.00669874
200661_at	CTSA	skyblue	266.32	49.1403	217.179	-168.039	0.0125294	0.0059277	300.471	44.4134	256.057	-211.644	0.0113242	0.00668783
200662_s_at	TOMM20	skyblue	467.687	194.876	272.811	-77.9351	0.0496879	0.0104097	577.484	120.623	456.861	-336.238	0.0307554	0.0128535
200663_at	CD63	skyblue	310.364	63.9029	246.461	-182.559	0.0162934	0.00690804	361.095	51.8687	309.226	-257.358	0.0132251	0.0080372
200664_s_at	DNAJB1	darkred	338.941	24.3462	314.594	-290.248	0.0424149	0.00754408	395.447	10.0605	385.387	-375.326	0.017527	0.0088018
200665_s_at	SPARC	thistle2	333.323	54.7517	278.571	-223.819	0.0491929	0.00741904	384.577	25.9648	358.613	-332.648	0.0233287	0.00855986
200666_s_at	DNAJB1	darkred	352.819	37.7264	315.092	-277.366	0.0657255	0.00785298	404.237	12.8181	391.419	-378.601	0.0223312	0.00899745
200667_at	UBE2D3	grey	237.914	151.552	86.3617	65.1904	0.00494299	0.00529545	263.993	0	263.993	-263.993	0	0.00587591
200668_s_at	UBE2D3	skyblue	325.495	101.252	224.242	-122.99	0.0258165	0.00724481	383.366	71.4174	311.949	-240.532	0.0182094	0.00853291
200669_s_at	UBE2D3	grey	250.519	151.092	99.4274	51.6645	0.00492798	0.00557602	285.519	0	285.519	-285.519	0	0.00635504
200670_at	XBP1	purple	224.312	9.25779	215.054	-205.796	0.0392279	0.0049927	259.884	4.29009	255.594	-251.304	0.0181784	0.00578445
200671_s_at	SPTBN1	skyblue	286.134	66.7903	219.344	-152.553	0.0170297	0.00636872	326.086	53.5748	272.511	-218.936	0.0136601	0.00725796
200672_x_at	SPTBN1	grey	226.808	143.294	83.5137	59.7805	0.00467365	0.00504825	259.944	0	259.944	-259.944	0	0.00578579
200673_at	LAPTM4A	thistle2	358.97	74.356	284.614	-210.258	0.0668068	0.00798989	418.703	31.0519	387.651	-356.599	0.0278993	0.00931942
200674_s_at	RPL32	cyan	223.844	13.9996	209.844	-195.844	0.0809223	0.00498227	268.881	3.86173	265.019	-261.157	0.0223221	0.00598471
200675_at	CD81	thistle2	481.175	96.4314	384.744	-288.312	0.086641	0.0107099	582.881	39.9295	542.951	-503.022	0.0358755	0.0129737
200676_s_at	UBE2L3	darkred	256.279	16.5447	239.734	-223.189	0.0288235	0.00570421	286.327	7.72962	278.598	-270.868	0.0134662	0.00637303
200677_at	PTTG1IP	thistle2	326.112	35.4879	290.624	-255.136	0.0318849	0.00725855	378.764	20.0809	358.683	-338.602	0.0180422	0.00843047
200678_x_at	GRN	grey	266.886	167.145	99.7408	67.4046	0.00545158	0.00594031	292.988	0	292.988	-292.988	0	0.00652129
200679_x_at	HMGB1	darkred	253.739	18.1497	235.589	-217.439	0.0316196	0.00564767	286.413	8.82778	277.585	-268.758	0.0153794	0.00637494
200680_x_at	HMGB1	blue	227.157	16.5189	210.638	-194.119	0.0160222	0.00505601	260.002	11.6193	248.382	-236.763	0.0112699	0.00578707
200681_at	GLO1	yellow	260.872	10.8235	250.048	-239.225	0.0158935	0.00580644	297.947	8.16771	289.78	-281.612	0.0119937	0.00663166
200682_s_at	UBE2L3	grey	228.053	151.783	76.2693	75.5139	0.00495053	0.00507596	252.482	0	252.482	-252.482	0	0.0056197
200683_s_at	UBE2L3	grey	222.901	146.548	76.3533	70.1944	0.00477977	0.00496129	251.318	0	251.318	-251.318	0	0.00559379
200684_s_at	UBE2L3	skyblue	277.608	44.0833	233.525	-189.442	0.01124	0.00617896	313.998	41.0512	272.947	-231.896	0.0104669	0.00698892
200685_at	SRSF11	grey	196.41	141.019	55.3917	85.627	0.00459944	0.00437167	226.41	0	226.41	-226.41	0	0.00503941
200686_s_at	SRSF11	grey	210.107	144.715	65.3921	79.3228	0.00471999	0.00467653	239.194	0	239.194	-239.194	0	0.00532394
200687_s_at	SF3B3	sienna3	203.455	7.61141	195.844	-188.232	0.0928221	0.00452847	228.162	2.20901	225.953	-223.744	0.0269391	0.0050784
200688_at	SF3B3	grey	211.936	138.335	73.6003	64.735	0.00451191	0.00471723	244.803	0	244.803	-244.803	0	0.00544878
200689_x_at	EEF1G	grey	218.666	142.45	76.2152	66.2353	0.00464613	0.00486702	249.514	0	249.514	-249.514	0	0.00555365
200690_at	HSPA9	grey	198.991	136.293	62.6972	73.5962	0.00444532	0.0044291	233.333	0	233.333	-233.333	0	0.0051935
200691_s_at	HSPA9	grey	224.963	163.069	61.8939	101.175	0.00531863	0.00500719	241.032	0	241.032	-241.032	0	0.00536485
200692_s_at	HSPA9	mediumpurple1	205.808	1.3411	204.467	-203.126	0.0447034	0.00458085	238.825	1.30365	237.522	-236.218	0.0434552	0.00531573
200693_at	YWHAQ	salmon	393.139	105.953	287.186	-181.233	0.0691601	0.00875043	465.789	49.883	415.906	-366.023	0.0325607	0.0103675
200694_s_at	DDX24	skyblue	341.614	157.062	184.552	-27.4896	0.0400464	0.00760358	420.663	103.368	317.295	-213.928	0.0263558	0.00936304
200695_at	PPP2R1A	skyblue	360.332	162.383	197.949	-35.5656	0.0414031	0.0080202	438.634	105.205	333.429	-228.225	0.0268242	0.00976304
200696_s_at	GSN	grey	247.092	148.673	98.4196	50.2532	0.00484908	0.00549974	277.588	0	277.588	-277.588	0	0.00617852
200697_at	HK1	skyblue	196.402	31.6532	164.749	-133.095	0.00807068	0.00437148	245.918	36.8809	209.037	-172.157	0.0094036	0.00547361
200698_at	KDELR2	salmon	225.325	24.4604	200.865	-176.404	0.0159663	0.00501525	266.053	20.8683	245.185	-224.316	0.0136216	0.00592176
200699_at	KDELR2	skyblue	274.763	69.8629	204.9	-135.037	0.0178131	0.00611562	327.525	59.2255	268.3	-209.074	0.0151008	0.00729001
200700_s_at	KDELR2	grey	234.653	157.027	77.6264	79.4002	0.00512155	0.00522287	259.321	0	259.321	-259.321	0	0.00577193
200701_at	NPC2	thistle2	330.933	63.3554	267.578	-204.222	0.0569231	0.00736586	396.343	27.9346	368.408	-340.474	0.0250984	0.00882173
200702_s_at	DDX24	darkred	261.895	14.6456	247.249	-232.604	0.025515	0.00582921	303.957	7.72225	296.234	-288.512	0.0134534	0.00676542
200703_at	DYNLL1	grey	199.006	137.887	61.1191	76.7678	0.00449729	0.00442944	231.757	0	231.757	-231.757	0	0.00515841
200704_at	LITAF	salmon	311.47	50.842	260.628	-209.786	0.0331867	0.00693265	357.617	28.8244	328.793	-299.968	0.0188149	0.00795978
200705_s_at	EEF1B2	skyblue3	275.253	2.75511	272.498	-269.743	0.0340137	0.00612654	318.23	1.94057	316.29	-314.349	0.0239576	0.00708312
200706_s_at	LITAF	navajowhite2	254.29	4.35575	249.935	-245.579	0.0738263	0.00565995	292.005	1.79011	290.215	-288.425	0.0303408	0.0064994
200707_at	PRKCSH	skyblue3	311.961	5.98788	305.973	-299.985	0.0739244	0.00694357	341.005	2.41815	338.587	-336.169	0.0298537	0.00759004
200708_at	GOT2	skyblue	297.169	68.7459	228.424	-159.678	0.0175283	0.00661435	341.047	53.7623	287.285	-233.523	0.0137079	0.00759098
200709_at	FKBP1A	skyblue	392.542	195.298	197.244	-1.94662	0.0497954	0.00873713	484.463	122.432	362.031	-239.599	0.0312167	0.0107831
200710_at	ACADVL	salmon	408.549	93.3995	315.15	-221.75	0.0609658	0.00909342	488.467	47.008	441.459	-394.451	0.0306841	0.0108722
200711_s_at	SKP1	lavenderblush2	308.527	2.31602	306.211	-303.895	0.064334	0.00686714	352.443	1.57191	350.871	-349.299	0.0436642	0.00784461
200712_s_at	MAPRE1	darkorange2	274.49	2.42686	272.063	-269.636	0.0362218	0.00610956	311.756	1.80312	309.953	-308.15	0.0269123	0.00693901
200713_s_at	MAPRE1	thistle2	334.394	45.1742	289.22	-244.045	0.0405878	0.00744288	383.154	21.5369	361.617	-340.08	0.0193503	0.00852817
200714_x_at	OS9	grey	206.109	130.549	75.5596	54.9894	0.00425796	0.00458753	247.384	0	247.384	-247.384	0	0.00550624
200715_x_at	RPL13A	grey	186.086	130.292	55.7935	74.499	0.00424959	0.00414187	224.712	0	224.712	-224.712	0	0.0050016
200716_x_at	RPL13A	cyan	234.822	17.8863	216.935	-199.049	0.103389	0.00522662	265.483	4.33753	261.145	-256.808	0.0250725	0.00590907
200717_x_at	RPL7	grey	192.482	128.162	64.3202	63.8414	0.00418009	0.00428423	230.106	0	230.106	-230.106	0	0.00512165
200718_s_at	SKP1	darkred	232.154	5.92571	226.229	-220.303	0.0103235	0.00516725	265.212	5.74384	259.468	-253.724	0.0100067	0.00590305
200719_at	SKP1	mediumorchid	295.42	3.46479	291.955	-288.49	0.0707099	0.00657541	333.576	1.76698	331.809	-330.042	0.0360608	0.00742468
200720_s_at	ACTR1A	skyblue3	197.999	2.23168	195.768	-193.536	0.0275516	0.00440704	226.759	1.73213	225.027	-223.295	0.0213843	0.00504717
200721_s_at	ACTR1A	grey	208.654	121.838	86.8165	35.0214	0.00397384	0.0046442	255.137	0	255.137	-255.137	0	0.0056788
200722_s_at	CAPRIN1	skyblue	262.013	56.782	205.231	-148.449	0.0144778	0.00583184	300.653	49.1949	251.458	-202.263	0.0125433	0.00669188
200723_s_at	CAPRIN1	skyblue	285.655	86.3454	199.309	-112.964	0.0220156	0.00635806	340.356	69.6545	270.701	-201.047	0.0177599	0.00757558
200724_at	RPL10	thistle1	218.619	4.74371	213.875	-209.132	0.0777657	0.00486599	236.288	1.76677	234.521	-232.754	0.0289635	0.00525926
200725_x_at	RPL10	cyan	303.186	12.7384	290.448	-277.709	0.0736326	0.00674827	355.022	4.14598	350.876	-346.73	0.0239652	0.00790202
200726_at	PPP1CC	grey	166.938	119.729	47.2091	72.5202	0.00390507	0.00371569	217.516	0	217.516	-217.516	0	0.00484143
200727_s_at	ACTR2	grey	194.601	139.261	55.3399	83.9215	0.00454212	0.00433141	228.687	0	228.687	-228.687	0	0.00509008
200728_at	ACTR2	skyblue	271.202	70.0099	201.192	-131.183	0.0178506	0.00603638	313.116	56.8438	256.272	-199.428	0.0144936	0.00696928
200729_s_at	ACTR2	lightsteelblue1	225.7	3.5954	222.105	-218.509	0.0485865	0.00502359	260.551	1.86012	258.691	-256.831	0.0251367	0.0057993
200730_s_at	PTP4A1	skyblue	279.655	42.7545	236.901	-194.146	0.0109012	0.00622452	322.633	40.0243	282.609	-242.584	0.0102051	0.00718111
200731_s_at	PTP4A1	salmon	287.125	59.5813	227.543	-167.962	0.0388912	0.00639077	329.118	32.2022	296.916	-264.714	0.0210197	0.00732546
200732_s_at	PTP4A1	salmon	297.587	47.2976	250.289	-202.991	0.0308731	0.00662363	338.332	27.4885	310.844	-283.355	0.0179429	0.00753055
200733_s_at	PTP4A1	salmon	319.358	62.1043	257.253	-195.149	0.0405381	0.00710821	382.874	36.5256	346.348	-309.822	0.0238418	0.00852194
200734_s_at	ARF3	skyblue	395.564	198.64	196.924	1.71525	0.0506476	0.0088044	492.15	124.181	367.969	-243.788	0.0316626	0.0109542
200735_x_at	NACA	cyan	288.024	23.0607	264.963	-241.903	0.133299	0.00641079	321.337	5.26905	316.068	-310.799	0.030457	0.00715226
200736_s_at	GPX1	grey	229.112	142.072	87.04	55.0317	0.00463378	0.00509953	260.406	0	260.406	-260.406	0	0.00579606
200737_at	PGK1	yellow	211.144	6.88916	204.255	-197.366	0.0101162	0.00469961	247.066	6.57166	240.494	-233.923	0.00965002	0.00549916
200738_s_at	PGK1	skyblue	278.57	43.3585	235.211	-191.853	0.0110552	0.00620036	310.972	39.243	271.729	-232.486	0.0100059	0.00692156
200739_s_at	SUMO3	plum	240.725	3.19381	237.531	-234.338	0.0679534	0.00535802	260.416	1.58976	258.827	-257.237	0.0338248	0.0057963
200740_s_at	SUMO3	skyblue	395.132	180.733	214.399	-33.6657	0.0460819	0.00879479	484.358	110.011	374.346	-264.335	0.0280498	0.0107807
200741_s_at	RPS27	cyan	223.227	15.1275	208.1	-192.972	0.0874424	0.00496856	248.582	4.12004	244.462	-240.342	0.0238153	0.00553291
200742_s_at	TPP1	skyblue	310.312	77.6202	232.692	-155.071	0.019791	0.00690687	354.37	58.4629	295.907	-237.444	0.0149064	0.0078875
200743_s_at	TPP1	skyblue	226.796	24.5587	202.237	-177.678	0.00626178	0.00504798	269.856	31.7481	238.108	-206.359	0.00809488	0.0060064
200744_s_at	GNB1	thistle2	339.989	58.2041	281.784	-223.58	0.0522948	0.00756741	384.92	25.1816	359.739	-334.557	0.022625	0.00856749
200745_s_at	GNB1	grey	267.183	161.219	105.964	55.2551	0.00525829	0.00594692	297.35	0	297.35	-297.35	0	0.00661836
200746_s_at	GNB1	skyblue	435.29	220.651	214.639	6.012	0.0562599	0.00968862	540.741	133.334	407.407	-274.073	0.0339965	0.0120357
200747_s_at	NUMA1	grey	175.328	118.519	56.8088	61.7098	0.00386558	0.00390241	228.129	0	228.129	-228.129	0	0.00507766
200748_s_at	FTH1	grey	286.159	151.854	134.305	17.5493	0.00495284	0.00636927	322.894	0	322.894	-322.894	0	0.00718691
200749_at		skyblue	451.89	199.253	252.637	-53.3844	0.0508039	0.0100581	553.219	120.735	432.484	-311.75	0.0307839	0.0123135
200750_s_at	RAN	grey	231.701	152.367	79.334	73.0331	0.00496957	0.00515717	257.548	0	257.548	-257.548	0	0.00573245
200751_s_at	HNRNPC	grey	215.232	140.144	75.0884	65.0557	0.00457091	0.00479061	249.405	0	249.405	-249.405	0	0.00555121
200752_s_at	CAPN1	grey	267.112	148.671	118.441	30.2302	0.00484903	0.00594534	302.885	0	302.885	-302.885	0	0.00674156
200753_x_at	SRSF2	lightsteelblue1	218.63	3.76462	214.865	-211.101	0.0508733	0.00486623	243.474	1.79496	241.679	-239.884	0.0242563	0.00541921
200754_x_at	SRSF2	lightpink4	220.815	1.55465	219.261	-217.706	0.0272746	0.00491487	252.566	1.60803	250.958	-249.35	0.0282111	0.00562158
200755_s_at	CALU	grey	150.574	105.259	45.3146	59.9448	0.00343312	0.00335145	218.602	0	218.602	-218.602	0	0.00486561
200756_x_at	CALU	grey	233.617	140.941	92.6752	48.2662	0.00459691	0.0051998	266.147	0	266.147	-266.147	0	0.00592386
200757_s_at	CALU	grey	175.187	122.151	53.0365	69.1142	0.00398404	0.00389929	224.677	0	224.677	-224.677	0	0.00500082
200758_s_at	NFE2L1	grey	267.407	159.956	107.451	52.5056	0.00521711	0.00595191	298.882	0	298.882	-298.882	0	0.00665248
200759_x_at	NFE2L1	lightsteelblue1	239.434	4.76839	234.666	-229.897	0.0644377	0.00532929	268.198	1.98389	266.214	-264.23	0.0268093	0.0059695
200760_s_at	ARL6IP5	salmon	234.669	30.6745	203.994	-173.32	0.0200225	0.00522322	274.873	24.2157	250.657	-226.442	0.0158066	0.00611808
200761_s_at	ARL6IP5	grey	261.493	148.566	112.927	35.6387	0.0048456	0.00582027	295.819	0	295.819	-295.819	0	0.0065843
200762_at	DPYSL2	salmon	244.945	29.3675	215.577	-186.21	0.0191694	0.00545194	284.072	21.434	262.638	-241.204	0.0139909	0.00632284
200763_s_at	RPLP1	cyan	247.093	6.95014	240.143	-233.193	0.0401742	0.00549976	294.287	2.9181	291.369	-288.451	0.0168676	0.0065502
200764_s_at	CTNNA1	blue2	272.041	1.73568	270.305	-268.57	0.0445046	0.00605504	319.275	1.45135	317.824	-316.373	0.0372141	0.00710638
200765_x_at	CTNNA1	yellow	309.884	17.2856	292.598	-275.313	0.0253827	0.00689734	368.189	11.1031	357.086	-345.983	0.0163041	0.00819509
200766_at	CTSD	grey	220.31	138.604	81.706	56.8976	0.00452067	0.00490362	255.766	0	255.766	-255.766	0	0.0056928
200767_s_at	FAM120A	grey	210.525	147.159	63.3666	83.792	0.00479969	0.00468583	238.913	0	238.913	-238.913	0	0.00531768
200768_s_at	MAT2A	grey	245.01	172.764	72.2454	100.519	0.00563484	0.00545338	263.517	0	263.517	-263.517	0	0.00586533
200769_s_at	MAT2A	grey	229.115	145.031	84.0843	60.9464	0.00473029	0.0050996	261.365	0	261.365	-261.365	0	0.00581741
200770_s_at	LAMC1	grey	203.102	137.799	65.3027	72.4964	0.00449443	0.00452061	235.481	0	235.481	-235.481	0	0.00524129
200771_at	LAMC1	lightcyan	336.654	27.3156	309.338	-282.023	0.06695	0.00749319	386.412	9.5627	376.85	-367.287	0.023438	0.00860071
200772_x_at	PTMA	salmon	329.699	76.1805	253.518	-177.338	0.0497262	0.00733838	390.774	38.7389	352.036	-313.297	0.0252865	0.00869779
200773_x_at	PTMA	grey	267.473	136.958	130.515	6.44339	0.00446699	0.00595336	310.592	0	310.592	-310.592	0	0.0069131
200774_at	FAM120A	grey	201.236	148.699	52.5368	96.1624	0.00484994	0.00447908	227.456	0	227.456	-227.456	0	0.00506269
200775_s_at	HNRNPK	grey	198.24	148.079	50.1606	97.9185	0.00482972	0.00441239	224.162	0	224.162	-224.162	0	0.00498936
200776_s_at	BZW1	grey	243.379	159.616	83.7631	75.8529	0.005206	0.00541709	265.503	0	265.503	-265.503	0	0.00590952
200777_s_at	BZW1	grey	241.668	163.868	77.8005	86.0675	0.00534468	0.00537902	261.215	0	261.215	-261.215	0	0.00581408
200778_s_at	2016-09-02	yellowgreen	260.416	3.44922	256.966	-253.517	0.042583	0.00579629	295.9	1.8855	294.014	-292.129	0.0232777	0.00658609
200779_at	ATF4	yellow	360.226	19.2954	340.931	-321.635	0.028334	0.00801786	409.688	11.0765	398.611	-387.535	0.016265	0.00911876
200780_x_at	GNAS	grey	217.357	143.579	73.7776	69.8018	0.00468296	0.0048379	247.553	0	247.553	-247.553	0	0.00550999
200781_s_at	RPS15A	cyan	279.073	17.8277	261.245	-243.418	0.103051	0.00621156	312.795	4.6188	308.176	-303.558	0.0266983	0.00696215
200782_at	ANXA5	thistle2	364.574	51.3706	313.203	-261.833	0.046155	0.00811462	425.988	24.0159	401.972	-377.956	0.0215777	0.00948157
200783_s_at	STMN1	salmon	263.825	36.6905	227.135	-190.444	0.0239494	0.00587218	301.623	25.3064	276.316	-251.01	0.0165185	0.00671347
200784_s_at	LRP1	grey	179.933	127.518	52.4154	75.1023	0.00415909	0.00400492	221.193	0	221.193	-221.193	0	0.00492327
200785_s_at	LRP1	grey	226.177	137.438	88.7394	48.6986	0.00448265	0.00503422	258.412	0	258.412	-258.412	0	0.00575169
200786_at	PSMB7	skyblue	313.85	125.132	188.718	-63.5857	0.0319052	0.00698563	377.899	84.8816	293.017	-208.136	0.0216424	0.00841121
200787_s_at	PEA15	darkslateblue	214.175	8.39393	205.781	-197.387	0.133237	0.00476707	256.487	2.09117	254.396	-252.304	0.0331932	0.00570884
200788_s_at	PEA15	skyblue	229.64	42.8501	186.789	-143.939	0.0109256	0.00511128	273.69	43.738	229.952	-186.214	0.011152	0.00609174
200789_at	ECH1	grey	214.103	140.178	73.9245	66.2537	0.00457202	0.00476546	247.47	0	247.47	-247.47	0	0.00550816
200790_at	ODC1	darkorange2	259.119	3.62249	255.497	-251.874	0.054067	0.00576743	291.336	1.89206	289.444	-287.552	0.0282397	0.00648452
200791_s_at	IQGAP1	grey	255.365	139.43	115.935	23.495	0.00454761	0.00568386	293.55	0	293.55	-293.55	0	0.00653379
200792_at	XRCC6	grey	221.056	149.694	71.3628	78.3308	0.00488238	0.00492024	246.028	0	246.028	-246.028	0	0.00547605
200793_s_at	ACO2	grey	171.413	129.782	41.6312	88.1509	0.00423295	0.00381529	214.567	0	214.567	-214.567	0	0.0047758
200794_x_at	DAZAP2	grey	247.809	159.149	88.6602	70.4887	0.00519077	0.00551569	270.339	0	270.339	-270.339	0	0.00601716
200795_at	SPARCL1	thistle2	271.497	43.7455	227.752	-184.006	0.0393042	0.00604294	314.321	23.0203	291.301	-268.281	0.0206831	0.00699611
200796_s_at	MCL1	grey	309.193	156.019	153.174	2.84577	0.0050887	0.00688197	356.639	0	356.639	-356.639	0	0.00793801
200797_s_at	MCL1	lightcyan	371.32	45.3654	325.954	-280.589	0.11119	0.00826477	426.655	12.576	414.079	-401.503	0.0308235	0.00949642
200798_x_at	MCL1	lightcyan	319.416	35.8137	283.602	-247.788	0.0877786	0.0071095	359.066	10.5093	348.557	-338.048	0.025758	0.00799204
200799_at	HSPA1A	darkred	253.675	21.3534	232.321	-210.968	0.037201	0.00564625	290.335	8.99698	281.338	-272.341	0.0156742	0.00646224
200800_s_at	HSPA1A /// HSPA1B	darkred	310.095	32.658	277.437	-244.779	0.0568955	0.00690204	350.919	11.196	339.723	-328.527	0.0195052	0.00781069
200801_x_at	ACTB	lightyellow	277.79	9.74229	268.048	-258.306	0.0681279	0.00618301	309.533	3.22268	306.31	-303.088	0.0225362	0.00688953
200802_at	SARS	darkolivegreen	298.526	2.54457	295.982	-293.437	0.0285907	0.00664455	347.517	2.24439	345.272	-343.028	0.0252179	0.00773497
200803_s_at	TMBIM6	skyblue	323.878	97.3267	226.551	-129.225	0.0248156	0.00720882	379.297	70.1549	309.142	-238.988	0.0178875	0.00844234
200804_at	TMBIM6	thistle2	439.148	89.0786	350.069	-260.991	0.0800347	0.00977448	532.269	36.6252	495.644	-459.019	0.0329067	0.0118472
200805_at	LMAN2	grey	212.858	133.947	78.9105	55.0368	0.0043688	0.00473775	251.669	0	251.669	-251.669	0	0.00560161
200806_s_at	HSPD1	skyblue	318.963	72.487	246.476	-173.989	0.0184822	0.00709942	370.35	57.174	313.176	-256.002	0.0145778	0.0082432
200807_s_at	HSPD1	darkred	321.851	30.6962	291.155	-260.459	0.0534776	0.00716372	361.781	10.8989	350.882	-339.983	0.0189877	0.00805246
200808_s_at	ZYX	grey	221.886	147.452	74.4343	73.0174	0.00480925	0.0049387	246.775	0	246.775	-246.775	0	0.00549268
200809_x_at	RPL12	grey	214.706	130.135	84.5705	45.5647	0.00424446	0.00477888	251.344	0	251.344	-251.344	0	0.00559437
200810_s_at	CIRBP	darkred	412.633	65.9215	346.711	-280.79	0.114846	0.00918431	470.257	18.7167	451.54	-432.824	0.0326075	0.0104669
200811_at	CIRBP	darkred	418.34	68.5891	349.751	-281.162	0.119493	0.00931134	478.048	19.4306	458.617	-439.186	0.0338511	0.0106403
200812_at	CCT7	grey	281.465	149.926	131.539	18.3863	0.00488994	0.0062648	322.68	0	322.68	-322.68	0	0.00718216
200813_s_at	PAFAH1B1	salmon	403.165	98.6784	304.487	-205.808	0.0644115	0.00897359	479.104	47.8343	431.27	-383.435	0.0312234	0.0106638
200814_at	PSME1	white	185.649	7.05629	178.593	-171.537	0.0569056	0.00413216	222.571	2.57032	220.001	-217.431	0.0207284	0.00495396
200815_s_at	PAFAH1B1	skyblue	213.695	27.7649	185.93	-158.165	0.00707927	0.00475639	243.28	33.449	209.831	-176.382	0.00852856	0.00541489
200816_s_at	PAFAH1B1	skyblue	375.219	89.0072	286.212	-197.204	0.0226943	0.00835156	440.209	63.8697	376.34	-312.47	0.016285	0.00979811
200817_x_at	RPS10	lightpink3	229.03	1.68055	227.35	-225.669	0.0466819	0.00509772	250.879	1.47241	249.407	-247.934	0.0409003	0.00558402
200818_at	ATP5O	skyblue	377.589	94.1062	283.483	-189.377	0.0239944	0.00840432	438.911	65.7038	373.207	-307.503	0.0167526	0.0097692
200819_s_at	RPS15	cyan	216.47	10.3287	206.141	-195.812	0.0597036	0.00481815	254.653	3.38041	251.273	-247.892	0.0195399	0.00566803
200820_at	PSMD8	darkolivegreen	286.112	2.37615	283.736	-281.359	0.0266983	0.00636823	335.795	2.24652	333.548	-331.302	0.0252418	0.00747406
200821_at	LAMP2	salmon	289.224	73.4058	215.818	-142.413	0.047915	0.0064375	334.803	38.6258	296.177	-257.551	0.0252127	0.00745199
200822_x_at	TPI1	skyblue	254.141	68.183	185.958	-117.774	0.0173848	0.00565662	305.382	57.7661	247.616	-189.85	0.0147287	0.00679714
200823_x_at	RPL29	grey	177.702	120.942	56.7603	64.1816	0.00394462	0.00395527	224.829	0	224.829	-224.829	0	0.0050042
200824_at	GSTP1	skyblue	241.573	62.0146	179.558	-117.544	0.015812	0.00537689	291.806	56.3109	235.495	-179.184	0.0143577	0.00649497
200825_s_at	HYOU1	grey	245.782	144.978	100.804	44.1749	0.00472858	0.00547057	277.799	0	277.799	-277.799	0	0.0061832
200826_at	SNRPD2	skyblue	297.431	90.5946	206.837	-116.242	0.0230991	0.00662018	348.437	66.5632	281.874	-215.311	0.0169717	0.00775546
200827_at	PLOD1	grey	199.038	136.028	63.0099	73.0181	0.00443666	0.00443015	233.726	0	233.726	-233.726	0	0.00520224
200828_s_at	ZNF207	coral1	231.17	5.06188	226.108	-221.046	0.0937385	0.00514534	262.843	1.77489	261.068	-259.293	0.0328683	0.00585031
200829_x_at	ZNF207	grey	227.816	150.182	77.6341	72.5476	0.00489829	0.00507069	255.128	0	255.128	-255.128	0	0.00567859
200830_at	PSMD2	grey	286.503	147.886	138.617	9.26833	0.0048234	0.00637693	330.592	0	330.592	-330.592	0	0.00735826
200831_s_at	SCD	salmon	347.922	104.672	243.25	-138.577	0.0683238	0.00774398	404.65	46.6104	358.04	-311.43	0.0304245	0.00900664
200832_s_at	SCD	salmon	391.821	151.914	239.907	-87.9931	0.0991605	0.00872109	467.826	62.0606	405.766	-343.705	0.0405095	0.0104128
200833_s_at	RAP1B	grey	241.688	145.357	96.3313	49.0256	0.00474093	0.00537946	272.984	0	272.984	-272.984	0	0.00607603
200834_s_at	RPS21	grey	197.071	129.494	67.5771	61.917	0.00422355	0.00438638	234.539	0	234.539	-234.539	0	0.00522034
200835_s_at	MAP4	floralwhite	266.773	5.52299	261.25	-255.727	0.0812204	0.00593779	300.144	2.14972	297.994	-295.845	0.0316136	0.00668056
200836_s_at	MAP4	skyblue	362.989	110.427	252.562	-142.135	0.0281558	0.00807935	424.956	75.3019	349.654	-274.352	0.0191999	0.0094586
200837_at	BCAP31	grey	181.263	131.625	49.6382	81.9866	0.00429304	0.00403452	219.071	0	219.071	-219.071	0	0.00487604
200838_at	CTSB	grey	244.575	145.82	98.7557	47.064	0.00475602	0.00544372	278.047	0	278.047	-278.047	0	0.00618872
200839_s_at	CTSB	grey	222.832	137.444	85.388	52.0564	0.00448286	0.00495977	256.065	0	256.065	-256.065	0	0.00569946
200840_at	KARS	grey	252.917	153.444	99.4729	53.9712	0.0050047	0.00562938	278.74	0	278.74	-278.74	0	0.00620414
200841_s_at	EPRS	grey	247.947	154.99	92.9569	62.0334	0.00505513	0.00551877	275.771	0	275.771	-275.771	0	0.00613806
200842_s_at	EPRS	grey	185.332	125.479	59.8531	65.6259	0.0040926	0.00412509	229.185	0	229.185	-229.185	0	0.00510116
200843_s_at	EPRS	yellow	226.359	6.05837	220.3	-214.242	0.00889628	0.00503825	270.119	6.92669	263.193	-256.266	0.0101713	0.00601227
200844_s_at	PRDX6	thistle2	424.933	112.375	312.558	-200.183	0.100966	0.00945809	509.785	41.525	468.26	-426.735	0.0373091	0.0113467
200845_s_at	PRDX6	thistle2	461.351	130.833	330.519	-199.686	0.117549	0.0102687	556.476	46.6712	509.805	-463.134	0.0419328	0.012386
200846_s_at	PPP1CA	grey	236.311	133.228	103.083	30.1453	0.00434534	0.00525977	275.907	0	275.907	-275.907	0	0.0061411
200847_s_at	TMEM66	grey	211.423	140.66	70.7631	69.8969	0.00458774	0.00470582	241.91	0	241.91	-241.91	0	0.00538438
200848_at	AHCYL1	thistle2	468.096	106.96	361.135	-254.175	0.0961008	0.0104188	565.213	43.1349	522.078	-478.944	0.0387555	0.0125804
200849_s_at	AHCYL1	thistle2	408.091	88.9462	319.145	-230.199	0.0799158	0.00908323	484.526	35.9533	448.572	-412.619	0.0323031	0.0107845
200850_s_at	AHCYL1	thistle2	427.786	102.264	325.522	-223.257	0.0918818	0.0095216	510.27	39.5002	470.77	-431.27	0.0354898	0.0113575
200851_s_at	KIAA0174	grey	224.655	141.533	83.1216	58.4117	0.00461622	0.00500033	257.53	0	257.53	-257.53	0	0.00573207
200852_x_at	GNB2	yellow	237.13	9.29042	227.839	-218.549	0.0136423	0.00527799	278.751	7.78596	270.965	-263.179	0.0114331	0.00620439
200853_at	H2AFZ	darkred	251.069	17.4264	233.643	-216.217	0.0303596	0.00558826	279.761	8.12075	271.64	-263.519	0.0141476	0.00622687
200854_at	NCOR1	grey	233.899	148.84	85.059	63.7812	0.00485454	0.00520609	262.936	0	262.936	-262.936	0	0.00585238
200855_at	NCOR1	grey	193.988	138.254	55.7349	82.5186	0.00450925	0.00431776	227.519	0	227.519	-227.519	0	0.00506408
200856_x_at	NCOR1	grey	152.159	115.347	36.8118	78.535	0.00376213	0.00338672	208.466	0	208.466	-208.466	0	0.00464
200857_s_at	NCOR1	grey	172.348	120.438	51.9097	68.5282	0.00392818	0.00383609	220.23	0	220.23	-220.23	0	0.00490184
200858_s_at	RPS8	grey	216.429	155.611	60.8178	94.7934	0.00507538	0.00481724	237.409	0	237.409	-237.409	0	0.00528421
200859_x_at	FLNA	skyblue	426.609	143.89	282.719	-138.828	0.036688	0.0094954	518.006	95.5633	422.443	-326.879	0.024366	0.0115297
200860_s_at	CNOT1	skyblue	252.229	58.1186	194.111	-135.992	0.0148186	0.00561408	295.42	51.623	243.797	-192.174	0.0131624	0.0065754
200861_at	CNOT1	grey	202.04	131.732	70.3085	61.4231	0.00429653	0.00449697	238.962	0	238.962	-238.962	0	0.00531878
200862_at	DHCR24	thistle2	308.036	39.2732	268.763	-229.489	0.0352859	0.00685621	363.037	22.4207	340.616	-318.195	0.0201444	0.00808041
200863_s_at	RAB11A	grey	225.138	134.244	90.8938	43.3504	0.00437848	0.00501108	262.437	0	262.437	-262.437	0	0.00584127
200864_s_at	RAB11A	grey	222.329	138.079	84.2504	53.8284	0.00450355	0.00494857	256.045	0	256.045	-256.045	0	0.005699
200865_at	EIF3F	grey	149.249	103.369	45.8802	57.4891	0.00337147	0.00332197	220.604	0	220.604	-220.604	0	0.00491017
200866_s_at	PSAP	darkslateblue	270.168	8.27537	261.893	-253.617	0.131355	0.00601336	311.579	2.19908	309.38	-307.181	0.034906	0.00693508
200867_at	RNF114	grey	232.894	137.923	94.9711	42.9518	0.00449846	0.00518371	270.419	0	270.419	-270.419	0	0.00601894
200868_s_at	RNF114	skyblue3	283.67	3.50911	280.161	-276.652	0.0433224	0.00631388	320.304	2.06296	318.241	-316.178	0.0254686	0.00712927
200869_at	RPL18A /// RPL18AP3	cyan	167.894	8.48876	159.405	-150.917	0.049068	0.00373696	234.1	3.46396	230.636	-227.172	0.0200229	0.00521056
200870_at	STRAP	skyblue	222.992	30.2762	192.716	-162.44	0.00771958	0.00496333	252.983	35.0303	217.952	-182.922	0.00893174	0.00563084
200871_s_at	PSAP	darkslateblue	235.186	5.16816	230.018	-224.85	0.0820343	0.00523474	278.467	1.88303	276.584	-274.701	0.0298894	0.00619806
200872_at	S100A10	darkolivegreen	218.115	3.01742	215.098	-212.08	0.0339036	0.00485477	256.651	2.19461	254.456	-252.262	0.0246585	0.0057125
200873_s_at	CCT8	darkolivegreen4	292.905	2.01796	290.887	-288.869	0.0517425	0.00651943	331.3	1.49132	329.809	-328.318	0.0382391	0.00737403
200874_s_at	NOP56	grey	165.073	123.565	41.509	82.0556	0.00403015	0.00367418	210.705	0	210.705	-210.705	0	0.00468985
200875_s_at	NOP56	skyblue4	283.054	1.66904	281.385	-279.716	0.0521574	0.00630016	317.019	1.41665	315.602	-314.185	0.0442702	0.00705615
200876_s_at	PSMB1	grey	223.533	138.616	84.9174	53.6985	0.00452107	0.00497537	257.124	0	257.124	-257.124	0	0.00572302
200877_at	CCT4	lightblue4	314.417	5.63335	308.784	-303.151	0.187778	0.00699825	362.743	1.86562	360.877	-359.012	0.0621874	0.00807387
200878_at	EPAS1	magenta4	211.401	3.39103	208.01	-204.618	0.0941954	0.00470532	237.276	1.47494	235.801	-234.326	0.0409707	0.00528125
200879_s_at	EPAS1	grey	262.755	166.195	96.5602	69.6346	0.00542057	0.00584836	288.092	0	288.092	-288.092	0	0.0064123
200880_at	DNAJA1	lightblue4	270.999	3.13512	267.864	-264.729	0.104504	0.00603185	305.663	1.65091	304.012	-302.362	0.0550303	0.00680341
200881_s_at	DNAJA1	darkred	401.682	62.0346	339.647	-277.613	0.108074	0.00894057	458.223	18.2084	440.015	-421.806	0.031722	0.0101991
200882_s_at	PSMD4	skyblue	257.843	68.0151	189.828	-121.813	0.017342	0.00573903	306.458	57.2694	249.189	-191.92	0.0146021	0.0068211
200883_at	UQCRC2	lightcyan	305.581	13.9688	291.612	-277.643	0.0342373	0.00680157	347.107	6.71395	340.393	-333.679	0.0164558	0.00772585
200884_at	CKB	yellow	432.7	38.9397	393.761	-354.821	0.0571802	0.00963097	519.163	17.3089	501.854	-484.546	0.0254169	0.0115555
200885_at	RHOC	thistle2	297.303	44.7304	252.573	-207.843	0.0401891	0.00661733	346.5	23.9562	322.544	-298.588	0.021524	0.00771234
200886_s_at	PGAM1	skyblue	410.351	185.776	224.574	-38.7978	0.0473678	0.00913352	503.657	116.255	387.403	-271.148	0.0296417	0.0112103
200887_s_at	STAT1	white	233.841	15.6917	218.149	-202.457	0.126546	0.00520479	259.699	3.45265	256.247	-252.794	0.027844	0.00578035
200888_s_at	RPL23	cyan	203.297	8.95462	194.342	-185.388	0.0517608	0.00452495	251.454	3.45088	248.003	-244.552	0.0199473	0.00559682
200889_s_at	SSR1	blue	206.593	6.11506	200.478	-194.363	0.00593119	0.00459831	241.608	8.06775	233.54	-225.472	0.00782517	0.00537767
200890_s_at	SSR1	grey	226.067	143.063	83.0038	60.0597	0.00466613	0.00503177	256.973	0	256.973	-256.973	0	0.00571967
200891_s_at	SSR1	skyblue4	330.016	2.32556	327.691	-325.365	0.0726737	0.00734545	372.867	1.61204	371.255	-369.643	0.0503761	0.00829922
200892_s_at	TRA2B	grey	179.397	129.384	50.0133	79.3707	0.00421996	0.003993	221.493	0	221.493	-221.493	0	0.00492996
200893_at	TRA2B	grey	223.204	153.265	69.9388	83.3261	0.00499885	0.00496803	247.576	0	247.576	-247.576	0	0.00551051
200894_s_at	FKBP4	darkred	358.827	43.8594	314.968	-271.108	0.0764101	0.00798672	410.61	14.36	396.25	-381.89	0.0250174	0.00913928
200895_s_at	FKBP4	darkred	418.845	54.7436	364.101	-309.358	0.0953721	0.00932258	484.828	17.756	467.072	-449.317	0.0309337	0.0107912
200896_x_at	HDGF	grey	222.443	140.879	81.5639	59.3155	0.00459489	0.0049511	253.88	0	253.88	-253.88	0	0.00565082
200897_s_at	PALLD	thistle2	430.298	50.9546	379.343	-328.388	0.0457813	0.00957749	511.298	26.1373	485.16	-459.023	0.0234836	0.0113804
200898_s_at	MGEA5	grey	249.539	157.859	91.6801	66.1791	0.0051487	0.0055542	276.685	0	276.685	-276.685	0	0.00615841
200899_s_at	MGEA5	grey	186.588	129.522	57.0659	72.4566	0.00422448	0.00415305	226.601	0	226.601	-226.601	0	0.00504365
200900_s_at	M6PR	grey	193.732	138.621	55.1111	83.5099	0.00452123	0.00431206	225.441	0	225.441	-225.441	0	0.00501783
200901_s_at	M6PR	darkmagenta	237.435	4.40166	233.034	-228.632	0.0505938	0.0052848	270.106	2.064	268.042	-265.978	0.0237242	0.00601198
200902_at	2016-09-15	plum1	253.729	2.80318	250.925	-248.122	0.0350398	0.00564745	281.798	1.98684	279.811	-277.825	0.0248356	0.00627222
200903_s_at	AHCY	grey	276.226	145.334	130.892	14.4415	0.00474017	0.00614819	316.792	0	316.792	-316.792	0	0.00705111
200904_at	HLA-E	white	220.976	7.36498	213.611	-206.246	0.059395	0.00491844	259.96	2.88936	257.071	-254.181	0.0233013	0.00578614
200905_x_at	HLA-E	white	265.801	13.0395	252.761	-239.722	0.105157	0.00591615	293.247	3.50118	289.746	-286.245	0.0282353	0.00652705
200906_s_at	PALLD	orange	250.117	4.7442	245.373	-240.629	0.0367767	0.00556706	283.278	2.64877	280.629	-277.98	0.0205331	0.00630515
200907_s_at	PALLD	skyblue	361.733	78.1147	283.619	-205.504	0.0199171	0.0080514	427.668	60.5505	367.118	-306.567	0.0154387	0.00951897
200908_s_at	RPLP2	grey	161.626	121.022	40.604	80.4176	0.00394722	0.00359744	213.795	0	213.795	-213.795	0	0.0047586
200909_s_at	RPLP2	cyan	232.924	4.85389	228.07	-223.216	0.0280572	0.00518438	274.428	2.80627	271.622	-268.816	0.0162212	0.00610817
200910_at	CCT3	darkred	318.566	37.1793	281.387	-244.208	0.0647722	0.0070906	355.092	12.6676	342.424	-329.756	0.022069	0.00790357
200911_s_at	TACC1	grey	217.838	158.805	59.0331	99.7714	0.00517954	0.0048486	238.059	0	238.059	-238.059	0	0.00529868
200912_s_at	EIF4A2	skyblue	314.234	94.2861	219.947	-125.661	0.0240403	0.00699416	367.299	67.2145	300.085	-232.87	0.0171378	0.00817529
200913_at	PPM1G	grey	195.626	128.128	67.4981	60.6295	0.00417898	0.0043542	235.948	0	235.948	-235.948	0	0.0052517
200914_x_at	KTN1	grey	212.681	144.504	68.1769	76.3274	0.00471312	0.00473382	240.694	0	240.694	-240.694	0	0.00535732
200915_x_at	KTN1	grey	210.091	135.233	74.8585	60.3741	0.00441072	0.00467617	246.809	0	246.809	-246.809	0	0.00549344
200916_at	TAGLN2	lightcyan	280.062	29.9149	250.147	-220.232	0.0733209	0.00623357	330.4	9.49548	320.904	-311.409	0.0232732	0.00735398
200917_s_at	SRPR	grey	183.237	138.427	44.8094	93.6178	0.00451491	0.00407845	216.789	0	216.789	-216.789	0	0.00482525
200918_s_at	SRPR	grey	198.312	134.126	64.1861	69.94	0.00437463	0.004414	235.141	0	235.141	-235.141	0	0.00523374
200919_at	PHC2	purple	378.831	17.0315	361.8	-344.768	0.0721673	0.00843196	441.641	6.09154	435.55	-429.458	0.0258116	0.00982998
200920_s_at	BTG1	purple	226.778	8.29038	218.488	-210.197	0.0351287	0.00504759	261.568	4.05506	257.513	-253.457	0.0171824	0.00582193
200921_s_at	BTG1	grey	290.042	162.438	127.604	34.8341	0.00529804	0.0064557	322.189	0	322.189	-322.189	0	0.00717123
200922_at	KDELR1	skyblue	193.937	41.8011	152.136	-110.335	0.0106581	0.00431663	242.751	46.5499	196.201	-149.651	0.0118689	0.00540311
200923_at	LGALS3BP	skyblue	292.691	69.4399	223.251	-153.811	0.0177052	0.00651466	347.322	57.0769	290.245	-233.168	0.014553	0.00773063
200924_s_at	SLC3A2	lightcyan	329.746	16.4395	313.306	-296.867	0.040293	0.00733943	387.737	7.39326	380.343	-372.95	0.0181207	0.00863018
200925_at	COX6A1	skyblue	296.37	87.7597	208.61	-120.85	0.0223763	0.00659654	351.638	65.9887	285.649	-219.66	0.0168253	0.00782669
200926_at	RPS23	cyan	237.834	17.737	220.097	-202.36	0.102526	0.00529368	284.472	4.46991	280.002	-275.532	0.0258376	0.00633172
200927_s_at	RAB14	grey	213.583	130.654	82.9286	47.7254	0.00426138	0.00475389	251.48	0	251.48	-251.48	0	0.00559741
200928_s_at	RAB14	grey	163.385	120.154	43.2305	76.9235	0.00391892	0.00363659	212.303	0	212.303	-212.303	0	0.0047254
200929_at	TMED10	blue2	278.342	3.66433	274.677	-271.013	0.0939572	0.00619529	314.326	1.67106	312.655	-310.984	0.0428476	0.00699622
200930_s_at	VCL	grey	185.003	126.83	58.1728	68.657	0.00413665	0.00411776	228.801	0	228.801	-228.801	0	0.00509261
200931_s_at	VCL	darkorange2	280.966	4.38422	276.582	-272.198	0.0654361	0.0062537	319.02	1.94988	317.07	-315.12	0.0291026	0.00710069
200932_s_at	DCTN2	grey	241.196	159.277	81.9189	77.3585	0.00519496	0.00536851	265.971	0	265.971	-265.971	0	0.00591994
200933_x_at	RPS4X	cyan	195.071	8.64782	186.423	-177.775	0.0499874	0.00434185	237.277	3.20791	234.069	-230.861	0.0185429	0.00528127
200934_at	DEK	grey	164.822	113.387	51.4346	61.9527	0.00369822	0.00366858	222.448	0	222.448	-222.448	0	0.00495122
200935_at	CALR	grey	192.221	132.621	59.6008	73.0198	0.00432552	0.00427843	230.19	0	230.19	-230.19	0	0.00512352
200936_at	RPL8	yellow3	223.339	2.01326	221.326	-219.313	0.0649437	0.00497105	261.283	1.37588	259.907	-258.531	0.0443834	0.00581559
200937_s_at	RPL5	cyan	251.728	17.4725	234.255	-216.783	0.100997	0.00560292	283.399	4.41648	278.982	-274.566	0.0255288	0.00630785
200938_s_at	RERE	grey	175.581	124.829	50.7517	74.0777	0.00407141	0.00390805	218.705	0	218.705	-218.705	0	0.00486791
200939_s_at	RERE	grey	228.2	153.457	74.7431	78.714	0.00500512	0.00507924	255.844	0	255.844	-255.844	0	0.00569454
200940_s_at	RERE	grey	215.665	132.196	83.4683	48.7282	0.00431169	0.00480023	255.404	0	255.404	-255.404	0	0.00568473
200941_at	HSBP1	grey	233.747	151.314	82.4327	68.8815	0.00493523	0.0052027	259.18	0	259.18	-259.18	0	0.00576879
200942_s_at	HSBP1	grey	306.206	144.344	161.862	-17.5173	0.0047079	0.00681548	359.837	0	359.837	-359.837	0	0.00800918
200943_at	HMGN1	grey	184.102	138.253	45.8488	92.4045	0.00450924	0.00409772	216.749	0	216.749	-216.749	0	0.00482437
200944_s_at	HMGN1	grey	231.338	138.084	93.254	44.8305	0.00450373	0.00514909	265.761	0	265.761	-265.761	0	0.00591525
200945_s_at	SEC31A	grey	220.872	155.481	65.3903	90.0911	0.00507115	0.00491612	244.341	0	244.341	-244.341	0	0.00543851
200946_x_at	GLUD1	thistle2	445.721	82.015	363.706	-281.691	0.0736882	0.00992078	537.789	34.9173	502.871	-467.954	0.0313723	0.01197
200947_s_at	GLUD1	grey	319.429	145.656	173.773	-28.1167	0.00475069	0.0071098	370.238	0	370.238	-370.238	0	0.00824069
200948_at	MLF2	skyblue	237.738	60.7843	176.954	-116.17	0.0154983	0.00529154	288.241	54.2964	233.944	-179.648	0.0138441	0.00641561
200949_x_at	RPS20	grey	211.591	114.377	97.214	17.1631	0.0037305	0.00470956	262.7	0	262.7	-262.7	0	0.00584713
200950_at	ARPC1A	navajowhite2	212.096	2.35061	209.745	-207.394	0.0398409	0.00472079	250.884	1.56989	249.314	-247.744	0.0266083	0.00558413
200951_s_at	CCND2	grey	152.712	114.674	38.0385	76.6351	0.00374017	0.00339904	212.022	0	212.022	-212.022	0	0.00471914
200952_s_at	CCND2	grey	197.066	127.968	69.0972	58.8711	0.00417379	0.00438625	235.611	0	235.611	-235.611	0	0.0052442
200953_s_at	CCND2	grey	214.434	141.489	72.9445	68.545	0.00461479	0.00477283	246.103	0	246.103	-246.103	0	0.00547772
200954_at	ATP6V0C	grey	190.568	133.89	56.6781	77.2119	0.00436693	0.00424163	226.54	0	226.54	-226.54	0	0.00504228
200955_at	IMMT	grey	190.066	141.472	48.5941	92.8774	0.0046142	0.00423045	222.09	0	222.09	-222.09	0	0.00494324
200956_s_at	SSRP1	skyblue	246.686	48.5807	198.105	-149.525	0.0123867	0.0054907	284.369	44.8314	239.537	-194.706	0.0114308	0.00632944
200957_s_at	SSRP1	grey	221.555	132.71	88.8458	43.8638	0.00432843	0.00493134	257.041	0	257.041	-257.041	0	0.00572117
200958_s_at	SDCBP	grey	266.938	158.347	108.591	49.7556	0.0051646	0.00594145	299.54	0	299.54	-299.54	0	0.0066671
200959_at	FUS	plum1	236.539	4.01904	232.52	-228.501	0.050238	0.00526484	271.078	2.25566	268.823	-266.567	0.0281958	0.00603362
200960_x_at	CLTA	grey	209.736	125.586	84.1497	41.4362	0.00409608	0.00466826	250.909	0	250.909	-250.909	0	0.00558469
200961_at	SEPHS2	grey	196.671	140.912	55.7592	85.1531	0.00459597	0.00437748	224.167	0	224.167	-224.167	0	0.00498947
200962_at	RPL31	grey	205.708	147.555	58.1528	89.402	0.00481262	0.00457861	233.948	0	233.948	-233.948	0	0.00520717
200963_x_at	RPL31	cyan	239.754	16.7232	223.031	-206.308	0.0966658	0.00533641	261.811	4.28518	257.526	-253.241	0.0247698	0.00582735
200964_at	UBA1	lightsteelblue1	232.46	5.41212	227.048	-221.636	0.0731368	0.00517405	262.645	2.06128	260.583	-258.522	0.0278552	0.0058459
200965_s_at	ABLIM1	orange	249.762	1.90347	247.859	-245.955	0.0147556	0.00555917	299.544	2.25721	297.286	-295.029	0.0174978	0.00666719
200966_x_at	ALDOA	skyblue	270.692	57.8448	212.847	-155.002	0.0147488	0.00602501	312.994	49.6416	263.353	-213.711	0.0126572	0.00696657
200967_at	PPIB	grey	218.519	141.745	76.7747	64.97	0.00462311	0.00486377	248.255	0	248.255	-248.255	0	0.00552562
200968_s_at	PPIB	grey	180.326	120.128	60.1987	59.9289	0.00391806	0.00401367	226.592	0	226.592	-226.592	0	0.00504345
200969_at	SERP1	antiquewhite4	245.538	3.30231	242.235	-238.933	0.0660463	0.00546514	295.043	1.69978	293.343	-291.643	0.0339956	0.00656701
200970_s_at	SERP1	grey	234.87	150.626	84.2435	66.3826	0.00491279	0.00522769	263.118	0	263.118	-263.118	0	0.00585644
200971_s_at	SERP1	grey	291.585	177.645	113.939	63.7061	0.00579404	0.00649004	317.885	0	317.885	-317.885	0	0.00707542
200972_at	TSPAN3	grey	291.929	151.91	140.019	11.8914	0.00495466	0.0064977	335.632	0	335.632	-335.632	0	0.00747044
200973_s_at	TSPAN3	grey	276.037	150.996	125.041	25.9546	0.00492484	0.00614398	311.463	0	311.463	-311.463	0	0.00693249
200974_at	ACTA2	darkorange2	289.063	4.77706	284.286	-279.509	0.0712995	0.00643392	330.262	1.94885	328.313	-326.365	0.0290873	0.00735092
200975_at	PPT1	purple	415.609	17.5932	398.016	-380.423	0.0745474	0.00925057	487.052	6.7383	480.314	-473.575	0.0285521	0.0108407
200976_s_at	TAX1BP1	grey	198.188	136.085	62.103	73.982	0.00443852	0.00441124	233.155	0	233.155	-233.155	0	0.00518952
200977_s_at	TAX1BP1	grey	230.783	125.234	105.549	19.6845	0.00408461	0.00513674	278.022	0	278.022	-278.022	0	0.00618817
200978_at	MDH1	skyblue	555.033	322.968	232.065	90.902	0.0823477	0.0123538	711.322	186.687	524.636	-337.949	0.0475999	0.0158325
200979_at	PDHA1	skyblue	257.976	79.0088	178.967	-99.9585	0.020145	0.00574199	309.33	63.5689	245.761	-182.192	0.0162083	0.00688501
200980_s_at	PDHA1	grey	279.443	158.375	121.068	37.3063	0.00516551	0.00621979	317.415	0	317.415	-317.415	0	0.00706497
200981_x_at	GNAS	grey	221.83	149.983	71.8473	78.1353	0.0048918	0.00493746	248.538	0	248.538	-248.538	0	0.00553193
200982_s_at	ANXA6	skyblue	292.498	85.293	207.205	-121.912	0.0217473	0.00651037	344.036	66.5815	277.454	-210.873	0.0169764	0.00765749
200983_x_at	CD59	salmon	312.463	32.2329	280.23	-247.997	0.0210398	0.00695474	359.511	22.326	337.185	-314.859	0.0145731	0.00800195
200984_s_at	CD59	salmon	358.92	47.6792	311.241	-263.561	0.0311222	0.00798878	413.618	28.0881	385.53	-357.442	0.0183343	0.00920624
200985_s_at	CD59	salmon	381.078	64.4411	316.637	-252.196	0.0420634	0.00848198	444.943	36.0516	408.892	-372.84	0.0235324	0.00990347
200986_at	SERPING1	darkolivegreen	317.353	5.41818	311.935	-306.516	0.0608784	0.00706358	374.992	2.63673	372.356	-369.719	0.0296261	0.00834652
200987_x_at	PSME3	grey	239.13	152.961	86.169	66.7917	0.00498893	0.00532251	266.714	0	266.714	-266.714	0	0.00593647
200988_s_at	PSME3	darkred	278.385	16.0749	262.31	-246.236	0.0280051	0.00619626	308.052	7.81484	300.237	-292.422	0.0136147	0.00685657
200989_at	HIF1A	lightcyan	310.02	22.9314	287.089	-264.157	0.0562044	0.00690038	355.173	8.01258	347.161	-339.148	0.0196387	0.00790539
200990_at	TRIM28	grey	226.137	140.776	85.3611	55.4149	0.00459152	0.00503332	258.19	0	258.19	-258.19	0	0.00574675
200991_s_at	SNX17	grey	190.109	132.632	57.4777	75.154	0.00432589	0.00423143	226.766	0	226.766	-226.766	0	0.00504732
200992_at	IPO7	lightblue4	279.323	2.85614	276.467	-273.611	0.0952046	0.00621713	312.883	1.61061	311.273	-309.662	0.053687	0.0069641
200993_at	IPO7	darkorange	267.836	6.4736	261.363	-254.889	0.0513778	0.00596145	294.065	2.9308	291.134	-288.204	0.0232603	0.00654526
200994_at	IPO7	grey	237.461	159.098	78.3628	80.7355	0.00518912	0.00528537	261.809	0	261.809	-261.809	0	0.0058273
200995_at	IPO7	salmon4	229.304	3.78753	225.516	-221.729	0.0620907	0.0051038	257.352	1.79178	255.56	-253.768	0.0293734	0.00572809
200996_at	ACTR3	skyblue	242.386	32.053	210.333	-178.28	0.00817262	0.00539498	283.753	35.2018	248.551	-213.349	0.00897548	0.00631572
200997_at	RBM14 /// RBM4	grey	235.897	150.898	84.9998	65.8978	0.00492164	0.00525056	264.415	0	264.415	-264.415	0	0.00588531
200998_s_at	CKAP4	grey	251.126	140.354	110.772	29.5827	0.00457776	0.00558952	291.505	0	291.505	-291.505	0	0.00648827
200999_s_at	CKAP4	grey	185.653	117.789	67.8635	49.9257	0.00384179	0.00413223	235.126	0	235.126	-235.126	0	0.00523339
201000_at	AARS	grey	230.331	137.183	93.1484	44.0344	0.00447432	0.00512667	267.174	0	267.174	-267.174	0	0.00594673
201001_s_at	TMEM189-UBE2V1 /// UBE2V1	yellow	220.155	4.96448	215.19	-210.226	0.00728999	0.00490016	256.928	5.92922	250.999	-245.069	0.00870664	0.00571866
201002_s_at	TMEM189-UBE2V1 /// UBE2V1	grey	183.172	130.648	52.5248	78.1228	0.00426118	0.00407702	221.612	0	221.612	-221.612	0	0.0049326
201003_x_at	RNPEP /// TMEM189 /// TMEM189-UBE2V1 /// UBE2V1	grey	191.132	120.848	70.2836	50.5648	0.00394157	0.00425419	237.947	0	237.947	-237.947	0	0.00529619
201004_at	SSR4	magenta4	223.615	1.74046	221.875	-220.134	0.048346	0.00497719	248.053	1.37683	246.676	-245.299	0.0382452	0.00552111
201005_at	CD9	salmon	410.754	130.842	279.913	-149.071	0.0854058	0.0091425	481.376	55.5003	425.876	-370.375	0.0362274	0.0107144
201006_at	PRDX2	grey	173.76	127.698	46.0617	81.636	0.00416496	0.00386751	217.362	0	217.362	-217.362	0	0.00483801
201007_at	HADHB	thistle2	372.768	96.5774	276.191	-179.613	0.0867721	0.00829701	442.114	36.6846	405.43	-368.745	0.0329601	0.00984051
201008_s_at	TXNIP	grey	307.082	157.311	149.771	7.53945	0.00513082	0.00683499	350.369	0	350.369	-350.369	0	0.00779846
201009_s_at	TXNIP	grey	269.795	148.585	121.21	27.3746	0.00484621	0.00600505	305.556	0	305.556	-305.556	0	0.00680102
201010_s_at	TXNIP	grey	295.644	148.786	146.858	1.92746	0.00485277	0.0065804	339.106	0	339.106	-339.106	0	0.00754777
201011_at	RPN1	maroon	206.511	2.53805	203.973	-201.435	0.0437595	0.00459648	239.656	1.53271	238.123	-236.591	0.0264261	0.00533423
201012_at	ANXA1	blue	450.659	80.6531	370.006	-289.353	0.0782281	0.0100307	545.042	32.3886	512.653	-480.265	0.0314147	0.0121315
201013_s_at	PAICS	thistle2	321.255	72.4741	248.78	-176.306	0.065116	0.00715043	375.359	30.0207	345.338	-315.317	0.0269728	0.00835467
201014_s_at	PAICS	grey	206.32	131.664	74.6555	57.009	0.00429434	0.00459224	244.901	0	244.901	-244.901	0	0.00545096
201015_s_at	JUP	grey	191.659	124.676	66.9834	57.6924	0.0040664	0.00426592	234.366	0	234.366	-234.366	0	0.00521648
201016_at	EIF1AX	grey	197.663	140.368	57.2952	83.0726	0.0045782	0.00439955	230.317	0	230.317	-230.317	0	0.00512635
201017_at	EIF1AX	thistle2	296.934	39.4133	257.521	-218.107	0.0354118	0.0066091	345.533	21.9744	323.559	-301.584	0.0197434	0.00769081
201018_at	EIF1AX	grey	200.57	126.514	74.0559	52.4582	0.00412636	0.00446426	242.316	0	242.316	-242.316	0	0.00539343
201019_s_at	EIF1AX	antiquewhite4	222.513	4.36691	218.146	-213.779	0.0873382	0.00495265	245.891	1.70946	244.181	-242.472	0.0341891	0.005473
201020_at	YWHAH	skyblue	491.564	188.019	303.545	-115.526	0.0479396	0.0109412	609.197	116.456	492.741	-376.286	0.0296929	0.0135594
201021_s_at	DSTN	orangered1	285.974	2.1351	283.839	-281.704	0.0711701	0.00636517	311.928	1.43506	310.493	-309.058	0.0478353	0.00694283
201022_s_at	DSTN	plum2	274.971	4.38123	270.59	-266.208	0.0706649	0.00612026	309.206	2.06613	307.14	-305.074	0.0333246	0.00688227
201023_at	TAF7	darkred	251.929	20.981	230.948	-209.967	0.0365523	0.0056074	282.068	9.06851	272.999	-263.931	0.0157988	0.00627821
201024_x_at	EIF5B	grey	179.997	130.246	49.7509	80.4952	0.00424808	0.00400634	218.332	0	218.332	-218.332	0	0.00485961
201025_at	EIF5B	grey	208.259	139.429	68.8308	70.5978	0.00454757	0.0046354	241.022	0	241.022	-241.022	0	0.00536462
201026_at	EIF5B	grey	228.329	131.125	97.2042	33.9205	0.00427673	0.00508211	267.419	0	267.419	-267.419	0	0.00595217
201027_s_at	EIF5B	skyblue	355.955	137.116	218.839	-81.7238	0.0349607	0.00792279	426.021	90.8541	335.167	-244.313	0.0231652	0.00948231
201028_s_at	CD99	thistle2	436.066	67.5767	368.489	-300.912	0.0607158	0.00970588	525.749	31.6914	494.058	-462.366	0.0284739	0.011702
201029_s_at	CD99	thistle2	489.472	77.9411	411.531	-333.59	0.0700279	0.0108946	598.195	36.1005	562.094	-525.994	0.0324353	0.0133145
201030_x_at	LDHB	thistle2	412.461	47.4	365.061	-317.661	0.0425876	0.00918049	484.777	25.5841	459.193	-433.609	0.0229866	0.0107901
201031_s_at	HNRNPH1	grey	209.513	148.65	60.8628	87.7869	0.00484833	0.0046633	235.222	0	235.222	-235.222	0	0.00523553
201032_at	BLCAP	skyblue	441.384	230.182	211.202	18.9805	0.05869	0.00982425	553.345	139.06	414.285	-275.225	0.0354565	0.0123163
201033_x_at	RPLP0	white	218.948	10.2171	208.731	-198.514	0.082396	0.00487331	249.676	3.02858	246.648	-243.619	0.024424	0.00555725
201034_at	ADD3	thistle2	304.872	62.2753	242.596	-180.321	0.0559526	0.00678579	357.543	27.5501	329.993	-302.443	0.024753	0.00795813
201035_s_at	HADH	grey	218.681	135.463	83.2182	52.245	0.00441824	0.00486737	252.62	0	252.62	-252.62	0	0.00562276
201036_s_at	HADH	thistle2	338.272	48.6491	289.623	-240.974	0.0437099	0.0075292	399.598	25.7059	373.892	-348.186	0.0230961	0.00889418
201037_at	PFKP	grey	260.877	154.601	106.276	48.3259	0.00504245	0.00580656	292.239	0	292.239	-292.239	0	0.00650461
201038_s_at	ANP32A	darkred	307.694	23.966	283.728	-259.763	0.0417526	0.00684861	349.106	10.1223	338.984	-328.862	0.0176346	0.00777035
201039_s_at	RAD23A	darkseagreen3	231.118	2.53018	228.588	-226.058	0.0744169	0.00514419	276.411	1.46292	274.948	-273.485	0.043027	0.00615231
201040_at	GNAI2	grey	270.931	155.953	114.978	40.9748	0.00508653	0.00603034	302.686	0	302.686	-302.686	0	0.00673715
201041_s_at	DUSP1	blue	253.042	20.5984	232.444	-211.845	0.0199791	0.00563217	298.566	12.7722	285.794	-273.021	0.0123882	0.00664543
201042_at	TGM2	lightcyan	353.237	25.6415	327.596	-301.954	0.0628468	0.0078623	401.704	8.96738	392.737	-383.769	0.0219789	0.00894106
201043_s_at	ANP32A	skyblue	220.391	47.5441	172.847	-125.302	0.0121224	0.00490542	264.258	47.6201	216.638	-169.017	0.0121418	0.0058818
201044_x_at	DUSP1	blue	267.189	31.5636	235.625	-204.061	0.0306145	0.00594704	304.434	15.3318	289.103	-273.771	0.0148708	0.00677605
201045_s_at	RAB6A	grey	192.869	123.731	69.1382	54.593	0.00403559	0.00429286	234.496	0	234.496	-234.496	0	0.00521938
201046_s_at	RAD23A	grey	173.885	120.225	53.6609	66.5636	0.00392122	0.00387031	226.468	0	226.468	-226.468	0	0.00504069
201047_x_at	RAB6A	coral	284.725	1.08694	283.638	-282.551	0.0319688	0.00633737	321.018	1.37632	319.642	-318.266	0.0404799	0.00714517
201048_x_at	RAB6A	grey	245.624	148.283	97.3406	50.9428	0.00483638	0.00546706	276.83	0	276.83	-276.83	0	0.00616164
201049_s_at	RPS18	lightpink3	216.298	2.19134	214.107	-211.915	0.0608706	0.00481433	244.375	1.52057	242.854	-241.333	0.0422382	0.00543925
201050_at	PLD3	skyblue	312.238	89.2782	222.96	-133.682	0.0227634	0.00694975	368.931	66.5734	302.358	-235.784	0.0169744	0.00821161
201051_at	ANP32A	grey	200.247	139.35	60.8966	78.4536	0.00454502	0.00445706	233.273	0	233.273	-233.273	0	0.00519215
201052_s_at	PSMF1	grey	168.685	122.402	46.2827	76.1198	0.00399225	0.00375457	216.714	0	216.714	-216.714	0	0.00482358
201053_s_at	PSMF1	thistle2	310.996	36.6094	274.386	-237.777	0.0328925	0.00692209	361.094	20.9809	340.113	-319.132	0.0188507	0.00803717
201054_at	HNRNPA0	grey	196.216	118.778	77.4385	41.3392	0.00387403	0.00436735	246.2	0	246.2	-246.2	0	0.00547989
201055_s_at	HNRNPA0	grey	175.941	120.227	55.714	64.513	0.0039213	0.00391606	223.769	0	223.769	-223.769	0	0.00498062
201056_at	GOLGB1	grey	180.282	130.223	50.0591	80.1642	0.00424734	0.0040127	219.603	0	219.603	-219.603	0	0.00488789
201057_s_at	GOLGB1	grey	191.117	126.834	64.2834	62.5502	0.00413678	0.00425385	236.559	0	236.559	-236.559	0	0.00526528
201058_s_at	MYL9	darkorange2	295.086	4.631	290.455	-285.824	0.0691195	0.00656799	337.047	2.00935	335.038	-333.028	0.0299902	0.00750194
201059_at	CTTN	grey	211.844	138.386	73.4586	64.9272	0.00451356	0.0047152	246.165	0	246.165	-246.165	0	0.00547911
201060_x_at	STOM	thistle2	360	42.6537	317.347	-274.693	0.0383232	0.00801283	419.506	22.2536	397.252	-374.998	0.0199943	0.00933729
201061_s_at	STOM	thistle2	377.841	72.8482	304.993	-232.145	0.0654521	0.00840993	445.65	30.5106	415.139	-384.629	0.027413	0.0099192
201062_at	STOM	grey	203.861	133.037	70.8243	62.2129	0.00433911	0.00453751	243.049	0	243.049	-243.049	0	0.00540975
201063_at	RCN1	grey	240.94	148.164	92.7767	55.387	0.00483248	0.00536281	272.551	0	272.551	-272.551	0	0.00606639
201064_s_at	PABPC4	grey	165.766	118.764	47.0013	71.7632	0.0038736	0.00368959	217.629	0	217.629	-217.629	0	0.00484394
201065_s_at	GTF2I /// GTF2IP1 /// LOC100093631	skyblue	230.098	66.9278	163.17	-96.2419	0.0170647	0.00512147	284.583	62.5707	222.012	-159.442	0.0159538	0.0063342
201066_at	CYC1	grey	170.052	116.407	53.6443	62.763	0.00379671	0.00378498	222.465	0	222.465	-222.465	0	0.00495158
201067_at	PSMC2	darkred	200.709	13.2491	187.46	-174.211	0.0230821	0.00446734	241.41	7.78571	233.624	-225.838	0.013564	0.00537326
201068_s_at	PSMC2	lightpink4	291.906	3.16794	288.738	-285.57	0.0555779	0.0064972	325.362	1.81193	323.55	-321.739	0.0317882	0.00724186
201069_at	MMP2	royalblue	220.245	5.28199	214.963	-209.681	0.0371971	0.00490219	244.06	2.49385	241.566	-239.072	0.0175623	0.00543224
201070_x_at	SF3B1	grey	226.56	145.861	80.6988	65.1622	0.00475737	0.00504273	256.453	0	256.453	-256.453	0	0.00570809
201071_x_at	SF3B1	grey	227.589	121.697	105.892	15.8053	0.00396925	0.00506564	273.103	0	273.103	-273.103	0	0.00607869
201072_s_at	SMARCC1	skyblue	266.331	37.5876	228.743	-191.155	0.00958378	0.00592794	305.873	37.6367	268.236	-230.599	0.0095963	0.00680807
201073_s_at	SMARCC1	skyblue	352.141	96.6673	255.474	-158.807	0.0246475	0.00783791	417.15	69.1058	348.044	-278.938	0.01762	0.00928485
201074_at	SMARCC1	skyblue	271.975	54.2205	217.754	-163.534	0.0138247	0.00605357	313.178	47.8394	265.339	-217.499	0.0121977	0.00697066
201075_s_at	SMARCC1	skyblue	280.398	72.6313	207.767	-135.135	0.0185189	0.00624105	322.141	58.5827	263.559	-204.976	0.0149369	0.00717017
201076_at	NHP2L1	grey	254.48	169.929	84.5509	85.3778	0.00554236	0.00566417	275.394	0	275.394	-275.394	0	0.00612968
201077_s_at	NHP2L1	grey	226.547	162.155	64.3924	97.7622	0.0052888	0.00504244	246.205	0	246.205	-246.205	0	0.00547999
201078_at	TM9SF2	grey	218.278	141.961	76.317	65.6436	0.00463016	0.00485839	246.581	0	246.581	-246.581	0	0.00548836
201079_at	SYNGR2	salmon	318.941	68.4631	250.477	-182.014	0.0446887	0.00709893	375.55	38.2937	337.256	-298.962	0.0249959	0.00835892
201080_at	PIP4K2B	darkred	204.98	7.41861	197.562	-190.143	0.0129244	0.00456242	253.713	6.40528	247.308	-240.902	0.011159	0.0056471
201081_s_at	PIP4K2B	thistle2	188.119	12.164	175.955	-163.791	0.010929	0.00418711	235.646	12.9609	222.685	-209.724	0.011645	0.00524497
201082_s_at	DCTN1	saddlebrown	453.052	11.8602	441.192	-429.332	0.115148	0.010084	551.715	5.09017	546.625	-541.535	0.0494191	0.01228
201083_s_at	BCLAF1	grey	190.345	122.962	67.3833	55.5789	0.00401051	0.00423668	233.637	0	233.637	-233.637	0	0.00520026
201084_s_at	BCLAF1	grey	171.301	125.006	46.2948	78.7112	0.00407717	0.00381278	218.622	0	218.622	-218.622	0	0.00486606
201085_s_at	SON	skyblue	209.23	50.2013	159.029	-108.828	0.0127999	0.00465701	259.446	51.1218	208.324	-157.202	0.0130346	0.0057747
201086_x_at	SON	grey	197.581	122.155	75.4261	46.7292	0.00398419	0.00439774	243.602	0	243.602	-243.602	0	0.00542204
201087_at	PXN	skyblue	308.07	80.9178	227.152	-146.234	0.0206318	0.00685696	353.964	61.1318	292.833	-231.701	0.0155869	0.00787848
201088_at	KPNA2	skyblue	342.182	114.685	227.497	-112.812	0.0292415	0.00761623	405.807	80.1289	325.678	-245.549	0.0204306	0.00903238
201089_at	ATP6V1B2	skyblue	411.811	136.009	275.802	-139.793	0.0346786	0.00916602	494.508	86.5813	407.926	-321.345	0.0220758	0.0110067
201090_x_at	TUBA1B	salmon	321.119	55.2157	265.903	-210.688	0.0360416	0.00714742	368.782	30.7909	337.991	-307.2	0.0200985	0.00820829
201091_s_at	CBX3	grey	239.713	148.96	90.7528	58.2069	0.00485844	0.00533548	272.369	0	272.369	-272.369	0	0.00606235
201092_at	RBBP7	skyblue	276.725	69.7156	207.009	-137.294	0.0177755	0.0061593	319.534	58.0843	261.45	-203.366	0.0148099	0.00711214
201093_x_at	SDHA	grey	198.629	139.535	59.0944	80.4407	0.00455105	0.00442106	232.913	0	232.913	-232.913	0	0.00518414
201094_at	RPS29	cyan	258.154	22.8203	235.334	-212.513	0.131909	0.00574595	290.589	5.031	285.558	-280.527	0.0290809	0.00646789
201095_at	DAP	salmon	261.173	32.0598	229.114	-197.054	0.0209267	0.00581315	306.322	25.2822	281.039	-255.757	0.0165027	0.00681806
201096_s_at	ARF4	orangered1	235.14	3.37063	231.769	-228.398	0.112354	0.0052337	259.323	1.47901	257.844	-256.365	0.0493002	0.00577198
201097_s_at	ARF4	darkred	273.531	19.5354	253.995	-234.46	0.0340338	0.0060882	302.894	8.92674	293.967	-285.041	0.0155518	0.00674177
201098_at	COPB2	grey	196.156	134.759	61.3977	73.3612	0.00439527	0.00436602	232.205	0	232.205	-232.205	0	0.00516838
201099_at	USP9X	grey	202.099	147.679	54.4206	93.2582	0.00481666	0.00449829	228.168	0	228.168	-228.168	0	0.00507853
201100_s_at	USP9X	grey	204.267	151.846	52.4209	99.4248	0.00495257	0.00454653	229.421	0	229.421	-229.421	0	0.00510641
201101_s_at	BCLAF1	grey	203.752	145.921	57.8308	88.0906	0.00475934	0.00453508	231.681	0	231.681	-231.681	0	0.00515671
201102_s_at	PFKL	grey	183.912	130.801	53.1108	77.6905	0.00426619	0.00409348	222.109	0	222.109	-222.109	0	0.00494367
201103_x_at	NBPF10 /// NBPF11 /// NBPF12 /// NBPF15 /// NBPF16 /// NBPF24 /// NBPF8 /// NBPF9	thistle2	375.186	43.233	331.953	-288.72	0.0388437	0.00835084	434.259	24.0493	410.21	-386.161	0.0216077	0.00966567
201104_x_at	NBPF1 /// NBPF10 /// NBPF11 /// NBPF12 /// NBPF14 /// NBPF15 /// NBPF16 /// NBPF24 /// NBPF8	grey	200.425	131.209	69.2155	61.994	0.0042795	0.00446102	240.155	0	240.155	-240.155	0	0.00534534
201105_at	LGALS1	thistle2	345.059	56.1102	288.949	-232.838	0.0504134	0.00768026	406.89	25.593	381.297	-355.704	0.0229946	0.00905649
201106_at	GPX4	grey	293.362	150.911	142.451	8.46067	0.0049221	0.00652961	334.817	0	334.817	-334.817	0	0.00745229
201107_s_at	THBS1	grey	212.104	135.748	76.3555	59.393	0.00442754	0.00472097	248.412	0	248.412	-248.412	0	0.00552911
201108_s_at	THBS1	grey	235.682	159.269	76.4129	82.8566	0.0051947	0.00524578	258.262	0	258.262	-258.262	0	0.00574834
201109_s_at	THBS1	salmon	214.402	25.2029	189.199	-163.996	0.016451	0.00477212	258.64	22.7179	235.922	-213.204	0.0148289	0.00575677
201110_s_at	THBS1	grey	188.542	124.89	63.6522	61.2376	0.00407338	0.00419654	230.012	0	230.012	-230.012	0	0.00511956
201111_at	CSE1L	grey	258.328	162.895	95.4333	67.4617	0.00531295	0.00574983	285.58	0	285.58	-285.58	0	0.0063564
201112_s_at	CSE1L	skyblue1	269.531	1.91204	267.619	-265.707	0.0398342	0.00599919	314.823	1.58295	313.24	-311.657	0.0329781	0.00700728
201113_at	TUFM	grey	195.712	147.604	48.1073	99.4971	0.00481423	0.00435612	221.376	0	221.376	-221.376	0	0.00492736
201114_x_at	PSMA7	grey	209.559	151.445	58.1141	93.3312	0.00493951	0.00466434	233.5	0	233.5	-233.5	0	0.0051972
201115_at	POLD2	grey	189.154	128.905	60.249	68.6563	0.00420435	0.00421017	229.392	0	229.392	-229.392	0	0.00510576
201116_s_at	CPE	thistle2	461.297	64.3491	396.948	-332.599	0.0578159	0.0102675	560.657	34.0573	526.599	-492.542	0.0305995	0.012479
201117_s_at	CPE	salmon	399.727	74.1585	325.569	-251.41	0.0484063	0.00889706	470.231	40.177	430.054	-389.877	0.0262252	0.0104663
201118_at	PGD	grey	215.256	149.174	66.0817	83.0926	0.00486544	0.00479113	241.34	0	241.34	-241.34	0	0.00537171
201119_s_at	COX8A	grey	289.491	159.144	130.347	28.7965	0.0051906	0.00644344	323.654	0	323.654	-323.654	0	0.00720383
201120_s_at	PGRMC1	salmon	328.618	57.9315	270.687	-212.755	0.0378143	0.00731433	382.678	33.1651	349.513	-316.348	0.0216483	0.00851758
201121_s_at	PGRMC1	orange	354.171	6.60715	347.564	-340.957	0.0512182	0.00788308	414.381	3.32644	411.055	-407.728	0.0257863	0.00922323
201122_x_at	EIF5A	grey	177.16	130.383	46.7771	83.6061	0.00425255	0.00394321	217.38	0	217.38	-217.38	0	0.00483841
201123_s_at	EIF5A	grey	186.163	136.731	49.4317	87.2996	0.0044596	0.00414359	221.716	0	221.716	-221.716	0	0.00493492
201124_at	ITGB5	thistle2	293.76	38.8224	254.938	-216.115	0.0348809	0.00653846	347.855	22.7341	325.121	-302.387	0.020426	0.00774249
201125_s_at	ITGB5	grey	202.316	111.568	90.7483	20.8195	0.00363887	0.00450312	257.938	0	257.938	-257.938	0	0.00574113
201126_s_at	MGAT1	salmon4	238.707	1.56392	237.143	-235.58	0.025638	0.00531311	279.205	1.63025	277.575	-275.945	0.0267254	0.0062145
201127_s_at	ACLY	lightgreen	351.829	15.2828	336.546	-321.263	0.0967264	0.00783094	402.564	4.55892	398.005	-393.446	0.0288539	0.0089602
201128_s_at	ACLY	skyblue	275.693	67.8689	207.824	-139.955	0.0173047	0.00613633	322.575	57.7963	264.779	-206.982	0.0147364	0.00717982
201129_at	SRSF7	grey	271.596	159.24	112.357	46.8825	0.00519372	0.00604515	303.771	0	303.771	-303.771	0	0.00676128
201130_s_at	CDH1	grey	265.15	143.533	121.617	21.9154	0.00468143	0.00590166	302.817	0	302.817	-302.817	0	0.00674006
201131_s_at	CDH1	salmon	262.897	46.6204	216.276	-169.656	0.0304311	0.00585151	302.32	28.7755	273.544	-244.769	0.0187829	0.00672898
201132_at	HNRNPH2	skyblue	262.202	44.7423	217.459	-172.717	0.011408	0.00583604	292.729	40.3376	252.392	-212.054	0.0102849	0.00651552
201133_s_at	PJA2	skyblue	280.575	92.9026	187.672	-94.7696	0.0236876	0.00624499	343.419	74.7363	268.683	-193.947	0.0190557	0.00764377
201134_x_at	COX7C	grey	218.102	121.288	96.8138	24.4742	0.00395591	0.00485448	263.624	0	263.624	-263.624	0	0.0058677
201135_at	ECHS1	yellow	240.715	8.80431	231.911	-223.106	0.0129285	0.00535779	280.886	7.81109	273.075	-265.264	0.01147	0.00625191
201136_at	PLP2	darkolivegreen	307.064	5.90243	301.162	-295.26	0.0663195	0.00683459	361.477	2.8152	358.662	-355.846	0.0316315	0.00804569
201137_s_at	HLA-DPB1	grey	176.285	128.917	47.3678	81.5495	0.00420474	0.00392373	218.762	0	218.762	-218.762	0	0.00486917
201138_s_at	SSB	grey	181.257	135.106	46.1511	88.9552	0.0044066	0.0040344	218.403	0	218.403	-218.403	0	0.00486117
201139_s_at	SSB	grey	206.752	151.323	55.4286	95.8948	0.00493553	0.00460185	230.242	0	230.242	-230.242	0	0.00512468
201140_s_at	RAB5C	darkred	207.861	13.7695	194.092	-180.322	0.0239887	0.00462654	249.331	8.08268	241.248	-233.165	0.0140813	0.00554956
201141_at	GPNMB	grey	210.552	136.296	74.2561	62.04	0.00444541	0.00468644	247.187	0	247.187	-247.187	0	0.00550185
201142_at	EIF2S1	yellow4	221.448	2.35652	219.092	-216.735	0.0490941	0.00492896	255.401	1.59306	253.808	-252.215	0.0331887	0.00568468
201143_s_at	EIF2S1	grey	229.378	154.78	74.5983	80.1815	0.00504826	0.00510546	253.641	0	253.641	-253.641	0	0.00564551
201144_s_at	EIF2S1	grey	233.153	135.762	97.3909	38.3714	0.004428	0.00518949	272.755	0	272.755	-272.755	0	0.00607093
201145_at	HAX1	grey	199.31	134.412	64.8981	69.5143	0.00438396	0.00443622	232.471	0	232.471	-232.471	0	0.00517431
201146_at	NFE2L2	grey	221.16	132.372	88.7878	43.5846	0.00431743	0.00492255	257.967	0	257.967	-257.967	0	0.00574179
201147_s_at	TIMP3	lightblue4	290.881	2.46335	288.418	-285.954	0.0821116	0.00647438	339.07	1.61491	337.455	-335.84	0.0538305	0.00754696
201148_s_at	TIMP3	grey	220.038	126.947	93.091	33.8565	0.00414049	0.00489758	263.248	0	263.248	-263.248	0	0.00585933
201149_s_at	TIMP3	grey	252.858	141.103	111.755	29.3484	0.00460218	0.00562806	290.96	0	290.96	-290.96	0	0.00647614
201150_s_at	TIMP3	thistle2	403.55	106.031	297.519	-191.489	0.0952657	0.00898215	484.07	40.1466	443.923	-403.777	0.0360706	0.0107744
201151_s_at	MBNL1	plum2	330.382	3.17553	327.206	-324.031	0.0512182	0.00735358	379.453	2.03104	377.422	-375.391	0.0327586	0.00844579
201152_s_at	MBNL1	grey	192.759	132.636	60.1226	72.5137	0.00432604	0.00429039	228.122	0	228.122	-228.122	0	0.0050775
201153_s_at	MBNL1	grey	245.264	166.356	78.9081	87.4482	0.00542584	0.00545906	265.844	0	265.844	-265.844	0	0.00591712
201154_x_at	RPL4	grey	186.433	128.958	57.4749	71.483	0.00420606	0.00414959	229.072	0	229.072	-229.072	0	0.00509865
201155_s_at	MFN2	grey	209.686	143.462	66.2246	77.237	0.00467911	0.00466716	238.479	0	238.479	-238.479	0	0.00530802
201156_s_at	RAB5C	darkred	247.467	19.5238	227.943	-208.419	0.0340135	0.00550807	276.492	8.90973	267.582	-258.673	0.0155222	0.00615411
201157_s_at	NMT1	skyblue	295.318	59.1099	236.208	-177.098	0.0150714	0.00657314	341.546	49.6907	291.855	-242.165	0.0126697	0.00760208
201158_at	NMT1	grey	158.39	118.091	40.2989	77.7918	0.00385162	0.00352541	212.471	0	212.471	-212.471	0	0.00472914
201159_s_at	NMT1	grey	180.473	127.207	53.2664	73.9404	0.00414895	0.00401694	222.892	0	222.892	-222.892	0	0.0049611
201160_s_at	CSDA	lightcyan	364.159	55.5989	308.56	-252.961	0.136272	0.00810539	409.878	14.0449	395.834	-381.789	0.0344238	0.00912301
201161_s_at	CSDA	lightcyan	346.104	39.3951	306.709	-267.314	0.0965566	0.00770353	391.808	11.5295	380.278	-368.748	0.0282587	0.00872079
201162_at	IGFBP7	darkolivegreen	318.449	7.19336	311.256	-304.062	0.0808242	0.00708799	373.724	3.01499	370.709	-367.694	0.0338763	0.00831829
201163_s_at	IGFBP7	darkolivegreen	320.901	5.98973	314.911	-308.921	0.0673004	0.00714255	366.249	2.80434	363.444	-360.64	0.0315094	0.0081519
201164_s_at	PUM1	coral1	207.38	1.58594	205.794	-204.209	0.0293692	0.00461584	241.453	1.48302	239.97	-238.487	0.0274634	0.00537421
201165_s_at	PUM1	grey	221.165	139.712	81.4528	58.2595	0.00455683	0.00492266	253.157	0	253.157	-253.157	0	0.00563472
201166_s_at	PUM1	grey	267.033	155.523	111.51	44.0126	0.0050725	0.00594357	296.169	0	296.169	-296.169	0	0.00659209
201167_x_at	ARHGDIA	grey	175.906	123.879	52.0265	71.8527	0.00404042	0.00391528	221.18	0	221.18	-221.18	0	0.00492298
201168_x_at	ARHGDIA	grey	194.373	134.133	60.2395	73.8936	0.00437486	0.00432631	226.333	0	226.333	-226.333	0	0.00503768
201169_s_at	BHLHE40	lightcyan	245.935	7.44141	238.494	-231.052	0.0182387	0.00547398	287.648	5.10249	282.545	-277.443	0.0125061	0.00640242
201170_s_at	BHLHE40	lightcyan	286.122	17.2459	268.876	-251.63	0.0422693	0.00636845	324.307	7.33174	316.976	-309.644	0.0179699	0.00721838
201171_at	ATP6V0E1	grey	215.107	127.621	87.4853	40.1359	0.00416247	0.00478781	255.486	0	255.486	-255.486	0	0.00568657
201172_x_at	ATP6V0E1	thistle2	356.509	76.2238	280.285	-204.062	0.068485	0.00793512	422.541	31.4004	391.141	-359.741	0.0282124	0.00940486
201173_x_at	NUDC	grey	210.654	134.737	75.9174	58.8193	0.00439455	0.00468871	246.131	0	246.131	-246.131	0	0.00547835
201174_s_at	TERF2IP	skyblue	280.331	72.9222	207.409	-134.487	0.0185931	0.00623957	320.917	57.7716	263.146	-205.374	0.0147301	0.00714293
201175_at	TMX2	grey	190.67	129.075	61.5948	67.4804	0.00420989	0.0042439	231.972	0	231.972	-231.972	0	0.00516318
201176_s_at	ARCN1	grey	162.266	116.592	45.6745	70.9174	0.00380274	0.0036117	216.886	0	216.886	-216.886	0	0.00482742
201177_s_at	UBA2	skyblue	308.096	73.3824	234.714	-161.331	0.0187104	0.00685755	351.146	56.1957	294.95	-238.754	0.0143283	0.00781574
201178_at	FBXO7	salmon	363.2	108.176	255.024	-146.848	0.070611	0.00808404	426.891	47.8595	379.032	-331.172	0.0312399	0.00950168
201179_s_at	GNAI3	grey	227.671	137.554	90.1169	47.4368	0.00448642	0.00506745	265.637	0	265.637	-265.637	0	0.00591251
201180_s_at	GNAI3	grey	187.778	119.476	68.3018	51.1742	0.0038968	0.00417953	233.646	0	233.646	-233.646	0	0.00520044
201181_at	GNAI3	navajowhite1	215.926	4.02541	211.901	-207.875	0.111817	0.00480605	262.263	1.53299	260.73	-259.197	0.042583	0.00583741
201182_s_at	CHD4	grey	191.916	137.429	54.4872	82.9418	0.00448236	0.00427164	225.242	0	225.242	-225.242	0	0.00501339
201183_s_at	CHD4	grey	204.971	122.314	82.6562	39.6583	0.00398938	0.0045622	249.731	0	249.731	-249.731	0	0.00555847
201184_s_at	CHD4	grey	222.89	154.142	68.7478	85.3939	0.00502745	0.00496104	248.526	0	248.526	-248.526	0	0.00553165
201185_at	HTRA1	grey	219.67	135.778	83.892	51.8856	0.00442849	0.00488937	256.919	0	256.919	-256.919	0	0.00571845
201186_at	LRPAP1	skyblue	301.878	106.72	195.158	-88.4384	0.0272106	0.00671915	357.427	73.6541	283.773	-210.119	0.0187797	0.00795556
201187_s_at	ITPR3	grey	200.824	128.568	72.2555	56.3128	0.00419336	0.0044699	238.643	0	238.643	-238.643	0	0.00531167
201188_s_at	ITPR3	grey	210.422	156.741	53.6809	103.06	0.00511224	0.00468354	231.295	0	231.295	-231.295	0	0.00514812
201189_s_at	ITPR3	purple	251.054	7.48436	243.57	-236.085	0.0317134	0.00558792	286.236	3.9541	282.282	-278.328	0.0167547	0.00637099
201190_s_at	PITPNA	grey	177.847	121.328	56.5186	64.8097	0.00395722	0.00395849	224.301	0	224.301	-224.301	0	0.00499246
201191_at	PITPNA	honeydew1	283.059	16.4652	266.594	-250.128	0.132784	0.00630027	313.36	3.89833	309.462	-305.563	0.0314381	0.00697471
201192_s_at	PITPNA	grey	209.759	135.593	74.1662	61.4266	0.00442247	0.00466878	247.097	0	247.097	-247.097	0	0.00549984
201193_at	IDH1	skyblue	227.146	37.9385	189.207	-151.269	0.00967325	0.00505577	262.962	39.0674	223.895	-184.828	0.00996109	0.00585297
201194_at	SEPW1	grey	234.326	145.817	88.5091	57.308	0.00475594	0.00521559	267.139	0	267.139	-267.139	0	0.00594594
201195_s_at	SLC7A5	paleturquoise	282.206	8.91488	273.291	-264.376	0.0938409	0.00628129	312.681	2.81676	309.864	-307.048	0.0296501	0.0069596
201196_s_at	AMD1	yellow	315.575	18.3119	297.263	-278.951	0.0268898	0.00702401	363.186	11.0819	352.104	-341.022	0.016273	0.00808373
201197_at	AMD1	yellow	218.442	5.48547	212.956	-207.471	0.00805502	0.00486204	250.29	6.01236	244.277	-238.265	0.00882872	0.00557091
201198_s_at	PSMD1	grey	205.761	154.676	51.0854	103.591	0.00504488	0.0045798	228.14	0	228.14	-228.14	0	0.00507791
201199_s_at	PSMD1	grey	158.626	119.008	39.6178	79.39	0.00388153	0.00353066	210.384	0	210.384	-210.384	0	0.0046827
201200_at	CREG1	grey	210.806	147.371	63.435	83.9363	0.00480663	0.00469209	236.689	0	236.689	-236.689	0	0.00526818
201201_at	CSTB	thistle2	324.604	56.6144	267.989	-211.375	0.0508665	0.00722497	378.728	26.354	352.374	-326.02	0.0236783	0.00842966
201202_at	PCNA	blue	196.429	18.1192	178.31	-160.191	0.0175744	0.00437208	249.28	12.6407	236.639	-223.999	0.0122606	0.00554844
201203_s_at	RRBP1	grey	159.201	110.532	48.6687	61.8632	0.00360508	0.00354346	218.372	0	218.372	-218.372	0	0.00486049
201204_s_at	RRBP1	lightyellow	245.006	4.7651	240.241	-235.476	0.0333224	0.00545331	278.676	2.65641	276.02	-273.363	0.0185763	0.00620272
201205_at		grey	214.756	142.958	71.7977	71.1602	0.00466269	0.00478	244.571	0	244.571	-244.571	0	0.00544363
201206_s_at	RRBP1	lightyellow	243.402	3.531	239.871	-236.34	0.0246923	0.00541759	275.436	2.4805	272.955	-270.475	0.0173462	0.0061306
201207_at	TNFAIP1	grey	211.209	148.907	62.3017	86.6054	0.00485672	0.00470105	235.767	0	235.767	-235.767	0	0.00524766
201208_s_at	TNFAIP1	grey	221.772	148.738	73.0336	75.7045	0.00485121	0.00493616	248.61	0	248.61	-248.61	0	0.00553353
201209_at	HDAC1	grey	162.064	114.297	47.767	66.5303	0.0037279	0.0036072	218.634	0	218.634	-218.634	0	0.00486632
201210_at	DDX3X	grey	250.508	163.55	86.9578	76.5924	0.00533432	0.00557577	271.416	0	271.416	-271.416	0	0.00604113
201211_s_at	DDX3X	grey	182.615	139.441	43.1741	96.2669	0.00454798	0.00406462	217.159	0	217.159	-217.159	0	0.00483349
201212_at	LGMN	grey	228.63	134.382	94.2479	40.1345	0.00438299	0.00508881	269.798	0	269.798	-269.798	0	0.00600512
201213_at	PPP1R7	skyblue	284.944	71.7602	213.183	-141.423	0.0182968	0.00634223	330.221	56.1333	274.088	-217.954	0.0143124	0.00735
201214_s_at	PPP1R7	skyblue	480.812	271.03	209.782	61.2483	0.069105	0.0107018	611.432	160.094	451.338	-291.244	0.0408196	0.0136092
201215_at	PLS3	grey	270.916	152.506	118.41	34.0963	0.00497411	0.00603001	302.623	0	302.623	-302.623	0	0.00673574
201216_at	ERP29	grey	287.655	156.407	131.248	25.1585	0.00510133	0.00640259	323.107	0	323.107	-323.107	0	0.00719166
201217_x_at	RPL3	grey	210.131	135.672	74.4588	61.2133	0.00442505	0.00467706	240.238	0	240.238	-240.238	0	0.00534717
201218_at	CTBP2	darkred	275.605	8.81234	266.792	-257.98	0.0153525	0.00613436	325.442	6.28429	319.157	-312.873	0.0109482	0.00724363
201219_at	CTBP2	thistle2	339.915	37.9718	301.944	-263.972	0.0341166	0.00756578	389.881	21.488	368.393	-346.905	0.0193064	0.00867792
201220_x_at	CTBP2	grey	349.791	155.542	194.248	-38.7058	0.00507314	0.00778558	404.436	0	404.436	-404.436	0	0.00900187
201221_s_at	SNRNP70	grey	245.06	145.966	99.094	46.8715	0.00476078	0.0054545	280.245	0	280.245	-280.245	0	0.00623764
201222_s_at	RAD23B	darkslateblue	205.48	7.11283	198.367	-191.255	0.112902	0.00457354	234.751	1.98039	232.77	-230.79	0.0314348	0.00522504
201223_s_at	RAD23B	grey	169.804	117.754	52.0495	65.7045	0.00384064	0.00377946	221.719	0	221.719	-221.719	0	0.00493499
201224_s_at	SRRM1	grey	196.58	126.337	70.2435	56.0931	0.00412057	0.00437545	239.996	0	239.996	-239.996	0	0.0053418
201225_s_at	SRRM1	darkred	337.741	36.5672	301.174	-264.607	0.0637059	0.00751739	376.933	12.3345	364.598	-352.264	0.0214887	0.00838971
201226_at	NDUFB8 /// SEC31B	skyblue	302.29	98.1887	204.101	-105.912	0.0250354	0.00672831	356.416	70.8809	285.535	-214.655	0.0180726	0.00793306
201227_s_at	NDUFB8	skyblue	416.226	148.733	267.493	-118.759	0.0379228	0.00926429	497.106	95.6027	401.504	-305.901	0.024376	0.0110645
201228_s_at	ARIH2	grey	236.932	135.645	101.288	34.357	0.00442416	0.0052736	277.058	0	277.058	-277.058	0	0.00616671
201229_s_at	ARIH2	orange	252.952	3.3647	249.587	-246.223	0.026083	0.00563017	299.823	2.54369	297.279	-294.736	0.0197186	0.00667341
201230_s_at	ARIH2	thistle2	347.307	38.6324	308.675	-270.043	0.0347102	0.00773031	400.888	22.3361	378.552	-356.216	0.0200684	0.0089229
201231_s_at	ENO1	grey	264.446	153.355	111.091	42.2635	0.00500179	0.005886	298.001	0	298.001	-298.001	0	0.00663286
201232_s_at	PSMD13	grey	229.251	142.231	87.0199	55.2109	0.00463897	0.00510262	263.457	0	263.457	-263.457	0	0.00586399
201233_at	PSMD13	grey	209.014	139.319	69.6943	69.6249	0.004544	0.00465219	242.774	0	242.774	-242.774	0	0.00540361
201234_at	ILK	grey	185.799	127.868	57.9319	69.9356	0.0041705	0.00413549	226.365	0	226.365	-226.365	0	0.0050384
201235_s_at	BTG2	darkorange2	259.192	3.0623	256.13	-253.067	0.045706	0.00576905	299.611	1.9053	297.706	-295.801	0.0284373	0.0066687
201236_s_at	BTG2	grey	190.974	133.83	57.1445	76.6851	0.00436496	0.00425067	223.665	0	223.665	-223.665	0	0.0049783
201237_at	CAPZA2	grey	204.494	133.987	70.5072	63.4796	0.00437008	0.00455159	239.715	0	239.715	-239.715	0	0.00533553
201238_s_at	CAPZA2	grey	204.374	139.729	64.6446	75.0846	0.00455738	0.00454892	235.386	0	235.386	-235.386	0	0.00523918
201239_s_at	LOC653566 /// SPCS2	cyan	285.905	13.5658	272.339	-258.773	0.0784148	0.00636362	315.634	4.22306	311.411	-307.188	0.0244107	0.00702533
201240_s_at	LOC653566 /// SPCS2	skyblue	289.714	68.2928	221.421	-153.128	0.0174128	0.0064484	342.602	57.5429	285.059	-227.516	0.0146718	0.00762557
201241_at	DDX1	grey	252.929	137.372	115.558	21.8142	0.00448049	0.00562966	292.564	0	292.564	-292.564	0	0.00651185
201242_s_at	ATP1B1	blue	369.826	24.2004	345.626	-321.426	0.0234727	0.00823153	445.052	17.4727	427.579	-410.107	0.0169473	0.00990589
201243_s_at	ATP1B1	blue	387.754	18.7291	369.025	-350.295	0.018166	0.00863056	467.131	16.8289	450.302	-433.473	0.0163229	0.0103973
201244_s_at	RAF1	plum1	279.091	3.89117	275.2	-271.309	0.0486396	0.00621196	310.413	2.19452	308.218	-306.024	0.0274315	0.00690911
201245_s_at	OTUB1	thistle2	268.722	23.9189	244.803	-220.884	0.0214905	0.00598116	312.735	17.5519	295.183	-277.631	0.0157699	0.0069608
201246_s_at	OTUB1	grey	216.512	137.558	78.9535	58.605	0.00448658	0.00481909	251.78	0	251.78	-251.78	0	0.00560407
201247_at	SREBF2	skyblue	193.886	26.1197	167.766	-141.647	0.0066598	0.00431548	230.201	33.3565	196.844	-163.488	0.00850497	0.00512377
201248_s_at	SREBF2	grey	182.888	125.488	57.3993	68.089	0.0040929	0.00407068	227.189	0	227.189	-227.189	0	0.00505675
201249_at	SLC2A1	skyblue	251.722	48.6835	203.038	-154.355	0.0124129	0.00560279	290.023	44.679	245.344	-200.665	0.0113919	0.00645529
201250_s_at	SLC2A1	grey	196.389	119.375	77.0142	42.3604	0.0038935	0.00437119	241.246	0	241.246	-241.246	0	0.00536961
201251_at	PKM2	grey	216.133	153.546	62.5877	90.958	0.00500801	0.00481066	238.589	0	238.589	-238.589	0	0.00531047
201252_at	PSMC4	blue	297.145	39.8971	257.248	-217.351	0.0386974	0.00661381	349.047	19.2497	329.797	-310.548	0.0186709	0.00776903
201253_s_at	CDIPT	grey	166.701	125.858	40.8435	85.0144	0.00410495	0.00371041	211.964	0	211.964	-211.964	0	0.00471787
201254_x_at	RPS6	cyan	349.612	14.4939	335.118	-320.624	0.0837797	0.0077816	424.991	4.50518	420.486	-415.981	0.0260415	0.00945939
201255_x_at	BAT3	grey	223.059	134.245	88.814	45.4306	0.00437849	0.0049648	260.109	0	260.109	-260.109	0	0.00578946
201256_at	COX7A2L	skyblue	242.305	41.5292	200.775	-159.246	0.0105888	0.00539318	280.422	40.9646	239.458	-198.493	0.0104448	0.00624159
201257_x_at	RPS3A	cyan	259.654	15.0264	244.628	-229.602	0.0868576	0.00577934	305.373	4.10796	301.265	-297.157	0.0237454	0.00679694
201258_at	RPS16	cyan	204.945	13.8861	191.059	-177.172	0.0802667	0.00456162	230.913	3.80843	227.105	-223.296	0.0220141	0.00513963
201259_s_at	SYPL1	salmon	365.503	61.8882	303.615	-241.727	0.040397	0.00813532	426.216	31.94	394.276	-362.336	0.0208486	0.00948665
201260_s_at	SYPL1	grey	247.693	150.913	96.7805	54.1323	0.00492214	0.00551312	278.115	0	278.115	-278.115	0	0.00619024
201261_x_at	BGN	grey	253.136	151.904	101.232	50.6715	0.00495446	0.00563426	285.023	0	285.023	-285.023	0	0.00634398
201262_s_at	BGN	skyblue	435.978	135.558	300.421	-164.863	0.0345634	0.00970393	522.852	89.3626	433.489	-344.127	0.0227849	0.0116376
201263_at	TARS	grey	276.812	142.386	134.425	7.961	0.00464405	0.00616123	315.204	0	315.204	-315.204	0	0.00701576
201264_at	COPE	grey	215.72	143.222	72.4977	70.7241	0.00467129	0.00480145	243.778	0	243.778	-243.778	0	0.00542596
201265_at		grey	217.39	148.207	69.1833	79.0236	0.00483389	0.00483864	243.728	0	243.728	-243.728	0	0.00542486
201266_at	TXNRD1	grey	181.97	127.329	54.6411	72.6877	0.00415293	0.00405026	224.658	0	224.658	-224.658	0	0.00500041
201267_s_at	PSMC3	grey	235.556	156.87	78.6857	78.1841	0.00511643	0.00524296	260.004	0	260.004	-260.004	0	0.00578712
201268_at	NME1-NME2 /// NME2	grey	172.901	122.072	50.8286	71.2438	0.00398149	0.0038484	221.857	0	221.857	-221.857	0	0.00493806
201269_s_at	NUDCD3	salmon	257.432	26.7566	230.675	-203.919	0.0174651	0.00572988	292.554	20.2637	272.29	-252.026	0.0132269	0.00651161
201270_x_at	NUDCD3	blue2	252.176	2.65777	249.518	-246.861	0.0681479	0.00561289	294.334	1.5307	292.803	-291.272	0.0392488	0.00655123
201271_s_at	RALY	grey	265.293	158.605	106.688	51.9163	0.00517301	0.00590484	294.633	0	294.633	-294.633	0	0.0065579
201272_at	AKR1B1	grey	212.474	150.712	61.7617	88.9507	0.0049156	0.00472921	239.585	0	239.585	-239.585	0	0.00533263
201273_s_at	SRP9	thistle2	340.351	37.2962	303.054	-265.758	0.0335096	0.00757547	390.276	20.7247	369.552	-348.827	0.0186205	0.00868671
201274_at	PSMA5	grey	182.926	112.884	70.0424	42.8417	0.0036818	0.00407155	237.271	0	237.271	-237.271	0	0.00528115
201275_at	FDPS	grey	173.492	121.642	51.8503	69.7919	0.00396746	0.00386157	223.003	0	223.003	-223.003	0	0.00496357
201276_at	RAB5B	grey	176.952	123.357	53.5956	69.7613	0.00402338	0.00393858	218.744	0	218.744	-218.744	0	0.00486878
201277_s_at	HNRNPAB	skyblue	183.258	16.7334	166.525	-149.791	0.00426655	0.00407893	227.161	27.2244	199.937	-172.712	0.00694146	0.00505611
201278_at	DAB2	grey	217.083	139.752	77.3302	62.4221	0.00455813	0.00483179	249.393	0	249.393	-249.393	0	0.00555094
201279_s_at	DAB2	grey	234.784	152.887	81.8965	70.9907	0.00498654	0.00522578	259.85	0	259.85	-259.85	0	0.0057837
201280_s_at	DAB2	grey	157.383	112.032	45.3505	66.6819	0.00365402	0.003503	217.096	0	217.096	-217.096	0	0.00483209
201281_at	ADRM1	salmon	248.34	19.5236	228.816	-209.293	0.0127439	0.00552751	281.715	18.5864	263.129	-244.542	0.0121321	0.00627037
201282_at	OGDH	grey	197.275	130.756	66.5193	64.2363	0.0042647	0.00439091	233.478	0	233.478	-233.478	0	0.00519672
201283_s_at	TRAK1	blue	254.943	28.5786	226.365	-197.786	0.0277193	0.00567448	301.069	15.0377	286.031	-270.994	0.0145856	0.00670115
201284_s_at	APEH	darkred	237.445	11.3762	226.069	-214.692	0.0198192	0.00528501	272.163	6.9934	265.17	-258.177	0.0121836	0.00605777
201285_at	MKRN1	skyblue	248.41	62.8867	185.523	-122.636	0.0160343	0.00552906	297.542	55.4489	242.093	-186.644	0.0141379	0.00662264
201286_at	SDC1	grey	173.4	114.116	59.2843	54.8315	0.00372198	0.00385951	229.092	0	229.092	-229.092	0	0.00509909
201287_s_at	SDC1	darkslateblue	207.103	5.10446	201.998	-196.894	0.0810231	0.00460966	242.906	1.84036	241.066	-239.226	0.029212	0.00540657
201288_at	ARHGDIB	coral3	184.014	2.64551	181.368	-178.723	0.080167	0.00409575	237.494	1.43033	236.064	-234.633	0.0433433	0.00528611
201289_at	CYR61	blue	339.324	57.1113	282.213	-225.101	0.0553941	0.00755262	403.922	23.5841	380.338	-356.754	0.0228749	0.00899044
201290_at	SEC11A	skyblue	253.718	55.696	198.022	-142.326	0.0142009	0.00564722	295.418	49.1202	246.297	-197.177	0.0125243	0.00657536
201291_s_at	TOP2A	grey	226.977	127.28	99.6969	27.5833	0.00415135	0.00505202	270.159	0	270.159	-270.159	0	0.00601316
201292_at	TOP2A	grey	158.993	112.987	46.0066	66.98	0.00368515	0.00353885	218.169	0	218.169	-218.169	0	0.00485597
201293_x_at	PPIA	skyblue2	278.687	7.05738	271.63	-264.572	0.147029	0.00620297	318.241	1.93142	316.31	-314.378	0.0402378	0.00708336
201294_s_at	WSB1	grey	211.169	136.622	74.5467	62.0754	0.00445604	0.00470016	246.062	0	246.062	-246.062	0	0.0054768
201295_s_at	WSB1	salmon	343.267	82.0213	261.246	-179.224	0.0535387	0.00764038	407.614	41.4526	366.162	-324.709	0.0270579	0.00907262
201296_s_at	WSB1	grey	290.766	150.92	139.846	11.0736	0.00492237	0.00647182	332.521	0	332.521	-332.521	0	0.00740121
201297_s_at	MOBKL1B	skyblue	242.899	52.2589	190.64	-138.381	0.0133246	0.0054064	283.168	46.4924	236.676	-190.184	0.0118542	0.00630271
201298_s_at	MOBKL1B	grey	261.66	150.374	111.286	39.0875	0.00490456	0.00582399	292.161	0	292.161	-292.161	0	0.00650288
201299_s_at	MOBKL1B	firebrick4	197.239	2.40911	194.83	-192.421	0.0617721	0.00439011	237.687	1.4245	236.262	-234.838	0.0365256	0.0052904
201300_s_at	PRNP	lightsteelblue1	339.317	5.18993	334.128	-328.938	0.0701342	0.00755247	391.846	2.25397	389.592	-387.338	0.0304591	0.00872164
201301_s_at	ANXA4	grey	255.178	142.032	113.146	28.8852	0.00463247	0.00567971	290.304	0	290.304	-290.304	0	0.00646153
201302_at	ANXA4	thistle2	394.29	67.4284	326.862	-259.434	0.0605826	0.00877605	459.941	29.5493	430.392	-400.842	0.0265492	0.0102373
201303_at	EIF4A3	grey	205.88	124.819	81.0612	43.7574	0.00407106	0.00458244	247.258	0	247.258	-247.258	0	0.00550342
201304_at	NDUFA5	skyblue	399.405	157.049	242.356	-85.3064	0.0400432	0.00888989	486.203	102.138	384.065	-281.927	0.0260424	0.0108218
201305_x_at	ANP32B	salmon	370.717	117.771	252.946	-135.176	0.0768739	0.00825136	447.904	51.8294	396.074	-344.245	0.0338312	0.00996937
201306_s_at	ANP32B	salmon	460.951	106.103	354.848	-248.746	0.0692577	0.0102598	569.378	49.5718	519.806	-470.235	0.0323576	0.0126731
201307_at	2016-09-11	saddlebrown	479.287	14.2695	465.018	-450.748	0.138539	0.0106679	579.517	5.47463	574.042	-568.568	0.0531517	0.0128988
201308_s_at	2016-09-11	grey	216.019	141.782	74.2374	67.5445	0.00462433	0.00480812	249.574	0	249.574	-249.574	0	0.00555499
201309_x_at	C5orf13	grey	213.587	150.997	62.5895	88.4076	0.00492489	0.00475398	239.235	0	239.235	-239.235	0	0.00532485
201310_s_at	C5orf13	grey	234.82	134.109	100.71	33.3991	0.00437409	0.00522658	268.878	0	268.878	-268.878	0	0.00598464
201311_s_at	SH3BGRL	bisque4	248.557	4.10576	244.451	-240.345	0.0651708	0.00553234	286.434	1.88185	284.553	-282.671	0.0298706	0.00637541
201312_s_at	SH3BGRL	thistle2	346.101	75.4694	270.631	-195.162	0.0678072	0.00770345	400.542	30.1844	370.358	-340.173	0.0271198	0.0089152
201313_at	ENO2	skyblue	454.956	173.9	281.056	-107.155	0.0443397	0.0101263	561.35	111.962	449.388	-337.426	0.0285472	0.0124944
201314_at	STK25	skyblue	227.612	59.861	167.751	-107.89	0.0152629	0.00506615	273.772	54.4388	219.333	-164.894	0.0138804	0.00609357
201315_x_at	IFITM2	lightcyan	306.268	34.4045	271.864	-237.459	0.0843248	0.00681687	342.756	10.2495	332.507	-322.257	0.0251214	0.00762901
201316_at	PSMA2	grey	175.787	122.831	52.9567	69.8738	0.00400621	0.00391264	223.083	0	223.083	-223.083	0	0.00496535
201317_s_at	PSMA2	cyan	249.141	7.23016	241.911	-234.681	0.0417928	0.00554535	274.98	3.1538	271.826	-268.673	0.0182301	0.00612046
201318_s_at	MYL12A /// MYL12B	grey	216.702	162.279	54.4223	107.857	0.00529287	0.00482331	235.093	0	235.093	-235.093	0	0.00523266
201319_at	MYL12A	grey	243.843	148.125	95.718	52.4068	0.00483121	0.00542741	273.897	0	273.897	-273.897	0	0.00609636
201320_at	SMARCC2	grey	175.365	120.5	54.8649	65.6353	0.00393021	0.00390325	226.232	0	226.232	-226.232	0	0.00503544
201321_s_at	SMARCC2	grey	206.035	132.212	73.823	58.3892	0.0043122	0.0045859	241.601	0	241.601	-241.601	0	0.00537752
201322_at	ATP5B	skyblue	362.474	104.879	257.595	-152.715	0.0267413	0.00806788	422.203	71.248	350.955	-279.707	0.0181662	0.00939733
201323_at	EBNA1BP2	grey	186.166	133.065	53.1011	79.9641	0.00434002	0.00414366	222.817	0	222.817	-222.817	0	0.00495942
201324_at	EMP1	lightcyan	285.38	23.6233	261.757	-238.134	0.0579002	0.00635195	320.398	8.12227	312.276	-304.154	0.0199075	0.00713137
201325_s_at	EMP1	lightcyan	339.614	33.1743	306.439	-273.265	0.0813095	0.00755907	386.61	10.4368	376.173	-365.737	0.0255805	0.00860511
201326_at	CCT6A	skyblue4	251.401	2.45665	248.944	-246.487	0.0767704	0.00559563	290.074	1.4523	288.622	-287.169	0.0453843	0.00645642
201327_s_at	CCT6A	grey	240.103	150.459	89.6439	60.815	0.00490734	0.00534417	269.478	0	269.478	-269.478	0	0.00599799
201328_at	ETS2	grey	235.001	147.685	87.3159	60.369	0.00481686	0.00523061	265.859	0	265.859	-265.859	0	0.00591744
201329_s_at	ETS2	grey	253.163	155.302	97.8607	57.4418	0.00506531	0.00563486	279.07	0	279.07	-279.07	0	0.00621148
201330_at	RARS	grey	195.335	137.076	58.2588	78.8173	0.00447084	0.00434773	229.167	0	229.167	-229.167	0	0.00510076
201331_s_at	STAT6	salmon	288.211	68.1335	220.078	-151.944	0.0444736	0.00641496	336.887	36.6341	300.253	-263.618	0.0239126	0.00749837
201332_s_at	STAT6	grey	208.379	129.972	78.4076	51.5642	0.00423913	0.00463808	245.986	0	245.986	-245.986	0	0.0054751
201333_s_at	ARHGEF12	grey	199.533	138.197	61.3362	76.8603	0.00450739	0.00444117	232.324	0	232.324	-232.324	0	0.00517102
201334_s_at	ARHGEF12	grey	165.753	122.912	42.8409	80.0715	0.00400888	0.00368931	215.264	0	215.264	-215.264	0	0.0047913
201335_s_at	ARHGEF12	lightpink4	262.644	4.27049	258.373	-254.103	0.0749208	0.00584588	294.774	1.91785	292.856	-290.938	0.0336465	0.00656103
201336_at	VAMP3	salmon	291.948	31.3382	260.61	-229.272	0.0204557	0.00649814	328.984	20.766	308.218	-287.452	0.0135548	0.00732248
201337_s_at	VAMP3	salmon	334.756	46.9151	287.84	-240.925	0.0306234	0.00745093	378.035	25.8372	352.198	-326.361	0.016865	0.00841425
201338_x_at	GTF3A	blue	276.677	29.1491	247.528	-218.379	0.0282726	0.00615824	309.272	14.7476	294.524	-279.776	0.0143042	0.00688372
201339_s_at	SCP2	blue	454.278	48.8758	405.402	-356.526	0.0474062	0.0101112	540.583	26.415	514.168	-487.753	0.0256208	0.0120322
201340_s_at	ENC1	skyblue	471.04	211.903	259.136	-47.2328	0.0540294	0.0104843	585.852	129.128	456.724	-327.596	0.032924	0.0130398
201341_at	ENC1	skyblue	426.407	154.358	272.05	-117.692	0.0393569	0.0094909	516.679	96.3427	420.336	-323.994	0.0245647	0.0115002
201342_at	SNRPC	grey	180.13	127.346	52.7841	74.5619	0.00415349	0.00400931	223.49	0	223.49	-223.49	0	0.00497439
201343_at	UBE2D2	grey	173.051	129.214	43.8366	85.3773	0.00421441	0.00385173	217.858	0	217.858	-217.858	0	0.00484906
201344_at	UBE2D2	grey	290.676	159.914	130.762	29.1515	0.00521571	0.00646981	328.754	0	328.754	-328.754	0	0.00731735
201345_s_at	UBE2D2	grey	176.178	129.284	46.8938	82.3904	0.00421671	0.00392134	218.3	0	218.3	-218.3	0	0.00485888
201346_at	ADIPOR2	darkorange	291.929	4.57574	287.353	-282.777	0.0363154	0.0064977	332.405	2.83143	329.573	-326.742	0.0224717	0.00739861
201347_x_at	GRHPR	grey	258.081	154.839	103.241	51.5979	0.0050502	0.00574432	287.587	0	287.587	-287.587	0	0.00640107
201348_at	GPX3	grey	252.37	152.955	99.4153	53.5399	0.00498875	0.00561722	280.043	0	280.043	-280.043	0	0.00623315
201349_at	SLC9A3R1	thistle2	327.766	52.2104	275.555	-223.345	0.0469096	0.00729535	376.13	24.3373	351.793	-327.455	0.0218664	0.00837184
201350_at	FLOT2	purple	265.56	12.2911	253.269	-240.978	0.052081	0.0059108	296.012	4.76491	291.247	-286.482	0.0201903	0.00658858
201351_s_at	YME1L1	grey	245.608	168.218	77.3901	90.8281	0.00548657	0.00546671	266.186	0	266.186	-266.186	0	0.00592472
201352_at	YME1L1	darkred	268.983	22.109	246.874	-224.765	0.0385174	0.00598698	301.657	9.26127	292.396	-283.135	0.0161346	0.00671423
201353_s_at	BAZ2A	skyblue	188.257	32.3573	155.9	-123.542	0.0082502	0.00419019	238.673	38.3982	200.274	-161.876	0.00979045	0.00531233
201354_s_at	BAZ2A	grey	200.026	125.326	74.7008	50.6248	0.0040876	0.00445216	243.814	0	243.814	-243.814	0	0.00542677
201355_s_at	BAZ2A	grey	209.048	155.069	53.9787	101.091	0.00505771	0.00465295	230.212	0	230.212	-230.212	0	0.00512403
201356_at	SF3A1	grey	216.525	149.539	66.9867	82.552	0.00487732	0.00481939	243.154	0	243.154	-243.154	0	0.00541207
201357_s_at	SF3A1	grey	245.996	146.786	99.2101	47.5759	0.00478754	0.00547534	280.688	0	280.688	-280.688	0	0.00624751
201358_s_at	COPB1	plum	263.795	3.6051	260.19	-256.585	0.0767043	0.00587151	291.636	1.70839	289.928	-288.22	0.0363487	0.0064912
201359_at	COPB1	grey	175.085	128.306	46.7783	81.5279	0.00418481	0.003897	218.155	0	218.155	-218.155	0	0.00485565
201360_at	CST3	thistle2	450.894	113.804	337.09	-223.285	0.10225	0.0100359	545.408	43.3579	502.051	-458.693	0.0389559	0.0121396
201361_at	TMEM109	grey	211.396	135.217	76.1795	59.0373	0.0044102	0.00470522	251.705	0	251.705	-251.705	0	0.00560241
201362_at	IVNS1ABP	blue	252.906	14.6028	238.304	-223.701	0.0141637	0.00562915	292.672	11.1659	281.506	-270.34	0.0108302	0.00651425
201363_s_at	IVNS1ABP	blue	259.867	13.3777	246.49	-233.112	0.0129755	0.00578409	291.326	10.6261	280.7	-270.074	0.0103066	0.00648429
201364_s_at	OAZ2	lightpink3	196.361	1.58479	194.776	-193.192	0.044022	0.00437058	229.052	1.42485	227.627	-226.202	0.039579	0.0050982
201365_at	OAZ2	darkslateblue	182.584	5.10167	177.482	-172.38	0.0809788	0.00406391	233.029	1.83049	231.198	-229.368	0.0290554	0.00518671
201366_at	ANXA7	skyblue	263.392	50.8735	212.519	-161.645	0.0129713	0.00586254	307.544	47.1436	260.401	-213.257	0.0120203	0.00684527
201367_s_at	ZFP36L2	skyblue	275.005	50.8945	224.111	-173.216	0.0129767	0.00612102	315.979	44.7992	271.179	-226.38	0.0114225	0.007033
201368_at	ZFP36L2	lightcyan	260.364	20.7448	239.619	-218.874	0.0508451	0.00579514	292.981	7.39563	285.586	-278.19	0.0181265	0.00652113
201369_s_at	ZFP36L2	grey	243.46	133.117	110.343	22.7747	0.00434172	0.00541889	282.248	0	282.248	-282.248	0	0.00628222
201370_s_at	CUL3	grey	202.644	137.892	64.7521	73.1397	0.00449745	0.00451042	236.025	0	236.025	-236.025	0	0.00525342
201371_s_at	CUL3	skyblue1	273.677	3.28281	270.394	-267.111	0.068392	0.00609146	311.898	1.69689	310.201	-308.504	0.0353519	0.00694216
201372_s_at	CUL3	grey	220.285	151.913	68.372	83.5412	0.00495477	0.00490307	244.422	0	244.422	-244.422	0	0.00544031
201373_at	PLEC	grey	185.872	131.691	54.1802	77.5112	0.00429522	0.0041371	224.945	0	224.945	-224.945	0	0.0050068
201374_x_at	PPP2CB	grey	224.932	149.18	75.7523	73.4278	0.00486563	0.00500651	254.785	0	254.785	-254.785	0	0.00567096
201375_s_at	PPP2CB	grey	240.003	156.687	83.3152	73.3722	0.00511048	0.00534194	266.852	0	266.852	-266.852	0	0.00593954
201376_s_at	HNRNPF	blue	263.47	32.6474	230.823	-198.175	0.0316657	0.00586427	306.98	15.6797	291.301	-275.621	0.0152082	0.00683271
201377_at	UBAP2L	grey	215.396	132.692	82.7037	49.9885	0.00432786	0.00479424	253.37	0	253.37	-253.37	0	0.00563946
201378_s_at	UBAP2L	darkred	225.019	6.23833	218.78	-212.542	0.0108682	0.00500843	258.224	5.92808	252.296	-246.368	0.0103277	0.00574751
201379_s_at	TPD52L2	skyblue	252.262	39.7559	212.506	-172.75	0.0101366	0.0056148	291.191	39.9742	251.217	-211.242	0.0101923	0.00648128
201380_at	CRTAP	grey	230.681	146.171	84.5101	61.6606	0.00476747	0.00513446	264.386	0	264.386	-264.386	0	0.00588466
201381_x_at	CACYBP	darkred	312.723	41.7074	271.015	-229.308	0.072661	0.00696053	352.561	12.9731	339.588	-326.615	0.0226012	0.00784725
201382_at	CACYBP	grey	149.704	108.069	41.6349	66.4338	0.00352475	0.00333208	213.824	0	213.824	-213.824	0	0.00475926
201383_s_at	NBR1	grey	279.55	157.26	122.29	34.9695	0.00512915	0.00622218	313.752	0	313.752	-313.752	0	0.00698344
201384_s_at	NBR1	grey	200.192	128.022	72.169	55.8535	0.00417555	0.00445583	241.127	0	241.127	-241.127	0	0.00536696
201385_at	DHX15	darkred	258.879	17.8376	241.042	-223.204	0.0310759	0.00576209	284.88	8.17517	276.705	-268.53	0.0142425	0.00634082
201386_s_at	DHX15	grey	257.696	143.056	114.64	28.4167	0.0046659	0.00573576	295.261	0	295.261	-295.261	0	0.00657186
201387_s_at	UCHL1	skyblue	470.911	201.352	269.559	-68.2073	0.0513391	0.0104815	585.388	123.085	462.304	-339.219	0.0313832	0.0130295
201388_at	PSMD3	grey	178.722	129.857	48.8651	80.9917	0.00423538	0.00397796	218.604	0	218.604	-218.604	0	0.00486565
201389_at	ITGA5	skyblue	286.745	69.5013	217.243	-147.742	0.0177209	0.00638231	332.104	55.6868	276.417	-220.73	0.0141986	0.00739192
201390_s_at	CSNK2B	grey	223.884	131.962	91.9212	40.0413	0.00430406	0.00498316	263.163	0	263.163	-263.163	0	0.00585744
201391_at	TRAP1	grey	247.408	149.163	98.2449	50.9184	0.00486508	0.00550677	280.407	0	280.407	-280.407	0	0.00624125
201392_s_at	IGF2R	grey	220.619	141.582	79.0377	62.5438	0.00461779	0.00491051	249.772	0	249.772	-249.772	0	0.00555939
201393_s_at	IGF2R	skyblue	395.532	127.929	267.604	-139.675	0.0326182	0.0088037	464.363	83.3145	381.049	-297.734	0.0212429	0.0103357
201394_s_at	RBM5	grey	266.579	141.274	125.305	15.9684	0.00460775	0.00593347	307.881	0	307.881	-307.881	0	0.00685276
201395_at	RBM5	grey	206.759	146.159	60.5997	85.5593	0.00476709	0.004602	233.699	0	233.699	-233.699	0	0.00520163
201396_s_at	SGTA	skyblue	225.247	36.7289	188.518	-151.789	0.00936484	0.00501351	260.698	39.0401	221.658	-182.618	0.00995414	0.00580258
201397_at	PHGDH	thistle2	380.779	87.4538	293.325	-205.872	0.0785749	0.00847532	443.682	33.2299	410.452	-377.222	0.0298562	0.00987539
201398_s_at	TRAM1	skyblue	272.589	81.0941	191.495	-110.401	0.0206767	0.00606725	319.676	63.3572	256.319	-192.962	0.0161543	0.0071153
201399_s_at	TRAM1	skyblue	335.594	112.75	222.844	-110.094	0.0287481	0.0074696	393.648	76.6337	317.014	-240.381	0.0195394	0.00876175
201400_at	PSMB3	grey	229.431	148.599	80.8314	67.7678	0.00484668	0.00510663	256.973	0	256.973	-256.973	0	0.00571966
201401_s_at	ADRBK1	grey	169.537	124.149	45.3876	78.7614	0.00404922	0.00377352	215.948	0	215.948	-215.948	0	0.00480654
201402_at	ADRBK1	grey	201.333	138.561	62.7723	75.7884	0.00451927	0.00448124	235.439	0	235.439	-235.439	0	0.00524036
201403_s_at	MGST3	mediumpurple2	277.143	2.33257	274.81	-272.478	0.0518349	0.0061686	309.926	1.64267	308.283	-306.641	0.0365038	0.00689828
201404_x_at	PSMB2	darkgrey	215.919	5.4629	210.456	-204.993	0.0413856	0.00480589	256.459	2.45404	254.005	-251.551	0.0185912	0.00570823
201405_s_at	COPS6	salmon	266.852	40.9808	225.871	-184.891	0.0267499	0.00593955	308.326	27.7464	280.579	-252.833	0.0181112	0.00686266
201406_at	RPL36A	grey	189.011	126.74	62.2703	64.4698	0.00413373	0.00420696	224.981	0	224.981	-224.981	0	0.00500759
201407_s_at	PPP1CB	grey	239.872	165.589	74.2825	91.3069	0.00540083	0.00533903	259.468	0	259.468	-259.468	0	0.00577519
201408_at	PPP1CB	grey	178.196	115.652	62.5438	53.1081	0.00377208	0.00396625	233.282	0	233.282	-233.282	0	0.00519234
201409_s_at	PPP1CB	grey	279.958	160.483	119.475	41.0076	0.00523427	0.00623126	314.175	0	314.175	-314.175	0	0.00699285
201410_at	PLEKHB2	skyblue	406.691	158.557	248.135	-89.5781	0.0404275	0.00905207	498.955	103.779	395.176	-291.397	0.0264607	0.0111057
201411_s_at	PLEKHB2	grey	189.939	135.94	53.9997	81.9401	0.00443378	0.00422764	225.909	0	225.909	-225.909	0	0.00502824
201412_at	LRP10	lightcyan	249.815	22.7701	227.045	-204.275	0.055809	0.00556033	286.885	8.15737	278.727	-270.57	0.0199936	0.00638544
201413_at	HSD17B4	grey	233.366	148.452	84.9144	63.5373	0.00484187	0.00519423	260.558	0	260.558	-260.558	0	0.00579946
201414_s_at	NAP1L4	grey	178.32	122.633	55.6869	66.9463	0.00399978	0.00396902	224.369	0	224.369	-224.369	0	0.00499397
201415_at	GSS	grey	202.639	137.265	65.3739	71.8909	0.004477	0.0045103	237.184	0	237.184	-237.184	0	0.0052792
201416_at	SOX4	grey	190.146	127.817	62.329	65.4879	0.00416885	0.00423224	231.979	0	231.979	-231.979	0	0.00516335
201417_at	SOX4	grey	180.708	124.8	55.9084	68.8913	0.00407044	0.00402217	226.815	0	226.815	-226.815	0	0.00504841
201418_s_at	SOX4	grey	223.768	143.389	80.3787	63.0106	0.00467676	0.00498059	255.726	0	255.726	-255.726	0	0.00569191
201419_at	BAP1	skyblue	278.647	87.1366	191.511	-104.374	0.0222174	0.00620209	332.113	68.5001	263.613	-195.113	0.0174656	0.00739212
201420_s_at	WDR77	grey	236.735	161.303	75.4312	85.8721	0.00526104	0.0052692	257.84	0	257.84	-257.84	0	0.00573895
201421_s_at	WDR77	grey	223.819	155.762	68.0568	87.7057	0.00508032	0.00498173	246.602	0	246.602	-246.602	0	0.00548884
201422_at	IFI30	purple	298.531	14.1623	284.369	-270.207	0.0600095	0.00664466	333.359	4.99638	328.363	-323.367	0.0211711	0.00741986
201423_s_at	CUL4A	grey	176.9	131.074	45.8257	85.2482	0.00427508	0.0039374	218.29	0	218.29	-218.29	0	0.00485865
201424_s_at	CUL4A	grey	274.819	150.071	124.748	25.3232	0.00489468	0.00611687	314.52	0	314.52	-314.52	0	0.00700054
201425_at	ALDH2	thistle2	451.761	91.3243	360.436	-269.112	0.0820524	0.0100552	551.761	40.0411	511.72	-471.679	0.0359758	0.012281
201426_s_at	VIM	darkolivegreen	343.368	8.71264	334.655	-325.943	0.0978949	0.00764263	405.017	3.28514	401.732	-398.447	0.0369117	0.00901481
201427_s_at	SEPP1	darkorange	215.319	2.29706	213.022	-210.725	0.0182307	0.00479254	264.747	2.30438	262.442	-260.138	0.0182887	0.00589269
201428_at	CLDN4	grey	183.391	135.802	47.5893	88.2124	0.00442928	0.00408189	217.489	0	217.489	-217.489	0	0.00484084
201429_s_at	RPL37A	skyblue	242.256	62.3922	179.864	-117.472	0.0159083	0.0053921	294.096	56.4432	237.653	-181.21	0.0143914	0.00654595
201430_s_at	DPYSL3	thistle2	400.955	42.2273	358.728	-316.501	0.0379401	0.0089244	484.174	24.2327	459.941	-435.709	0.0217724	0.0107767
201431_s_at	DPYSL3	thistle2	342.168	48.0952	294.073	-245.978	0.0432122	0.00761592	404.295	25.1029	379.192	-354.089	0.0225543	0.00899873
201432_at	CAT	grey	270.075	144.749	125.325	19.4244	0.00472112	0.00601127	308.965	0	308.965	-308.965	0	0.00687689
201433_s_at	PTDSS1	skyblue	519.946	306.678	213.268	93.4108	0.0781944	0.0115729	661.599	179.383	482.216	-302.832	0.0457378	0.0147258
201434_at	TTC1	grey	220.664	147.47	73.1935	74.2765	0.00480985	0.00491149	249.365	0	249.365	-249.365	0	0.00555032
201435_s_at	EIF4E	grey	191.005	129.636	61.3689	68.2675	0.00422819	0.00425136	231.079	0	231.079	-231.079	0	0.00514332
201436_at	EIF4E	lightsteelblue	263.023	2.55158	260.471	-257.92	0.0579905	0.00585432	299.632	1.62319	298.009	-296.385	0.0368907	0.00666915
201437_s_at	EIF4E	grey	238.364	159.01	79.3542	79.6561	0.00518625	0.00530548	261.496	0	261.496	-261.496	0	0.00582033
201438_at	COL6A3	grey	195.438	134.577	60.8616	73.7153	0.00438933	0.00435004	229.713	0	229.713	-229.713	0	0.00511292
201439_at	GBF1	grey	201.935	144.038	57.897	86.1405	0.0046979	0.00449463	231.905	0	231.905	-231.905	0	0.00516171
201440_at	DDX23	lightcyan	240.287	12.1653	228.122	-215.956	0.0298169	0.00534826	271.912	5.79699	266.115	-260.318	0.0142083	0.00605218
201441_at	COX6B1	thistle2	326.38	33.6502	292.729	-259.079	0.0302338	0.0072645	374.872	19.1976	355.674	-336.477	0.0172485	0.00834384
201442_s_at	ATP6AP2	grey	159.836	115.033	44.8027	70.2303	0.00375189	0.00355759	214.628	0	214.628	-214.628	0	0.00477715
201443_s_at	ATP6AP2	skyblue	317.5	97.5204	219.979	-122.459	0.024865	0.00706686	371.048	69.5452	301.503	-231.957	0.0177321	0.00825872
201444_s_at	ATP6AP2	plum	212.193	2.04103	210.151	-208.11	0.0434262	0.00472295	242.883	1.48559	241.398	-239.912	0.0316082	0.00540606
201445_at	CNN3	plum2	325.853	7.37605	318.477	-311.101	0.118969	0.00725279	364.497	2.45609	362.041	-359.585	0.0396144	0.00811291
201446_s_at	TIA1	grey	240.948	148.974	91.974	57.0002	0.00485891	0.00536298	272.791	0	272.791	-272.791	0	0.00607174
201447_at	TIA1	grey	225.11	147.643	77.4666	70.1767	0.0048155	0.00501046	253.083	0	253.083	-253.083	0	0.00563307
201448_at	TIA1	grey	207.952	147.272	60.68	86.5923	0.0048034	0.00462857	234.588	0	234.588	-234.588	0	0.00522143
201449_at	TIA1	blue	227.283	7.66455	219.619	-211.954	0.00743409	0.00505883	258.257	8.47865	249.778	-241.3	0.00822372	0.00574824
201450_s_at	TIA1	grey	169.764	111.171	58.5931	52.5777	0.00362592	0.00377858	230.136	0	230.136	-230.136	0	0.00512233
201451_x_at	RHEB	grey	205.639	143.635	62.0046	81.6303	0.00468476	0.00457709	235.848	0	235.848	-235.848	0	0.00524946
201452_at	RHEB	grey	186.509	131.742	54.7664	76.9758	0.00429688	0.00415128	224.596	0	224.596	-224.596	0	0.00499903
201453_x_at	RHEB	yellow	335.261	22.8563	312.404	-289.548	0.0335629	0.00746218	392.137	12.2852	379.852	-367.566	0.01804	0.00872812
201454_s_at	NPEPPS	darkred	256.372	17.5662	238.806	-221.24	0.0306032	0.00570628	296.547	8.74369	287.803	-279.06	0.0152329	0.00660049
201455_s_at	NPEPPS	grey	206.622	136.397	70.2247	66.1723	0.00444869	0.00459895	240.844	0	240.844	-240.844	0	0.00536067
201456_s_at	BUB3	salmon	248.115	40.6778	207.438	-166.76	0.0265521	0.00552251	292.163	28.0426	264.12	-236.078	0.0183046	0.00650292
201457_x_at	BUB3	grey	286.247	142.181	144.066	-1.88482	0.00463735	0.00637124	332.695	0	332.695	-332.695	0	0.00740506
201458_s_at	BUB3	salmon	285.503	40.6561	244.847	-204.191	0.0265379	0.00635469	323.109	26.0445	297.064	-271.02	0.0170003	0.0071917
201459_at	RUVBL2	grey	179.306	132.622	46.6842	85.9378	0.00432557	0.00399097	218.303	0	218.303	-218.303	0	0.00485896
201460_at	MAPKAPK2	grey	206.95	127.894	79.0559	48.838	0.00417136	0.00460625	243.868	0	243.868	-243.868	0	0.00542797
201461_s_at	MAPKAPK2	grey	244.67	138.943	105.727	33.2168	0.00453175	0.00544583	283.852	0	283.852	-283.852	0	0.00631794
201462_at	SCRN1	skyblue	338.252	131.82	206.433	-74.6128	0.0336104	0.00752877	406.914	89.331	317.583	-228.252	0.0227769	0.00905703
201463_s_at	TALDO1	salmon	316.529	81.6652	234.864	-153.199	0.0533063	0.00704525	364.01	39.8226	324.187	-284.365	0.0259939	0.00810207
201464_x_at	JUN	blue	298.147	27.342	270.805	-243.463	0.0265198	0.0066361	355.831	15.2383	340.593	-325.355	0.0147801	0.00792003
201465_s_at	JUN	blue	247.024	26.9868	220.037	-193.05	0.0261753	0.00549821	278.271	13.8889	264.382	-250.493	0.0134713	0.00619371
201466_s_at	JUN	grey	153.672	107.266	46.4058	60.8603	0.00349857	0.00342041	219.593	0	219.593	-219.593	0	0.00488768
201467_s_at	NQO1	grey	189.337	136.758	52.5794	84.1785	0.00446047	0.00421424	223.168	0	223.168	-223.168	0	0.00496724
201468_s_at	NQO1	grey	238.231	154.555	83.6756	70.8794	0.00504093	0.0053025	265.794	0	265.794	-265.794	0	0.00591601
201469_s_at	SHC1	white	291.53	6.67947	284.851	-278.171	0.0538667	0.00648883	319.826	3.01065	316.815	-313.804	0.0242794	0.00711863
201470_at	GSTO1	grey	217.573	147.541	70.0322	77.509	0.00481217	0.00484271	244.551	0	244.551	-244.551	0	0.00544318
201471_s_at	SQSTM1	skyblue	208.005	41.2084	166.796	-125.588	0.010507	0.00462973	251.266	43.5677	207.698	-164.13	0.0111085	0.00559263
201472_at	VBP1	salmon	360.751	61.8526	298.899	-237.046	0.0403738	0.00802954	418.137	32.1642	385.973	-353.808	0.0209949	0.00930682
201473_at	JUNB	lightcyan	232.18	10.8182	221.362	-210.544	0.0265153	0.00516783	270.867	5.72742	265.14	-259.412	0.0140378	0.00602892
201474_s_at	ITGA3	grey	219.207	135.317	83.8899	51.4267	0.00441346	0.00487906	258.044	0	258.044	-258.044	0	0.0057435
201475_x_at	MARS	coral	230.201	1.78081	228.421	-226.64	0.0523768	0.00512378	248.737	1.37775	247.36	-245.982	0.0405221	0.00553635
201476_s_at	RRM1	grey	212.142	137.512	74.6303	62.8813	0.00448505	0.00472182	246.725	0	246.725	-246.725	0	0.00549156
201477_s_at	RRM1	grey	189.736	135.405	54.3302	81.0751	0.00441635	0.0042231	225.902	0	225.902	-225.902	0	0.00502809
201478_s_at	DKC1	grey	180.858	127.664	53.1937	74.4703	0.00416386	0.0040255	222.822	0	222.822	-222.822	0	0.00495954
201479_at	DKC1	grey	193.407	134.846	58.5608	76.2856	0.00439812	0.00430483	231.01	0	231.01	-231.01	0	0.00514178
201480_s_at	SUPT5H	grey	192.845	137.518	55.3274	82.1907	0.00448526	0.00429232	226.239	0	226.239	-226.239	0	0.00503558
201481_s_at	PYGB	grey	206.357	130.365	75.9916	54.3733	0.00425195	0.00459305	245.851	0	245.851	-245.851	0	0.00547212
201482_at	QSOX1	blue	290.171	27.8745	262.297	-234.422	0.0270364	0.00645858	343.247	16.1504	327.096	-310.946	0.0156648	0.00763993
201483_s_at	SUPT4H1	darkslateblue	263.501	10.1162	253.385	-243.269	0.160574	0.00586496	300.68	2.33435	298.346	-296.011	0.0370531	0.00669249
201484_at	SUPT4H1	grey	206.744	142.629	64.1149	78.5141	0.00465196	0.00460167	236.148	0	236.148	-236.148	0	0.00525614
201485_s_at	RCN2	purple	266.377	9.20525	257.172	-247.967	0.0390053	0.00592898	303.299	4.3951	298.904	-294.509	0.0186233	0.00675079
201486_at	RCN2	white	316.882	8.40144	308.481	-300.079	0.0677535	0.00705311	363.938	3.38069	360.557	-357.176	0.0272636	0.00810046
201487_at	CTSC	coral3	191.999	2.37291	189.626	-187.253	0.0719063	0.00427348	231.863	1.43972	230.423	-228.983	0.0436279	0.00516077
201488_x_at	KHDRBS1	grey	252.226	152.509	99.7166	52.7923	0.0049742	0.00561399	281.706	0	281.706	-281.706	0	0.00627017
201489_at	PPIF	salmon	315.111	48.735	266.376	-217.641	0.0318114	0.00701368	355.179	26.3039	328.875	-302.571	0.0171697	0.00790551
201490_s_at	PPIF	lightpink3	297.893	4.45374	293.439	-288.985	0.123715	0.00663045	342.894	1.7719	341.122	-339.35	0.0492196	0.00763208
201491_at	AHSA1	darkred	355.044	55.644	299.4	-243.756	0.0969407	0.00790251	400.631	15.948	384.683	-368.735	0.0277839	0.00891717
201492_s_at	RPL41	cyan	275.015	25.0055	250.009	-225.004	0.14454	0.00612123	314.689	5.32749	309.362	-304.034	0.0307948	0.0070043
201493_s_at	PUM2	darkred	346.8	28.0809	318.719	-290.638	0.0489215	0.00771902	390.565	11.4801	379.084	-367.604	0.0200002	0.00869312
201494_at	PRCP	thistle2	338.909	61.961	276.948	-214.987	0.0556703	0.00754339	403.295	28.6732	374.622	-345.949	0.0257621	0.00897648
201495_x_at	MYH11	grey	205.423	118.165	87.2577	30.9071	0.00385404	0.00457226	254.042	0	254.042	-254.042	0	0.00565444
201496_x_at	MYH11	grey	191.75	133.062	58.688	74.3739	0.00433992	0.00426794	229.4	0	229.4	-229.4	0	0.00510594
201497_x_at	MYH11	grey	204.036	126.759	77.2776	49.4811	0.00413434	0.00454141	249.362	0	249.362	-249.362	0	0.00555025
201498_at	USP7	grey	258.345	145.833	112.512	33.3212	0.00475646	0.00575019	298.895	0	298.895	-298.895	0	0.00665275
201499_s_at	USP7	lightsteelblue1	244.429	5.27134	239.158	-233.886	0.0712343	0.00544046	267.148	2.06365	265.084	-263.021	0.0278872	0.00594614
201500_s_at	PPP1R11	grey	239.972	151.397	88.5758	62.8209	0.00493792	0.00534127	267.503	0	267.503	-267.503	0	0.00595404
201501_s_at	GRSF1	blue	294.192	56.5787	237.613	-181.034	0.0548775	0.00654807	336.555	21.3974	315.158	-293.76	0.0207541	0.00749099
201502_s_at	NFKBIA	lightcyan	288.234	30.1558	258.078	-227.923	0.0739112	0.00641547	321.123	8.91162	312.212	-303.3	0.0218422	0.00714751
201503_at	G3BP1	salmon	258.894	38.3545	220.539	-182.185	0.0250356	0.00576241	298.629	25.8368	272.792	-246.955	0.0168647	0.00664683
201504_s_at	TSN	skyblue	183.92	36.5534	147.366	-110.813	0.0093201	0.00409365	239.148	44.3474	194.8	-150.453	0.0113073	0.00532291
201505_at	LAMB1	grey	214.103	145.418	68.6843	76.7342	0.00474294	0.00476546	240.432	0	240.432	-240.432	0	0.00535149
201506_at	TGFBI	grey	257.624	138.812	118.812	19.9999	0.00452747	0.00573416	298.382	0	298.382	-298.382	0	0.00664133
201507_at	PFDN1	grey	229.631	157.076	72.5551	84.5207	0.00512315	0.00511108	250.452	0	250.452	-250.452	0	0.00557451
201508_at	IGFBP4	orangered4	268.861	4.82092	264.04	-259.219	0.0634331	0.00598426	299.644	2.08765	297.557	-295.469	0.0274691	0.00666943
201509_at	IDH3B	grey	257.915	152.245	105.67	46.5744	0.00496559	0.00574064	292.064	0	292.064	-292.064	0	0.00650072
201510_at	ELF3	grey	197.691	135.536	62.155	73.381	0.00442062	0.00440018	232.954	0	232.954	-232.954	0	0.00518504
201511_at	AAMP	skyblue	205.84	32.1232	173.717	-141.593	0.00819053	0.00458155	244.993	37.4696	207.524	-170.054	0.00955369	0.00545302
201512_s_at	TOMM70A	grey	244.697	148.6	96.0969	52.5032	0.00484671	0.00544642	276.581	0	276.581	-276.581	0	0.0061561
201513_at	TSN	grey	218.01	142.981	75.0294	67.9514	0.00466343	0.00485244	249.608	0	249.608	-249.608	0	0.00555573
201514_s_at	G3BP1	grey	264.349	141.05	123.299	17.7507	0.00460045	0.00588383	302.242	0	302.242	-302.242	0	0.00672725
201515_s_at	TSN	grey	163.724	109.161	54.5634	54.5975	0.00356037	0.00364415	224.718	0	224.718	-224.718	0	0.00500173
201516_at	SRM	skyblue	371.672	158.185	213.487	-55.3024	0.0403326	0.00827261	454.437	102.915	351.522	-248.607	0.0262403	0.0101148
201517_at	NCBP2	thistle2	340.669	47.9347	292.734	-244.799	0.043068	0.00758255	398.163	24.7207	373.442	-348.721	0.0222109	0.00886224
201518_at	CBX1	darkred	338.952	13.2802	325.672	-312.392	0.0231362	0.00754434	383.411	8.5773	374.834	-366.257	0.014943	0.00853391
201519_at	TOMM70A	skyblue	456.603	215.741	240.862	-25.1217	0.0550078	0.010163	563.023	130.032	432.991	-302.96	0.0331544	0.0125317
201520_s_at	GRSF1	blue	304.285	51.2541	253.031	-201.777	0.0497129	0.00677273	354.839	19.8173	335.022	-315.205	0.0192214	0.00789795
201521_s_at	NCBP2	grey	261.879	135.34	126.539	8.80063	0.00441421	0.00582885	303.529	0	303.529	-303.529	0	0.00675589
201522_x_at	SNRPN /// SNURF	grey	237.278	136.455	100.823	35.6329	0.0044506	0.00528129	277.339	0	277.339	-277.339	0	0.00617297
201523_x_at	UBE2N	yellow	240.325	8.06164	232.263	-224.202	0.0118379	0.00534911	281.497	7.12576	274.371	-267.245	0.0104637	0.00626551
201524_x_at	UBE2N	salmon	335.812	56.0828	279.729	-223.646	0.0366076	0.00747444	387.631	33.4007	354.23	-320.829	0.0218021	0.00862782
201525_at	APOD	grey	198.217	124.499	73.7181	50.7809	0.00406063	0.00441189	237.756	0	237.756	-237.756	0	0.00529194
201526_at	ARF5	skyblue	262.597	67.4414	195.155	-127.714	0.0171957	0.00584483	308.239	55.1766	253.062	-197.886	0.0140685	0.00686073
201527_at	ATP6V1F	grey	215.33	138.841	76.4897	62.3509	0.00452839	0.00479279	252.251	0	252.251	-252.251	0	0.00561457
201528_at	RPA1	yellow	332.28	19.3961	312.884	-293.488	0.0284818	0.00739583	387.003	11.4714	375.532	-364.06	0.0168449	0.00861385
201529_s_at	RPA1	grey	231.706	141.81	89.8964	51.9138	0.00462525	0.00515728	266.014	0	266.014	-266.014	0	0.00592091
201530_x_at	EIF4A1	lightcyan	244.603	13.9631	230.64	-216.676	0.0342234	0.00544433	267.527	5.94662	261.581	-255.634	0.014575	0.00595458
201531_at	ZFP36	lightcyan	289.26	33.5914	255.668	-222.077	0.0823319	0.00643829	328.92	9.8313	319.089	-309.258	0.0240963	0.00732105
201532_at	PSMA3	grey	236.648	143.937	92.7101	51.2273	0.00469463	0.00526726	263.551	0	263.551	-263.551	0	0.00586607
201533_at	CTNNB1	grey	223.123	129.856	93.2673	36.5882	0.00423534	0.00496623	264.105	0	264.105	-264.105	0	0.00587839
201534_s_at	UBL3	grey	187.459	131.466	55.9932	75.4724	0.00428785	0.00417243	224.032	0	224.032	-224.032	0	0.00498647
201535_at	UBL3	grey	254.07	141.678	112.392	29.286	0.00462093	0.00565504	288.88	0	288.88	-288.88	0	0.00642984
201536_at	DUSP3	darkorange2	219.797	1.73004	218.067	-216.337	0.0258215	0.0048922	256.136	1.61189	254.524	-252.912	0.0240581	0.00570103
201537_s_at	DUSP3	brown2	263.507	2.58503	260.922	-258.337	0.0662827	0.0058651	297.928	1.5431	296.385	-294.842	0.0395666	0.00663123
201538_s_at	DUSP3	grey	177.989	128.692	49.2968	79.395	0.00419738	0.00396164	219.416	0	219.416	-219.416	0	0.00488372
201539_s_at	FHL1	blue	312.446	44.7035	267.743	-223.039	0.0433593	0.00695438	351.56	18.7515	332.808	-314.057	0.0181877	0.00782496
201540_at	FHL1	yellow	416.181	32.0716	384.11	-352.038	0.0470948	0.0092633	491.383	15.9589	475.424	-459.465	0.0234345	0.0109371
201541_s_at	ZNHIT1	grey	216.622	147.899	68.7224	79.1771	0.00482386	0.00482153	243.505	0	243.505	-243.505	0	0.0054199
201542_at	SAR1A	grey	164.491	122.889	41.6018	81.2876	0.00400813	0.00366122	212.432	0	212.432	-212.432	0	0.00472827
201543_s_at	SAR1A	grey	190.787	132.747	58.0397	74.7074	0.00432965	0.0042465	225.233	0	225.233	-225.233	0	0.00501319
201544_x_at	PABPN1	grey	215.994	147.109	68.8849	78.2239	0.00479807	0.00480755	245.195	0	245.195	-245.195	0	0.0054575
201545_s_at	PABPN1	grey	189.943	133.485	56.4582	77.0271	0.00435373	0.00422773	225.528	0	225.528	-225.528	0	0.00501976
201546_at	TRIP12	grey	232.706	132.396	100.31	32.0856	0.00431819	0.00517953	271.035	0	271.035	-271.035	0	0.00603265
201547_at	KDM5B	grey	184.173	134.382	49.7912	84.5906	0.00438297	0.00409929	220.875	0	220.875	-220.875	0	0.00491619
201548_s_at	KDM5B	grey	183.309	125.453	57.8553	67.5981	0.00409176	0.00408006	224.678	0	224.678	-224.678	0	0.00500084
201549_x_at	KDM5B	salmon	210.11	28.8486	181.261	-152.412	0.0188307	0.00467658	255.397	24.0431	231.354	-207.311	0.0156939	0.00568459
201550_x_at	ACTG1	darkred	292.07	32.3251	259.745	-227.42	0.0563155	0.00650084	319.543	10.5452	308.998	-298.452	0.0183715	0.00711233
201551_s_at	LAMP1	salmon	298.803	62.7522	236.05	-173.298	0.040961	0.0066507	349.679	34.5663	315.113	-280.546	0.0225629	0.0077831
201552_at	LAMP1	yellow	326.184	15.9528	310.231	-294.278	0.0234256	0.00726015	376.435	10.6277	365.807	-355.179	0.015606	0.00837862
201553_s_at	LAMP1	salmon	348.974	93.9974	254.977	-160.98	0.061356	0.00776742	412.501	44.1535	368.347	-324.194	0.0288208	0.00918138
201554_x_at	GYG1	salmon	224.42	28.0597	196.361	-168.301	0.0183157	0.00499511	264.817	21.9156	242.902	-220.986	0.0143052	0.00589426
201555_at	MCM3	blue	255.172	11.8525	243.32	-231.467	0.0114961	0.00567958	296.987	11.0809	285.906	-274.825	0.0107477	0.00661029
201556_s_at	VAMP2	skyblue	253.775	75.5283	178.247	-102.718	0.0192576	0.00564848	312.28	67.2322	245.048	-177.815	0.0171423	0.00695067
201557_at	VAMP2	skyblue	314.441	109.863	204.578	-94.715	0.0280119	0.00699877	381.853	80.423	301.43	-221.007	0.0205056	0.00849922
201558_at	RAE1	skyblue4	251.766	2.85264	248.914	-246.061	0.089145	0.00560377	279.342	1.48311	277.859	-276.376	0.0463473	0.00621755
201559_s_at	CLIC4	grey	256.959	132.273	124.686	7.58778	0.0043142	0.00571935	301.213	0	301.213	-301.213	0	0.00670436
201560_at	CLIC4	lightyellow	279.062	7.98047	271.082	-263.101	0.0558075	0.00621132	314.629	3.20232	311.426	-308.224	0.0223938	0.00700295
201561_s_at	CLSTN1	grey	170.976	120.156	50.8204	69.3352	0.00391897	0.00380555	218.835	0	218.835	-218.835	0	0.0048708
201562_s_at	SORD	grey	191.087	128.499	62.5884	65.9102	0.00419108	0.00425318	230.062	0	230.062	-230.062	0	0.00512068
201563_at	SORD	blue	230.569	24.9628	205.606	-180.643	0.0242122	0.00513197	265.693	13.7619	251.931	-238.169	0.0133481	0.00591375
201564_s_at	FSCN1	sienna3	261.792	6.10893	255.683	-249.574	0.0744991	0.00582692	299.786	2.09837	297.687	-295.589	0.0255898	0.00667258
201565_s_at	ID2	thistle2	283.44	45.3795	238.06	-192.681	0.0407723	0.00630875	330.466	23.3728	307.093	-283.72	0.0209998	0.00735545
201566_x_at	ID2	grey	208.347	129.541	78.8064	50.7343	0.00422507	0.00463735	245.801	0	245.801	-245.801	0	0.00547099
201567_s_at	GOLGA4	grey	190.012	120.689	69.3233	51.3657	0.00393637	0.00422926	238.062	0	238.062	-238.062	0	0.00529874
201568_at	UQCRQ	skyblue	324.331	89.6322	234.699	-145.067	0.0228537	0.00721891	387.313	65.4865	321.826	-256.34	0.0166972	0.00862074
201569_s_at	SAMM50	grey	238.382	156.651	81.7302	74.9212	0.00510931	0.00530586	262.847	0	262.847	-262.847	0	0.0058504
201570_at	SAMM50	grey	185.918	135.421	50.497	84.9242	0.00441687	0.00413814	221.408	0	221.408	-221.408	0	0.00492806
201571_s_at	DCTD	plum1	254.665	2.37025	252.295	-249.925	0.0296281	0.0056683	281.256	1.9887	279.267	-277.278	0.0248588	0.00626014
201572_x_at	DCTD	grey	242.051	138.701	103.35	35.3512	0.00452385	0.00538754	280.054	0	280.054	-280.054	0	0.0062334
201573_s_at	ETF1	grey	207.034	141.118	65.9157	75.2026	0.00460268	0.00460813	237.706	0	237.706	-237.706	0	0.00529081
201574_at	ETF1	grey	210.636	140.025	70.6105	69.4149	0.00456704	0.0046883	244.694	0	244.694	-244.694	0	0.00544636
201575_at	SNW1	grey	194.074	129.375	64.6987	64.6767	0.00421968	0.00431967	230.658	0	230.658	-230.658	0	0.00513394
201576_s_at	GLB1	grey	191.181	145.061	46.1203	98.9402	0.00473126	0.00425527	219.83	0	219.83	-219.83	0	0.00489294
201577_at	NME1	skyblue	430.485	167.37	263.114	-95.7441	0.0426748	0.00958166	528.932	107.828	421.104	-313.277	0.027493	0.0117729
201578_at	PODXL	magenta4	209.937	3.06185	206.875	-203.814	0.0850513	0.00467275	242.368	1.46664	240.902	-239.435	0.04074	0.00539459
201579_at	FAT1	thistle2	426.831	124.185	302.646	-178.46	0.111577	0.00950033	514.052	44.608	469.444	-424.836	0.040079	0.0114417
201580_s_at	TMX4	grey	182.431	136.114	46.3171	89.7973	0.00443948	0.00406053	218.669	0	218.669	-218.669	0	0.00486709
201581_at	TMX4	darkred	314.813	15.6528	299.16	-283.507	0.0272697	0.00700705	358.28	8.81134	349.468	-340.657	0.0153508	0.00797453
201582_at	SEC23B	grey	198.431	125.159	73.2719	51.8868	0.00408215	0.00441663	239.916	0	239.916	-239.916	0	0.00534002
201583_s_at	SEC23B	salmon	291.628	54.9537	236.675	-181.721	0.0358706	0.00649102	335.224	31.8815	303.343	-271.461	0.0208104	0.00746137
201584_s_at	DDX39	yellow	248.216	12.5306	235.685	-223.154	0.0184003	0.00552474	288.727	8.46804	280.259	-271.791	0.0124347	0.00642645
201585_s_at	SFPQ	grey	169.123	122.195	46.9278	75.2674	0.00398549	0.00376431	216.967	0	216.967	-216.967	0	0.00482921
201586_s_at	SFPQ	grey	172.066	115.574	56.4923	59.0816	0.00376953	0.00382982	223.332	0	223.332	-223.332	0	0.00497089
201587_s_at	IRAK1	grey	207.4	121.628	85.7721	35.8556	0.00396699	0.00461627	254.823	0	254.823	-254.823	0	0.00567182
201588_at	TXNL1	grey	190.319	132.918	57.4011	75.5165	0.00433521	0.00423608	227.315	0	227.315	-227.315	0	0.00505953
201589_at	SMC1A	salmon	292.939	40.4343	252.505	-212.071	0.0263932	0.0065202	333.314	26.9003	306.414	-279.513	0.0175589	0.00741885
201590_x_at	ANXA2	darkolivegreen	356.4	9.51213	346.888	-337.376	0.106878	0.00793269	417.118	3.23941	413.878	-410.639	0.0363979	0.00928414
201591_s_at	NISCH	grey	222.497	141.986	80.5113	61.4744	0.00463098	0.0049523	253.539	0	253.539	-253.539	0	0.00564323
201592_at	EIF3H	grey	176.354	124.24	52.1146	72.1253	0.00405218	0.00392527	222.562	0	222.562	-222.562	0	0.00495374
201593_s_at	ZC3H15	blue	285.038	9.68861	275.349	-265.661	0.0093973	0.00634432	333.117	10.9271	322.19	-311.263	0.0105986	0.00741447
201594_s_at	PPP4R1	grey	186.203	139.864	46.3389	93.5251	0.00456177	0.00414447	218.902	0	218.902	-218.902	0	0.00487229
201595_s_at	ZC3H15	yellow	259.625	9.97894	249.646	-239.667	0.0146534	0.00577869	301.49	7.70089	293.789	-286.088	0.0113082	0.00671052
201596_x_at	KRT18	grey	163.086	119.744	43.3424	76.4015	0.00390554	0.00362995	215.25	0	215.25	-215.25	0	0.00479101
201597_at	COX7A2	skyblue	312.636	111.941	200.695	-88.7545	0.0285417	0.00695859	376.572	77.9714	298.601	-220.63	0.0198805	0.00838169
201598_s_at	INPPL1	grey	223.118	122.707	100.411	22.2956	0.00400219	0.00496613	268.754	0	268.754	-268.754	0	0.00598188
201599_at	OAT	plum1	352.123	4.23751	347.886	-343.648	0.0529689	0.00783751	404.901	2.41354	402.487	-400.074	0.0301693	0.00901222
201600_at	PHB2	darkred	244.657	20.4276	224.229	-203.802	0.0355882	0.00544553	279.97	9.33966	270.63	-261.291	0.0162712	0.00623153
201601_x_at	IFITM1	white	318.881	13.7198	305.161	-291.441	0.110643	0.0070976	354.465	3.94142	350.524	-346.582	0.0317856	0.00788963
201602_s_at	PPP1R12A	skyblue	308.828	86.83	221.998	-135.168	0.0221392	0.00687383	358.579	65.8746	292.705	-226.83	0.0167962	0.0079812
201603_at	PPP1R12A	grey	179.734	115.672	64.0618	51.6102	0.00377273	0.00400049	232.028	0	232.028	-232.028	0	0.00516445
201604_s_at	PPP1R12A	grey	194.953	133.217	61.7358	71.4814	0.00434498	0.00433923	231.742	0	231.742	-231.742	0	0.00515809
201605_x_at	CNN2	grey	198.841	125.258	73.5835	51.6743	0.00408538	0.00442578	239.357	0	239.357	-239.357	0	0.00532758
201606_s_at	PWP1	darkred	317.255	19.9565	297.299	-277.342	0.0347674	0.00706142	363.143	9.26357	353.879	-344.616	0.0161386	0.00808278
201607_at	PWP1	grey	158.817	122.03	36.7864	85.2438	0.00398011	0.00353492	210.146	0	210.146	-210.146	0	0.00467739
201608_s_at	PWP1	grey	186.8	134.38	52.4206	81.9592	0.0043829	0.00415777	222.416	0	222.416	-222.416	0	0.0049505
201609_x_at	ICMT	grey	228.889	142.107	86.7818	55.325	0.00463492	0.00509456	262.521	0	262.521	-262.521	0	0.00584314
201610_at	ICMT	grey	154.984	120.477	34.5073	85.9699	0.00392946	0.00344962	207.96	0	207.96	-207.96	0	0.00462875
201611_s_at	ICMT	grey	209.742	132.441	77.3015	55.1393	0.00431966	0.00466841	246.189	0	246.189	-246.189	0	0.00547963
201612_at	ALDH9A1	thistle2	409.039	78.2953	330.744	-252.448	0.0703462	0.00910432	486.631	33.4358	453.195	-419.759	0.0300412	0.0108313
201613_s_at	AP1G2	grey	248.251	127.939	120.312	7.62677	0.00417283	0.00552554	295.986	0	295.986	-295.986	0	0.00658801
201614_s_at	RUVBL1	saddlebrown	416.417	11.9946	404.423	-392.428	0.116452	0.00926854	506.841	5.10056	501.74	-496.64	0.04952	0.0112812
201615_x_at	CALD1	grey	233.86	139.623	94.2373	45.3854	0.0045539	0.00520522	270.705	0	270.705	-270.705	0	0.00602531
201616_s_at	CALD1	grey	258.785	148.32	110.465	37.8551	0.00483757	0.00575998	293.106	0	293.106	-293.106	0	0.0065239
201617_x_at	CALD1	skyblue	304.016	88.1793	215.837	-127.658	0.0224832	0.00676674	351.908	64.6825	287.225	-222.543	0.0164922	0.0078327
201618_x_at	GPAA1	skyblue	261.404	86.7917	174.613	-87.821	0.0221295	0.0058183	316.921	70.1507	246.771	-176.62	0.0178865	0.00705399
201619_at	PRDX3	grey	171.953	109.454	62.4996	46.9541	0.00356992	0.00382731	225.842	0	225.842	-225.842	0	0.00502675
201620_at	MBTPS1	grey	190.307	128.014	62.2924	65.7219	0.00417529	0.00423581	232.442	0	232.442	-232.442	0	0.00517367
201621_at	NBL1	purple	261.722	9.98828	251.734	-241.746	0.0423232	0.00582537	294.672	4.36683	290.306	-285.939	0.0185035	0.00655877
201622_at	SND1	grey	226.675	153.685	72.9894	80.6961	0.00501257	0.00504529	250.93	0	250.93	-250.93	0	0.00558516
201623_s_at	DARS	thistle2	432.748	100.521	332.228	-231.707	0.0903149	0.00963204	519.126	39.4635	479.663	-440.199	0.0354569	0.0115546
201624_at	DARS	thistle2	365.335	58.324	307.011	-248.687	0.0524025	0.00813157	420.416	26.6529	393.763	-367.111	0.0239469	0.00935756
201625_s_at	INSIG1	salmon	294.486	58.7789	235.708	-176.929	0.0383674	0.00655463	337.572	31.7628	305.809	-274.047	0.0207329	0.00751362
201626_at	INSIG1	salmon	315.371	75.2331	240.138	-164.905	0.0491078	0.00701948	368.444	38.5638	329.88	-291.317	0.0251722	0.00820077
201627_s_at	INSIG1	salmon	302.18	73.6517	228.528	-154.876	0.0480755	0.00672587	359.517	38.4936	321.023	-282.53	0.0251264	0.00800207
201628_s_at	RRAGA	skyblue	267.994	51.8899	216.104	-164.214	0.0132305	0.00596496	304.053	44.1638	259.889	-215.726	0.0112605	0.00676757
201629_s_at	ACP1	grey	194.924	136.344	58.5804	77.7636	0.00444697	0.0043386	227.03	0	227.03	-227.03	0	0.0050532
201630_s_at	ACP1	coral2	237.985	2.82077	235.164	-232.343	0.0564154	0.00529702	271.177	1.6645	269.513	-267.848	0.03329	0.00603582
201631_s_at	IER3	lightcyan	320	25.6171	294.383	-268.766	0.0627869	0.00712251	365	8.53392	356.466	-347.932	0.0209165	0.00812411
201632_at	EIF2B1	grey	188.396	121.553	66.8426	54.7105	0.00396455	0.00419328	233.754	0	233.754	-233.754	0	0.00520285
201633_s_at	CYB5B	grey	231.271	134.113	97.1576	36.9558	0.00437421	0.00514759	272.899	0	272.899	-272.899	0	0.00607414
201634_s_at	CYB5B	yellow	275.164	14.1963	260.968	-246.772	0.0208463	0.00612456	327.562	9.51019	318.052	-308.541	0.013965	0.00729081
201635_s_at	FXR1	grey	210.889	138.082	72.8061	65.2764	0.00450367	0.00469392	245.514	0	245.514	-245.514	0	0.0054646
201636_at	FXR1	darkred	267.617	25.7634	241.853	-216.09	0.044884	0.00595657	305.339	9.96735	295.372	-285.405	0.0173647	0.00679619
201637_s_at	FXR1	skyblue	335.868	136.016	199.852	-63.8354	0.0346804	0.0074757	404.346	89.0454	315.301	-226.255	0.0227041	0.00899986
201638_s_at	CPSF1	skyblue	254.964	95.882	159.082	-63.2004	0.0244472	0.00567496	319.298	78.1218	241.177	-163.055	0.0199189	0.00710689
201639_s_at	CPSF1	grey	186.937	139.446	47.4908	91.9552	0.00454814	0.00416081	219.88	0	219.88	-219.88	0	0.00489406
201640_x_at	CLPTM1	skyblue	263.569	80.1602	183.409	-103.249	0.0204386	0.00586648	319.885	67.6253	252.259	-184.634	0.0172425	0.00711994
201641_at	BST2	skyblue	284.954	60.9375	224.017	-163.079	0.0155374	0.00634247	325.781	51.6206	274.16	-222.539	0.0131618	0.00725117
201642_at	IFNGR2	grey	187.027	123.226	63.8015	59.4242	0.0040191	0.00416282	228.7	0	228.7	-228.7	0	0.00509037
201643_x_at	KDM3B	blue	263.823	40.9654	222.858	-181.893	0.0397337	0.00587214	305.663	18.459	287.204	-268.745	0.017904	0.00680339
201644_at	TSTA3	grey	192.563	135.532	57.0308	78.5012	0.00442048	0.00428603	230.639	0	230.639	-230.639	0	0.00513352
201645_at	TNC	darkred	244.511	15.5722	228.938	-213.366	0.0271293	0.00544228	278.51	8.05049	270.459	-262.409	0.0140252	0.00619902
201646_at	SCARB2	yellow	231.373	6.12755	225.245	-219.118	0.00899786	0.00514985	269.7	6.83731	262.863	-256.026	0.0100401	0.00600295
201647_s_at	SCARB2	orangered3	341.427	3.23641	338.19	-334.954	0.0703568	0.00759942	398.713	1.86398	396.849	-394.985	0.0405213	0.0088745
201648_at	JAK1	blue	218.526	7.21189	211.314	-204.102	0.00699504	0.00486391	265.136	9.25645	255.88	-246.623	0.00897812	0.00590136
201649_at	UBE2L6	white	238.294	9.18139	229.113	-219.931	0.0740434	0.00530391	258.672	2.86744	255.804	-252.937	0.0231245	0.00575747
201650_at	KRT19	grey	193.163	133.608	59.5553	74.0524	0.00435772	0.00429939	230.379	0	230.379	-230.379	0	0.00512774
201651_s_at	PACSIN2	grey	288.288	144.539	143.749	0.789998	0.00471426	0.00641667	331.348	0	331.348	-331.348	0	0.00737509
201652_at	COPS5	yellow	275.687	9.55838	266.128	-256.57	0.0140358	0.00613619	318.48	8.10358	310.376	-302.273	0.0118995	0.00708867
201653_at	CNIH	grey	213.102	143.963	69.1385	74.8248	0.00469548	0.00474319	242.667	0	242.667	-242.667	0	0.00540125
201654_s_at	HSPG2	grey	232.057	142.539	89.5184	53.0204	0.00464901	0.00516509	264.852	0	264.852	-264.852	0	0.00589503
201655_s_at	HSPG2	grey	145.484	102.637	42.8469	59.7903	0.00334759	0.00323816	220.04	0	220.04	-220.04	0	0.00489763
201656_at	ITGA6	thistle2	265.356	40.1861	225.17	-184.984	0.0361061	0.00590625	305.535	21.8244	283.71	-261.886	0.0196086	0.00680054
201657_at	ARL1	grey	231.529	167.163	64.3654	102.798	0.00545216	0.00515333	250.96	0	250.96	-250.96	0	0.00558583
201658_at	ARL1	grey	212.569	133.58	78.9889	54.5915	0.00435683	0.00473133	249.757	0	249.757	-249.757	0	0.00555905
201659_s_at	ARL1	grey	233.439	140.941	92.4982	48.4427	0.0045969	0.00519585	269.25	0	269.25	-269.25	0	0.00599292
201660_at	ACSL3	grey	196.461	138.19	58.2714	79.9186	0.00450718	0.00437281	229.154	0	229.154	-229.154	0	0.00510047
201661_s_at	ACSL3	grey	201.731	133.616	68.1148	65.5013	0.00435799	0.00449009	238.021	0	238.021	-238.021	0	0.00529784
201662_s_at	ACSL3	grey	179.682	120.163	59.5191	60.6437	0.0039192	0.00399933	226.996	0	226.996	-226.996	0	0.00505243
201663_s_at	SMC4	grey	166.995	114.152	52.8427	61.3095	0.00372316	0.00371695	223.841	0	223.841	-223.841	0	0.00498222
201664_at	SMC4	grey	185.157	126.109	59.0474	67.0618	0.00411315	0.00412118	229.042	0	229.042	-229.042	0	0.00509798
201665_x_at	RPS17	darkorange2	213.209	1.95301	211.256	-209.303	0.0291494	0.00474556	258.587	1.71342	256.874	-255.16	0.0255734	0.00575559
201666_at	TIMP1	lightcyan	333.023	40.4777	292.546	-252.068	0.0992101	0.00741238	383.699	11.5934	372.106	-360.512	0.0284151	0.00854031
201667_at	GJA1	thistle2	284.317	74.1334	210.183	-136.05	0.0666069	0.00632827	333.205	30.6602	302.545	-271.884	0.0275474	0.00741642
201668_x_at	MARCKS	grey	173.828	128.917	44.9111	84.0059	0.00420473	0.00386904	215.8	0	215.8	-215.8	0	0.00480324
201669_s_at	MARCKS	grey	202.213	135.209	67.0039	68.2048	0.00440994	0.00450082	236.675	0	236.675	-236.675	0	0.00526788
201670_s_at	MARCKS	grey	222.707	128.763	93.9445	34.8184	0.0041997	0.00495698	265.986	0	265.986	-265.986	0	0.00592028
201671_x_at	USP14	grey	196.788	143.099	53.6886	89.4108	0.0046673	0.00438007	225.982	0	225.982	-225.982	0	0.00502988
201672_s_at	USP14	darkorange	279.833	3.76871	276.064	-272.295	0.0299104	0.00622847	323.897	2.62844	321.269	-318.64	0.0208606	0.00720925
201673_s_at	GYS1	darkolivegreen	307.827	6.71468	301.112	-294.398	0.0754459	0.00685156	347.905	2.79805	345.107	-342.309	0.0314387	0.00774362
201674_s_at	AKAP1	grey	209.285	126.313	82.9719	43.3408	0.00411979	0.00465822	252.223	0	252.223	-252.223	0	0.00561395
201675_at	AKAP1	grey	235.28	143.103	92.1773	50.9257	0.00466741	0.00523683	270.122	0	270.122	-270.122	0	0.00601232
201676_x_at	PSMA1	grey	196.504	140.938	55.5658	85.3722	0.0045968	0.00437375	228.306	0	228.306	-228.306	0	0.0050816
201677_at	C3orf37	floralwhite	270.499	3.20242	267.297	-264.094	0.0470945	0.00602073	322.996	2.02684	320.97	-318.943	0.0298065	0.0071892
201678_s_at	C3orf37	grey	208.264	128.643	79.6204	49.0227	0.0041958	0.0046355	250.901	0	250.901	-250.901	0	0.00558451
201679_at	SRRT	grey	148.119	113.217	34.9012	78.3163	0.00369268	0.0032968	207.495	0	207.495	-207.495	0	0.00461838
201680_x_at	SRRT	grey	188.382	126.733	61.6492	65.0836	0.00413349	0.00419298	228.368	0	228.368	-228.368	0	0.00508299
201681_s_at	DLG5	lightcyan	253.923	21.805	232.118	-210.314	0.0534435	0.00565179	286.175	7.85041	278.325	-270.474	0.0192412	0.00636964
201682_at	PMPCB	white	248.961	4.0854	244.876	-240.791	0.0329467	0.00554134	278.55	2.45957	276.091	-273.631	0.0198353	0.00619992
201683_x_at	TOX4	grey	145.997	110.916	35.0805	75.8358	0.00361762	0.00324957	207.853	0	207.853	-207.853	0	0.00462635
201684_s_at	TOX4	grey	185.555	136.796	48.759	88.0365	0.0044617	0.00413004	217.773	0	217.773	-217.773	0	0.00484715
201685_s_at	TOX4	grey	228.78	147.578	81.2016	66.3764	0.00481337	0.00509214	255.094	0	255.094	-255.094	0	0.00567783
201686_x_at	API5	grey	197.186	139.682	57.5034	82.1787	0.00455584	0.00438892	228.468	0	228.468	-228.468	0	0.0050852
201687_s_at	API5	grey	252.615	147.533	105.082	42.4505	0.00481189	0.00562266	285.222	0	285.222	-285.222	0	0.00634843
201688_s_at	TPD52	salmon	316.773	49.5035	267.269	-217.766	0.032313	0.00705068	369.053	30.3792	338.674	-308.295	0.0198298	0.00821432
201689_s_at	TPD52	saddlebrown	367.794	12.2377	355.556	-343.318	0.118813	0.00818629	435.493	4.65107	430.842	-426.191	0.045156	0.00969313
201690_s_at	TPD52	salmon	416.298	90.4023	325.895	-235.493	0.0590094	0.00926589	506.381	45.4694	460.911	-415.442	0.0296798	0.0112709
201691_s_at	TPD52	grey	226.012	139.106	86.9067	52.1988	0.00453704	0.00503054	262.765	0	262.765	-262.765	0	0.00584858
201692_at	SIGMAR1	grey	183.499	138.62	44.8797	93.74	0.00452119	0.0040843	217.273	0	217.273	-217.273	0	0.00483604
201693_s_at	EGR1	skyblue	241.095	61.3468	179.748	-118.402	0.0156417	0.00536626	286.326	55.2754	231.05	-175.775	0.0140937	0.00637299
201694_s_at	EGR1	skyblue	211.099	50.9608	160.138	-109.178	0.0129936	0.00469861	260.607	52.3176	208.29	-155.972	0.0133395	0.00580056
201695_s_at	PNP	lightcyan	243.386	17.1446	226.241	-209.096	0.0420212	0.00541724	274.497	7.03021	267.467	-260.436	0.0172309	0.00610971
201696_at	SRSF4	plum1	303.989	5.13507	298.854	-293.719	0.0641884	0.00676614	341.913	2.36083	339.552	-337.192	0.0295104	0.00761025
201697_s_at	DNMT1	royalblue	276.451	12.2316	264.22	-251.988	0.0861381	0.0061532	321.121	3.52973	317.591	-314.062	0.0248572	0.00714746
201698_s_at	SRSF9	grey	201.366	141.588	59.7778	81.8101	0.004618	0.00448197	232.753	0	232.753	-232.753	0	0.00518059
201699_at	PSMC6	grey	170.18	124.093	46.0866	78.0068	0.0040474	0.00378784	217.562	0	217.562	-217.562	0	0.00484246
201700_at	CCND3	lightsteelblue	253.311	2.84361	250.467	-247.624	0.0646275	0.00563815	288.062	1.68865	286.374	-284.685	0.0383783	0.00641164
201701_s_at	PGRMC2	grey	167.347	122.087	45.26	76.8265	0.00398195	0.00372477	217.356	0	217.356	-217.356	0	0.00483787
201702_s_at	PPP1R10	grey	202.265	142.409	59.8564	82.5525	0.00464478	0.00450199	234.173	0	234.173	-234.173	0	0.00521219
201703_s_at	PPP1R10	grey	188.189	139.522	48.6669	90.8552	0.00455062	0.00418868	218.337	0	218.337	-218.337	0	0.00485971
201704_at	ENTPD6	skyblue	375.574	159.606	215.968	-56.3612	0.0406951	0.00835946	452.642	101.963	350.679	-248.716	0.0259977	0.0100748
201705_at	PSMD7	grey	177.753	123.65	54.1028	69.5472	0.00403294	0.00395639	221.855	0	221.855	-221.855	0	0.00493801
201706_s_at	PEX19	salmon	248.636	37.2696	211.366	-174.097	0.0243274	0.0055341	296.237	26.9316	269.305	-242.374	0.0175794	0.00659359
201707_at	PEX19	floralwhite	208.294	3.67521	204.619	-200.944	0.0540473	0.00463618	247.387	1.93198	245.455	-243.523	0.0284114	0.0055063
201708_s_at	NIPSNAP1	grey	209.183	131.581	77.6029	53.9776	0.0042916	0.00465597	247.007	0	247.007	-247.007	0	0.00549784
201709_s_at	NIPSNAP1	salmon4	271.422	5.07373	266.348	-261.274	0.0831759	0.00604126	318.557	2.01463	316.542	-314.527	0.0330268	0.00709038
201710_at	MYBL2	royalblue	209.747	2.88382	206.863	-203.98	0.0203086	0.00466852	237.968	2.11486	235.854	-233.739	0.0148934	0.00529666
201711_x_at	RANBP2	coral2	266.173	2.54196	263.631	-261.089	0.0508391	0.00592444	295.546	1.64786	293.898	-292.25	0.0329571	0.00657821
201712_s_at	RANBP2	grey	212.511	139.475	73.0358	66.439	0.00454908	0.00473002	246.227	0	246.227	-246.227	0	0.00548048
201713_s_at	RANBP2	skyblue	221.084	37.7981	183.286	-145.488	0.00963746	0.00492085	262.317	40.9039	221.413	-180.509	0.0104293	0.00583861
201714_at	TUBG1	skyblue	239.334	47.0323	192.302	-145.27	0.0119919	0.00532706	279.281	45.0471	234.234	-189.187	0.0114857	0.00621619
201715_s_at	ACIN1	grey	186.601	123.194	63.407	59.7868	0.00401806	0.00415333	231.154	0	231.154	-231.154	0	0.00514499
201716_at	SNX1	thistle2	292.944	38.2502	254.694	-216.444	0.0343667	0.00652031	339.841	21.7215	318.12	-296.398	0.0195162	0.00756413
201717_at	MRPL49	grey	186.389	128.299	58.0901	70.2087	0.00418457	0.00414861	230.198	0	230.198	-230.198	0	0.00512371
201718_s_at	EPB41L2	grey	173.381	120.637	52.7438	67.8935	0.00393468	0.00385909	223.067	0	223.067	-223.067	0	0.004965
201719_s_at	EPB41L2	grey	182.162	122.814	59.3479	63.4657	0.00400566	0.00405452	224.648	0	224.648	-224.648	0	0.00500017
201720_s_at	LAPTM5	coral3	211.393	3.94802	207.445	-203.497	0.119637	0.00470515	251.765	1.55681	250.208	-248.651	0.0471759	0.00560374
201721_s_at	LAPTM5	coral3	227.042	6.50478	220.537	-214.032	0.197115	0.00505346	262.496	1.70155	260.795	-259.093	0.0515622	0.0058426
201722_s_at	GALNT1	grey	153.254	114.122	39.1317	74.9904	0.00372218	0.0034111	212.681	0	212.681	-212.681	0	0.00473382
201723_s_at	GALNT1	grey	203.659	137.06	66.5994	70.4603	0.00447031	0.00453301	237.587	0	237.587	-237.587	0	0.00528817
201724_s_at	GALNT1	grey	259.508	149.834	109.674	40.1594	0.00488695	0.00577609	295.002	0	295.002	-295.002	0	0.0065661
201725_at	CDC123	grey	209.096	148.579	60.5174	88.0613	0.00484601	0.00465403	234.272	0	234.272	-234.272	0	0.00521438
201726_at	ELAVL1	mediumpurple2	332.061	2.23744	329.823	-327.586	0.0497208	0.00739095	380.279	1.69798	378.581	-376.883	0.0377328	0.00846418
201727_s_at	ELAVL1	grey	194.115	124.811	69.3039	55.5076	0.00407082	0.00432059	237.56	0	237.56	-237.56	0	0.00528757
201728_s_at	KIAA0100	grey	195.967	138.593	57.3742	81.2188	0.00452032	0.0043618	228.194	0	228.194	-228.194	0	0.00507911
201729_s_at	KIAA0100	grey	217.883	132.187	85.6962	46.4906	0.00431138	0.0048496	253.225	0	253.225	-253.225	0	0.00563623
201730_s_at	TPR	grey	230.633	158.674	71.9597	86.7141	0.00517527	0.0051334	252.543	0	252.543	-252.543	0	0.00562107
201731_s_at	TPR	navajowhite2	215.579	4.02652	211.552	-207.526	0.0682461	0.00479831	251.577	1.71258	249.865	-248.152	0.0290268	0.00559956
201732_s_at	CLCN3	purple	207.347	4.02109	203.326	-199.305	0.0170385	0.0046151	247.662	3.22554	244.436	-241.211	0.0136675	0.00551242
201733_at	CLCN3	grey	189.753	126.395	63.3579	63.0371	0.00412247	0.00422349	231.875	0	231.875	-231.875	0	0.00516103
201734_at	CLCN3	grey	274.566	156.979	117.586	39.3932	0.00512001	0.00611124	311.077	0	311.077	-311.077	0	0.0069239
201735_s_at	CLCN3	yellow	289.751	14.3845	275.367	-260.982	0.0211226	0.00644924	328.067	9.2111	318.856	-309.645	0.0135259	0.00730207
201736_s_at	2016-03-06	skyblue	275.274	56.9307	218.344	-161.413	0.0145157	0.00612701	309.776	47.8713	261.905	-214.033	0.0122058	0.00689494
201737_s_at	2016-03-06	grey	224.299	157.502	66.7968	90.7051	0.00513705	0.0049924	244.578	0	244.578	-244.578	0	0.00544379
201738_at	EIF1B	skyblue	347.178	107.997	239.182	-131.185	0.0275362	0.00772744	413.77	75.8535	337.916	-262.063	0.0193405	0.00920962
201739_at	SGK1	purple	296.542	16.2628	280.279	-264.017	0.06891	0.00660039	329.699	5.27114	324.428	-319.157	0.0223354	0.00733839
201740_at	NDUFS3	skyblue	380.141	78.2838	301.857	-223.574	0.0199602	0.00846112	451.903	60.1439	391.759	-331.615	0.015335	0.0100584
201741_x_at	SRSF1	salmon	254.269	21.2469	233.023	-211.776	0.0138687	0.00565949	283.083	18.1334	264.95	-246.817	0.0118364	0.00630082
201742_x_at	SRSF1	grey	235.502	160.311	75.1912	85.1195	0.00522866	0.00524176	255.217	0	255.217	-255.217	0	0.00568059
201743_at	CD14	purple	255.47	14.5762	240.893	-226.317	0.0617634	0.0056862	284.596	5.05673	279.539	-274.482	0.0214268	0.00633448
201744_s_at	LUM	purple	168.411	7.38951	161.021	-153.632	0.0313115	0.00374846	225.518	3.9	221.618	-217.718	0.0165254	0.00501955
201745_at	TWF1	grey	238.462	153.233	85.2293	68.0035	0.00499781	0.00530765	266.255	0	266.255	-266.255	0	0.00592626
201746_at	TP53	lightcyan	243.177	18.258	224.919	-206.661	0.04475	0.0054126	272.034	7.3999	264.634	-257.234	0.018137	0.00605489
201747_s_at	SAFB	grey	209.863	127.265	82.5987	44.6659	0.00415084	0.0046711	253.978	0	253.978	-253.978	0	0.005653
201748_s_at	SAFB	grey	283.48	162.247	121.233	41.0131	0.0052918	0.00630965	315.79	0	315.79	-315.79	0	0.00702879
201749_at	ECE1	grey	172.754	113.119	59.6341	53.4853	0.00368948	0.00384512	227.193	0	227.193	-227.193	0	0.00505683
201750_s_at	ECE1	grey	215.762	135.761	80.0009	55.7605	0.00442796	0.0048024	252.962	0	252.962	-252.962	0	0.0056304
201751_at	JOSD1	grey	237.13	157.183	79.9477	77.2348	0.00512663	0.00527801	261.79	0	261.79	-261.79	0	0.00582687
201752_s_at	ADD3	thistle2	436.92	88.2044	348.715	-260.511	0.0792493	0.00972488	531.121	36.8896	494.231	-457.342	0.0331443	0.0118216
201753_s_at	ADD3	thistle2	357.396	50.0945	307.302	-257.207	0.0450085	0.00795486	425.623	24.2903	401.333	-377.042	0.0218242	0.00947344
201754_at	COX6C	skyblue	413.561	154.174	259.387	-105.213	0.0393101	0.00920497	499.155	98.722	400.433	-301.711	0.0251713	0.0111101
201755_at	MCM5	grey	194.865	128.057	66.8077	61.2493	0.00417668	0.00433726	233.585	0	233.585	-233.585	0	0.0051991
201756_at	RPA2	grey	236.706	149.527	87.1787	62.3487	0.00487695	0.00526857	265.406	0	265.406	-265.406	0	0.00590737
201757_at	NDUFS5 /// RPL10	skyblue	263.648	88.575	175.073	-86.4981	0.0225842	0.00586824	321.215	71.5756	249.639	-178.064	0.0182498	0.00714954
201758_at	TSG101	grey	209.566	122.063	87.5031	34.5602	0.00398119	0.00466449	254.13	0	254.13	-254.13	0	0.00565639
201759_at	TBCD	grey	158.47	116.906	41.5639	75.3419	0.00381298	0.00352719	213.209	0	213.209	-213.209	0	0.00474557
201760_s_at	WSB2	skyblue	284.211	98.1982	186.013	-87.8147	0.0250378	0.00632592	342.49	74.5273	267.963	-193.436	0.0190024	0.00762309
201761_at	MTHFD2	lightcyan	332.458	37.831	294.627	-256.796	0.092723	0.00739979	377.66	10.9852	366.674	-355.689	0.0269246	0.00840589
201762_s_at	PSME2	grey	213.461	139.602	73.8593	65.7427	0.00455323	0.00475119	241.759	0	241.759	-241.759	0	0.00538102
201763_s_at	DAXX	skyblue	253.605	64.7576	188.847	-124.09	0.0165114	0.0056447	300.983	57.7701	243.213	-185.443	0.0147298	0.00669922
201764_at	TMEM106C	salmon	288.989	49.6105	239.378	-189.768	0.0323828	0.00643227	340.555	31.882	308.673	-276.791	0.0208107	0.00758002
201765_s_at	HEXA	skyblue3	261.579	2.98677	258.592	-255.605	0.0368737	0.00582218	296.126	2.04591	294.08	-292.034	0.0252581	0.00659112
201766_at	ELAC2	grey	173.565	132.437	41.1283	91.3082	0.00431952	0.00386318	213.56	0	213.56	-213.56	0	0.00475337
201767_s_at	ELAC2	grey	208.476	128.671	79.8057	48.8649	0.00419669	0.00464023	249.854	0	249.854	-249.854	0	0.00556121
201768_s_at	CLINT1	grey	178.353	125.604	52.7495	72.8543	0.00409667	0.00396976	222.807	0	222.807	-222.807	0	0.0049592
201769_at	CLINT1	palevioletred2	335.553	2.08917	333.464	-331.374	0.0564639	0.00746868	383.805	1.64412	382.16	-380.516	0.0444356	0.00854266
201770_at	SNRPA	grey	185.947	133.669	52.2781	81.3906	0.00435971	0.00413877	223.238	0	223.238	-223.238	0	0.00496879
201771_at	SCAMP3	grey	245.068	146.636	98.4325	48.2035	0.00478265	0.00545469	277.496	0	277.496	-277.496	0	0.00617646
201772_at	AZIN1	grey	239.53	143.929	95.6015	48.3272	0.00469435	0.00533142	271.807	0	271.807	-271.807	0	0.00604983
201773_at	ADNP	grey	212.183	127.84	84.3427	43.4973	0.0041696	0.00472273	253.238	0	253.238	-253.238	0	0.00563654
201774_s_at	NCAPD2	grey	234.398	150.247	84.1518	66.0948	0.00490041	0.0052172	265.931	0	265.931	-265.931	0	0.00591904
201775_s_at	KIAA0494	skyblue	219.741	46.2515	173.49	-127.238	0.0117928	0.00489096	263.409	46.0639	217.345	-171.281	0.011745	0.00586291
201776_s_at	KIAA0494	grey	272.936	166.583	106.354	60.2288	0.00543322	0.00607497	304.023	0	304.023	-304.023	0	0.00676688
201777_s_at	KIAA0494	grey	242.789	132.231	110.559	21.6719	0.00431281	0.00540397	288.987	0	288.987	-288.987	0	0.00643224
201778_s_at	KIAA0494	grey	248.087	135.265	112.823	22.4418	0.00441176	0.00552189	287.189	0	287.189	-287.189	0	0.0063922
201779_s_at	RNF13	salmon	394.41	127.865	266.545	-138.68	0.0834628	0.00877871	466.89	54.8807	412.01	-357.129	0.0358229	0.010392
201780_s_at	RNF13	salmon	313.732	94.1799	219.552	-125.372	0.0614751	0.006983	366.805	43.9188	322.886	-278.967	0.0286676	0.00816428
201781_s_at	AIP	yellow3	221.579	1.77819	219.801	-218.023	0.0573611	0.00493187	255.329	1.34502	253.984	-252.639	0.0433876	0.00568308
201782_s_at	AIP	grey	243.966	141.668	102.299	39.369	0.0046206	0.00543016	279.584	0	279.584	-279.584	0	0.00622293
201783_s_at	RELA	lightcyan	252.953	13.709	239.244	-225.535	0.0336004	0.00563019	286.818	6.14636	280.671	-274.525	0.0150646	0.00638394
201784_s_at	C11orf58	grey	186.355	130.91	55.4454	75.4646	0.00426973	0.00414787	225.369	0	225.369	-225.369	0	0.00501624
201785_at	RNASE1	salmon	379.221	108.996	270.225	-161.229	0.0711463	0.00844064	441.243	47.4663	393.777	-346.311	0.0309832	0.00982112
201786_s_at	ADAR	grey	289.97	161.694	128.276	33.4188	0.00527379	0.0064541	325.291	0	325.291	-325.291	0	0.00724028
201787_at	FBLN1	thistle2	297.183	44.6545	252.529	-207.874	0.0401209	0.00661465	344.543	23.6436	320.899	-297.255	0.0212432	0.00766877
201788_at	DDX42	grey	196.073	130.926	65.1467	65.7794	0.00427026	0.00436416	233.023	0	233.023	-233.023	0	0.00518658
201789_at	DHRS7	darkred	302.016	14.8849	287.131	-272.246	0.0259319	0.00672222	342.244	8.45552	333.788	-325.333	0.0147309	0.00761761
201790_s_at	DHCR7	blue2	249.001	0.997166	248.004	-247.007	0.0255684	0.00554223	285.443	1.44868	283.994	-282.545	0.0371456	0.00635334
201791_s_at	DHCR7	grey	162.25	122.363	39.8873	82.4752	0.00399095	0.00361133	211.414	0	211.414	-211.414	0	0.00470562
201792_at	AEBP1	thistle2	257.427	41.0525	216.374	-175.322	0.0368845	0.00572976	309.61	22.786	286.824	-264.038	0.0204726	0.00689124
201793_x_at	SMG7	blue	221.081	9.29881	211.782	-202.483	0.00901921	0.00492079	255.096	9.1321	245.963	-236.831	0.00885752	0.00567787
201794_s_at	SMG7	grey	192.334	131.826	60.5087	71.3171	0.0042996	0.00428095	228.84	0	228.84	-228.84	0	0.00509348
201795_at	LBR	salmon	256.497	37.6767	218.82	-181.143	0.0245932	0.00570907	301.456	26.3962	275.06	-248.664	0.0172299	0.00670976
201796_s_at	VARS	grey	179.023	129.736	49.2874	80.4484	0.00423143	0.00398467	218.588	0	218.588	-218.588	0	0.0048653
201797_s_at	VARS	skyblue	222.995	55.4179	167.577	-112.159	0.01413	0.00496339	271.386	54.1302	217.256	-163.125	0.0138017	0.00604046
201798_s_at	MYOF	white	289.272	5.0331	284.239	-279.206	0.0405895	0.00643857	328.495	2.78633	325.709	-322.923	0.0224704	0.00731159
201799_s_at	OSBP	skyblue	197.873	40.3411	157.532	-117.191	0.0102858	0.00440422	247.758	47.8787	199.879	-152	0.0122077	0.00551455
201800_s_at	OSBP	grey	206.639	143.711	62.9276	80.7838	0.00468726	0.00459934	235.371	0	235.371	-235.371	0	0.00523884
201801_s_at	SLC29A1	grey	184.129	139.973	44.156	95.8173	0.00456534	0.00409832	217.015	0	217.015	-217.015	0	0.00483028
201802_at	SLC29A1	grey	235.793	142.324	93.4691	48.8545	0.004642	0.00524824	270.09	0	270.09	-270.09	0	0.00601162
201803_at	POLR2B	grey	196.925	125.506	71.4185	54.0876	0.00409348	0.00438311	237.906	0	237.906	-237.906	0	0.00529527
201804_x_at	TBCB	salmon	328.696	82.9545	245.742	-162.787	0.0541479	0.00731606	385.448	40.7803	344.668	-303.888	0.026619	0.00857924
201805_at	PRKAG1	darkorange	292.034	8.67055	283.363	-274.693	0.0688139	0.00650004	324.241	3.28932	320.952	-317.662	0.0261057	0.0072169
201806_s_at	ATXN2L	grey	209.862	151.528	58.3336	93.1944	0.00494221	0.00467107	234.383	0	234.383	-234.383	0	0.00521685
201807_at	VPS26A	grey	225.397	132.426	92.9713	39.4547	0.00431918	0.00501686	266.193	0	266.193	-266.193	0	0.00592489
201808_s_at	ENG	grey	190.31	135.636	54.6746	80.961	0.00442386	0.00423589	223.213	0	223.213	-223.213	0	0.00496824
201809_s_at	ENG	grey	204.489	140.475	64.0138	76.4616	0.00458172	0.00455149	234.775	0	234.775	-234.775	0	0.00522559
201810_s_at	SH3BP5	salmon	362.02	73.0363	288.984	-215.947	0.0476738	0.00805778	423.653	38.2434	385.41	-347.167	0.024963	0.00942961
201811_x_at	SH3BP5	salmon	453.725	129.665	324.06	-194.395	0.0846375	0.0100989	553.791	59.8338	493.957	-434.123	0.039056	0.0123262
201812_s_at	C4orf46 /// TOMM7	cyan	256.088	17.3906	238.697	-221.306	0.100524	0.00569995	283.654	4.32855	279.325	-274.997	0.0250205	0.00631352
201813_s_at	TBC1D5	grey	170.21	128.362	41.8488	86.5128	0.00418661	0.00378851	213.241	0	213.241	-213.241	0	0.00474627
201814_at	TBC1D5	grey	170.121	124.448	45.6726	78.7754	0.00405897	0.00378652	216.224	0	216.224	-216.224	0	0.00481268
201815_s_at	TBC1D5	violet	210.664	5.94932	204.714	-198.765	0.0646665	0.00468892	233.248	2.16821	231.08	-228.911	0.0235675	0.00519159
201816_s_at	GBAS	thistle2	395.537	44.1048	351.432	-307.327	0.039627	0.00880379	460.593	24.0741	436.519	-412.445	0.0216299	0.0102518
201817_at	UBE3C	grey	235.2	155.16	80.0398	75.1202	0.00506066	0.00523504	262.541	0	262.541	-262.541	0	0.0058436
201818_at	LPCAT1	paleturquoise	251.439	10.9305	240.509	-229.578	0.115058	0.00559649	276.909	2.91562	273.994	-271.078	0.0306907	0.0061634
201819_at	SCARB1	grey	214.957	143.129	71.8282	71.3007	0.00466826	0.00478448	245.966	0	245.966	-245.966	0	0.00547468
201820_at	KRT5	grey	173.257	127.495	45.7625	81.7325	0.00415835	0.00385634	217.173	0	217.173	-217.173	0	0.00483379
201821_s_at	TIMM17A	grey	197.077	137.651	59.4256	78.2256	0.0044896	0.0043865	231.637	0	231.637	-231.637	0	0.00515573
201822_at	TIMM17A	sienna4	211.604	1.63633	209.968	-208.332	0.0527848	0.00470985	261.571	1.33437	260.236	-258.902	0.0430441	0.005822
201823_s_at	RNF14	grey	256.842	149.719	107.123	42.597	0.00488322	0.00571675	290.97	0	290.97	-290.97	0	0.00647637
201824_at	RNF14	grey	194.804	108.027	86.7771	21.2502	0.0035234	0.00433592	253.13	0	253.13	-253.13	0	0.00563413
201825_s_at	SCCPDH	darkgrey	280.642	15.6812	264.961	-249.28	0.118797	0.00624649	318.287	3.79434	314.493	-310.699	0.028745	0.00708438
201826_s_at	SCCPDH	darkorange	273.047	2.59188	270.455	-267.863	0.0205705	0.00607743	310.711	2.49899	308.212	-305.713	0.0198332	0.00691575
201827_at	SMARCD2	grey	142.783	109.819	32.9638	76.8552	0.00358183	0.00317804	207.046	0	207.046	-207.046	0	0.0046084
201828_x_at	FAM127A	salmon4	268.456	3.3231	265.133	-261.81	0.054477	0.00597525	306.454	1.81168	304.643	-302.831	0.0296997	0.00682101
201829_at	NET1	grey	218.247	139.186	79.0612	60.1251	0.00453967	0.00485772	248.445	0	248.445	-248.445	0	0.00552986
201830_s_at	NET1	grey	211.821	150.429	61.3921	89.0372	0.00490637	0.00471469	237.483	0	237.483	-237.483	0	0.00528586
201831_s_at	USO1	grey	194.304	138.795	55.509	83.2862	0.00452692	0.00432479	225.914	0	225.914	-225.914	0	0.00502835
201832_s_at	USO1	grey	253.212	139.838	113.374	26.4638	0.00456093	0.00563596	294.646	0	294.646	-294.646	0	0.00655819
201833_at	HDAC2	grey	197.76	134.076	63.6838	70.3924	0.004373	0.00440171	232.352	0	232.352	-232.352	0	0.00517165
201834_at	PRKAB1	grey	189.375	128.415	60.9598	67.4555	0.00418836	0.00421508	232.132	0	232.132	-232.132	0	0.00516676
201835_s_at	PRKAB1	grey	215.962	141.01	74.9523	66.0576	0.00459915	0.00480685	250.204	0	250.204	-250.204	0	0.00556899
201836_s_at	SUPT7L	darkorange	273.964	4.23092	269.733	-265.502	0.0335787	0.00609784	301.303	2.49844	298.804	-296.306	0.0198289	0.00670635
201837_s_at	SUPT7L	grey	220.826	154.674	66.1523	88.5217	0.00504481	0.00491512	243.864	0	243.864	-243.864	0	0.00542789
201838_s_at	SUPT7L	grey	223.344	149.662	73.6816	75.9804	0.00488134	0.00497115	253.725	0	253.725	-253.725	0	0.00564738
201839_s_at	EPCAM	skyblue	286.36	113.811	172.549	-58.7383	0.0290185	0.00637374	350.524	83.7315	266.793	-183.061	0.0213492	0.00780192
201840_at	NEDD8	darkred	223.428	11.3093	212.119	-200.81	0.0197027	0.00497303	260.447	7.24777	253.199	-245.951	0.0126268	0.00579698
201841_s_at	HSPB1	lightsteelblue	330.889	4.18922	326.7	-322.511	0.0952094	0.00736488	374.996	2.00668	372.99	-370.983	0.0456063	0.00834661
201842_s_at	EFEMP1	thistle2	407.028	99.0869	307.941	-208.854	0.0890269	0.00905956	488.087	39.0618	449.025	-409.963	0.035096	0.0108638
201843_s_at	EFEMP1	thistle2	370.127	87.0874	283.039	-195.952	0.0782457	0.00823822	438.362	34.4009	403.961	-369.56	0.0309083	0.00975698
201844_s_at	RYBP	grey	215.508	129.454	86.0541	43.4002	0.00422225	0.00479675	256.762	0	256.762	-256.762	0	0.00571498
201845_s_at	RYBP	saddlebrown	336.071	11.3346	324.737	-313.402	0.110045	0.00748022	397.999	4.52025	393.479	-388.958	0.0438859	0.00885859
201846_s_at	RYBP	thistle2	371.95	44.7723	327.177	-282.405	0.0402267	0.00827879	443.078	26.2456	416.832	-390.587	0.023581	0.00986195
201847_at	LIPA	salmon	506.255	185.108	321.147	-136.038	0.120828	0.0112681	626.958	79.4882	547.47	-467.981	0.0518853	0.0139547
201848_s_at	BNIP3	grey	216.777	145.834	70.9432	74.8903	0.00475647	0.00482498	245.92	0	245.92	-245.92	0	0.00547364
201849_at	BNIP3	grey	216.392	148.101	68.2912	79.8093	0.00483042	0.00481641	242.966	0	242.966	-242.966	0	0.00540789
201850_at	CAPG	grey	186.856	131.865	54.9913	76.8733	0.00430087	0.00415901	224.202	0	224.202	-224.202	0	0.00499025
201851_at	SH3GL1	skyblue	209.41	42.0942	167.316	-125.221	0.0107328	0.00466101	251.662	44.4333	207.229	-162.795	0.0113292	0.00560145
201852_x_at	COL3A1	grey	192.037	134.359	57.6784	76.6802	0.00438221	0.00427433	226.928	0	226.928	-226.928	0	0.00505093
201853_s_at	CDC25B	thistle2	367.84	49.2347	318.605	-269.371	0.044236	0.00818732	425.636	24.9829	400.653	-375.67	0.0224464	0.00947373
201854_s_at	ATMIN	grey	175.147	133.662	41.4845	92.1778	0.0043595	0.00389839	212.508	0	212.508	-212.508	0	0.00472997
201855_s_at	ATMIN	skyblue	356.46	105.874	250.586	-144.713	0.0269949	0.00793403	418.585	74.4273	344.157	-269.73	0.0189769	0.00931679
201856_s_at	ZFR	grey	216.143	137.218	78.9253	58.2926	0.00447547	0.00481088	250.053	0	250.053	-250.053	0	0.00556564
201857_at	ZFR	grey	268.047	163.08	104.967	58.1131	0.00531898	0.00596614	293.38	0	293.38	-293.38	0	0.00653001
201858_s_at	SRGN	white	258.077	7.77631	250.301	-242.524	0.0627122	0.00574423	291.114	3.02441	288.09	-285.065	0.0243904	0.00647957
201859_at	SRGN	lightcyan	294.799	35.5357	259.263	-223.727	0.0870974	0.00656158	329.115	10.3249	318.79	-308.466	0.0253061	0.00732539
201860_s_at	PLAT	grey	184.698	134.766	49.932	84.8339	0.00439549	0.00411097	222.279	0	222.279	-222.279	0	0.00494746
201861_s_at	LRRFIP1	grey	172.157	132.564	39.5932	92.9707	0.00432367	0.00383184	211.579	0	211.579	-211.579	0	0.0047093
201862_s_at	LRRFIP1	skyblue	306.267	82.0826	224.185	-142.102	0.0209288	0.00681685	355.376	62.294	293.082	-230.788	0.0158832	0.0079099
201863_at	FAM32A	grey	190.199	137.633	52.5659	85.0675	0.00448902	0.00423342	221.936	0	221.936	-221.936	0	0.00493982
201864_at	GDI1	grey	213.17	123.921	89.2486	34.6722	0.00404178	0.00474469	260.964	0	260.964	-260.964	0	0.00580849
201865_x_at	NR3C1	grey	192.633	128.341	64.2914	64.05	0.00418595	0.00428759	231.735	0	231.735	-231.735	0	0.00515792
201866_s_at	NR3C1	floralwhite	277.588	3.63419	273.954	-270.32	0.0534439	0.00617852	319.093	1.93219	317.161	-315.229	0.0284146	0.00710233
201867_s_at	TBL1X	grey	182.091	121.651	60.4404	61.2105	0.00396774	0.00405296	229.097	0	229.097	-229.097	0	0.0050992
201868_s_at	TBL1X	grey	185.917	120.628	65.2891	55.339	0.00393438	0.00413811	236.577	0	236.577	-236.577	0	0.0052657
201869_s_at	TBL1X	salmon	250.51	45.3321	205.178	-159.846	0.0295901	0.00557581	303.521	31.0892	272.432	-241.343	0.0202932	0.00675572
201870_at	TOMM34	skyblue	271.705	81.5797	190.126	-108.546	0.0208005	0.00604757	326.399	65.1831	261.216	-196.033	0.0166199	0.00726494
201871_s_at	UBXN1	skyblue1	221.101	1.67139	219.429	-217.758	0.0348206	0.00492122	256.807	1.49428	255.312	-253.818	0.0311309	0.00571596
201872_s_at	ABCE1	grey	299.104	153.451	145.654	7.79709	0.00500492	0.00665742	342.877	0	342.877	-342.877	0	0.00763169
201873_s_at	ABCE1	lightsteelblue1	242.307	4.03675	238.27	-234.233	0.0545507	0.00539323	267.373	1.85425	265.519	-263.665	0.0250574	0.00595115
201874_at	MPZL1	grey	190.947	122.024	68.9239	53.0996	0.00397989	0.00425008	236.671	0	236.671	-236.671	0	0.00526779
201875_s_at	MPZL1	grey	171.791	134.663	37.128	97.5351	0.00439214	0.0038237	208.562	0	208.562	-208.562	0	0.00464214
201876_at	PON2	thistle2	395.76	111.208	284.552	-173.344	0.0999176	0.00880877	470.921	39.997	430.924	-390.927	0.0359362	0.0104817
201877_s_at	PPP2R5C	skyblue	334.952	112.088	222.865	-110.777	0.0285792	0.00745531	402.165	79.6648	322.501	-242.836	0.0203123	0.00895133
201878_at	ARIH1	grey	226.733	155.64	71.0924	84.5478	0.00507633	0.00504658	250.919	0	250.919	-250.919	0	0.00558491
201879_at	ARIH1	grey	177.589	134.144	43.4454	90.6986	0.00437521	0.00395275	215.923	0	215.923	-215.923	0	0.00480598
201880_at	ARIH1	thistle2	232.805	18.8857	213.919	-195.033	0.0169683	0.00518173	277.393	16.2074	261.185	-244.978	0.0145619	0.00617417
201881_s_at	ARIH1	grey	225.304	131.494	93.8095	37.6847	0.00428879	0.00501477	263.225	0	263.225	-263.225	0	0.00585881
201882_x_at	B4GALT1	grey	173.593	123.724	49.8694	73.8546	0.00403535	0.00386381	219.074	0	219.074	-219.074	0	0.00487611
201883_s_at	B4GALT1	violet	212.563	5.50662	207.056	-201.549	0.0598546	0.00473119	235.05	2.10915	232.941	-230.832	0.0229256	0.00523171
201884_at	CEACAM5	grey	176.568	135.392	41.1759	94.2164	0.00441593	0.00393003	213.562	0	213.562	-213.562	0	0.00475342
201885_s_at	CYB5R3	grey	222.809	151.075	71.7335	79.3417	0.00492744	0.00495924	249.785	0	249.785	-249.785	0	0.00555968
201886_at	DCAF11	grey	193.092	128.676	64.4151	64.2613	0.00419688	0.0042978	233.038	0	233.038	-233.038	0	0.00518693
201887_at	IL13RA1	thistle2	367.411	46.9327	320.478	-273.545	0.0421678	0.00817777	432.193	23.9314	408.262	-384.331	0.0215017	0.00961969
201888_s_at	IL13RA1	grey	196.234	132.382	63.8523	68.5298	0.00431774	0.00436775	230.866	0	230.866	-230.866	0	0.00513857
201889_at	FAM3C	skyblue	334.846	113.469	221.377	-107.908	0.0289314	0.00745294	392.837	75.664	317.173	-241.509	0.0192922	0.0087437
201890_at	RRM2	yellow	226.835	8.67802	218.157	-209.479	0.0127431	0.00504885	267.854	7.60465	260.249	-252.644	0.0111669	0.00596184
201891_s_at	B2M	white	222.574	8.27007	214.304	-206.034	0.0666941	0.00495403	254.466	2.70694	251.759	-249.052	0.0218302	0.00566385
201892_s_at	IMPDH2	grey	185.973	128.411	57.5617	70.8494	0.00418823	0.00413935	224.013	0	224.013	-224.013	0	0.00498604
201893_x_at	DCN	darkorange2	223.786	4.27357	219.513	-215.239	0.0637846	0.004981	255.643	1.81858	253.824	-252.005	0.0271429	0.00569005
201894_s_at	SSR1	grey	167.547	120.289	47.2576	73.0314	0.00392332	0.00372923	216.322	0	216.322	-216.322	0	0.00481487
201895_at	ARAF	skyblue	238.64	60.8612	177.779	-116.918	0.0155179	0.00531161	285.459	54.0863	231.373	-177.286	0.0137905	0.0063537
201896_s_at	PSRC1	salmon	377.119	69.669	307.45	-237.781	0.0454759	0.00839386	450.725	36.4118	414.314	-377.902	0.0237675	0.0100322
201897_s_at	CKS1B	grey	172.867	121.134	51.7329	69.4012	0.00395088	0.00384764	221.078	0	221.078	-221.078	0	0.00492072
201898_s_at	UBE2A	grey	230.499	142.945	87.5544	55.3905	0.00466226	0.00513042	261.631	0	261.631	-261.631	0	0.00582334
201899_s_at	UBE2A	grey	218.36	153.608	64.7528	88.8548	0.00501003	0.00486023	241.93	0	241.93	-241.93	0	0.00538485
201900_s_at	AKR1A1	darkred	205.783	11.3944	194.388	-182.994	0.0198508	0.00458028	244.349	6.91086	237.438	-230.527	0.0120398	0.00543867
201901_s_at	YY1	grey	201.951	137.759	64.1926	73.566	0.00449311	0.004495	233.903	0	233.903	-233.903	0	0.00520617
201902_s_at	YY1	grey	185.628	135.196	50.4317	84.7647	0.00440954	0.00413168	220.364	0	220.364	-220.364	0	0.00490483
201903_at	UQCRC1	grey	244.598	142.827	101.771	41.0551	0.0046584	0.00544422	279.561	0	279.561	-279.561	0	0.00622243
201904_s_at	CTDSPL	salmon	387.029	89.943	297.086	-207.143	0.0587095	0.00861443	458.79	44.282	414.508	-370.226	0.0289047	0.0102117
201905_s_at	CTDSPL	grey	193.937	138.538	55.3984	83.1398	0.00451853	0.00431661	227.734	0	227.734	-227.734	0	0.00506887
201906_s_at	CTDSPL	salmon	359.876	76.4384	283.438	-206.999	0.0498945	0.00801006	417.763	38.7991	378.964	-340.165	0.0253258	0.0092985
201907_x_at	DVL3	grey	208.198	149.56	58.6373	90.9232	0.00487803	0.00463403	235.087	0	235.087	-235.087	0	0.00523252
201908_at	DVL3	grey	245.962	147.306	98.6552	48.6512	0.00480452	0.00547457	276.785	0	276.785	-276.785	0	0.00616063
201909_at	RPS4Y1	darkgrey	233.162	14.0015	219.16	-205.159	0.106072	0.00518968	261.58	3.20346	258.376	-255.173	0.0242687	0.0058222
201910_at	FARP1	thistle2	200.679	21.2789	179.4	-158.121	0.0191185	0.00446667	256.275	17.8836	238.391	-220.508	0.0160679	0.00570413
201911_s_at	FARP1	grey	247.593	142.314	105.279	37.0358	0.0046417	0.00551089	283.103	0	283.103	-283.103	0	0.00630127
201912_s_at	GSPT1	grey	250.281	166.213	84.0683	82.1443	0.00542116	0.00557071	273.368	0	273.368	-273.368	0	0.00608459
201913_s_at	COASY	darkorange	205.119	3.74947	201.369	-197.62	0.0297577	0.0045655	247.183	2.63391	244.549	-241.915	0.0209041	0.00550176
201914_s_at	SEC63	grey	236.076	129.55	106.527	23.023	0.00422537	0.00525455	277.146	0	277.146	-277.146	0	0.00616868
201915_at	SEC63	grey	172.35	123.265	49.085	74.1799	0.00402038	0.00383613	222.194	0	222.194	-222.194	0	0.00494556
201916_s_at	SEC63	darkred	270.875	22.3952	248.48	-226.085	0.0390161	0.0060291	296.185	8.8174	287.368	-278.551	0.0153613	0.00659244
201917_s_at	SLC25A36	purple	218.706	3.73558	214.97	-211.235	0.0158287	0.00486792	255.465	3.19524	252.269	-249.074	0.0135391	0.00568609
201918_at	SLC25A36	grey	210.474	137.741	72.7324	65.0089	0.00449254	0.00468469	243.983	0	243.983	-243.983	0	0.00543053
201919_at	SLC25A36	grey	205.776	142.515	63.2604	79.2548	0.00464825	0.00458012	235.427	0	235.427	-235.427	0	0.0052401
201920_at	SLC20A1	thistle2	267.825	17.7759	250.049	-232.273	0.0159712	0.00596121	302.898	14.7683	288.13	-273.362	0.0132689	0.00674186
201921_at	GNG10	lightsteelblue1	244.443	4.17443	240.269	-236.094	0.0564113	0.00544077	273.081	1.96757	271.114	-269.146	0.0265888	0.0060782
201922_at	NSA2	grey	164.883	108.394	56.4887	51.9057	0.00353537	0.00366994	226.684	0	226.684	-226.684	0	0.00504549
201923_at	PRDX4	grey	216.243	153.294	62.9486	90.3455	0.00499981	0.0048131	237.407	0	237.407	-237.407	0	0.00528417
201924_at	AFF1	orange	330.252	4.84888	325.403	-320.554	0.0375882	0.0073507	393.602	2.97592	390.626	-387.65	0.0230692	0.00876073
201925_s_at	CD55	yellow	239.02	11.5668	227.453	-215.887	0.0169851	0.00532007	296.692	8.82687	287.865	-279.039	0.0129616	0.00660373
201926_s_at	CD55	yellow	407.051	27.6698	379.381	-351.711	0.0406312	0.00906007	491.35	15.4444	475.905	-460.461	0.0226791	0.0109364
201927_s_at	PKP4	salmon	480.196	129.457	350.738	-221.281	0.0845022	0.0106881	589.015	60.2064	528.809	-468.602	0.0392992	0.0131102
201928_at	PKP4	salmon	398.112	99.0208	299.092	-200.071	0.064635	0.00886112	480.126	48.0828	432.044	-383.961	0.0313857	0.0106866
201929_s_at	PKP4	salmon	392.568	101.555	291.014	-189.459	0.0662888	0.00873772	471.141	48.3654	422.775	-374.41	0.0315701	0.0104866
201930_at	MCM6	grey	159.248	118.861	40.3875	78.4731	0.00387673	0.00354452	211.069	0	211.069	-211.069	0	0.00469793
201931_at	ETFA	salmon	375.18	84.2764	290.904	-206.627	0.0550107	0.00835069	448.9	43.6938	405.206	-361.513	0.0285208	0.00999155
201932_at	LRRC41	lightcyan	228.704	13.9585	214.745	-200.787	0.0342121	0.00509045	261.458	6.33899	255.119	-248.78	0.0155367	0.0058195
201933_at	CHMP1A	grey	191.201	118.765	72.4354	46.33	0.00387363	0.00425571	239.091	0	239.091	-239.091	0	0.00532164
201934_at	WDR82	grey	204.597	151.726	52.8718	98.8538	0.00494865	0.00455389	228.428	0	228.428	-228.428	0	0.00508431
201935_s_at	EIF4G3	darkred	228.832	4.80035	224.032	-219.231	0.00836298	0.00509331	262.057	5.06204	256.995	-251.933	0.00881889	0.00583282
201936_s_at	EIF4G3	grey	177.582	126.21	51.3722	74.8378	0.00411644	0.0039526	219.731	0	219.731	-219.731	0	0.00489073
201937_s_at	DNPEP	grey	165.994	120.752	45.2423	75.5096	0.00393842	0.00369467	215.395	0	215.395	-215.395	0	0.00479424
201938_at	CDK2AP1	thistle2	315.676	68.8898	246.787	-177.897	0.0618956	0.00702627	365.694	28.9565	336.737	-307.781	0.0260166	0.00813955
201939_at	PLK2	skyblue	461.146	285.885	175.262	110.623	0.0728926	0.0102641	597.093	173.402	423.692	-250.29	0.0442125	0.01329
201940_at	CPD	grey	210.687	138.268	72.4188	65.8491	0.00450972	0.00468943	244.425	0	244.425	-244.425	0	0.00544037
201941_at	CPD	darkorange	272.82	4.15628	268.663	-264.507	0.0329864	0.00607237	306.203	2.4573	303.746	-301.289	0.0195024	0.00681542
201942_s_at	CPD	grey	255.094	151.209	103.885	47.3241	0.0049318	0.00567784	289.917	0	289.917	-289.917	0	0.00645292
201943_s_at	CPD	salmon	379.904	88.575	291.329	-202.754	0.0578166	0.00845585	459.032	45.9413	413.09	-367.149	0.0299878	0.0102171
201944_at	HEXB	grey	179.917	122.338	57.58	64.7576	0.00399013	0.00400457	226.092	0	226.092	-226.092	0	0.00503231
201945_at	FURIN	grey	188.357	141.731	46.6269	95.1036	0.00462265	0.00419243	218.172	0	218.172	-218.172	0	0.00485604
201946_s_at	CCT2	grey	214.732	135.47	79.2621	56.2076	0.00441845	0.00477947	250.502	0	250.502	-250.502	0	0.00557562
201947_s_at	CCT2	plum3	267.135	2.15311	264.982	-262.829	0.0566607	0.00594585	299.389	1.5188	297.871	-296.352	0.0399684	0.00666376
201948_at	GNL2	grey	206.311	143.115	63.1962	79.919	0.00466782	0.00459205	235.703	0	235.703	-235.703	0	0.00524624
201949_x_at	CAPZB	grey	177.722	128.955	48.7665	80.1888	0.00420598	0.0039557	217.959	0	217.959	-217.959	0	0.00485129
201950_x_at	CAPZB	grey	208.9	137.953	70.9471	67.0055	0.00449943	0.00464965	243.039	0	243.039	-243.039	0	0.00540951
201951_at	ALCAM	salmon	277.014	59.9424	217.072	-157.129	0.0391269	0.00616574	337.212	35.922	301.29	-265.368	0.0234478	0.0075056
201952_at	ALCAM	salmon	379.764	133.111	246.653	-113.543	0.0868869	0.00845273	458.224	58.0396	400.185	-342.145	0.0378849	0.0101991
201953_at	CIB1	thistle2	346.204	28.1502	318.054	-289.903	0.0252922	0.00770575	398.208	18.9241	379.284	-360.36	0.0170028	0.00886325
201954_at	ARPC1B	skyblue	486.763	140.679	346.085	-205.406	0.0358691	0.0108343	592.134	95.4093	496.725	-401.316	0.0243267	0.0131796
201955_at	CCNC	skyblue	305.673	92.4558	213.217	-120.761	0.0235736	0.00680361	359.533	67.1717	292.361	-225.189	0.0171269	0.00800242
201956_s_at	GNPAT	skyblue	240.92	65.1712	175.748	-110.577	0.0166168	0.00536235	289.744	59.4401	230.304	-170.864	0.0151556	0.00644908
201957_at	PPP1R12B	grey	172.506	117.403	55.1026	62.3009	0.00382921	0.00383961	222.235	0	222.235	-222.235	0	0.00494646
201958_s_at	PPP1R12B	grey	175.499	122.332	53.1674	69.1646	0.00398995	0.00390624	223.353	0	223.353	-223.353	0	0.00497136
201959_s_at	MYCBP2	grey	216.616	128.724	87.8923	40.8313	0.00419842	0.0048214	259.17	0	259.17	-259.17	0	0.00576855
201960_s_at	MYCBP2	skyblue	442.958	229.665	213.293	16.3724	0.0585582	0.00985928	553.878	141.582	412.296	-270.714	0.0360994	0.0123281
201961_s_at	RNF41	grey	224.026	131.627	92.3986	39.2287	0.00429313	0.00498633	267.037	0	267.037	-267.037	0	0.00594367
201962_s_at	RNF41	skyblue	382.859	154.816	228.042	-73.226	0.0394738	0.00852161	469.592	103.725	365.867	-262.142	0.026447	0.0104521
201963_at	ACSL1	salmon	348.838	71.0698	277.768	-206.698	0.0463902	0.00776438	407.272	38.225	369.047	-330.822	0.024951	0.00906499
201964_at	SETX	grey	204.333	142.534	61.7999	80.7336	0.00464884	0.00454802	232.642	0	232.642	-232.642	0	0.00517811
201965_s_at	SETX	grey	162.423	119.124	43.2991	75.8249	0.00388532	0.00361519	218.305	0	218.305	-218.305	0	0.004859
201966_at	NDUFS2	grey	223.469	137.75	85.7186	52.0315	0.00449283	0.00497393	255.953	0	255.953	-255.953	0	0.00569696
201967_at	RBM6	grey	243.032	147.767	95.2646	52.5026	0.00481954	0.00540936	271.057	0	271.057	-271.057	0	0.00603313
201968_s_at	PGM1	thistle2	356.715	52.8235	303.891	-251.068	0.0474605	0.00793969	420.286	26.2935	393.992	-367.699	0.023624	0.00935465
201969_at	NASP	grey	221.943	141.734	80.2091	61.5246	0.00462276	0.00493996	257.119	0	257.119	-257.119	0	0.00572291
201970_s_at	NASP	grey	191.241	124.189	67.0513	57.1381	0.00405053	0.0042566	236.232	0	236.232	-236.232	0	0.00525802
201971_s_at	ATP6V1A	grey	219.251	139.866	79.3845	60.4816	0.00456184	0.00488004	252.279	0	252.279	-252.279	0	0.00561518
201972_at	ATP6V1A	skyblue	429.989	173.893	256.097	-82.204	0.0443377	0.00957063	521.786	105.847	415.939	-310.092	0.0269881	0.0116138
201973_s_at	C7orf28B /// CCZ1	grey	245.126	153.425	91.7001	61.7253	0.00500409	0.00545596	271.28	0	271.28	-271.28	0	0.0060381
201974_s_at	CCZ1	lavenderblush2	203.3	1.29644	202.003	-200.707	0.0360123	0.00452502	236.455	1.35736	235.098	-233.74	0.0377043	0.00526297
201975_at	CLIP1	grey	208.679	137.439	71.2395	66.1999	0.00448269	0.00464474	241.141	0	241.141	-241.141	0	0.00536727
201976_s_at	MYO10	thistle2	294.569	59.1463	235.423	-176.277	0.0531414	0.00655648	338.271	25.9079	312.363	-286.455	0.0232776	0.00752917
201977_s_at	KIAA0141	grey	212.231	152.388	59.8426	92.5453	0.00497025	0.00472379	235.462	0	235.462	-235.462	0	0.00524087
201978_s_at	KIAA0141	grey	182.326	122.218	60.1085	62.1091	0.00398622	0.00405818	232.354	0	232.354	-232.354	0	0.00517169
201979_s_at	PPP5C	honeydew1	225.945	6.14114	219.804	-213.663	0.0495254	0.00502905	254.592	2.52194	252.07	-249.548	0.0203382	0.00566666
201980_s_at	RSU1	skyblue	174.363	18.8563	155.506	-136.65	0.00480783	0.00388094	224.079	29.5398	194.539	-165	0.00753181	0.00498752
201981_at	PAPPA	grey	211.925	143.596	68.3289	75.2669	0.00468349	0.00471698	241.003	0	241.003	-241.003	0	0.00536421
201982_s_at	PAPPA	grey	223.488	130.122	93.3652	36.7572	0.00424405	0.00497435	264.972	0	264.972	-264.972	0	0.00589771
201983_s_at	EGFR	thistle2	368.378	80.8788	287.499	-206.62	0.0726674	0.00819929	432.382	32.272	400.11	-367.838	0.0289955	0.00962389
201984_s_at	EGFR	thistle2	350.992	49.6055	301.386	-251.78	0.0445692	0.00781231	408.457	24.3877	384.069	-359.682	0.0219117	0.00909137
201985_at	KIAA0196	grey	253.443	148.962	104.481	44.4807	0.00485851	0.00564109	286.4	0	286.4	-286.4	0	0.00637463
201986_at	MED13	grey	183.886	130.39	53.4966	76.8932	0.00425277	0.00409291	223.325	0	223.325	-223.325	0	0.00497074
201987_at	MED13	grey	214.25	145.108	69.1419	75.9662	0.00473281	0.00476874	241.641	0	241.641	-241.641	0	0.00537841
201988_s_at	CREBL2	blue	301.435	39.2989	262.136	-222.837	0.0381173	0.00670928	345.165	17.367	327.798	-310.431	0.0168448	0.00768262
201989_s_at	CREBL2	yellow	261.025	11.2588	249.766	-238.507	0.0165328	0.00580985	306.155	8.81931	297.335	-288.516	0.0129505	0.00681434
201990_s_at	CREBL2	grey	229.887	138.852	91.0351	47.8166	0.00452876	0.00511678	264.482	0	264.482	-264.482	0	0.0058868
201991_s_at	KIF5B	salmon	400.468	87.1963	313.272	-226.076	0.0569167	0.00891356	486.749	43.6704	443.078	-399.408	0.0285055	0.010834
201992_s_at	KIF5B	skyblue	311.332	53.5207	257.811	-204.29	0.0136463	0.00692957	359.681	46.5381	313.143	-266.605	0.0118659	0.00800573
201993_x_at	HNRPDL	cyan	251.003	10.3387	240.664	-230.326	0.0597612	0.00558679	278.174	3.71243	274.461	-270.749	0.0214592	0.00619155
201994_at	MORF4L2	yellow	217.981	7.94135	210.04	-202.099	0.0116613	0.00485179	264.562	7.38341	257.179	-249.795	0.010842	0.00588858
201995_at	EXT1	grey	163.69	115.781	47.9083	67.8729	0.0037763	0.00364337	217.681	0	217.681	-217.681	0	0.0048451
201996_s_at	SPEN	grey	254.859	141.612	113.248	28.3641	0.00461878	0.00567262	292.091	0	292.091	-292.091	0	0.00650131
201997_s_at	SPEN	skyblue	259.743	49.0191	210.723	-161.704	0.0124985	0.00578131	308.398	45.7088	262.69	-216.981	0.0116544	0.00686428
201998_at	ST6GAL1	grey	169.155	122.833	46.3215	76.512	0.00400631	0.00376502	215.87	0	215.87	-215.87	0	0.00480479
201999_s_at	DYNLT1	thistle2	409.224	64.6717	344.552	-279.88	0.0581057	0.00910843	482.61	29.0027	453.607	-424.605	0.0260581	0.0107419
202000_at	NDUFA6	grey	264.629	152.141	112.488	39.6533	0.0049622	0.00589007	298.973	0	298.973	-298.973	0	0.0066545
202001_s_at	NDUFA6	yellow	366.248	17.1218	349.126	-332.004	0.0251421	0.00815189	427.939	10.6842	417.255	-406.571	0.015689	0.009525
202002_at	ACAA2	grey	233.435	130.82	102.614	28.2061	0.00426681	0.00519575	276.443	0	276.443	-276.443	0	0.00615303
202003_s_at	ACAA2	grey	217.828	131.819	86.0084	45.811	0.0042994	0.00484838	254.655	0	254.655	-254.655	0	0.00566806
202004_x_at	SDHC	mediumpurple1	274.799	2.07097	272.728	-270.657	0.0690322	0.00611642	302.734	1.4149	301.319	-299.904	0.0471635	0.0067382
202005_at	ST14	grey	171.25	126.739	44.5114	82.2272	0.00413368	0.00381165	215.716	0	215.716	-215.716	0	0.00480138
202006_at	PTPN12	skyblue	344.603	115.972	228.632	-112.66	0.0295695	0.00767013	410.573	80.9092	329.664	-248.754	0.0206296	0.00913846
202007_at	NID1	grey	208.665	144.225	64.44	79.7854	0.00470402	0.00464444	236.311	0	236.311	-236.311	0	0.00525977
202008_s_at	NID1	grey	197.072	141.392	55.6804	85.7116	0.00461161	0.0043864	227.206	0	227.206	-227.206	0	0.00505711
202009_at	TWF2	grey	157.474	117.944	39.5309	78.4127	0.00384682	0.00350504	211.267	0	211.267	-211.267	0	0.00470234
202010_s_at	ZNF410	grey	190.589	123.701	66.8877	56.8136	0.00403461	0.0042421	234.25	0	234.25	-234.25	0	0.00521391
202011_at	TJP1	grey	211.419	123.996	87.4229	36.5727	0.00404421	0.00470572	251.018	0	251.018	-251.018	0	0.00558712
202012_s_at	EXT2	grey	220.992	151.305	69.6864	81.619	0.00493494	0.0049188	246.776	0	246.776	-246.776	0	0.00549269
202013_s_at	EXT2	grey	205.172	146.003	59.1689	86.8345	0.00476202	0.00456669	232.979	0	232.979	-232.979	0	0.0051856
202014_at	PPP1R15A	sienna4	252.165	2.63367	249.531	-246.897	0.0849572	0.00561264	295.618	1.45012	294.168	-292.717	0.0467779	0.00657981
202015_x_at		grey	181.872	116.978	64.8941	52.0837	0.00381532	0.00404807	230.565	0	230.565	-230.565	0	0.00513187
202016_at	MEST	grey	208.268	139.759	68.5094	71.2492	0.00455833	0.00463559	239.918	0	239.918	-239.918	0	0.00534006
202017_at	EPHX1	saddlebrown	322.844	6.63889	316.205	-309.566	0.0644553	0.00718581	377.197	3.77636	373.421	-369.645	0.0366637	0.00839559
202018_s_at	LTF	white	272.861	6.29614	266.564	-260.268	0.0507753	0.00607328	307.468	2.54681	304.922	-302.375	0.0205388	0.00684358
202019_s_at	LANCL1	salmon	335.095	47.4039	287.691	-240.287	0.0309425	0.00745849	385.815	29.7251	356.09	-326.365	0.0194028	0.00858741
202020_s_at	LANCL1	salmon	462.375	145.415	316.961	-171.546	0.0949182	0.0102915	560.481	64.2397	496.241	-432.002	0.0419319	0.0124751
202021_x_at	EIF1	grey	213.648	131.151	82.4965	48.6549	0.00427761	0.00475534	251.004	0	251.004	-251.004	0	0.0055868
202022_at	ALDOC	thistle2	441.056	63.1968	377.859	-314.663	0.0567806	0.00981696	533.299	31.6822	501.616	-469.934	0.0284656	0.0118701
202023_at	EFNA1	purple	277.297	11.7986	265.498	-253.699	0.0499941	0.00617202	318.124	4.77965	313.344	-308.565	0.0202528	0.00708075
202024_at	ASNA1	grey	223.644	130.738	92.9055	37.833	0.00426414	0.00497783	264.836	0	264.836	-264.836	0	0.00589469
202025_x_at	ACAA1	grey	174.834	128.026	46.8083	81.2178	0.00417567	0.00389144	215.808	0	215.808	-215.808	0	0.00480343
202026_at	SDHD	grey	214.708	119.798	94.9099	24.8882	0.00390731	0.00477893	260.704	0	260.704	-260.704	0	0.00580271
202027_at	TMEM184B	salmon	292.68	44.4	248.28	-203.88	0.0289817	0.00651441	343.433	28.3423	315.091	-286.748	0.0185002	0.00764407
202028_s_at	RPL38	skyblue	260.168	71.369	188.799	-117.43	0.0181971	0.00579078	302.734	59.5458	243.188	-183.642	0.0151825	0.0067382
202029_x_at	RPL38	cyan	229.348	16.2766	213.071	-196.794	0.0940843	0.00510478	270.568	4.31097	266.257	-261.946	0.0249189	0.00602226
202030_at	BCKDK	grey	161.497	120.936	40.5608	80.3754	0.00394443	0.00359458	214.77	0	214.77	-214.77	0	0.0047803
202031_s_at	WIPI2	grey	209.224	142.366	66.8574	75.5089	0.00464339	0.00465687	240.168	0	240.168	-240.168	0	0.00534561
202032_s_at	MAN2A2	salmon	356.264	107.08	249.184	-142.104	0.0698958	0.00792968	420.432	48.6494	371.783	-323.133	0.0317555	0.00935791
202033_s_at	RB1CC1	mediumpurple1	223.758	1.72386	222.035	-220.311	0.057462	0.00498038	264.673	1.3202	263.352	-262.032	0.0440068	0.00589104
202034_x_at	RB1CC1	grey	210.953	134.339	76.6136	57.7256	0.00438158	0.00469535	244.708	0	244.708	-244.708	0	0.00544667
202035_s_at	SFRP1	grey	247.169	138.91	108.259	30.6505	0.00453066	0.00550146	285.295	0	285.295	-285.295	0	0.00635006
202036_s_at	SFRP1	blue	217.022	9.77656	207.245	-197.469	0.0094826	0.00483044	263.862	10.1036	253.759	-243.655	0.00979977	0.005873
202037_s_at	SFRP1	yellow	257.325	8.74614	248.578	-239.832	0.0128431	0.00572749	291.699	7.49125	284.208	-276.717	0.0110004	0.00649259
202038_at	UBE4A	blue	221.882	16.6058	205.276	-188.67	0.0161065	0.00493861	261.751	12.0039	249.747	-237.743	0.011643	0.00582602
202039_at	MYO18A /// TIAF1	salmon	311.434	70.276	241.158	-170.882	0.0458721	0.00693184	366.559	37.8459	328.713	-290.867	0.0247036	0.00815881
202040_s_at	KDM5A	grey	167.25	125.687	41.5625	84.1248	0.00409939	0.00372262	213.902	0	213.902	-213.902	0	0.004761
202041_s_at	FIBP	mediumpurple2	285.221	2.94736	282.274	-279.327	0.0654969	0.00634841	322.606	1.67794	320.928	-319.25	0.0372875	0.00718051
202042_at	HARS	skyblue	333.367	111.599	221.768	-110.17	0.0284545	0.00742003	393.121	78.6529	314.468	-235.815	0.0200543	0.00875002
202043_s_at	SMS	blue2	209.069	1.79443	207.275	-205.48	0.0460111	0.00465342	247.915	1.41953	246.495	-245.075	0.0363983	0.00551804
202044_at	GRLF1	grey	175.887	124.89	50.9967	73.8931	0.00407338	0.00391485	222.241	0	222.241	-222.241	0	0.00494661
202045_s_at	GRLF1	grey	238.626	152.492	86.1331	66.3593	0.00497366	0.00531129	265.803	0	265.803	-265.803	0	0.0059162
202046_s_at	GRLF1	grey	236.21	154.871	81.3385	73.5325	0.00505124	0.00525751	263.464	0	263.464	-263.464	0	0.00586414
202047_s_at	CBX6	thistle2	303.794	35.3705	268.424	-233.053	0.0317794	0.0067618	354.031	19.7181	334.313	-314.595	0.0177162	0.00787997
202048_s_at	CBX6	skyblue	234.798	68.4833	166.315	-97.8314	0.0174613	0.0052261	289.935	62.7855	227.149	-164.364	0.0160085	0.00645332
202049_s_at	ZMYM4	grey	258.096	152.688	105.408	47.2804	0.00498004	0.00574465	289.456	0	289.456	-289.456	0	0.00644267
202050_s_at	ZMYM4	grey	195.198	141.591	53.6072	87.9836	0.00461809	0.00434468	224.442	0	224.442	-224.442	0	0.0049956
202051_s_at	ZMYM4	skyblue	312.634	67.7397	244.894	-177.154	0.0172717	0.00695855	356.986	53.2329	303.753	-250.52	0.0135729	0.00794574
202052_s_at	RAI14	mediumpurple1	186.977	1.32416	185.653	-184.329	0.0441387	0.0041617	219.439	1.25866	218.181	-216.922	0.0419552	0.00488424
202053_s_at	ALDH3A2	yellowgreen	193.044	5.63219	187.412	-181.78	0.0695332	0.00429675	221.217	1.96898	219.248	-217.279	0.0243083	0.0049238
202054_s_at	ALDH3A2	grey	213.292	148.374	64.9176	83.4566	0.00483934	0.00474741	237.628	0	237.628	-237.628	0	0.00528909
202055_at	KPNA1	grey	221.359	149.308	72.0514	77.2564	0.00486979	0.00492698	248.676	0	248.676	-248.676	0	0.005535
202056_at	KPNA1	grey	224.486	155.467	69.0189	86.4482	0.00507068	0.00499657	247.106	0	247.106	-247.106	0	0.00550004
202057_at	KPNA1	grey	172.744	127.014	45.7297	81.2844	0.00414266	0.0038449	217.166	0	217.166	-217.166	0	0.00483366
202058_s_at	KPNA1	grey	213.981	138.688	75.2926	63.3957	0.00452343	0.00476275	247.193	0	247.193	-247.193	0	0.00550198
202059_s_at	KPNA1	grey	172.061	126.861	45.2001	81.6604	0.00413766	0.0038297	215.391	0	215.391	-215.391	0	0.00479414
202060_at	CTR9	grey	214.732	151.623	63.1091	88.5141	0.00494531	0.00477948	240.635	0	240.635	-240.635	0	0.00535601
202061_s_at	SEL1L	salmon	283.566	46.3684	237.198	-190.829	0.0302666	0.00631157	330.817	29.5447	301.272	-271.727	0.0192851	0.00736327
202062_s_at	SEL1L	thistle2	381.183	60.0919	321.091	-260.999	0.0539909	0.00848431	454.853	29.349	425.504	-396.155	0.0263692	0.010124
202063_s_at	SEL1L	grey	190.788	117.527	73.2611	44.2659	0.00383323	0.00424653	241.785	0	241.785	-241.785	0	0.00538162
202064_s_at	SEL1L	grey	203.714	127.595	76.1185	51.4766	0.00416161	0.00453422	243.163	0	243.163	-243.163	0	0.00541228
202065_s_at	PPFIA1	grey	213.091	130.15	82.9401	47.2104	0.00424496	0.00474293	252.836	0	252.836	-252.836	0	0.00562759
202066_at	PPFIA1	plum2	301.042	4.03949	297.002	-292.963	0.0651531	0.00670053	336.627	2.10796	334.519	-332.411	0.0339993	0.00749259
202067_s_at	LDLR	thistle3	215.389	3.65496	211.734	-208.079	0.0987826	0.00479409	240.518	1.50608	239.012	-237.506	0.0407049	0.00535341
202068_s_at	LDLR	grey	304.38	146.967	157.413	-10.4466	0.00479343	0.00677483	352.392	0	352.392	-352.392	0	0.00784348
202069_s_at	IDH3A	darkolivegreen4	176.678	2.07862	174.6	-172.521	0.0532979	0.00393247	229.993	1.46825	228.525	-227.057	0.0376474	0.00511916
202070_s_at	IDH3A	grey	212.607	143.233	69.3732	73.8602	0.00467167	0.00473216	244.588	0	244.588	-244.588	0	0.00544401
202071_at	SDC4	thistle2	396.429	109.363	287.066	-177.703	0.0982593	0.00882364	465.782	38.9541	426.828	-387.874	0.0349992	0.0103673
202072_at	HNRNPL	grey	166.472	108.811	57.661	51.1501	0.00354896	0.00370531	228.34	0	228.34	-228.34	0	0.00508235
202073_at	OPTN	skyblue	260.171	60.0154	200.155	-140.14	0.0153022	0.00579083	296.665	52.5629	244.102	-191.539	0.0134021	0.00660311
202074_s_at	OPTN	grey	211.189	133.131	78.0581	55.0734	0.00434219	0.00470062	247.457	0	247.457	-247.457	0	0.00550785
202075_s_at	PLTP	blue	479.552	72.3661	407.186	-334.82	0.0701902	0.0106738	584.101	34.0071	550.094	-516.087	0.0329845	0.0130008
202076_at	BIRC2	skyblue1	293.693	3.63502	290.058	-286.423	0.0757295	0.00653696	337.736	1.76579	335.97	-334.205	0.0367872	0.00751728
202077_at	NDUFAB1	skyblue	380.852	113.281	267.572	-154.291	0.0288834	0.00847695	444.862	74.4551	370.407	-295.951	0.018984	0.00990166
202078_at	COPS3	grey	221.764	124.003	97.7603	26.2431	0.00404447	0.00493598	268.194	0	268.194	-268.194	0	0.00596943
202079_s_at	TRAK1	grey	264.39	161.215	103.175	58.0404	0.00525815	0.00588474	290.67	0	290.67	-290.67	0	0.00646969
202080_s_at	TRAK1	yellow	280.724	14.9265	265.798	-250.871	0.0219185	0.00624831	322.614	9.3141	313.3	-303.986	0.0136771	0.0071807
202081_at	IER2	grey	202.404	143.93	58.4731	85.4573	0.0046944	0.00450506	228.792	0	228.792	-228.792	0	0.00509241
202082_s_at	SEC14L1	grey	152.316	105.17	47.1457	58.0243	0.0034302	0.00339022	219.931	0	219.931	-219.931	0	0.00489518
202083_s_at	SEC14L1	antiquewhite4	264.078	5.60851	258.469	-252.861	0.11217	0.0058778	299.698	1.90708	297.791	-295.884	0.0381417	0.00667063
202084_s_at	SEC14L1	skyblue1	221.609	1.62962	219.979	-218.349	0.0339505	0.00493253	260.692	1.47043	259.222	-257.751	0.0306339	0.00580245
202085_at	TJP2	blue2	311.834	3.1316	308.702	-305.571	0.0802973	0.00694075	368.993	1.68653	367.307	-365.62	0.0432443	0.008213
202086_at	MX1	grey	213.168	147.032	66.1367	80.8951	0.00479556	0.00474467	241.654	0	241.654	-241.654	0	0.0053787
202087_s_at	CTSL1	grey	192.008	136.274	55.7335	80.5408	0.00444469	0.00427368	226.704	0	226.704	-226.704	0	0.00504594
202088_at	SLC39A6	skyblue	221.964	33.4269	188.538	-155.111	0.00852291	0.00494045	260.433	38.7912	221.642	-182.851	0.00989067	0.00579668
202089_s_at	SLC39A6	yellow	283.616	14.3688	269.248	-254.879	0.0210996	0.00631269	330.871	9.56412	321.307	-311.743	0.0140442	0.00736448
202090_s_at	UQCR11	grey	204.038	146.505	57.5329	88.9725	0.00477839	0.00454145	231.144	0	231.144	-231.144	0	0.00514477
202091_at	ARL2BP	grey	217.481	143.941	73.54	70.4008	0.00469474	0.00484065	246.525	0	246.525	-246.525	0	0.00548712
202092_s_at	ARL2BP	grey	192.679	125.629	67.0504	58.5783	0.00409748	0.00428862	238.724	0	238.724	-238.724	0	0.00531349
202093_s_at	PAF1	skyblue	280.983	55.3469	225.636	-170.289	0.0141119	0.00625407	317.903	46.8669	271.036	-224.169	0.0119497	0.00707584
202094_at	BIRC5	grey	204.654	141.302	63.3522	77.9496	0.00460867	0.00455515	234.96	0	234.96	-234.96	0	0.0052297
202095_s_at	BIRC5	orangered4	234.413	1.60025	232.813	-231.212	0.0210559	0.00521752	278.751	1.60214	277.149	-275.547	0.0210808	0.0062044
202096_s_at	TSPO	skyblue	341.996	107.705	234.292	-126.587	0.0274617	0.0076121	400.157	73.7092	326.448	-252.739	0.0187938	0.00890663
202097_at	NUP153	skyblue	250.182	55.9335	194.249	-138.315	0.0142615	0.00556851	294.428	51.8016	242.626	-190.825	0.0132079	0.00655332
202098_s_at	PRMT2	skyblue	277.724	76.6332	201.091	-124.457	0.0195393	0.00618153	329.916	61.2006	268.716	-207.515	0.0156044	0.00734322
202099_s_at	DGCR2	grey	193.847	138.418	55.4283	82.9902	0.00451463	0.00431461	226.426	0	226.426	-226.426	0	0.00503976
202100_at	RALB	grey	170.502	116.845	53.6562	63.1891	0.003811	0.003795	221.555	0	221.555	-221.555	0	0.00493134
202101_s_at	RALB	skyblue	204.515	55.1333	149.382	-94.2483	0.0140574	0.00455206	269.064	58.4746	210.589	-152.115	0.0149094	0.00598878
202102_s_at	BRD4	grey	251.901	153.365	98.5353	54.8301	0.00500213	0.00560676	279.274	0	279.274	-279.274	0	0.00621603
202103_at	BRD4	grey	216.516	127.17	89.3466	37.8231	0.00414774	0.00481919	257.648	0	257.648	-257.648	0	0.00573469
202104_s_at	SPG7	grey	184.569	136.509	48.0595	88.45	0.00445236	0.00410811	221.113	0	221.113	-221.113	0	0.0049215
202105_at	IGBP1	grey	221.502	141.894	79.6087	62.2849	0.00462797	0.00493016	248.014	0	248.014	-248.014	0	0.00552025
202106_at	GOLGA3	grey	317.161	181.678	135.483	46.1951	0.00592557	0.00705931	350.791	0	350.791	-350.791	0	0.00780784
202107_s_at	MCM2	grey	209.727	145.981	63.746	82.2354	0.0047613	0.00466808	236.317	0	236.317	-236.317	0	0.00525991
202108_at	PEPD	grey	229.59	161.835	67.7545	94.0808	0.00527839	0.00511017	250.476	0	250.476	-250.476	0	0.00557506
202109_at	ARFIP2	grey	209.499	146.252	63.2471	83.0048	0.00477012	0.004663	234.845	0	234.845	-234.845	0	0.00522715
202110_at	COX7B	yellow	309.131	12.1234	297.007	-284.884	0.0178023	0.00688058	355.244	8.90714	346.337	-337.429	0.0130795	0.00790695
202111_at	SLC4A2	grey	195.629	126.511	69.1176	57.3935	0.00412626	0.00435427	237.782	0	237.782	-237.782	0	0.00529252
202112_at	VWF	magenta4	272.01	3.09607	268.913	-265.817	0.086002	0.00605434	306.006	1.49744	304.508	-303.011	0.0415955	0.00681102
202113_s_at	SNX2	grey	270.985	150.085	120.9	29.185	0.00489513	0.00603153	310.569	0	310.569	-310.569	0	0.0069126
202114_at	SNX2	skyblue	278.315	82.0067	196.308	-114.301	0.0209094	0.00619469	325.112	63.141	261.971	-198.83	0.0160992	0.00723629
202115_s_at	NOC2L	grey	175.234	131.616	43.6179	87.9985	0.00429277	0.00390034	214.886	0	214.886	-214.886	0	0.00478291
202116_at	DPF2	floralwhite	217.088	6.10101	210.987	-204.886	0.0897207	0.0048319	258.265	2.16041	256.105	-253.945	0.0317707	0.00574843
202117_at	ARHGAP1	indianred4	256.432	2.28984	254.142	-251.852	0.0545199	0.00570762	294.513	1.53069	292.983	-291.452	0.0364449	0.00655523
202118_s_at	CPNE3	grey	212.498	129.863	82.6344	47.2288	0.00423559	0.00472974	252.589	0	252.589	-252.589	0	0.00562208
202119_s_at	CPNE3	thistle2	471.345	102.988	368.357	-265.369	0.092532	0.0104911	568.391	42.5663	525.824	-483.258	0.0382447	0.0126511
202120_x_at	AP2S1	grey	198.062	125.903	72.1588	53.7444	0.00410643	0.00440843	242.688	0	242.688	-242.688	0	0.00540171
202121_s_at	CHMP2A	blue	283.225	13.3185	269.906	-256.587	0.0129181	0.00630396	326.151	11.4351	314.716	-303.28	0.0110913	0.00725941
202122_s_at	PLIN3	grey	180.726	127.952	52.774	75.1784	0.00417327	0.00402258	219.573	0	219.573	-219.573	0	0.00488721
202123_s_at	ABL1	skyblue	327.562	74.8105	252.751	-177.941	0.0190746	0.00729082	380.293	56.4708	323.822	-267.351	0.0143985	0.0084645
202124_s_at	TRAK2	salmon	304.396	69.7429	234.653	-164.91	0.0455241	0.0067752	354.298	37.1198	317.178	-280.059	0.0242297	0.00788591
202125_s_at	TRAK2	salmon	275.956	53.7799	222.176	-168.396	0.0351044	0.00614217	333.05	32.5708	300.479	-267.908	0.0212603	0.00741297
202126_at	PRPF4B	grey	216.028	150.285	65.7426	84.5428	0.00490168	0.00480832	242.168	0	242.168	-242.168	0	0.00539014
202127_at	PRPF4B	salmon4	274.202	3.03483	271.167	-268.132	0.0497514	0.00610314	301.806	1.80375	300.002	-298.198	0.0295696	0.00671754
202128_at	KIAA0317	grey	236.927	133.249	103.678	29.5716	0.00434603	0.00527349	277.067	0	277.067	-277.067	0	0.00616691
202129_s_at	RIOK3	navajowhite2	248.504	4.14405	244.36	-240.216	0.0702381	0.00553116	282.842	1.78976	281.052	-279.262	0.0303348	0.00629545
202130_at	RIOK3	yellow	249.882	10.1095	239.772	-229.663	0.0148451	0.00556182	285.353	7.81254	277.541	-269.728	0.0114722	0.00635134
202131_s_at	RIOK3	grey	197.713	136.397	61.3157	75.0812	0.00444869	0.00440066	233.189	0	233.189	-233.189	0	0.00519028
202132_at	WWTR1	grey	275.287	147.757	127.53	20.2271	0.00481921	0.00612729	317.066	0	317.066	-317.066	0	0.00705721
202133_at	WWTR1	thistle2	330.912	52.7673	278.145	-225.377	0.04741	0.00736539	387.469	25.4496	362.02	-336.57	0.0228657	0.00862422
202134_s_at	WWTR1	lightcyan	315.979	17.4353	298.544	-281.108	0.0427337	0.00703301	362.662	7.63619	355.026	-347.39	0.0187161	0.00807207
202135_s_at	ACTR1B	grey	217.964	141.604	76.3595	65.2448	0.00461854	0.0048514	250.723	0	250.723	-250.723	0	0.00558055
202136_at	ZMYND11	grey	172.835	111.076	61.7591	49.3171	0.00362284	0.00384694	232.297	0	232.297	-232.297	0	0.00517043
202137_s_at	ZMYND11	lightcyan	189.325	7.25783	182.067	-174.809	0.0177888	0.00421397	225.933	4.9158	221.017	-216.101	0.0120485	0.00502878
202138_x_at	AIMP2	yellowgreen	191.319	7.68646	183.632	-175.946	0.0948945	0.00425834	227.934	2.23829	225.696	-223.457	0.0276332	0.00507332
202139_at	AKR7A2	blue	364.882	32.3789	332.503	-300.124	0.0314054	0.00812148	418.447	18.54	399.907	-381.367	0.0179826	0.00931373
202140_s_at	CLK3	grey	187.418	138.112	49.3059	88.8063	0.00450464	0.00417152	222.473	0	222.473	-222.473	0	0.00495178
202141_s_at	COPS8	skyblue	243.817	41.7676	202.05	-160.282	0.0106496	0.00542685	282.929	41.6594	241.269	-199.61	0.010622	0.00629738
202142_at	COPS8	grey	174.651	124.769	49.8822	74.8866	0.00406943	0.00388735	220.286	0	220.286	-220.286	0	0.00490308
202143_s_at	COPS8	grey	201.342	138.594	62.7479	75.8459	0.00452035	0.00448143	232.801	0	232.801	-232.801	0	0.00518164
202144_s_at	ADSL	grey	216.891	135.11	81.7812	53.3291	0.00440673	0.00482753	254.097	0	254.097	-254.097	0	0.00565566
202145_at	LY6E	grey	211.22	139.184	72.0362	67.1479	0.0045396	0.00470131	242.863	0	242.863	-242.863	0	0.0054056
202146_at	IFRD1	salmon	333.855	42.2532	291.602	-249.348	0.0275804	0.00743088	373.331	25.0926	348.239	-323.146	0.016379	0.00830955
202147_s_at	IFRD1	skyblue	308.448	50.7786	257.669	-206.891	0.0129471	0.00686538	348.031	44.617	303.414	-258.797	0.0113761	0.00774642
202148_s_at	PYCR1	grey	161.58	120.896	40.6839	80.2123	0.00394313	0.00359642	213.128	0	213.128	-213.128	0	0.00474376
202149_at	NEDD9	lightcyan	267.361	20.8058	246.555	-225.75	0.0509947	0.00595088	304.139	7.37274	296.767	-289.394	0.0180704	0.00676948
202150_s_at	NEDD9	grey	271.416	144.635	126.781	17.854	0.00471739	0.00604114	312.643	0	312.643	-312.643	0	0.00695876
202151_s_at	UBAC1	royalblue	229.003	6.24765	222.756	-216.508	0.0439975	0.00509712	267.436	2.73938	264.697	-261.958	0.0192914	0.00595255
202152_x_at	USF2	thistle2	280.26	40.3463	239.913	-199.567	0.0362501	0.00623797	333.555	22.9971	310.558	-287.561	0.0206623	0.00742421
202153_s_at	NUP62	grey	167.035	117.514	49.5216	67.992	0.0038328	0.00371784	219.989	0	219.989	-219.989	0	0.00489647
202154_x_at	TUBB3	grey	270.987	166.47	104.517	61.9534	0.00542955	0.00603157	297.736	0	297.736	-297.736	0	0.00662696
202155_s_at	NUP214	palevioletred2	278.999	1.95198	277.047	-275.095	0.0527563	0.00620991	314.328	1.56101	312.767	-311.206	0.0421895	0.00699626
202156_s_at	CELF2	skyblue	395.511	132.287	263.223	-130.936	0.0337296	0.00880321	476.7	89.852	386.848	-296.996	0.0229098	0.0106103
202157_s_at	CELF2	skyblue	509.078	212.872	296.206	-83.3341	0.0542764	0.011331	631.92	132.721	499.2	-366.479	0.0338401	0.0140652
202158_s_at	CELF2	grey	251.065	146.192	104.874	41.3179	0.00476815	0.00558817	289.16	0	289.16	-289.16	0	0.00643608
202159_at	FARSA	grey	224.57	137.125	87.445	49.6804	0.00447245	0.00499845	260.446	0	260.446	-260.446	0	0.00579696
202160_at	CREBBP	grey	218.496	139.52	78.9766	60.5432	0.00455055	0.00486326	249.306	0	249.306	-249.306	0	0.00554901
202161_at	PKN1	grey	227.023	122.511	104.512	17.9995	0.00399581	0.00505305	274.824	0	274.824	-274.824	0	0.00611698
202162_s_at	CNOT8	grey	212.257	114.578	97.6798	16.8979	0.00373704	0.00472439	264.753	0	264.753	-264.753	0	0.00589284
202163_s_at	CNOT8	grey	186.366	129.898	56.4686	73.4291	0.00423672	0.00414811	225.489	0	225.489	-225.489	0	0.0050189
202164_s_at	CNOT8	grey	242.277	141.317	100.96	40.3574	0.00460918	0.00539257	279.203	0	279.203	-279.203	0	0.00621445
202165_at	PPP1R2	grey	218.386	133.653	84.7325	48.9209	0.00435921	0.0048608	253.967	0	253.967	-253.967	0	0.00565276
202166_s_at	PPP1R2	skyblue	246.604	57.0661	189.538	-132.472	0.0145502	0.00548887	288.362	49.8078	238.554	-188.747	0.0126996	0.00641832
202167_s_at	MMS19	grey	197.709	125.536	72.1734	53.3622	0.00409444	0.00440058	241.705	0	241.705	-241.705	0	0.00537983
202168_at	TAF9	grey	217.986	136.776	81.2095	55.5667	0.00446106	0.00485189	253.451	0	253.451	-253.451	0	0.00564126
202169_s_at	AASDHPPT	skyblue	391.937	152.009	239.927	-87.9178	0.0387581	0.00872366	471.779	97.7657	374.013	-276.247	0.0249275	0.0105008
202170_s_at	AASDHPPT	blue	329.73	16.6638	313.066	-296.403	0.0161628	0.00733908	389.973	13.6935	376.279	-362.586	0.0132818	0.00867995
202171_at	VEZF1	grey	215.832	143.062	72.7697	70.2927	0.00466609	0.00480396	246.403	0	246.403	-246.403	0	0.00548439
202172_at	VEZF1	grey	236.524	154.641	81.8827	72.7583	0.00504374	0.0052645	262.963	0	262.963	-262.963	0	0.00585299
202173_s_at	VEZF1	grey	256.992	168.1	88.8918	79.2084	0.00548272	0.00572008	280.221	0	280.221	-280.221	0	0.00623712
202174_s_at	PCM1	grey	189.248	135.146	54.102	81.0445	0.00440791	0.00421226	224.923	0	224.923	-224.923	0	0.0050063
202175_at	CHPF	grey	203.473	138.725	64.7475	73.9779	0.00452464	0.00452887	237.429	0	237.429	-237.429	0	0.00528466
202176_at	ERCC3	grey	220.023	141.353	78.6699	62.6834	0.00461035	0.00489724	251.547	0	251.547	-251.547	0	0.0055989
202177_at	GAS6	grey	204.807	131.723	73.0837	58.6393	0.00429625	0.00455856	241.783	0	241.783	-241.783	0	0.00538156
202178_at	PRKCZ	skyblue	355.426	147.738	207.688	-59.95	0.037669	0.00791101	438.28	102.715	335.565	-232.85	0.0261894	0.00975516
202179_at	BLMH	skyblue	245.426	55.0707	190.356	-135.285	0.0140415	0.00546266	285.617	49.2339	236.383	-187.149	0.0125533	0.00635722
202180_s_at	MVP	skyblue	244.475	29.6364	214.839	-185.202	0.00755644	0.00544148	281.348	34.6474	246.7	-212.053	0.00883411	0.00626219
202181_at	KIAA0247	purple	308.994	11.7524	297.242	-285.489	0.0497984	0.00687754	357.282	4.97118	352.311	-347.34	0.0210643	0.00795232
202182_at	KAT2A	darkred	245.268	20.1075	225.16	-205.053	0.0350305	0.00545913	278.316	9.22602	269.09	-259.864	0.0160732	0.0061947
202183_s_at	KIF22	grey	226.829	143.338	83.491	59.8469	0.00467508	0.00504872	255.497	0	255.497	-255.497	0	0.00568682
202184_s_at	NUP133	grey	226.78	145.048	81.7319	63.3158	0.00473084	0.00504762	256.52	0	256.52	-256.52	0	0.00570958
202185_at	PLOD3	yellow	327.959	23.268	304.691	-281.423	0.0341674	0.00729965	383.816	12.5418	371.275	-358.733	0.0184167	0.00854292
202186_x_at	PPP2R5A	grey	167.329	118.488	48.8401	69.6483	0.00386459	0.00372437	218.17	0	218.17	-218.17	0	0.004856
202187_s_at	PPP2R5A	grey	178.2	114.489	63.7112	50.7777	0.00373415	0.00396635	231.343	0	231.343	-231.343	0	0.00514919
202188_at	NUP93	skyblue	314.873	88.1922	226.68	-138.488	0.0224865	0.00700838	363.175	63.7025	299.473	-235.77	0.0162424	0.00808349
202189_x_at	PTBP1	grey	192.766	135.215	57.5512	77.664	0.00441015	0.00429056	227.504	0	227.504	-227.504	0	0.00506374
202190_at	CSTF1	grey	189.567	140.745	48.8225	91.9221	0.0045905	0.00421935	219.781	0	219.781	-219.781	0	0.00489184
202191_s_at	GAS7	blue	403.237	34.0788	369.158	-335.079	0.0330541	0.00897517	488.136	20.5883	467.548	-446.96	0.0199693	0.0108649
202192_s_at	GAS7	skyblue	287.298	71.6422	215.656	-144.014	0.0182667	0.00639464	334.671	57.9851	276.686	-218.7	0.0147846	0.00744904
202193_at	LIMK2	lightcyan	298.568	36.9725	261.595	-224.623	0.0906189	0.00664548	335.069	10.5891	324.48	-313.891	0.0259537	0.00745792
202194_at	TMED5	grey	172.996	118.559	54.4369	64.1219	0.00386689	0.00385051	219.504	0	219.504	-219.504	0	0.00488569
202195_s_at	TMED5	grey	225.002	141.91	83.0911	58.8194	0.00462852	0.00500805	258.912	0	258.912	-258.912	0	0.00576282
202196_s_at	DKK3	skyblue	444.097	207.332	236.766	-29.4337	0.0528638	0.00988465	551.139	126.082	425.057	-298.975	0.0321474	0.0122672
202197_at	MTMR3	thistle2	211.31	14.3699	196.94	-182.57	0.0129109	0.00470331	267.359	14.003	253.357	-239.354	0.0125813	0.00595084
202198_s_at	MTMR3	grey	166.202	125.85	40.3513	85.4992	0.00410471	0.00369929	213.536	0	213.536	-213.536	0	0.00475285
202199_s_at	SRPK1	skyblue	289.24	71.2376	218.003	-146.765	0.0181636	0.00643786	336.427	55.4972	280.93	-225.433	0.0141502	0.00748815
202200_s_at	SRPK1	salmon	320.947	25.2879	295.659	-270.371	0.0165065	0.00714358	370.379	18.4241	351.955	-333.531	0.0120262	0.00824383
202201_at	BLVRB	thistle2	223.481	18.9924	204.488	-185.496	0.0170641	0.00497419	268.394	16.1613	252.233	-236.072	0.0145205	0.00597387
202202_s_at	LAMA4	thistle2	225.54	28.5154	197.025	-168.51	0.0256203	0.00502004	275.553	19.5752	255.978	-236.402	0.0175878	0.00613321
202203_s_at	AMFR	grey	239.371	135.464	103.907	31.5564	0.00441825	0.00532788	280.08	0	280.08	-280.08	0	0.00623397
202204_s_at	AMFR	grey	178.734	126.142	52.5925	73.5495	0.00411422	0.00397824	224.698	0	224.698	-224.698	0	0.0050013
202205_at	VASP	skyblue2	237.266	0.899172	236.367	-235.468	0.0187328	0.00528102	272.643	1.43419	271.209	-269.775	0.029879	0.00606844
202206_at	ARL4C	blue	221.066	30.7626	190.303	-159.541	0.0298376	0.00492045	267.036	15.9484	251.087	-235.139	0.0154689	0.00594364
202207_at	ARL4C	blue	234.998	34.0469	200.951	-166.904	0.0330232	0.00523054	278.819	16.4	262.419	-246.019	0.0159069	0.00620592
202208_s_at	ARL4C	blue	292.172	60.4924	231.68	-171.187	0.0586735	0.00650312	338.046	22.6848	315.361	-292.676	0.0220027	0.00752417
202209_at	LSM3	cyan	312.811	15.375	297.436	-282.061	0.0888726	0.0069625	346.553	4.39655	342.156	-337.759	0.0254136	0.00771351
202210_x_at	GSK3A	grey	193.818	133.743	60.0748	73.6681	0.00436213	0.00431396	231.766	0	231.766	-231.766	0	0.00515861
202211_at	ARFGAP3	grey	141.681	103.976	37.7047	66.2715	0.00339126	0.00315351	215.856	0	215.856	-215.856	0	0.00480448
202212_at	PES1	grey	204.138	129.674	74.464	55.2096	0.00422941	0.00454366	243.762	0	243.762	-243.762	0	0.00542561
202213_s_at	CUL4B	grey	202.577	137.708	64.8686	72.8394	0.00449145	0.00450892	236.793	0	236.793	-236.793	0	0.00527049
202214_s_at	CUL4B	grey	233.115	134.425	98.6897	35.7355	0.00438438	0.00518863	272.837	0	272.837	-272.837	0	0.00607275
202215_s_at	NFYC	grey	167.646	120.364	47.2821	73.0817	0.00392576	0.00373143	216.4	0	216.4	-216.4	0	0.00481659
202216_x_at	NFYC	grey	213.957	154.253	59.7045	94.5483	0.00503108	0.00476223	237.727	0	237.727	-237.727	0	0.00529129
202217_at	C21orf33	grey	182.295	136.162	46.1322	90.0303	0.00444105	0.00405748	219.012	0	219.012	-219.012	0	0.00487472
202218_s_at	FADS2	thistle2	389.116	46.3349	342.781	-296.446	0.0416306	0.00866088	454.231	25.0995	429.132	-404.033	0.0225512	0.0101102
202219_at	SLC6A8	antiquewhite2	226.258	1.78306	224.474	-222.691	0.052443	0.005036	251.987	1.35024	250.637	-249.287	0.039713	0.00560869
202220_at	KIAA0907	grey	204.473	135.105	69.3673	65.7381	0.00440657	0.00455112	238.828	0	238.828	-238.828	0	0.00531578
202221_s_at	EP300	grey	219.923	151.703	68.2201	83.4829	0.00494791	0.00489501	243.702	0	243.702	-243.702	0	0.00542428
202222_s_at	DES	grey	204.657	134.647	70.0103	64.6366	0.00439162	0.00455523	236.493	0	236.493	-236.493	0	0.00526382
202223_at	STT3A	honeydew1	189.314	4.14107	185.173	-181.032	0.0333957	0.00421372	230.76	2.25982	228.5	-226.24	0.0182243	0.00513621
202224_at	CRK	grey	229.284	164.892	64.3924	100.499	0.00537807	0.00510337	248.662	0	248.662	-248.662	0	0.00553467
202225_at	CRK	grey	177.196	128.157	49.0386	79.1185	0.00417995	0.00394399	219.691	0	219.691	-219.691	0	0.00488985
202226_s_at	CRK	grey	169.215	121.756	47.4595	74.2961	0.00397116	0.00376636	217.863	0	217.863	-217.863	0	0.00484915
202227_s_at	BRD8	grey	167.586	117.927	49.6593	68.2678	0.00384629	0.00373011	221.168	0	221.168	-221.168	0	0.00492272
202228_s_at	NPTN	skyblue	599.1	383.558	215.542	168.016	0.0977965	0.0133347	783.245	224.039	559.206	-335.167	0.0571237	0.0174333
202229_s_at	CHERP	grey	213.75	137.732	76.0186	61.713	0.00449222	0.00475762	249.49	0	249.49	-249.49	0	0.0055531
202230_s_at	CHERP	grey	203.184	131.86	71.3242	60.5358	0.00430072	0.00452244	240.828	0	240.828	-240.828	0	0.00536031
202231_at	EIF3M	grey	181.987	131.462	50.5249	80.937	0.00428773	0.00405063	221.962	0	221.962	-221.962	0	0.00494039
202232_s_at	EIF3M	skyblue	228.975	40.2777	188.697	-148.419	0.0102697	0.00509648	263.453	40.0482	223.405	-183.356	0.0102112	0.00586389
202233_s_at	UQCRH	skyblue	389.109	171.064	218.045	-46.9813	0.0436165	0.00866072	473.513	102.568	370.945	-268.377	0.0261519	0.0105394
202234_s_at	SLC16A1	grey	213.093	150.656	62.4366	88.2194	0.00491376	0.00474298	235.304	0	235.304	-235.304	0	0.00523736
202235_at	SLC16A1	grey	195.769	134.241	61.5277	72.7134	0.00437838	0.00435739	227.725	0	227.725	-227.725	0	0.00506866
202236_s_at	SLC16A1	grey	210.66	132.442	78.2184	54.2236	0.0043197	0.00468885	246.401	0	246.401	-246.401	0	0.00548435
202237_at	NNMT	skyblue	312.855	87.2307	225.625	-138.394	0.0222414	0.00696348	364.035	64.0769	299.958	-235.881	0.0163378	0.00810263
202238_s_at	NNMT	grey	221.323	151.054	70.2685	80.7859	0.00492676	0.00492617	246.067	0	246.067	-246.067	0	0.00547691
202239_at	PARP4	skyblue	319.874	106.726	213.148	-106.422	0.0272122	0.00711971	381.822	74.5561	307.266	-232.71	0.0190097	0.00849854
202240_at	PLK1	grey	189.941	132.413	57.5283	74.8843	0.00431874	0.00422767	227.62	0	227.62	-227.62	0	0.00506634
202241_at	TRIB1	grey	225.862	146.398	79.4639	66.9337	0.00477487	0.00502719	254.205	0	254.205	-254.205	0	0.00565806
202242_at	TSPAN7	skyblue	531.272	279.824	251.448	28.3756	0.0713473	0.011825	676.182	168.308	507.874	-339.566	0.0429138	0.0150503
202243_s_at	PSMB4	grey	212.401	143.501	68.8998	74.6015	0.00468041	0.00472759	239.184	0	239.184	-239.184	0	0.00532371
202244_at	PSMB4	grey	236.242	151.103	85.1393	65.9637	0.00492835	0.00525824	266.99	0	266.99	-266.99	0	0.00594262
202245_at	LSS	yellow	313.928	20.1611	293.766	-273.605	0.0296052	0.00698735	364.075	10.7812	353.294	-342.513	0.0158314	0.00810353
202246_s_at	CDK4	grey	192.395	127.559	64.8363	62.7224	0.00416043	0.00428229	229.642	0	229.642	-229.642	0	0.00511133
202247_s_at	MTA1	grey	199.882	122.899	76.9825	45.9169	0.00400846	0.00444894	243.689	0	243.689	-243.689	0	0.005424
202248_at	E2F4	grey	204.584	144.546	60.038	84.5084	0.00471449	0.0045536	233.655	0	233.655	-233.655	0	0.00520065
202249_s_at	DCAF8	grey	271.614	152.207	119.407	32.7999	0.00496435	0.00604554	300.477	0	300.477	-300.477	0	0.00668797
202250_s_at	DCAF8	thistle2	223.826	24.9977	198.829	-173.831	0.0224597	0.00498189	265.882	18.1146	247.767	-229.652	0.0162755	0.00591795
202251_at	PRPF3	grey	176.32	120.887	55.4324	65.4549	0.00394284	0.0039245	224.759	0	224.759	-224.759	0	0.00500264
202252_at	RAB13	lightcyan	336.91	27.1845	309.726	-282.541	0.0666287	0.00749889	391.533	9.47183	382.061	-372.589	0.0232153	0.00871467
202253_s_at	DNM2	salmon	306.825	30.9902	275.834	-244.844	0.0202286	0.00682925	346.573	20.9189	325.654	-304.735	0.0136546	0.00771396
202254_at	SIPA1L1	skyblue	417.553	232.285	185.269	47.016	0.0592261	0.00929384	530.536	142.758	387.778	-245.02	0.0363993	0.0118086
202255_s_at	SIPA1L1	yellow	335.801	21.3958	314.405	-293.009	0.0314182	0.0074742	406.484	11.8895	394.594	-382.705	0.0174588	0.00904744
202256_at	CD2BP2	grey	179.235	122.732	56.503	66.2287	0.00400299	0.00398938	225.121	0	225.121	-225.121	0	0.00501071
202257_s_at	CD2BP2	blue	229.182	8.88724	220.294	-211.407	0.00862002	0.00510109	268.085	9.54173	258.543	-249.001	0.00925483	0.00596699
202258_s_at	N4BP2L2	cyan	192.312	4.31676	187.995	-183.679	0.0249523	0.00428045	236.757	2.74514	234.012	-231.267	0.0158679	0.0052697
202259_s_at	N4BP2L2	darkorange2	315.326	4.39863	310.928	-306.529	0.0656513	0.00701848	353.302	2.1237	351.179	-349.055	0.031697	0.00786374
202260_s_at	STXBP1	skyblue	480.191	260.637	219.554	41.0824	0.066455	0.010688	608.632	155.943	452.688	-296.745	0.0397612	0.0135468
202261_at	VPS72	darkmagenta	249.226	2.90993	246.316	-243.407	0.0334474	0.00554724	279.936	1.86562	278.07	-276.205	0.0214439	0.00623077
202262_x_at	DDAH2	grey	247.473	143.196	104.277	38.9196	0.00467047	0.00550822	284.496	0	284.496	-284.496	0	0.00633226
202263_at	CYB5R1	grey	230.121	137.051	93.0702	43.9805	0.00447002	0.00512199	268.389	0	268.389	-268.389	0	0.00597377
202264_s_at	TOMM40	grey	211.707	134.051	77.6562	56.3948	0.00437218	0.00471215	248.497	0	248.497	-248.497	0	0.005531
202265_at	BMI1	darkred	336.442	32.2107	304.231	-272.02	0.0561163	0.00748847	384.112	11.9267	372.185	-360.259	0.0207782	0.0085495
202266_at	TDP2	grey	276.329	140.778	135.552	5.22587	0.00459157	0.0061505	320.664	0	320.664	-320.664	0	0.00713728
202267_at	LAMC2	lightgreen	203.898	2.83771	201.06	-198.222	0.0179602	0.00453832	238.974	2.34128	236.633	-234.291	0.0148182	0.00531904
202268_s_at	NAE1	grey	200.799	144.954	55.8446	89.1094	0.00472779	0.00446934	226.964	0	226.964	-226.964	0	0.00505173
202269_x_at	GBP1	white	240.862	14.3518	226.511	-212.159	0.11574	0.00536107	279.58	3.66572	275.914	-272.249	0.0295623	0.00622284
202270_at	GBP1	white	280.54	11.3699	269.17	-257.8	0.0916931	0.00624421	318.609	3.52761	315.081	-311.553	0.0284485	0.00709154
202271_at	FBXO28	grey	243.925	153.958	89.967	63.9911	0.00502146	0.00542925	270.145	0	270.145	-270.145	0	0.00601285
202272_s_at	FBXO28	grey	224.408	135.819	88.5888	47.2302	0.00442984	0.00499483	262.916	0	262.916	-262.916	0	0.00585195
202273_at	PDGFRB	grey	290.959	147.213	143.746	3.46686	0.00480147	0.00647612	333.41	0	333.41	-333.41	0	0.00742099
202274_at	ACTG2	grey	197.811	144.351	53.4607	90.8898	0.00470811	0.00440285	226.975	0	226.975	-226.975	0	0.00505198
202275_at	G6PD	grey	252.34	167.013	85.3264	81.6868	0.00544727	0.00561653	272.888	0	272.888	-272.888	0	0.0060739
202276_at	SHFM1	darkred	367.327	30.9564	336.37	-305.414	0.053931	0.0081759	423.675	12.8041	410.871	-398.067	0.0223069	0.0094301
202277_at	SPTLC1	grey	234.253	153.413	80.84	72.5734	0.0050037	0.00521397	260.444	0	260.444	-260.444	0	0.00579693
202278_s_at	SPTLC1	grey	213.979	147.151	66.8282	80.3229	0.00479945	0.00476272	240.762	0	240.762	-240.762	0	0.00535883
202279_at	C14orf2	skyblue	515.609	310.582	205.027	105.556	0.0791898	0.0114763	664.675	181.854	482.821	-300.966	0.0463678	0.0147942
202280_at		grey	194.018	140.24	53.7779	86.4619	0.00457403	0.00431841	225.563	0	225.563	-225.563	0	0.00502055
202281_at	GAK	paleturquoise	235.054	6.0391	229.015	-222.976	0.0635695	0.00523179	255.039	2.31555	252.723	-250.408	0.0243742	0.00567661
202282_at	HSD17B10	grey	179.876	127.279	52.5966	74.6828	0.00415132	0.00400365	224.147	0	224.147	-224.147	0	0.00498903
202283_at	SERPINF1	grey	266.041	161.807	104.234	57.5736	0.00527748	0.00592151	296.065	0	296.065	-296.065	0	0.00658976
202284_s_at	CDKN1A	lightcyan	330.159	48.4361	281.723	-233.287	0.118716	0.00734863	370.636	12.2746	358.362	-346.087	0.0300848	0.00824956
202285_s_at	TACSTD2	salmon	267.078	48.6769	218.401	-169.724	0.0317734	0.00594458	317.249	31.0475	286.201	-255.154	0.020266	0.00706127
202286_s_at	TACSTD2	grey	191.176	128.853	62.3231	66.5299	0.00420264	0.00425517	229.263	0	229.263	-229.263	0	0.0051029
202287_s_at	TACSTD2	grey	174.822	119.801	55.021	64.7803	0.00390741	0.00389117	223.937	0	223.937	-223.937	0	0.00498435
202288_at	MTOR	grey	229.607	150.142	79.4642	70.6782	0.00489701	0.00511055	256.625	0	256.625	-256.625	0	0.00571192
202289_s_at	TACC2	grey	208.963	138.298	70.6649	67.6327	0.00451068	0.00465105	241.857	0	241.857	-241.857	0	0.00538322
202290_at	PDAP1	darkslateblue	262.872	5.40577	257.466	-252.06	0.0858058	0.00585095	297.433	1.96286	295.471	-293.508	0.0311564	0.00662022
202291_s_at	MGP	darkorange2	195.172	2.71079	192.461	-189.75	0.0404595	0.0043441	235.528	1.70646	233.822	-232.115	0.0254696	0.00524234
202292_x_at	LYPLA2	grey	170.436	114.555	55.881	58.6745	0.00373632	0.00379355	222.514	0	222.514	-222.514	0	0.00495269
202293_at	STAG1	grey	156.983	115.814	41.169	74.645	0.00377737	0.0034941	214.319	0	214.319	-214.319	0	0.00477028
202294_at	STAG1	grey	205.889	135.483	70.4059	65.0767	0.00441887	0.00458263	242.342	0	242.342	-242.342	0	0.005394
202295_s_at	CTSH	darkred	273.046	22.1273	250.919	-228.791	0.0385493	0.00607741	305.891	9.48918	296.402	-286.913	0.0165317	0.00680847
202296_s_at	RER1	darkred	266.197	23.3197	242.877	-219.557	0.0406266	0.00592496	293.451	9.25387	284.197	-274.943	0.0161217	0.00653157
202297_s_at	RER1	darkorange2	233.047	2.87951	230.167	-227.288	0.0429778	0.00518712	264.259	1.81128	262.447	-260.636	0.0270341	0.00588182
202298_at	NDUFA1	skyblue	475.79	124.961	350.829	-225.867	0.0318616	0.0105901	575.631	86.3809	489.25	-402.869	0.0220247	0.0128123
202299_s_at	HBXIP	grey	187.27	119.7	67.5698	52.1306	0.00390412	0.00416823	231.92	0	231.92	-231.92	0	0.00516203
202300_at	HBXIP	skyblue4	287.875	1.26773	286.608	-285.34	0.0396165	0.00640748	323.442	1.44566	321.996	-320.551	0.045177	0.00719912
202301_s_at	RSRC2	grey	181.036	123.805	57.2311	66.5742	0.00403801	0.00402948	225.468	0	225.468	-225.468	0	0.00501844
202302_s_at	RSRC2	grey	207.533	136.624	70.9086	65.7153	0.0044561	0.00461922	243.177	0	243.177	-243.177	0	0.0054126
202303_x_at	SMARCA5	grey	196.275	139.313	56.9618	82.3516	0.00454381	0.00436866	225.343	0	225.343	-225.343	0	0.00501565
202304_at	FNDC3A	grey	174.698	127.87	46.8272	81.0431	0.00417059	0.00388839	217.269	0	217.269	-217.269	0	0.00483593
202305_s_at	FEZ2	grey	229.175	148.629	80.5467	68.082	0.00484764	0.00510095	257.573	0	257.573	-257.573	0	0.00573302
202306_at	POLR2G	salmon	242.756	35.2437	207.512	-172.269	0.023005	0.00540322	274.936	23.5488	251.387	-227.838	0.0153713	0.00611947
202307_s_at	TAP1	grey	199.218	134.971	64.2468	70.7238	0.00440217	0.00443415	230.579	0	230.579	-230.579	0	0.00513218
202308_at	SREBF1	darkred	238.959	16.5291	222.429	-205.9	0.0287963	0.0053187	265.38	7.82805	257.552	-249.724	0.0136377	0.00590678
202309_at	MTHFD1	skyblue	269.69	88.1972	181.493	-93.2956	0.0224878	0.00600272	330.152	70.2535	259.898	-189.645	0.0179127	0.00734846
202310_s_at	COL1A1	blue	238.147	7.7146	230.432	-222.718	0.00748264	0.00530064	273.143	8.80025	264.343	-255.542	0.00853565	0.00607957
202311_s_at	COL1A1	grey	238.888	165.47	73.4178	92.0525	0.00539694	0.00531713	259.755	0	259.755	-259.755	0	0.00578159
202312_s_at	COL1A1	grey	147.087	106.646	40.4417	66.2041	0.00347834	0.00327385	213.618	0	213.618	-213.618	0	0.00475468
202313_at	PPP2R2A	yellow	349.863	19.8528	330.01	-310.157	0.0291524	0.00778719	416.783	12.5526	404.231	-391.678	0.0184325	0.0092767
202314_at	CYP51A1	grey	222.089	133.027	89.0617	43.9651	0.00433877	0.00494321	260.143	0	260.143	-260.143	0	0.00579021
202315_s_at	BCR	skyblue1	289.529	3.11864	286.411	-283.292	0.0649717	0.0064443	334.328	1.6997	332.628	-330.928	0.0354104	0.00744141
202316_x_at	UBE4B	darkred	262.781	13.4969	249.284	-235.787	0.0235137	0.00584894	300.417	8.13158	292.285	-284.153	0.0141665	0.00668662
202317_s_at	UBE4B	grey	185.234	128.849	56.3853	72.4632	0.0042025	0.0041229	226.288	0	226.288	-226.288	0	0.00503669
202318_s_at	SENP6	grey	219.381	130.56	88.8204	41.74	0.00425833	0.00488294	256.176	0	256.176	-256.176	0	0.00570193
202319_at	SENP6	grey	203.01	129.085	73.9247	55.1603	0.00421021	0.00451856	245.601	0	245.601	-245.601	0	0.00546655
202320_at	GTF3C1	skyblue	187.222	40.3326	146.889	-106.557	0.0102837	0.00416716	253.468	49.3201	204.148	-154.828	0.0125752	0.00564164
202321_at	GGPS1	grey	190.808	133.215	57.5927	75.6227	0.00434493	0.00424698	228.347	0	228.347	-228.347	0	0.0050825
202322_s_at	GGPS1	grey	215.28	143.408	71.872	71.5362	0.00467737	0.00479167	244.449	0	244.449	-244.449	0	0.00544091
202323_s_at	ACBD3	grey	182.204	127.801	54.4038	73.3968	0.00416832	0.00405548	224.122	0	224.122	-224.122	0	0.00498846
202324_s_at	ACBD3	bisque4	264.846	6.03869	258.808	-252.769	0.0958522	0.00589491	300.745	2.03509	298.71	-296.675	0.032303	0.00669394
202325_s_at	ATP5J	skyblue	288.63	57.3721	231.258	-173.886	0.0146283	0.00642427	332.445	48.0849	284.36	-236.275	0.0122603	0.00739951
202326_at	EHMT2	coral1	209.338	4.59949	204.738	-200.139	0.0851757	0.0046594	244.579	1.73782	242.841	-241.103	0.0321819	0.00544379
202327_s_at	PKD1	grey	150.592	110.887	39.7047	71.1824	0.00361667	0.00335185	212.933	0	212.933	-212.933	0	0.00473943
202328_s_at	PKD1	grey	240.214	140.772	99.4412	41.3312	0.0045914	0.00534663	274.171	0	274.171	-274.171	0	0.00610246
202329_at	CSK	grey	198.957	136.421	62.5357	73.8857	0.00444949	0.00442835	231.092	0	231.092	-231.092	0	0.0051436
202330_s_at	UNG	thistle2	523.589	129.064	394.525	-265.461	0.11596	0.011654	647.063	51.7938	595.269	-543.475	0.0465353	0.0144022
202331_at	BCKDHA	plum3	219.681	1.15687	218.524	-217.367	0.030444	0.00488962	252.864	1.37219	251.492	-250.12	0.0361102	0.00562821
202332_at	CSNK1E	grey	251.321	147.846	103.475	44.3716	0.00482212	0.00559385	286.229	0	286.229	-286.229	0	0.00637083
202333_s_at	UBE2B	grey	210.486	141.677	68.8099	72.8667	0.00462089	0.00468497	239.494	0	239.494	-239.494	0	0.00533062
202334_s_at	UBE2B	grey	207.575	141.726	65.849	75.8774	0.00462252	0.00462018	237.496	0	237.496	-237.496	0	0.00528615
202335_s_at	UBE2B	grey	198.32	135.298	63.0218	72.2764	0.00441286	0.00441418	230.919	0	230.919	-230.919	0	0.00513975
202336_s_at	PAM	skyblue	473.32	236.658	236.661	-0.003186	0.0603412	0.0105351	588.848	140.873	447.975	-307.103	0.0359186	0.0131065
202337_at	PMF1	grey	242.532	146.058	96.4747	49.5828	0.00476378	0.00539824	272.36	0	272.36	-272.36	0	0.00606213
202338_at	TK1	grey	162.57	122.452	40.1175	82.335	0.00399388	0.00361845	212.75	0	212.75	-212.75	0	0.00473534
202339_at	SYMPK	grey	177.04	121.782	55.258	66.5241	0.00397202	0.00394053	222.761	0	222.761	-222.761	0	0.00495819
202340_x_at	NR4A1	grey	185.166	125.318	59.848	65.4705	0.00408736	0.0041214	229.34	0	229.34	-229.34	0	0.00510461
202341_s_at	TRIM2	grey	242.683	142.784	99.8993	42.8845	0.00465701	0.0054016	274.687	0	274.687	-274.687	0	0.00611394
202342_s_at	TRIM2	lightsteelblue	223.015	2.22394	220.791	-218.567	0.050544	0.00496383	258.783	1.5907	257.193	-255.602	0.0361522	0.00575996
202343_x_at	COX5B	skyblue	326.714	90.9354	235.778	-144.843	0.023186	0.00727194	382.413	67.0967	315.317	-248.22	0.0171078	0.0085117
202344_at	HSF1	lavenderblush2	236.121	1.94808	234.173	-232.225	0.0541134	0.00525555	258.627	1.40291	257.224	-255.821	0.0389698	0.00575647
202345_s_at	FABP5	darkred	288.939	16.1676	272.771	-256.604	0.0281665	0.00643116	321.084	8.16352	312.921	-304.757	0.0142222	0.00714664
202346_at	UBE2K	thistle2	274.05	20.82	253.23	-232.41	0.0187062	0.00609975	321.312	16.4461	304.866	-288.42	0.0147763	0.0071517
202347_s_at	UBE2K	grey	214.739	139.952	74.787	65.1649	0.00456464	0.00477962	248.783	0	248.783	-248.783	0	0.00553738
202348_s_at	TOR1A	grey	227.71	152.125	75.5847	76.5403	0.00496168	0.00506833	253.865	0	253.865	-253.865	0	0.00565049
202349_at	TOR1A	grey	170.188	112.878	57.3107	55.5669	0.00368159	0.00378802	226.64	0	226.64	-226.64	0	0.00504452
202350_s_at	MATN2	blue	263.763	25.3622	238.401	-213.039	0.0245996	0.0058708	308.276	14.0565	294.22	-280.163	0.0136338	0.00686156
202351_at	ITGAV	grey	188.816	135.79	53.0262	82.764	0.00442891	0.00420264	222.717	0	222.717	-222.717	0	0.0049572
202352_s_at	PSMD12	grey	191.634	121.513	70.1214	51.3913	0.00396323	0.00426536	240.267	0	240.267	-240.267	0	0.00534782
202353_s_at	PSMD12	grey	184.62	128.135	56.4846	71.6504	0.00417922	0.00410923	226.356	0	226.356	-226.356	0	0.0050382
202354_s_at	GTF2F1	salmon	234.085	29.7322	204.353	-174.621	0.0194074	0.00521023	271.844	22.435	249.409	-226.974	0.0146443	0.00605066
202355_s_at	GTF2F1	mediumpurple1	231.545	1.88184	229.663	-227.781	0.0627278	0.00515369	269.533	1.38251	268.151	-266.768	0.0460835	0.00599923
202356_s_at	GTF2F1	grey	179.213	132.46	46.7522	85.7082	0.0043203	0.00398888	218.299	0	218.299	-218.299	0	0.00485885
202357_s_at	CFB	grey	198.51	120.549	77.9612	42.5877	0.0039318	0.0044184	247.825	0	247.825	-247.825	0	0.00551606
202358_s_at	SNX19	skyblue	198.593	34.5446	164.049	-129.504	0.00880791	0.00442026	243.748	39.9014	203.847	-163.945	0.0101737	0.00542531
202359_s_at	SNX19	salmon	288.009	55.6915	232.317	-176.626	0.0363521	0.00641045	336.324	33.2547	303.069	-269.815	0.0217067	0.00748584
202360_at	MAML1	grey	214.177	148.813	65.3632	83.4502	0.00485367	0.00476711	241.471	0	241.471	-241.471	0	0.00537461
202361_at	SEC24C	grey	231.858	155.366	76.492	78.8739	0.00506738	0.00516065	255.917	0	255.917	-255.917	0	0.00569616
202362_at	RAP1A	grey	218.722	142.791	75.931	66.8595	0.00465722	0.00486827	248.071	0	248.071	-248.071	0	0.00552152
202363_at	SPOCK1	salmon	457.313	123.657	333.656	-209.999	0.0807158	0.0101788	556.422	59.6807	496.741	-437.06	0.0389561	0.0123847
202364_at	MXI1	plum1	347.431	5.97226	341.459	-335.486	0.0746532	0.00773306	397.859	2.5782	395.281	-392.703	0.0322275	0.00885548
202365_at	UNC119B	salmon	362.717	60.746	301.971	-241.225	0.0396514	0.00807329	428.549	34.0513	394.498	-360.446	0.0222267	0.00953857
202366_at	ACADS	yellow	233.039	10.3407	222.698	-212.358	0.0151845	0.00518694	275.002	8.20056	266.802	-258.601	0.0120419	0.00612095
202367_at	CUX1	grey	167.92	118.693	49.2266	69.4665	0.00387127	0.00373753	220.758	0	220.758	-220.758	0	0.0049136
202368_s_at	TRAM2	grey	209.218	149.793	59.4253	90.3677	0.00488562	0.00465675	232.116	0	232.116	-232.116	0	0.00516639
202369_s_at	TRAM2	darkred	277.108	17.9728	259.135	-241.162	0.0313115	0.00616782	310.435	8.4165	302.018	-293.602	0.0146629	0.00690961
202370_s_at	CBFB	purple	358.947	18.2204	340.727	-322.506	0.0772051	0.00798938	411.533	6.31463	405.218	-398.903	0.0267569	0.00915982
202371_at	TCEAL4	grey	223.546	141.567	81.9789	59.5879	0.00461731	0.00497564	252.228	0	252.228	-252.228	0	0.00561406
202372_at	RAB3GAP2	grey	186.944	136.202	50.7421	85.46	0.00444234	0.00416097	221.425	0	221.425	-221.425	0	0.00492845
202373_s_at	RAB3GAP2	grey	217.832	146.462	71.3696	75.0927	0.00477699	0.00484847	247.215	0	247.215	-247.215	0	0.00550248
202374_s_at	RAB3GAP2	violet	192.346	10.9597	181.386	-170.427	0.119127	0.00428121	224.693	2.6324	222.061	-219.428	0.028613	0.00500118
202375_at	SEC24D	grey	177.404	127.972	49.4323	78.5394	0.0041739	0.00394863	218.977	0	218.977	-218.977	0	0.00487395
202376_at	SERPINA3	lightcyan	312.693	39.9206	272.773	-232.852	0.0978446	0.00695988	349.483	11.2078	338.275	-327.067	0.0274701	0.00777873
202377_at	LEPROT	darkolivegreen	347.063	5.82186	341.241	-335.42	0.0654141	0.00772488	401.476	2.96914	398.507	-395.538	0.0333611	0.00893599
202378_s_at	LEPROT	grey	240.559	134.136	106.423	27.7132	0.00437495	0.00535432	279.142	0	279.142	-279.142	0	0.00621309
202379_s_at	NKTR	grey	188.47	123.619	64.8516	58.7671	0.00403192	0.00419494	234.279	0	234.279	-234.279	0	0.00521454
202380_s_at	NKTR	grey	227.073	146.411	80.6623	65.7484	0.0047753	0.00505415	253.01	0	253.01	-253.01	0	0.00563146
202381_at	ADAM9	grey	197.828	137.224	60.6047	76.6189	0.00447566	0.00440323	231.884	0	231.884	-231.884	0	0.00516123
202382_s_at	GNPDA1	grey	262.379	131.331	131.048	0.28268	0.00428346	0.00583999	312.074	0	312.074	-312.074	0	0.00694609
202383_at	KDM5C	grey	213.477	148.916	64.5608	84.3554	0.00485702	0.00475154	239.673	0	239.673	-239.673	0	0.00533461
202384_s_at	TCOF1	grey	209.935	136.63	73.3053	63.3249	0.0044563	0.00467271	242.201	0	242.201	-242.201	0	0.00539088
202385_s_at	TCOF1	darkolivegreen4	274.843	2.38107	272.462	-270.081	0.0610532	0.0061174	308.037	1.54221	306.495	-304.952	0.0395438	0.00685623
202386_s_at	KIAA0430	skyblue4	251.515	2.68133	248.834	-246.153	0.0837914	0.00559818	284.943	1.50739	283.435	-281.928	0.0471061	0.0063422
202387_at	BAG1	grey	208.964	144.324	64.64	79.6839	0.00470724	0.00465108	236.844	0	236.844	-236.844	0	0.00527163
202388_at	RGS2	grey	251.85	144.627	107.223	37.4043	0.00471713	0.00560563	284.049	0	284.049	-284.049	0	0.00632232
202389_s_at	HTT	grey	188.201	128.709	59.4916	69.2175	0.00419795	0.00418894	228.513	0	228.513	-228.513	0	0.0050862
202390_s_at	HTT	grey	219.56	138.135	81.4253	56.7099	0.00450539	0.00488694	256.585	0	256.585	-256.585	0	0.00571103
202391_at	BASP1	skyblue	449.293	240.155	209.138	31.0165	0.0612327	0.0100003	565.86	142.446	423.414	-280.968	0.0363197	0.0125948
202392_s_at	PISD	skyblue	242.297	75.8214	166.476	-90.6545	0.0193323	0.00539301	294.363	64.8133	229.55	-164.737	0.0165256	0.00655189
202393_s_at	KLF10	skyblue	389.24	138.244	250.996	-112.753	0.0352482	0.00866363	467.38	92.0664	375.313	-283.247	0.0234743	0.0104029
202394_s_at	ABCF3	grey	186.701	133.643	53.0571	80.5862	0.00435888	0.00415555	223.253	0	223.253	-223.253	0	0.00496914
202395_at	NSF	skyblue	567.601	352.883	214.718	138.165	0.0899753	0.0126336	738.5	205.995	532.505	-326.509	0.0525231	0.0164374
202396_at	TCERG1	grey	277.632	163.047	114.585	48.4629	0.00531792	0.00617949	311.319	0	311.319	-311.319	0	0.00692928
202397_at	NUTF2	grey	163.806	127.259	36.5471	90.7118	0.00415065	0.00364597	208.207	0	208.207	-208.207	0	0.00463425
202398_at	AP3S2	grey	236.186	148.547	87.6392	60.9074	0.00484496	0.00525699	266.82	0	266.82	-266.82	0	0.00593883
202399_s_at	AP3S2	grey	178.054	124.858	53.1965	71.6612	0.00407233	0.0039631	222.791	0	222.791	-222.791	0	0.00495884
202400_s_at	SRF	grey	228.735	154.403	74.3317	80.0716	0.00503598	0.00509115	252.87	0	252.87	-252.87	0	0.00562833
202401_s_at	SRF	grey	210.792	143.223	67.5683	75.6551	0.00467134	0.00469177	239.311	0	239.311	-239.311	0	0.00532655
202402_s_at	CARS	darkred	241.915	10.6078	231.308	-220.7	0.0184804	0.00538451	285.889	7.16721	278.722	-271.554	0.0124864	0.00636326
202403_s_at	COL1A2	purple	208.293	7.32927	200.964	-193.635	0.0310562	0.00463615	240.044	3.70231	236.342	-232.639	0.0156877	0.00534286
202404_s_at	COL1A2	grey	192.723	129.812	62.9106	66.9017	0.00423393	0.00428959	230.725	0	230.725	-230.725	0	0.00513545
202405_at	TIAL1	grey	239.898	160.356	79.5417	80.8145	0.00523014	0.00533961	264.71	0	264.71	-264.71	0	0.00589187
202406_s_at	TIAL1	darkorange	238.547	5.91878	232.629	-226.71	0.0469744	0.00530955	277.689	3.00348	274.685	-271.682	0.0238372	0.00618075
202407_s_at	PRPF31	grey	155.16	114.984	40.1762	74.8078	0.00375029	0.00345353	210.586	0	210.586	-210.586	0	0.00468718
202408_s_at	PRPF31	grey	193.387	136.736	56.6515	80.0842	0.00445974	0.00430438	228.395	0	228.395	-228.395	0	0.00508358
202409_at	IGF2 /// INS-IGF2	grey	242.73	142.324	100.406	41.9174	0.004642	0.00540264	274.757	0	274.757	-274.757	0	0.00611549
202410_x_at	IGF2 /// INS-IGF2	grey	203.038	135.724	67.3136	68.4108	0.00442676	0.00451918	238.272	0	238.272	-238.272	0	0.00530343
202411_at	IFI27	grey	206.889	130.634	76.2545	54.3796	0.00426073	0.00460489	244.804	0	244.804	-244.804	0	0.0054488
202412_s_at	USP1	grey	203.171	133.257	69.914	63.3428	0.00434628	0.00452214	240.627	0	240.627	-240.627	0	0.00535583
202413_s_at	USP1	skyblue	272.39	74.0034	198.386	-124.383	0.0188688	0.00606281	324.258	60.5668	263.691	-203.124	0.0154428	0.00721728
202414_at	ERCC5	salmon	247.709	31.3022	216.407	-185.104	0.0204322	0.00551346	288.912	24.5022	264.41	-239.908	0.0159936	0.00643057
202415_s_at	HSPBP1	skyblue	338.373	98.3053	240.068	-141.762	0.0250651	0.00753145	403.809	70.1468	333.662	-263.516	0.0178855	0.00898792
202416_at	DNAJC7	grey	214.158	153.544	60.6138	92.9303	0.00500796	0.00476669	237.526	0	237.526	-237.526	0	0.00528681
202417_at	KEAP1	honeydew1	203.903	7.26545	196.637	-189.372	0.0585924	0.00453843	233.51	2.59037	230.92	-228.329	0.02089	0.00519743
202418_at	YIF1A	darkorange2	270.088	4.13364	265.954	-261.82	0.0616962	0.00601157	309.26	2.01475	307.245	-305.23	0.0300709	0.00688345
202419_at	KDSR	grey	215.698	152.949	62.7488	90.2004	0.00498856	0.00480097	238.815	0	238.815	-238.815	0	0.0053155
202420_s_at	DHX9	grey	178.742	134.518	44.224	90.2935	0.0043874	0.0039784	215.065	0	215.065	-215.065	0	0.00478687
202421_at	IGSF3	grey	176.266	105.162	71.1045	34.0574	0.00342994	0.00392331	240.449	0	240.449	-240.449	0	0.00535187
202422_s_at	ACSL4	grey	285.726	144.996	140.73	4.26608	0.00472916	0.00635964	330.792	0	330.792	-330.792	0	0.00736271
202423_at	MYST3	skyblue	333.648	90.0343	243.614	-153.58	0.0229562	0.00742629	383.614	64.2949	319.319	-255.024	0.0163934	0.00853841
202424_at	MAP2K2	grey	175.249	115.165	60.0843	55.0808	0.0037562	0.00390067	227.664	0	227.664	-227.664	0	0.0050673
202425_x_at	PPP3CA	skyblue	441.378	179.547	261.831	-82.2839	0.0457795	0.00982412	535.976	111.609	424.368	-312.759	0.0284571	0.0119297
202426_s_at	RXRA	grey	254.023	140.533	113.49	27.0425	0.00458359	0.00565401	293.058	0	293.058	-293.058	0	0.00652284
202427_s_at	BRP44	grey	191.547	122.767	68.7805	53.9865	0.00400414	0.00426343	237.567	0	237.567	-237.567	0	0.00528772
202428_x_at	DBI	coral	291.087	3.20304	287.884	-284.681	0.094207	0.00647896	327.177	1.5812	325.596	-324.014	0.0465058	0.00728225
202429_s_at	PPP3CA	skyblue	589.11	373.937	215.173	158.764	0.0953435	0.0131123	768.854	218.574	550.28	-331.706	0.0557302	0.017113
202430_s_at	PLSCR1	white	303.434	5.93226	297.502	-291.57	0.0478408	0.00675379	344.584	2.96803	341.616	-338.647	0.0239357	0.00766968
202431_s_at	MYC	grey	204.199	142.27	61.9298	80.3399	0.00464024	0.00454504	231.886	0	231.886	-231.886	0	0.00516129
202432_at	PPP3CB	skyblue	535.671	309.394	226.277	83.1162	0.0788867	0.0119229	685.533	179.606	505.928	-326.322	0.0457944	0.0152585
202433_at	SLC35B1	grey	250.529	153.328	97.2011	56.1267	0.0050009	0.00557623	278.024	0	278.024	-278.024	0	0.00618821
202434_s_at	CYP1B1	grey	199.145	139.701	59.4438	80.2576	0.00455647	0.00443254	228.406	0	228.406	-228.406	0	0.00508383
202435_s_at	CYP1B1	lightyellow	256.924	7.62426	249.3	-241.676	0.0533165	0.00571857	298.401	3.08052	295.32	-292.24	0.0215421	0.00664176
202436_s_at	CYP1B1	lightyellow	238.777	4.86049	233.917	-229.056	0.0339895	0.00531466	262.432	2.5095	259.922	-257.413	0.017549	0.00584116
202437_s_at	CYP1B1	lightyellow	227.121	3.83729	223.284	-219.446	0.0268342	0.00505522	246.084	2.29044	243.794	-241.503	0.016017	0.0054773
202438_x_at	IDS	grey	221.484	141.861	79.6231	62.2382	0.00462692	0.00492976	255.929	0	255.929	-255.929	0	0.00569642
202439_s_at	IDS	skyblue	286.667	77.0032	209.663	-132.66	0.0196337	0.00638058	336.725	62.3378	274.387	-212.049	0.0158944	0.00749477
202440_s_at	ST5	lightcyan	330.021	15.7735	314.248	-298.475	0.0386605	0.00734556	379.446	7.35853	372.087	-364.729	0.0180356	0.00844564
202441_at	ERLIN1	lightsteelblue1	265.978	5.93227	260.046	-254.113	0.0801658	0.00592009	289.114	2.10504	287.009	-284.904	0.0284465	0.00643505
202442_at	AP3S1	skyblue	282.364	78.0573	204.307	-126.249	0.0199024	0.00628481	330.635	59.7217	270.914	-211.192	0.0152274	0.00735923
202443_x_at	NOTCH2	thistle2	458.54	138.024	320.516	-182.493	0.12401	0.0102061	560.384	49.5165	510.867	-461.351	0.0444892	0.0124729
202444_s_at	ERLIN1	grey	203.921	137.738	66.1826	71.5559	0.00449245	0.00453884	235.157	0	235.157	-235.157	0	0.00523409
202445_s_at	NOTCH2	grey	164.474	123.555	40.9189	82.6363	0.00402985	0.00366084	213.062	0	213.062	-213.062	0	0.00474229
202446_s_at	PLSCR1	grey	341.34	162.758	178.582	-15.8242	0.00530848	0.00759749	384.036	0	384.036	-384.036	0	0.00854781
202447_at	DECR1	thistle2	392.779	62.9679	329.811	-266.843	0.0565749	0.00874242	469.125	31.021	438.104	-407.083	0.0278715	0.0104417
202448_s_at	ZER1	grey	207.162	156.714	50.4483	106.266	0.00511135	0.00461098	227.448	0	227.448	-227.448	0	0.0050625
202449_s_at	RXRA	salmon	307.632	43.028	264.604	-221.576	0.0280862	0.00684722	368.742	28.2454	340.496	-312.251	0.0184369	0.00820739
202450_s_at	CTSK	grey	211.281	141.988	69.2929	72.695	0.00463105	0.00470265	241.749	0	241.749	-241.749	0	0.00538081
202451_at	GTF2H1	grey	227.836	138.971	88.8643	50.1071	0.00453266	0.00507113	265.66	0	265.66	-265.66	0	0.00591302
202452_at	ZER1	grey	187.576	123.08	64.4965	58.583	0.00401433	0.00417504	231.348	0	231.348	-231.348	0	0.00514931
202453_s_at	GTF2H1	grey	226.941	149.002	77.9391	71.0631	0.00485983	0.00505122	252.811	0	252.811	-252.811	0	0.00562702
202454_s_at	ERBB3	salmon	460.493	175.939	284.554	-108.615	0.114843	0.0102496	563.493	74.504	488.989	-414.485	0.0486319	0.0125421
202455_at	HDAC5	skyblue	285.808	58.9577	226.85	-167.893	0.0150326	0.00636147	325.177	48.9191	276.258	-227.339	0.012473	0.00723774
202456_s_at	ZER1	grey	218.581	143.711	74.8707	68.8399	0.00468724	0.00486515	248.574	0	248.574	-248.574	0	0.00553273
202457_s_at	PPP3CA	skyblue	556.161	338.062	218.099	119.963	0.0861964	0.0123789	721.38	201.292	520.088	-318.796	0.0513239	0.0160564
202458_at	PRSS23	magenta4	211.931	2.59856	209.333	-206.734	0.0721822	0.00471713	232.579	1.4345	231.144	-229.71	0.0398472	0.0051767
202459_s_at	LPIN2	grey	271.597	168.124	103.474	64.6501	0.00548349	0.00604517	300.724	0	300.724	-300.724	0	0.00669346
202460_s_at	LPIN2	grey	208.788	136.946	71.8419	65.1038	0.00446659	0.00464716	242.593	0	242.593	-242.593	0	0.0053996
202461_at	EIF2B2	grey	226.076	135.906	90.1699	45.7361	0.00443268	0.00503196	263.895	0	263.895	-263.895	0	0.00587374
202462_s_at	DDX46	grey	195.73	125.251	70.4792	54.7717	0.00408516	0.00435653	240.569	0	240.569	-240.569	0	0.00535454
202463_s_at	MBD3	skyblue2	204.564	1.97768	202.586	-200.608	0.0412017	0.00455315	241.419	1.49752	239.921	-238.424	0.0311984	0.00537346
202464_s_at	PFKFB3	lightcyan	271.151	24.2436	246.907	-222.664	0.0594206	0.00603523	308.943	8.40749	300.535	-292.128	0.0206066	0.0068764
202465_at	PCOLCE	grey	232.351	147.273	85.0775	62.1957	0.00480343	0.00517162	262.193	0	262.193	-262.193	0	0.00583584
202466_at	PAPD7	darkred	300.444	16.3714	284.073	-267.701	0.0285215	0.00668724	331.758	8.54522	323.213	-314.667	0.0148871	0.00738421
202467_s_at	COPS2	thistle2	396.88	57.9617	338.918	-280.957	0.052077	0.00883369	461.413	27.5582	433.854	-406.296	0.0247603	0.01027
202468_s_at	CTNNAL1	plum2	270.18	2.35727	267.823	-265.466	0.0380204	0.00601363	309.912	1.85593	308.056	-306.2	0.0299344	0.00689797
202469_s_at	CPSF6	mediumorchid	255.04	2.7735	252.267	-249.494	0.056602	0.00567665	277.636	1.63856	275.998	-274.359	0.03344	0.00617958
202470_s_at	CPSF6	lightpink4	224.088	2.17323	221.914	-219.741	0.0381268	0.0049877	257.761	1.65984	256.102	-254.442	0.0291201	0.00573721
202471_s_at	IDH3G	grey	275.377	150.849	124.529	26.3198	0.00492005	0.00612931	313.757	0	313.757	-313.757	0	0.00698355
[truncated: 42,929 more rows]
