# Supplementary material for: Systems Genetic Analyses Highlight a TGFβ-FOXO3 Dependent Striatal Astrocyte Network Conserved across Species and Associated with Stress, Sleep, and Huntington’s Disease
Source: PLoS Genet. 2016 Jul 8;12(7):e1006137. doi: 10.1371/journal.pgen.1006137 (PMC4938493; doi:10.1371/journal.pgen.1006137)
Supplement: S2 Table — (XLSX) [file pgen.1006137.s008.xlsx]

## Sheet: S2_Table.txt
probeID	Gene.Symbol	module	k.all	k.in	k.out	k.diff	k.in.normed	k.all.normed	to.all	to.in	to.out	to.diff	to.in.normed	to.all.normed
1007_s_at	DDR1	yellow	165.202	12.9332	152.269	-139.336	0.0411885	0.00367704	184.677	5.64323	179.034	-173.39	0.0179721	0.00411051
1053_at	RFC2	grey	103.049	93.9865	9.06264	84.9239	0.00231882	0.00229365	120.386	0	120.386	-120.386	0	0.00267954
117_at	HSPA6	skyblue3	109.145	2.60356	106.542	-103.938	0.0743875	0.00242934	127.356	1.43075	125.925	-124.494	0.0408787	0.00283467
121_at	PAX8	grey	124.57	113.574	10.996	102.578	0.00280207	0.00277265	132.162	0	132.162	-132.162	0	0.00294164
1255_g_at	GUCA1A	grey	112.113	101.498	10.6156	90.882	0.00250414	0.0024954	123.378	0	123.378	-123.378	0	0.00274612
1294_at	UBA7	grey	105.458	94.4277	11.0298	83.3979	0.00232971	0.00234726	122.241	0	122.241	-122.241	0	0.00272082
1316_at	THRA	grey	148.897	126.746	22.1512	104.595	0.00312705	0.00331412	162.719	0	162.719	-162.719	0	0.00362176
1320_at	PTPN21	grey	130.539	116.561	13.9788	102.582	0.00287577	0.00290552	140.606	0	140.606	-140.606	0	0.00312959
1405_i_at	CCL5	grey	107.902	100.595	7.30776	93.2869	0.00248186	0.00240167	119.949	0	119.949	-119.949	0	0.0026698
1431_at	CYP2E1	grey	124.977	105.12	19.8566	85.2634	0.00259351	0.00278171	141.062	0	141.062	-141.062	0	0.00313974
1438_at	EPHB3	grey	92.8974	83.3417	9.55573	73.7859	0.00205619	0.0020677	117.372	0	117.372	-117.372	0	0.00261245
1487_at	ESRRA	grey	123.789	107.197	16.5925	90.6041	0.00264474	0.00275528	135.894	0	135.894	-135.894	0	0.0030247
1494_f_at	CYP2A6	grey	116.824	107.158	9.66577	97.4923	0.00264379	0.00260025	127.106	0	127.106	-127.106	0	0.0028291
1598_g_at	GAS6	grey	131.011	117.413	13.5978	103.815	0.00289679	0.00291601	140.951	0	140.951	-140.951	0	0.00313727
160020_at	MMP14	grey	98.1404	90.4899	7.65056	82.8393	0.00223255	0.00218439	114.465	0	114.465	-114.465	0	0.00254775
1729_at	TRADD	grey	80.1822	73.8108	6.37142	67.4394	0.00182105	0.00178468	108.863	0	108.863	-108.863	0	0.00242306
1773_at	FNTB	grey	109.783	96.3468	13.4359	82.9109	0.00237706	0.00244353	125.472	0	125.472	-125.472	0	0.00279274
177_at	PLD1	grey	84.7352	79.2642	5.47102	73.7932	0.0019556	0.00188602	108.755	0	108.755	-108.755	0	0.00242065
179_at	PMS2P11	grey	107.743	94.2395	13.503	80.7365	0.00232506	0.00239812	123.433	0	123.433	-123.433	0	0.00274736
1861_at	BAD	grey	98.4893	92.419	6.07033	86.3486	0.00228015	0.00219216	112.734	0	112.734	-112.734	0	0.00250922
200000_s_at	PRPF8	grey	107.372	97.8685	9.50355	88.3649	0.0024146	0.00238987	121.447	0	121.447	-121.447	0	0.00270315
200001_at	CAPNS1	blue	243.023	75.3531	167.67	-92.3166	0.0594736	0.00540916	298.444	31.5123	266.932	-235.42	0.0248716	0.00664273
200002_at	RPL35	green	162.46	21.3853	141.075	-119.689	0.0917825	0.00361601	180.073	6.04654	174.026	-167.98	0.0259508	0.00400803
200003_s_at	RPL28	green	183.484	17.7031	165.781	-148.078	0.0759788	0.00408396	211.968	5.61421	206.354	-200.74	0.0240953	0.00471796
200004_at	EIF4G2	blue	189.625	33.89	155.735	-121.845	0.0267482	0.00422064	220.783	17.3596	203.423	-186.063	0.0137013	0.00491414
200005_at	EIF3D	green	167.553	9.21119	158.341	-149.13	0.039533	0.00372936	185.792	4.00911	181.783	-177.774	0.0172065	0.00413533
200006_at	PARK7	grey	102.4	91.5649	10.8351	80.7298	0.00225908	0.0022792	119.906	0	119.906	-119.906	0	0.00266885
200007_at	SRP14	grey	122.503	108.522	13.9814	94.5401	0.00267743	0.00272665	132.61	0	132.61	-132.61	0	0.0029516
200008_s_at	GDI2	grey	134.202	118.461	15.7415	102.719	0.00292265	0.00298706	144.763	0	144.763	-144.763	0	0.0032221
200009_at	GDI2	grey	142.241	123.393	18.8478	104.545	0.00304434	0.00316597	155.566	0	155.566	-155.566	0	0.00346257
200010_at	RPL11	grey	113.621	101.024	12.5979	88.4257	0.00249244	0.00252897	125.288	0	125.288	-125.288	0	0.00278863
200011_s_at	ARF3	darkmagenta	157.929	21.3878	136.541	-115.153	0.0405072	0.00351516	178.888	8.39775	170.49	-162.092	0.0159048	0.00398165
200012_x_at	RPL21	green	202.625	21.9204	180.705	-158.785	0.0940791	0.00451	232.043	6.63443	225.408	-218.774	0.028474	0.00516477
200013_at	RPL24	green	130.115	14.056	116.059	-102.003	0.060326	0.00289607	145.742	5.00195	140.74	-135.738	0.0214676	0.00324389
200014_s_at	HNRNPC	grey	135.474	110.945	24.529	86.4156	0.00273721	0.00301535	152.962	0	152.962	-152.962	0	0.0034046
200015_s_at	2016-09-02	grey	146.876	112.131	34.7454	77.3853	0.00276647	0.00326914	167.612	0	167.612	-167.612	0	0.00373068
200016_x_at	HNRNPA1	grey	99.392	86.2567	13.1353	73.1215	0.00212811	0.00221225	120.417	0	120.417	-120.417	0	0.00268022
200017_at	RPS27A	green	141.714	7.62602	134.088	-126.462	0.0327297	0.00315424	152.982	3.41095	149.571	-146.16	0.0146393	0.00340504
200018_at	RPS13	green	139.68	8.57975	131.1	-122.521	0.036823	0.00310898	156.203	3.83633	152.367	-148.531	0.016465	0.00347675
200019_s_at	FAU	green	198.144	20.3256	177.818	-157.493	0.0872342	0.00441026	226.852	6.18085	220.671	-214.49	0.0265273	0.00504922
200020_at	TARDBP	blue	193.47	41.9399	151.531	-109.591	0.0331017	0.00430623	225.857	20.3471	205.51	-185.163	0.0160593	0.00502709
200021_at	CFL1	grey	95.8283	87.8088	8.01945	79.7894	0.00216641	0.00213293	114.2	0	114.2	-114.2	0	0.00254184
200022_at	RPL18	grey	140.795	109.625	31.17	78.4551	0.00270466	0.0031338	159.791	0	159.791	-159.791	0	0.00355659
200023_s_at	EIF3F	green	174.704	15.6083	159.095	-143.487	0.0669882	0.00388852	198.846	5.26882	193.578	-188.309	0.022613	0.00442589
200024_at	RPS5	green	192.19	29.1885	163.002	-133.813	0.125273	0.00427774	218.889	7.6301	211.259	-203.629	0.0327472	0.00487199
200025_s_at	RPL27	green	125.539	9.06715	116.472	-107.405	0.0389148	0.00279423	139.123	3.88382	135.239	-131.356	0.0166688	0.00309658
200026_at	RPL34	green	103.666	8.71668	94.9496	-86.2329	0.0374106	0.00230739	122.615	3.97051	118.645	-114.674	0.0170408	0.00272915
200027_at	NARS	grey	139.266	120.394	18.8718	101.522	0.00297034	0.00309975	151.267	0	151.267	-151.267	0	0.00336688
200028_s_at	STARD7	grey	109.626	98.4528	11.1735	87.2794	0.00242902	0.00244004	122.953	0	122.953	-122.953	0	0.00273666
200029_at	RPL19	green	140.999	11.5689	129.43	-117.861	0.0496521	0.00313834	158.049	4.42042	153.629	-149.208	0.0189718	0.00351783
200030_s_at	SLC25A3	grey	164.279	129.249	35.0297	94.2194	0.00318882	0.00365649	184.921	0	184.921	-184.921	0	0.00411595
200031_s_at	RPS11	green	170.392	26.6096	143.782	-117.173	0.114204	0.00379256	190.951	6.95024	184.001	-177.051	0.0298293	0.00425016
200032_s_at	RPL9	green	115.088	10.8105	104.278	-93.4674	0.0463968	0.00256162	129.969	4.2291	125.74	-121.511	0.0181506	0.00289283
200033_at	DDX5	grey	125.429	106.686	18.7431	87.9431	0.00263215	0.00279178	140.143	0	140.143	-140.143	0	0.00311928
200034_s_at	RPL6	grey	119.209	101.012	18.1968	82.8152	0.00249215	0.00265333	134.391	0	134.391	-134.391	0	0.00299124
200035_at	CTDNEP1	grey	106.69	96.8684	9.8217	87.0467	0.00238992	0.00237469	119.346	0	119.346	-119.346	0	0.00265638
200036_s_at	RPL10A	green	201.613	17.6768	183.936	-166.26	0.0758663	0.00448747	234.944	5.57485	229.37	-223.795	0.0239264	0.00522935
200037_s_at	CBX3	grey	109.64	92.9032	16.7366	76.1666	0.0022921	0.00244035	129.36	0	129.36	-129.36	0	0.00287927
200038_s_at	RPL17	green	158.282	25.2288	133.053	-107.824	0.108278	0.00352302	181.548	6.85666	174.692	-167.835	0.0294277	0.00404087
200039_s_at	PSMB2	grey	139.463	115.674	23.7892	91.8843	0.00285388	0.00310414	155.917	0	155.917	-155.917	0	0.00347038
200040_at	KHDRBS1	grey	142.167	114.395	27.7727	86.6219	0.00282233	0.00316434	159.283	0	159.283	-159.283	0	0.0035453
200041_s_at	ATP6V1G2 /// BAT1	grey	123.409	100.723	22.6862	78.037	0.00248503	0.00274683	139.169	0	139.169	-139.169	0	0.00309761
200042_at	C22orf28	grey	101.362	87.9642	13.3979	74.5663	0.00217024	0.0022561	120.121	0	120.121	-120.121	0	0.00267362
200043_at	ERH	grey	131.211	109.16	22.0518	87.1079	0.00269317	0.00292048	147.478	0	147.478	-147.478	0	0.00328253
200044_at	SRSF9	grey	144.971	124.027	20.944	103.083	0.00305997	0.00322674	157.18	0	157.18	-157.18	0	0.00349848
200045_at	ABCF1	grey	102.421	95.304	7.1166	88.1874	0.00235133	0.00227966	116.766	0	116.766	-116.766	0	0.00259895
200046_at	DAD1	grey	124.952	105.444	19.508	85.9355	0.00260149	0.00278115	139.957	0	139.957	-139.957	0	0.00311515
200047_s_at	YY1	grey	113.573	98.2747	15.2981	82.9766	0.00242462	0.00252788	129.906	0	129.906	-129.906	0	0.00289144
200048_s_at	JTB	grey	106.978	96.6981	10.28	86.4181	0.00238572	0.0023811	119.417	0	119.417	-119.417	0	0.00265796
200049_at	MYST2	grey	108.247	98.8343	9.41282	89.4215	0.00243843	0.00240935	121.195	0	121.195	-121.195	0	0.00269753
200050_at	ZNF146	grey	100.06	86.2885	13.772	72.5166	0.0021289	0.00222713	121.931	0	121.931	-121.931	0	0.00271392
200051_at	SART1	grey	122.247	106.951	15.2958	91.6551	0.00263868	0.00272094	133.143	0	133.143	-133.143	0	0.00296346
200052_s_at	ILF2	grey	104.28	98.3666	5.91383	92.4528	0.00242689	0.00232106	115.74	0	115.74	-115.74	0	0.00257613
200053_at	SPAG7	grey	126.482	109.363	17.1191	92.2435	0.00269818	0.00281521	138.747	0	138.747	-138.747	0	0.00308821
200054_at	ZNF259	grey	90.8271	82.5307	8.29639	74.2343	0.00203619	0.00202161	112.316	0	112.316	-112.316	0	0.00249992
200055_at	TAF10	grey	186.719	141.536	45.183	96.3532	0.00349196	0.00415596	213.615	0	213.615	-213.615	0	0.0047546
200056_s_at	C1D	grey	142.341	117.419	24.9215	92.498	0.00289696	0.0031682	158.523	0	158.523	-158.523	0	0.00352837
200057_s_at	NONO	green	143.739	17.0017	126.737	-109.736	0.0729688	0.00319932	161.433	5.3935	156.04	-150.646	0.0231481	0.00359316
200058_s_at	SNRNP200	grey	125.439	111.594	13.8446	97.7498	0.00275324	0.002792	136.976	0	136.976	-136.976	0	0.00304878
200059_s_at	RHOA	grey	120.815	106.73	14.0845	92.6457	0.00263323	0.00268907	133.111	0	133.111	-133.111	0	0.00296276
200060_s_at	RNPS1	grey	123.195	111.722	11.4725	100.25	0.0027564	0.00274205	132.831	0	132.831	-132.831	0	0.00295654
200061_s_at	RPS24	green	185.059	28.3289	156.73	-128.401	0.121583	0.00411902	213.73	7.49651	206.233	-198.737	0.0321738	0.00475716
200062_s_at	RPL30	green	190.298	31.7314	158.567	-126.835	0.136186	0.00423562	218.351	7.87475	210.476	-202.602	0.0337972	0.00486002
200063_s_at	NPM1	grey	138.138	114.283	23.8558	90.4267	0.00281956	0.00307466	153.78	0	153.78	-153.78	0	0.00342281
200064_at	HSP90AB1	blue	207.227	59.0409	148.186	-89.1456	0.046599	0.00461243	248.144	25.5369	222.608	-197.071	0.0201554	0.00552316
200065_s_at	ARF1	grey	136.711	113.931	22.7795	91.1519	0.0028109	0.00304289	151.089	0	151.089	-151.089	0	0.00336291
200066_at	IK	grey	167.686	137.385	30.3009	107.084	0.00338955	0.00373233	184.959	0	184.959	-184.959	0	0.00411679
200067_x_at	SNX3	grey	141.754	117.21	24.544	92.6665	0.0028918	0.00315515	159.256	0	159.256	-159.256	0	0.0035447
200068_s_at	CANX	grey	150.272	118.192	32.0799	86.1119	0.00291601	0.00334472	169.257	0	169.257	-169.257	0	0.00376729
200069_at	SART3	grey	102.981	93.8829	9.09843	84.7845	0.00231627	0.00229214	117.772	0	117.772	-117.772	0	0.00262135
200070_at	C2orf24	grey	123.286	104.908	18.378	86.5298	0.00258827	0.00274407	138.368	0	138.368	-138.368	0	0.00307977
200071_at	SMNDC1	grey	140.487	119.069	21.4187	97.65	0.00293765	0.00312694	154.739	0	154.739	-154.739	0	0.00344416
200072_s_at	HNRNPM	steelblue	144.61	2.78271	141.827	-139.044	0.0647143	0.0032187	157.949	1.50591	156.443	-154.937	0.0350212	0.0035156
200073_s_at	HNRNPD	grey	129.43	106.106	23.3237	82.7828	0.00261785	0.00288083	146.9	0	146.9	-146.9	0	0.00326968
200074_s_at	RPL14	green	158.207	16.3349	141.872	-125.537	0.070107	0.00352134	174.213	5.01429	169.199	-164.185	0.0215206	0.00387761
200075_s_at	GUK1	grey	113.306	100.271	13.0349	87.2358	0.00247387	0.00252194	125.86	0	125.86	-125.86	0	0.00280137
200076_s_at	C19orf50	grey	119.35	104.026	15.3238	88.7022	0.00256652	0.00265647	132.704	0	132.704	-132.704	0	0.0029537
200077_s_at	OAZ1	blue	216.292	55.0631	161.229	-106.166	0.0434594	0.00481419	262.243	24.4435	237.799	-213.356	0.0192924	0.00583696
200078_s_at	ATP6V0B	grey	126.679	111.388	15.2913	96.0968	0.00274815	0.00281961	137.176	0	137.176	-137.176	0	0.00305323
200079_s_at	KARS	green	187.234	17.1527	170.081	-152.928	0.0736168	0.00416742	210.823	5.62083	205.202	-199.582	0.0241237	0.00469247
200080_s_at	H3F3A /// LOC440926	grey	104.257	93.3662	10.891	82.4753	0.00230352	0.00232054	120.203	0	120.203	-120.203	0	0.00267545
200081_s_at	RPS6	green	185.522	40.1932	145.329	-105.136	0.172503	0.00412932	212.892	9.09549	203.796	-194.701	0.0390364	0.00473851
200082_s_at	RPS7	green	125.142	12.2939	112.848	-100.554	0.0527635	0.0027854	138.682	4.41418	134.268	-129.854	0.018945	0.00308676
200083_at	USP22	grey	161.075	132.487	28.5878	103.899	0.0032687	0.00358518	178.441	0	178.441	-178.441	0	0.00397172
200084_at	C11orf58	grey	136.862	118.084	18.7782	99.306	0.00291336	0.00304626	150.097	0	150.097	-150.097	0	0.00334083
200085_s_at	TCEB2	grey	159.673	123.18	36.493	86.6873	0.00303909	0.00355398	182.403	0	182.403	-182.403	0	0.0040599
200086_s_at	COX4I1	grey	144.1	115.395	28.7051	86.6896	0.002847	0.00320735	161.39	0	161.39	-161.39	0	0.0035922
200087_s_at	TMED2	grey	108.378	99.8601	8.51829	91.3419	0.00246374	0.00241227	119.447	0	119.447	-119.447	0	0.00265862
200088_x_at	RPL12	green	181.614	19.8276	161.786	-141.959	0.0850969	0.00404233	209.377	5.82129	203.556	-197.735	0.0249841	0.00466029
200089_s_at	RPL4	green	175.897	21.2145	154.682	-133.468	0.0910494	0.00391507	203.181	6.03613	197.144	-191.108	0.0259061	0.00452236
200090_at	FNTA	grey	125.447	108.969	16.4783	92.4904	0.00268846	0.00279218	136.03	0	136.03	-136.03	0	0.00302773
200091_s_at	RPS25	grey	119.581	103.749	15.8317	87.9171	0.00255968	0.0026616	134.583	0	134.583	-134.583	0	0.00299553
200092_s_at	RPL37	green	130.799	12.9117	117.887	-104.976	0.0554149	0.0029113	143.665	4.53271	139.132	-134.6	0.0194537	0.00319767
200093_s_at	HINT1	grey	132.906	116.09	16.8155	99.2747	0.00286416	0.00295819	144.542	0	144.542	-144.542	0	0.00321718
200094_s_at	EEF2	grey	132.304	112.728	19.5757	93.1524	0.00278121	0.0029448	145.386	0	145.386	-145.386	0	0.00323598
200095_x_at	RPS10	green	128.894	11.1591	117.734	-106.575	0.0478931	0.00286889	146.299	4.44426	141.855	-137.411	0.0190741	0.00325631
200096_s_at	ATP6V0E1	grey	104.179	94.3162	9.8625	84.4537	0.00232696	0.00231879	118.485	0	118.485	-118.485	0	0.00263722
200097_s_at	HNRNPK	blue	248.571	74.235	174.336	-100.101	0.0585911	0.00553264	303.753	31.3755	272.378	-241.002	0.0247636	0.00676089
200098_s_at	ANAPC5	grey	149.87	127.129	22.7415	104.387	0.0031365	0.00333578	164.646	0	164.646	-164.646	0	0.00366467
200099_s_at	RPS3A	green	152.099	15.457	136.642	-121.185	0.0663389	0.00338539	166.606	4.80388	161.802	-156.998	0.0206175	0.00370828
200593_s_at	HNRNPU	grey	131.287	105.904	25.3832	80.5203	0.00261284	0.00292216	150.308	0	150.308	-150.308	0	0.00334554
200594_x_at	HNRNPU	grey	133.713	116.16	17.5523	98.6081	0.00286589	0.00297616	147.3	0	147.3	-147.3	0	0.00327858
200595_s_at	EIF3A	grey	88.3746	82.3993	5.97529	76.424	0.00203294	0.00196703	111.467	0	111.467	-111.467	0	0.00248101
200596_s_at	EIF3A	grey	107.936	96.3669	11.5692	84.7977	0.00237755	0.00240242	121.942	0	121.942	-121.942	0	0.00271417
200597_at	EIF3A	grey	121.291	98.172	23.1185	75.0535	0.00242209	0.00269966	141.392	0	141.392	-141.392	0	0.00314708
200598_s_at	HSP90B1	steelblue	138.709	2.9106	135.798	-132.888	0.0676883	0.00308736	152.19	1.52735	150.663	-149.135	0.0355197	0.00338742
200599_s_at	HSP90B1	steelblue	142.174	3.88468	138.289	-134.405	0.0903413	0.00316449	159.993	1.64003	158.353	-156.713	0.0381403	0.0035611
200600_at	MSN	grey	123.478	111.17	12.3078	98.8622	0.00274277	0.00274835	132.921	0	132.921	-132.921	0	0.00295853
200601_at	ACTN4	grey	136.541	119.261	17.2807	101.98	0.00294239	0.00303912	147.24	0	147.24	-147.24	0	0.00327724
200602_at	APP	grey	130.134	113.951	16.1833	97.7673	0.00281138	0.0028965	142.433	0	142.433	-142.433	0	0.00317024
200603_at	PRKAR1A	grey	135.738	118.744	16.9944	101.75	0.00292963	0.00302124	146.891	0	146.891	-146.891	0	0.00326948
200604_s_at	PRKAR1A	grey	146.237	119.381	26.8552	92.5261	0.00294536	0.00325491	164.211	0	164.211	-164.211	0	0.00365499
200605_s_at	PRKAR1A	grey	136.669	117.222	19.4471	97.7746	0.00289208	0.00304195	149.626	0	149.626	-149.626	0	0.00333034
200606_at	DSP	grey	130.562	119.053	11.5091	107.544	0.00293725	0.00290602	139.248	0	139.248	-139.248	0	0.00309935
200607_s_at	RAD21	grey	107.85	98.8874	8.9626	89.9248	0.00243974	0.00240051	119.859	0	119.859	-119.859	0	0.00266781
200608_s_at	RAD21	grey	76.1608	71.1677	4.993	66.1747	0.00175584	0.00169517	109.016	0	109.016	-109.016	0	0.00242646
200609_s_at	WDR1	darkmagenta	151.06	15.2427	135.817	-120.574	0.0288688	0.00336226	167.366	7.08145	160.284	-153.203	0.0134118	0.0037252
200610_s_at	NCL	grey	113.374	102.004	11.37	90.6343	0.00251664	0.00252347	124.675	0	124.675	-124.675	0	0.002775
200611_s_at	WDR1	grey	101.585	90.7255	10.8593	79.8662	0.00223837	0.00226106	116.874	0	116.874	-116.874	0	0.00260136
200612_s_at	AP2B1	grey	109.514	97.7223	11.7915	85.9308	0.00241099	0.00243754	123.973	0	123.973	-123.973	0	0.00275937
200613_at	AP2M1	saddlebrown	172.939	3.16553	169.773	-166.608	0.0736171	0.00384924	193.989	1.55651	192.432	-190.876	0.0361979	0.00431777
200614_at	CLTC	grey	135.773	119.649	16.1244	103.524	0.00295196	0.00302201	146.681	0	146.681	-146.681	0	0.00326479
200615_s_at	AP2B1	grey	126.149	106.923	19.2263	87.6969	0.002638	0.00280781	140.969	0	140.969	-140.969	0	0.00313766
200616_s_at	MLEC	grey	106.1	94.9338	11.1664	83.7674	0.00234219	0.00236156	119.063	0	119.063	-119.063	0	0.00265009
200617_at	MLEC	grey	101.979	86.921	15.0577	71.8633	0.0021445	0.00226982	122.831	0	122.831	-122.831	0	0.00273395
200618_at	LASP1	grey	111.038	99.341	11.6974	87.6436	0.00245093	0.00247147	123.249	0	123.249	-123.249	0	0.00274326
200619_at	SF3B2	grey	105.888	90.0376	15.8501	74.1875	0.0022214	0.00235683	127.302	0	127.302	-127.302	0	0.00283346
200620_at	TMEM59	grey	144.768	121.915	22.8527	99.0626	0.00300788	0.00322222	158.986	0	158.986	-158.986	0	0.00353869
200621_at	CSRP1	pink	182.177	7.97454	174.202	-166.228	0.0643108	0.00405487	207.304	3.19263	204.111	-200.919	0.025747	0.00461414
200622_x_at	CALM3	grey	120.24	104.754	15.4853	89.269	0.00258448	0.00267627	133.607	0	133.607	-133.607	0	0.0029738
200623_s_at	CALM3	darkmagenta	201.558	36.9473	164.61	-127.663	0.0699759	0.00448624	231.915	12.1179	219.797	-207.679	0.0229505	0.00516192
200624_s_at	MATR3	grey	175.05	137.369	37.6808	99.6885	0.00338916	0.00389623	197.33	0	197.33	-197.33	0	0.00439214
200625_s_at	CAP1	grey	79.321	73.6105	5.71044	67.9001	0.00181611	0.00176551	110.089	0	110.089	-110.089	0	0.00245035
200626_s_at	MATR3	blue	166.271	23.8193	142.451	-118.632	0.0187998	0.00370082	192.833	14.5888	178.244	-163.655	0.0115144	0.00429203
200627_at	PTGES3	grey	117.2	97.4495	19.7507	77.6988	0.00240426	0.00260862	134.353	0	134.353	-134.353	0	0.0029904
200628_s_at	WARS	grey	157.512	118.542	38.9702	79.5719	0.00292465	0.00350588	181.43	0	181.43	-181.43	0	0.00403823
200629_at	WARS	blue	137.893	13.476	124.417	-110.941	0.0106362	0.0030692	156.964	11.0049	145.959	-134.954	0.00868582	0.00349367
200630_x_at	SET	grey	126.703	114.62	12.0838	102.536	0.00282788	0.00282014	137.122	0	137.122	-137.122	0	0.00305205
200631_s_at	SET	grey	163.934	121.844	42.0904	79.7536	0.00300612	0.00364883	188	0	188	-188	0	0.00418448
200632_s_at	NDRG1	black	158.724	11.1426	147.581	-136.439	0.0488709	0.00353285	174.087	3.98993	170.097	-166.107	0.0174997	0.0038748
200633_at	UBB	grey	118.314	99.9297	18.384	81.5457	0.00246545	0.00263341	134.863	0	134.863	-134.863	0	0.00300175
200634_at	PFN1	grey	122.97	108.431	14.5391	93.892	0.0026752	0.00273705	134.019	0	134.019	-134.019	0	0.00298298
200635_s_at	PTPRF	grey	91.998	82.2451	9.75292	72.4921	0.00202914	0.00204768	115.711	0	115.711	-115.711	0	0.00257549
200636_s_at	PTPRF	grey	129.908	114.508	15.4	99.108	0.00282513	0.00289147	139.133	0	139.133	-139.133	0	0.00309681
200637_s_at	PTPRF	grey	140.95	118.476	22.4743	96.0014	0.00292302	0.00313724	155.09	0	155.09	-155.09	0	0.00345196
200638_s_at	YWHAZ	grey	142.484	123.393	19.0912	104.302	0.00304434	0.00317139	153.936	0	153.936	-153.936	0	0.00342629
200639_s_at	YWHAZ	grey	149.576	120.782	28.7942	91.9874	0.00297991	0.00332923	167.937	0	167.937	-167.937	0	0.00373792
200640_at	YWHAZ	darkgreen	136.339	2.66406	133.675	-131.011	0.0309774	0.00303462	153.845	1.82795	152.017	-150.189	0.0212553	0.00342425
200641_s_at	YWHAZ	grey	137.746	118.716	19.03	99.6864	0.00292895	0.00306594	151.01	0	151.01	-151.01	0	0.00336117
200642_at	SOD1	blue	184.212	26.0725	158.139	-132.067	0.0205782	0.00410016	210.542	14.0454	196.496	-182.451	0.0110856	0.0046862
200643_at	HDLBP	grey	104.74	94.948	9.79163	85.1563	0.00234254	0.00233128	117.544	0	117.544	-117.544	0	0.00261628
200644_at	MARCKSL1	black	168.499	13.4496	155.049	-141.599	0.0589895	0.00375042	186.383	4.56204	181.821	-177.259	0.0200089	0.00414849
200645_at	GABARAP	grey	144.309	110.409	33.9006	76.5082	0.00272399	0.00321202	163.955	0	163.955	-163.955	0	0.00364929
200646_s_at	NUCB1	grey	85.4892	80.5239	4.96539	75.5585	0.00198667	0.00190281	109.435	0	109.435	-109.435	0	0.00243578
200647_x_at	EIF3C /// EIF3CL	grey	98.8412	85.3637	13.4775	71.8862	0.00210608	0.00219999	121.893	0	121.893	-121.893	0	0.00271308
200648_s_at	GLUL	grey	134.049	111.79	22.2592	89.5303	0.00275806	0.00298364	145.378	0	145.378	-145.378	0	0.0032358
200649_at	NUCB1	darkturquoise	169.37	3.22449	166.145	-162.921	0.0644897	0.00376981	189.833	1.65283	188.18	-186.527	0.0330566	0.00422527
200650_s_at	LDHA	grey	126.157	114.523	11.6347	102.888	0.00282549	0.00280799	135.503	0	135.503	-135.503	0	0.003016
200651_at	GNB2L1	green	143.592	11.1832	132.408	-121.225	0.0479964	0.00319604	158.28	4.323	153.957	-149.634	0.0185536	0.00352298
200652_at	SSR2	grey	108.072	95.2934	12.7791	82.5143	0.00235107	0.00240546	124.58	0	124.58	-124.58	0	0.00277288
200653_s_at	CALM1	magenta	202.436	4.6407	197.795	-193.155	0.0407079	0.00450579	238.485	2.69014	235.795	-233.105	0.0235977	0.00530817
200654_at	P4HB	grey	110.112	98.7318	11.3801	87.3518	0.0024359	0.00245085	123.033	0	123.033	-123.033	0	0.00273845
200655_s_at	CALM1	grey	125.619	106.828	18.7904	88.038	0.00263566	0.002796	139.615	0	139.615	-139.615	0	0.00310753
200656_s_at	P4HB	lightcyan	120.287	4.9226	115.364	-110.442	0.0420735	0.00267732	129.785	2.19091	127.594	-125.403	0.0187257	0.00288874
200657_at	SLC25A5	grey	144.623	125.528	19.0954	106.432	0.003097	0.003219	157.013	0	157.013	-157.013	0	0.00349478
200658_s_at	PHB	grey	151.692	127.89	23.8022	104.088	0.00315528	0.00337633	167.242	0	167.242	-167.242	0	0.00372244
200659_s_at	PHB	grey	100.167	92.6753	7.49183	85.1835	0.00228647	0.0022295	115.079	0	115.079	-115.079	0	0.00256142
200660_at	S100A11	lightcyan	111.861	11.6906	100.17	-88.4798	0.0999196	0.00248978	123.348	3.21907	120.129	-116.909	0.0275134	0.00274545
200661_at	CTSA	grey	122.504	105.938	16.5663	89.3716	0.00261369	0.00272668	135.667	0	135.667	-135.667	0	0.00301965
200662_s_at	TOMM20	blue	168.688	24.8048	143.883	-119.078	0.0195776	0.00375463	190.845	14.3644	176.481	-162.116	0.0113373	0.0042478
200663_at	CD63	grey	134.214	110.592	23.6217	86.9707	0.00272852	0.00298732	147.923	0	147.923	-147.923	0	0.00329245
200664_s_at	DNAJB1	blue	257.991	83.0882	174.903	-91.8147	0.0655787	0.00574232	317.21	34.0496	283.16	-249.111	0.0268742	0.0070604
200665_s_at	SPARC	yellow	136.062	19.0731	116.989	-97.9156	0.0607422	0.00302844	150.608	6.7613	143.847	-137.086	0.0215328	0.00335222
200666_s_at	DNAJB1	blue	234.212	68.8825	165.329	-96.4469	0.0543666	0.00521305	283.643	29.2361	254.407	-225.171	0.0230751	0.00631328
200667_at	UBE2D3	blue	216.912	59.6294	157.283	-97.6533	0.0470635	0.00482799	261.172	25.6184	235.553	-209.935	0.0202197	0.00581311
200668_s_at	UBE2D3	blue	206.094	57.9654	148.129	-90.1632	0.0457501	0.00458721	245.934	24.7287	221.205	-196.477	0.0195175	0.00547396
200669_s_at	UBE2D3	blue	180.347	35.277	145.069	-109.792	0.027843	0.00401412	210.377	17.9289	192.448	-174.519	0.0141507	0.00468254
200670_at	XBP1	grey	119.734	106.414	13.3197	93.0947	0.00262544	0.00266502	130.552	0	130.552	-130.552	0	0.0029058
200671_s_at	SPTBN1	grey	101.909	95.5269	6.38216	89.1448	0.00235683	0.00226828	114.175	0	114.175	-114.175	0	0.00254129
200672_x_at	SPTBN1	grey	114.91	98.4914	16.4187	82.0728	0.00242997	0.00255765	130.723	0	130.723	-130.723	0	0.00290962
200673_at	LAPTM4A	grey	127.941	110.076	17.8649	92.2108	0.00271577	0.00284768	139.951	0	139.951	-139.951	0	0.00311501
200674_s_at	RPL32	green	168.998	19.8149	149.183	-129.368	0.0850423	0.00376153	190.324	5.97431	184.349	-178.375	0.0256408	0.00423619
200675_at	CD81	pink	174.196	10.1586	164.038	-153.879	0.0819239	0.00387724	197.308	3.28137	194.026	-190.745	0.0264626	0.00439164
200676_s_at	UBE2L3	blue	160.059	28.6115	131.447	-102.836	0.0225821	0.00356257	186.431	16.4157	170.016	-153.6	0.0129564	0.00414956
200677_at	PTTG1IP	grey	151.479	121.562	29.9175	91.6443	0.00299916	0.0033716	167.125	0	167.125	-167.125	0	0.00371985
200678_x_at	GRN	lightcyan	106.592	6.81256	99.7799	-92.9673	0.058227	0.00237252	122.822	2.61623	120.205	-117.589	0.0223609	0.00273375
200679_x_at	HMGB1	yellow	168.074	10.1545	157.92	-147.765	0.0323393	0.00374096	184.143	4.64575	179.497	-174.851	0.0147954	0.00409862
200680_x_at	HMGB1	grey	115.22	99.2531	15.967	83.2861	0.00244876	0.00256455	127.134	0	127.134	-127.134	0	0.00282972
200681_at	GLO1	grey	125.097	110.768	14.3288	96.4394	0.00273286	0.00278439	134.888	0	134.888	-134.888	0	0.00300232
200682_s_at	UBE2L3	grey	97.3467	88.5608	8.78591	79.7749	0.00218496	0.00216673	115.575	0	115.575	-115.575	0	0.00257246
200683_s_at	UBE2L3	grey	100.23	91.5907	8.63965	82.9511	0.00225971	0.00223091	117.579	0	117.579	-117.579	0	0.00261705
200684_s_at	UBE2L3	grey	185.529	147.762	37.7673	109.994	0.00364556	0.00412947	209.467	0	209.467	-209.467	0	0.00466227
200685_at	SRSF11	grey	133.003	121.475	11.5282	109.947	0.00299701	0.00296036	141.086	0	141.086	-141.086	0	0.00314027
200686_s_at	SRSF11	grey	159.38	131.894	27.4862	104.407	0.00325406	0.00354745	175.776	0	175.776	-175.776	0	0.0039124
200687_s_at	SF3B3	grey	112.175	97.8269	14.3477	83.4792	0.00241357	0.00249676	126.065	0	126.065	-126.065	0	0.00280592
200688_at	SF3B3	blue	157.423	25.3417	132.081	-106.739	0.0200013	0.00350389	180.268	15.0678	165.2	-150.132	0.0118925	0.00401237
200689_x_at	EEF1G	green	114.415	13.3707	101.044	-87.6734	0.057385	0.00254663	127.225	4.62889	122.596	-117.967	0.0198665	0.00283175
200690_at	HSPA9	grey	113.165	100.474	12.6904	87.7839	0.00247889	0.0025188	126.258	0	126.258	-126.258	0	0.00281024
200691_s_at	HSPA9	grey	96.2689	85.1766	11.0923	74.0844	0.00210147	0.00214274	116.801	0	116.801	-116.801	0	0.00259974
200692_s_at	HSPA9	grey	110.685	100.085	10.6004	89.4847	0.00246928	0.00246362	122.829	0	122.829	-122.829	0	0.00273391
200693_at	YWHAQ	grey	114.54	98.6354	15.9049	82.7305	0.00243352	0.00254942	127.719	0	127.719	-127.719	0	0.00284275
200694_s_at	DDX24	grey	126.118	109.11	17.0081	92.102	0.00269195	0.00280712	138.738	0	138.738	-138.738	0	0.003088
200695_at	PPP2R1A	grey	137.174	111.126	26.0476	85.0785	0.00274169	0.00305319	153.153	0	153.153	-153.153	0	0.00340886
200696_s_at	GSN	grey	126.198	107.632	18.5662	89.0659	0.00265548	0.0028089	139.036	0	139.036	-139.036	0	0.00309463
200697_at	HK1	grey	116.334	101.198	15.1364	86.0612	0.00249674	0.00258935	130.863	0	130.863	-130.863	0	0.00291272
200698_at	KDELR2	grey	106.166	96.7856	9.38075	87.4048	0.00238788	0.00236303	120.219	0	120.219	-120.219	0	0.00267582
200699_at	KDELR2	grey	116.019	101.113	14.9056	86.2078	0.00249466	0.00258233	130.927	0	130.927	-130.927	0	0.00291416
200700_s_at	KDELR2	grey	95.833	85.4261	10.4069	75.0192	0.00210762	0.00213304	114.883	0	114.883	-114.883	0	0.00255704
200701_at	NPC2	lightcyan	180.613	8.36676	172.247	-163.88	0.0715108	0.00402006	202.267	2.9334	199.333	-196.4	0.0250718	0.00450201
200702_s_at	DDX24	grey	93.248	86.0294	7.21862	78.8108	0.0021225	0.0020755	113.896	0	113.896	-113.896	0	0.00253507
200703_at	DYNLL1	grey	162.33	126.99	35.3402	91.6499	0.00313308	0.00361312	182.224	0	182.224	-182.224	0	0.00405592
200704_at	LITAF	black	164.881	10.599	154.282	-143.683	0.046487	0.0036699	179.32	3.99024	175.33	-171.34	0.017501	0.00399128
200705_s_at	EEF1B2	blue	185.213	27.6929	157.52	-129.827	0.0218571	0.00412244	216.869	15.6574	201.212	-185.554	0.0123579	0.00482704
200706_s_at	LITAF	grey	153.13	128.034	25.0957	102.938	0.00315884	0.00340834	165.52	0	165.52	-165.52	0	0.00368412
200707_at	PRKCSH	blue	184.597	31.5296	153.067	-121.538	0.0248852	0.00410873	215.351	16.4734	198.877	-182.404	0.0130019	0.00479324
200708_at	GOT2	grey	101.266	93.0216	8.24434	84.7772	0.00229502	0.00225396	116.4	0	116.4	-116.4	0	0.0025908
200709_at	FKBP1A	magenta	143.947	2.78755	141.16	-138.372	0.0244522	0.00320396	162.781	2.16519	160.615	-158.45	0.0189929	0.00362314
200710_at	ACADVL	grey	127.283	106.758	20.5245	86.2339	0.00263393	0.00283304	142.699	0	142.699	-142.699	0	0.00317616
200711_s_at	SKP1	grey	102.953	91.4612	11.4921	79.9691	0.00225652	0.00229152	120.991	0	120.991	-120.991	0	0.00269299
200712_s_at	MAPRE1	grey	122.824	105.218	17.6055	87.6127	0.00259593	0.00273379	134.999	0	134.999	-134.999	0	0.00300478
200713_s_at	MAPRE1	grey	161.361	129.92	31.4405	98.4797	0.00320537	0.00359154	179.9	0	179.9	-179.9	0	0.00400418
200714_x_at	OS9	grey	134.538	112.838	21.7004	91.1374	0.00278392	0.00299453	146.553	0	146.553	-146.553	0	0.00326195
200715_x_at	RPL13A	green	130.358	13.6856	116.673	-102.987	0.0587363	0.0029015	144.681	4.87243	139.809	-134.936	0.0209117	0.00322029
200716_x_at	RPL13A	green	156.978	31.319	125.659	-94.3398	0.134416	0.00349398	175.331	7.52787	167.803	-160.275	0.0323085	0.00390248
200717_x_at	RPL7	green	139.552	11.9352	127.617	-115.681	0.0512242	0.00310612	154.906	4.29645	150.61	-146.314	0.0184397	0.00344788
200718_s_at	SKP1	grey	122.829	109.829	12.9995	96.8299	0.0027097	0.00273391	133.379	0	133.379	-133.379	0	0.00296873
200719_at	SKP1	midnightblue	159.632	2.24326	157.389	-155.145	0.035051	0.00355306	183.391	1.70714	181.684	-179.977	0.0266741	0.00408189
200720_s_at	ACTR1A	grey	122.331	109.017	13.3138	95.7033	0.00268965	0.00272282	134.07	0	134.07	-134.07	0	0.00298411
200721_s_at	ACTR1A	grey	142.187	121.488	20.6986	100.79	0.00299734	0.00316477	157.159	0	157.159	-157.159	0	0.00349803
200722_s_at	CAPRIN1	black	137.888	9.28974	128.599	-119.309	0.0407445	0.00306909	154.282	3.84406	150.438	-146.594	0.0168599	0.00343398
200723_s_at	CAPRIN1	grey	175.462	136.475	38.9874	97.4875	0.00336709	0.00390541	199.602	0	199.602	-199.602	0	0.00444272
200724_at	RPL10	grey	131.806	116.059	15.7471	100.312	0.00286339	0.00293371	141.609	0	141.609	-141.609	0	0.00315191
200725_x_at	RPL10	green	175.088	30.1701	144.918	-114.748	0.129485	0.00389709	198.386	7.51335	190.873	-183.359	0.0322461	0.00441564
200726_at	PPP1CC	grey	110.501	96.9001	13.6006	83.2994	0.0023907	0.00245951	125.881	0	125.881	-125.881	0	0.00280183
200727_s_at	ACTR2	grey	129.459	112.637	16.8225	95.8143	0.00277896	0.00288148	140.189	0	140.189	-140.189	0	0.0031203
200728_at	ACTR2	grey	117.94	104.074	13.8664	90.2075	0.0025677	0.0026251	130.584	0	130.584	-130.584	0	0.00290653
200729_s_at	ACTR2	grey	127.953	111.935	16.0179	95.9174	0.00276165	0.00284796	139.302	0	139.302	-139.302	0	0.00310056
200730_s_at	PTP4A1	grey	100.356	89.6712	10.6845	78.9867	0.00221236	0.0022337	118.544	0	118.544	-118.544	0	0.00263854
200731_s_at	PTP4A1	grey	125.602	113.152	12.4501	100.702	0.00279167	0.00279563	136.628	0	136.628	-136.628	0	0.00304105
200732_s_at	PTP4A1	grey	128.882	107.46	21.4215	86.0389	0.00265125	0.00286863	144.67	0	144.67	-144.67	0	0.00322005
200733_s_at	PTP4A1	grey	101.191	90.2528	10.9387	79.314	0.0022267	0.0022523	119.625	0	119.625	-119.625	0	0.0026626
200734_s_at	ARF3	grey	130.983	107.934	23.0491	84.8852	0.00266294	0.00291541	145.676	0	145.676	-145.676	0	0.00324243
200735_x_at	NACA	green	136.276	10.1336	126.143	-116.009	0.0434918	0.00303321	148.958	3.87335	145.084	-141.211	0.0166238	0.00331548
200736_s_at	GPX1	grey	158.727	131.171	27.5565	103.614	0.00323623	0.00353293	175.577	0	175.577	-175.577	0	0.00390796
200737_at	PGK1	grey	142.281	121.377	20.9038	100.473	0.0029946	0.00316687	155.855	0	155.855	-155.855	0	0.003469
200738_s_at	PGK1	grey	121.394	109.355	12.0395	97.3151	0.00269798	0.00270197	132.831	0	132.831	-132.831	0	0.00295654
200739_s_at	SUMO3	grey	150.834	120.176	30.6583	89.5175	0.00296496	0.00335724	167.165	0	167.165	-167.165	0	0.00372074
200740_s_at	SUMO3	grey	131.423	111.721	19.7019	92.0195	0.00275638	0.0029252	144.61	0	144.61	-144.61	0	0.00321871
200741_s_at	RPS27	green	181.52	22.5883	158.932	-136.344	0.0969455	0.00404025	207.291	6.46586	200.825	-194.359	0.0277505	0.00461385
200742_s_at	TPP1	grey	153.429	118.533	34.8957	83.6372	0.00292443	0.00341499	172.918	0	172.918	-172.918	0	0.00384878
200743_s_at	TPP1	grey	116.636	97.1564	19.4801	77.6763	0.00239703	0.00259608	132.37	0	132.37	-132.37	0	0.00294626
200744_s_at	GNB1	orange	201.299	6.71206	194.587	-187.875	0.14281	0.00448048	230.735	2.02592	228.709	-226.683	0.0431048	0.00513566
200745_s_at	GNB1	orange	189.531	4.13885	185.393	-181.254	0.0880607	0.00421856	215.926	1.76649	214.159	-212.393	0.037585	0.00480604
200746_s_at	GNB1	darkmagenta	144.99	21.8335	123.156	-101.323	0.0413513	0.00322716	168.478	8.86363	159.614	-150.751	0.0167872	0.00374996
200747_s_at	NUMA1	grey	105.619	89.3233	16.2954	73.0279	0.00220377	0.00235084	123.758	0	123.758	-123.758	0	0.00275458
200748_s_at	FTH1	darkorange2	128.114	1.25375	126.861	-125.607	0.0417918	0.00285155	142.755	1.28242	141.472	-140.19	0.0427473	0.00317741
200749_at		mediumpurple3	157.5	2.58793	154.913	-152.325	0.0761156	0.00350562	171.934	1.45312	170.481	-169.027	0.0427387	0.00382687
200750_s_at	RAN	blue	166.929	30.6131	136.316	-105.703	0.0241619	0.00371548	191.743	16.2868	175.457	-159.17	0.0128546	0.00426779
200751_s_at	HNRNPC	blue	169.21	29.8629	139.347	-109.484	0.0235698	0.00376624	194.171	16.1694	178.002	-161.833	0.0127619	0.00432184
200752_s_at	CAPN1	grey	115.116	103.46	11.6557	91.8044	0.00255255	0.00256223	125.276	0	125.276	-125.276	0	0.00278837
200753_x_at	SRSF2	grey	135.8	114.75	21.0502	93.7001	0.0028311	0.00302262	146.758	0	146.758	-146.758	0	0.00326651
200754_x_at	SRSF2	grey	95.3917	86.5657	8.826	77.7397	0.00213574	0.00212321	116.031	0	116.031	-116.031	0	0.00258259
200755_s_at	CALU	grey	147.078	115.955	31.1232	84.8313	0.00286081	0.00327363	167.07	0	167.07	-167.07	0	0.00371861
200756_x_at	CALU	grey	120.862	102.781	18.0813	84.6995	0.00253579	0.00269013	135.336	0	135.336	-135.336	0	0.00301228
200757_s_at	CALU	grey	119.37	106.252	13.1183	93.1333	0.00262143	0.00265691	130.732	0	130.732	-130.732	0	0.0029098
200758_s_at	NFE2L1	grey	125.645	110.189	15.456	94.7333	0.00271857	0.00279659	136.962	0	136.962	-136.962	0	0.00304849
200759_x_at	NFE2L1	grey	151.014	124.886	26.1275	98.7589	0.00308118	0.00336124	167.102	0	167.102	-167.102	0	0.00371934
200760_s_at	ARL6IP5	grey	115.073	95.1603	19.9129	75.2474	0.00234778	0.00256128	132.566	0	132.566	-132.566	0	0.00295064
200761_s_at	ARL6IP5	grey	125.308	103.653	21.6553	81.9977	0.00255731	0.00278909	142.279	0	142.279	-142.279	0	0.00316682
200762_at	DPYSL2	grey	92.5371	83.8763	8.66086	75.2154	0.00206938	0.00205968	114.046	0	114.046	-114.046	0	0.00253841
200763_s_at	RPLP1	green	123.2	13.3419	109.858	-96.5166	0.0572612	0.00274217	138.069	4.76433	133.305	-128.54	0.0204478	0.00307312
200764_s_at	CTNNA1	yellow	127.796	10.4935	117.303	-106.809	0.0334188	0.00284447	142.279	5.03383	137.245	-132.211	0.0160313	0.00316681
200765_x_at	CTNNA1	yellow	144.248	10.8764	133.372	-122.496	0.0346383	0.00321066	157.432	5.03744	152.395	-147.358	0.0160428	0.00350411
200766_at	CTSD	grey	102.004	92.2319	9.77199	82.4599	0.00227553	0.00227039	117.652	0	117.652	-117.652	0	0.00261868
200767_s_at	FAM120A	grey	95.6827	87.1099	8.57281	78.5371	0.00214916	0.00212969	114.366	0	114.366	-114.366	0	0.00254555
200768_s_at	MAT2A	grey	130.06	106.27	23.7903	82.4793	0.00262187	0.00289485	143.666	0	143.666	-143.666	0	0.0031977
200769_s_at	MAT2A	grey	150.966	122.462	28.5031	93.9593	0.00302138	0.00336017	167.696	0	167.696	-167.696	0	0.00373254
200770_s_at	LAMC1	grey	97.9084	88.821	9.08736	79.7337	0.00219138	0.00217923	115.529	0	115.529	-115.529	0	0.00257143
200771_at	LAMC1	grey	109.535	99.0579	10.4773	88.5805	0.00244394	0.00243802	122.913	0	122.913	-122.913	0	0.00273577
200772_x_at	PTMA	grey	114.529	102.003	12.526	89.4773	0.00251661	0.00254918	126.453	0	126.453	-126.453	0	0.00281458
200773_x_at	PTMA	grey	139.064	113.603	25.4611	88.1418	0.00280279	0.00309526	156.639	0	156.639	-156.639	0	0.00348645
200774_at	FAM120A	blue	170.502	26.6221	143.88	-117.258	0.0210119	0.00379502	194.878	15.3896	179.488	-164.099	0.0121465	0.00433756
200775_s_at	HNRNPK	grey	132.428	113.95	18.4779	95.4724	0.00281137	0.00294756	143.769	0	143.769	-143.769	0	0.00319998
200776_s_at	BZW1	grey	98.2572	91.228	7.0292	84.1988	0.00225077	0.00218699	113.917	0	113.917	-113.917	0	0.00253555
200777_s_at	BZW1	grey	118.802	106.503	12.2991	94.2039	0.00262763	0.00264428	130.725	0	130.725	-130.725	0	0.00290966
200778_s_at	2016-09-02	grey	101.747	90.5121	11.235	79.2771	0.0022331	0.00226467	118.252	0	118.252	-118.252	0	0.00263202
200779_at	ATF4	grey	124.047	107.722	16.3256	91.3961	0.0026577	0.00276103	136.538	0	136.538	-136.538	0	0.00303903
200780_x_at	GNAS	grey	114.802	103.782	11.0207	92.761	0.00256049	0.00255525	125.756	0	125.756	-125.756	0	0.00279905
200781_s_at	RPS15A	green	147.885	9.58665	138.298	-128.712	0.0411444	0.0032916	163.563	4.01547	159.548	-155.533	0.0172338	0.00364057
200782_at	ANXA5	grey	120.966	107.071	13.8947	93.1762	0.00264164	0.00269243	132.435	0	132.435	-132.435	0	0.00294771
200783_s_at	STMN1	grey	82.3516	76.4553	5.89637	70.5589	0.00188629	0.00183297	110.115	0	110.115	-110.115	0	0.00245091
200784_s_at	LRP1	grey	127.681	100.579	27.1016	73.4775	0.00248147	0.0028419	146.127	0	146.127	-146.127	0	0.00325247
200785_s_at	LRP1	grey	93.1216	87.0319	6.08964	80.9423	0.00214724	0.00207268	112.194	0	112.194	-112.194	0	0.0024972
200786_at	PSMB7	grey	110.907	98.8347	12.0723	86.7624	0.00243844	0.00246855	124.655	0	124.655	-124.655	0	0.00277454
200787_s_at	PEA15	grey	131.876	107.418	24.4581	82.9602	0.00265021	0.00293528	150.578	0	150.578	-150.578	0	0.00335154
200788_s_at	PEA15	grey	118.81	108.521	10.289	98.2318	0.00267741	0.00264445	128.867	0	128.867	-128.867	0	0.0028683
200789_at	ECH1	lightgreen	107.198	3.38997	103.808	-100.418	0.0342421	0.002386	123.584	2.01051	121.574	-119.563	0.0203082	0.00275072
200790_at	ODC1	grey	114.035	101.991	12.0437	89.9476	0.00251631	0.00253817	126.329	0	126.329	-126.329	0	0.00281181
200791_s_at	IQGAP1	grey	92.6659	84.982	7.68391	77.2981	0.00209666	0.00206254	113.188	0	113.188	-113.188	0	0.00251931
200792_at	XRCC6	grey	128.024	110.946	17.0784	93.8675	0.00273724	0.00284954	140.818	0	140.818	-140.818	0	0.0031343
200793_s_at	ACO2	grey	119.826	103.675	16.1512	87.5241	0.00255786	0.00266708	132.63	0	132.63	-132.63	0	0.00295206
200794_x_at	DAZAP2	blue	202.819	37.6288	165.19	-127.561	0.0296992	0.0045143	241.68	18.6341	223.046	-204.412	0.0147072	0.00537927
200795_at	SPARCL1	yellow	164.113	23.8265	140.286	-116.46	0.0758806	0.00365279	180.717	7.94792	172.769	-164.821	0.0253118	0.00402237
200796_s_at	MCL1	grey	118.697	102.304	16.3936	85.91	0.00252402	0.00264194	132.57	0	132.57	-132.57	0	0.00295072
200797_s_at	MCL1	grey	149.481	117.052	32.4293	84.6224	0.00288788	0.00332712	166.918	0	166.918	-166.918	0	0.00371523
200798_x_at	MCL1	grey	105.544	92.8756	12.6684	80.2072	0.00229141	0.00234918	120.917	0	120.917	-120.917	0	0.00269134
200799_at	HSPA1A	blue	192.135	43.323	148.812	-105.489	0.0341934	0.0042765	224.251	20.5351	203.716	-183.181	0.0162077	0.00499134
200800_s_at	HSPA1A /// HSPA1B	blue	219.563	56.3587	163.204	-106.845	0.044482	0.00488699	260.862	24.8514	236.011	-211.16	0.0196144	0.00580623
200801_x_at	ACTB	grey	94.6624	88.2671	6.3953	81.8718	0.00217772	0.00210698	113.355	0	113.355	-113.355	0	0.00252303
200802_at	SARS	grey	104.903	93.3296	11.5736	81.756	0.00230262	0.00233492	121.592	0	121.592	-121.592	0	0.00270637
200803_s_at	TMBIM6	grey	107.73	96.5865	11.144	85.4425	0.00238297	0.00239785	121.264	0	121.264	-121.264	0	0.00269907
200804_at	TMBIM6	grey	121.442	102.913	18.5288	84.3839	0.00253905	0.00270302	134.533	0	134.533	-134.533	0	0.00299442
200805_at	LMAN2	grey	85.7125	78.8088	6.90364	71.9052	0.00194436	0.00190777	111.361	0	111.361	-111.361	0	0.00247866
200806_s_at	HSPD1	blue	172.876	37.5823	135.294	-97.7118	0.0296624	0.00384785	199.762	18.8858	180.877	-161.991	0.0149059	0.00444628
200807_s_at	HSPD1	blue	181.578	44.8113	136.767	-91.9558	0.035368	0.00404154	214.634	21.0398	193.594	-172.555	0.016606	0.00477729
200808_s_at	ZYX	midnightblue	119.87	1.15956	118.71	-117.551	0.0181181	0.00266805	138.158	1.49353	136.665	-135.171	0.0233364	0.0030751
200809_x_at	RPL12	green	193.866	25.2785	168.587	-143.309	0.108491	0.00431503	224.161	6.90583	217.255	-210.349	0.0296387	0.00498933
200810_s_at	CIRBP	blue	299.382	114.579	184.802	-70.2232	0.0904335	0.00666359	379.658	45.0062	334.651	-289.645	0.0355219	0.00845035
200811_at	CIRBP	blue	324.757	129.514	195.243	-65.7288	0.102221	0.0072284	415.632	50.157	365.475	-315.318	0.0395872	0.00925107
200812_at	CCT7	grey	131.601	113.31	18.2913	95.0186	0.00279556	0.00292916	144.564	0	144.564	-144.564	0	0.00321768
200813_s_at	PAFAH1B1	grey	110.665	98.8554	11.81	87.0454	0.00243895	0.00246317	124.645	0	124.645	-124.645	0	0.00277433
200814_at	PSME1	grey	143.513	114.383	29.1308	85.2519	0.00282203	0.0031943	161.027	0	161.027	-161.027	0	0.00358412
200815_s_at	PAFAH1B1	grey	97.1383	88.2921	8.84629	79.4458	0.00217833	0.00216209	114.9	0	114.9	-114.9	0	0.00255743
200816_s_at	PAFAH1B1	green	153.222	15.6816	137.541	-121.859	0.0673028	0.0034104	167.425	5.11302	162.312	-157.199	0.0219443	0.00372653
200817_x_at	RPS10	green	113.046	10.3672	102.678	-92.311	0.0444946	0.00251615	125.811	4.07289	121.738	-117.665	0.0174802	0.00280028
200818_at	ATP5O	grey	113.791	96.2231	17.5681	78.655	0.002374	0.00253275	131.669	0	131.669	-131.669	0	0.00293066
200819_s_at	RPS15	green	195.034	32.0245	163.01	-130.985	0.137444	0.00434104	221.904	7.93232	213.971	-206.039	0.0340443	0.0049391
200820_at	PSMD8	grey	112.4	100.807	11.5926	89.2144	0.0024871	0.00250177	127.06	0	127.06	-127.06	0	0.00282808
200821_at	LAMP2	grey	184.695	130.109	54.5858	75.5235	0.00321004	0.00411091	214.113	0	214.113	-214.113	0	0.00476569
200822_x_at	TPI1	grey	106.232	98.0973	8.13497	89.9624	0.00242024	0.0023645	119.405	0	119.405	-119.405	0	0.00265771
200823_x_at	RPL29	green	176.621	30.2616	146.359	-116.097	0.129878	0.00393119	199.094	7.6666	191.428	-183.761	0.0329039	0.00443141
200824_at	GSTP1	grey	142.898	117.382	25.5157	91.8664	0.00289604	0.0031806	157.577	0	157.577	-157.577	0	0.00350732
200825_s_at	HYOU1	grey	133.495	121.351	12.1436	109.208	0.00299396	0.0029713	142.958	0	142.958	-142.958	0	0.00318195
200826_at	SNRPD2	green	175.953	18.034	157.919	-139.885	0.0773993	0.00391634	196.564	5.6892	190.875	-185.186	0.0244172	0.0043751
200827_at	PLOD1	grey	122.687	109.206	13.4803	95.7261	0.00269432	0.00273074	133.919	0	133.919	-133.919	0	0.00298076
200828_s_at	ZNF207	grey	163.144	123.836	39.3079	84.5282	0.00305527	0.00363123	186.198	0	186.198	-186.198	0	0.00414436
200829_x_at	ZNF207	grey	147.596	125.016	22.5799	102.436	0.00308437	0.00328516	160.623	0	160.623	-160.623	0	0.00357512
200830_at	PSMD2	grey	101.441	91.5986	9.84272	81.7559	0.00225991	0.00225786	117.4	0	117.4	-117.4	0	0.00261307
200831_s_at	SCD	grey	159.968	122.002	37.9662	84.0359	0.00301002	0.00356055	178.949	0	178.949	-178.949	0	0.00398302
200832_s_at	SCD	black	194.228	18.7637	175.465	-156.701	0.0822967	0.0043231	221.337	5.69991	215.637	-209.938	0.0249996	0.00492649
200833_s_at	RAP1B	grey	114.229	103.881	10.3479	93.5331	0.00256294	0.00254249	124.867	0	124.867	-124.867	0	0.00277928
200834_s_at	RPS21	grey	156.573	126.387	30.1865	96.2002	0.0031182	0.00348498	173.923	0	173.923	-173.923	0	0.00387115
200835_s_at	MAP4	grey	103.262	87.2153	16.0465	71.1687	0.00215176	0.00229838	122.941	0	122.941	-122.941	0	0.00273639
200836_s_at	MAP4	grey	126.862	112.531	14.3312	98.1994	0.00277634	0.00282367	136.161	0	136.161	-136.161	0	0.00303065
200837_at	BCAP31	grey	109.651	96.9813	12.6694	84.3119	0.00239271	0.00244059	124.049	0	124.049	-124.049	0	0.00276106
200838_at	CTSB	grey	95.5716	86.6222	8.94943	77.6728	0.00213713	0.00212722	115.836	0	115.836	-115.836	0	0.00257826
200839_s_at	CTSB	grey	126.056	106.117	19.9383	86.179	0.00261811	0.00280572	139.424	0	139.424	-139.424	0	0.00310328
200840_at	KARS	grey	122.174	107.261	14.913	92.3479	0.00264633	0.00271933	133.95	0	133.95	-133.95	0	0.00298144
200841_s_at	EPRS	grey	130.524	112.291	18.2328	94.058	0.00277042	0.00290517	141.868	0	141.868	-141.868	0	0.00315769
200842_s_at	EPRS	white	117.572	3.5067	114.065	-110.559	0.0796977	0.0026169	127.239	1.54861	125.69	-124.142	0.0351957	0.00283206
200843_s_at	EPRS	grey	102.189	87.7685	14.4207	73.3478	0.00216541	0.00227451	121.726	0	121.726	-121.726	0	0.00270936
200844_s_at	PRDX6	pink	142.576	7.71978	134.856	-127.136	0.0622563	0.00317343	157.965	2.91693	155.048	-152.131	0.0235236	0.00351596
200845_s_at	PRDX6	pink	152.453	9.37215	143.081	-133.708	0.0755819	0.00339327	168.953	3.0623	165.891	-162.829	0.024696	0.00376054
200846_s_at	PPP1CA	grey	136.527	114.565	21.9627	92.6019	0.00282652	0.0030388	151.309	0	151.309	-151.309	0	0.00336781
200847_s_at	TMEM66	grey	121.811	107.982	13.8287	94.1535	0.00266412	0.00271125	133.219	0	133.219	-133.219	0	0.00296517
200848_at	AHCYL1	grey	147.457	116.406	31.0516	85.354	0.00287194	0.00328208	163.687	0	163.687	-163.687	0	0.00364333
200849_s_at	AHCYL1	pink	191.342	8.85402	182.488	-173.634	0.0714034	0.00425885	221.65	3.22227	218.428	-215.206	0.025986	0.00493345
200850_s_at	AHCYL1	pink	151.475	6.49922	144.975	-138.476	0.0524131	0.0033715	169.047	2.67862	166.368	-163.69	0.0216018	0.00376262
200851_s_at	KIAA0174	grey	142.547	119.805	22.7413	97.0642	0.00295583	0.00317278	156.748	0	156.748	-156.748	0	0.00348888
200852_x_at	GNB2	grey	106.767	96.0699	10.6975	85.3724	0.00237022	0.00237641	118.933	0	118.933	-118.933	0	0.00264718
200853_at	H2AFZ	magenta	178.408	4.17141	174.237	-170.065	0.0365913	0.00397098	207.697	2.3368	205.361	-203.024	0.0204983	0.00462289
200854_at	NCOR1	grey	132.893	116.851	16.0425	100.808	0.00288292	0.00295791	144.925	0	144.925	-144.925	0	0.00322572
200855_at	NCOR1	blue	189.954	31.6533	158.301	-126.648	0.0249829	0.00422798	220.515	16.3144	204.201	-187.886	0.0128764	0.00490819
200856_x_at	NCOR1	grey	120.148	104.525	15.6239	88.9007	0.00257882	0.00267424	134.758	0	134.758	-134.758	0	0.00299942
200857_s_at	NCOR1	grey	100.689	86.3187	14.3707	71.948	0.00212964	0.00224113	123.485	0	123.485	-123.485	0	0.00274851
200858_s_at	RPS8	grey	116.589	104.563	12.0257	92.5375	0.00257977	0.00259501	127.719	0	127.719	-127.719	0	0.00284274
200859_x_at	FLNA	grey	98.1962	87.2057	10.9905	76.2152	0.00215153	0.00218564	118.384	0	118.384	-118.384	0	0.00263497
200860_s_at	CNOT1	darkgreen	170.064	5.84054	164.224	-158.383	0.0679132	0.00378526	192.28	2.21083	190.069	-187.858	0.0257074	0.00427973
200861_at	CNOT1	blue	154.957	30.1358	124.821	-94.6856	0.0237851	0.00344901	179.385	17.1164	162.268	-145.152	0.0135094	0.00399271
200862_at	DHCR24	grey	123.963	106.709	17.2548	89.4537	0.0026327	0.00275916	137.732	0	137.732	-137.732	0	0.00306562
200863_s_at	RAB11A	blue	163.215	26.7315	136.483	-109.752	0.0210982	0.0036328	188.028	15.3038	172.724	-157.421	0.0120787	0.0041851
200864_s_at	RAB11A	grey	136.129	119.101	17.0281	102.073	0.00293845	0.00302994	146.648	0	146.648	-146.648	0	0.00326407
200865_at	EIF3F	grey	85.7769	79.8351	5.94173	73.8934	0.00196968	0.00190921	110.202	0	110.202	-110.202	0	0.00245287
200866_s_at	PSAP	grey	105.317	96.5973	8.71928	87.878	0.00238324	0.00234412	121.181	0	121.181	-121.181	0	0.00269723
200867_at	RNF114	grey	135.764	107.855	27.9086	79.9468	0.002661	0.00302182	152.443	0	152.443	-152.443	0	0.00339306
200868_s_at	RNF114	grey	128.806	112.565	16.2414	96.3232	0.00277718	0.00286694	139.717	0	139.717	-139.717	0	0.00310979
200869_at	RPL18A /// RPL18AP3	green	184.867	24.5316	160.335	-135.804	0.105286	0.00411474	208.896	6.71275	202.184	-195.471	0.0288101	0.00464958
200870_at	STRAP	grey	122.675	109.253	13.4225	95.8305	0.00269548	0.00273049	132.976	0	132.976	-132.976	0	0.00295975
200871_s_at	PSAP	grey	138.99	115.078	23.9117	91.1664	0.00283919	0.00309361	153.176	0	153.176	-153.176	0	0.00340938
200872_at	S100A10	grey	109.989	98.2113	11.7779	86.4334	0.00242306	0.00244812	122.669	0	122.669	-122.669	0	0.00273034
200873_s_at	CCT8	grey	129.68	114.821	14.8593	99.9617	0.00283285	0.0028864	140.919	0	140.919	-140.919	0	0.00313655
200874_s_at	NOP56	grey	116.929	106.533	10.3956	96.1374	0.00262837	0.00260258	127.273	0	127.273	-127.273	0	0.00283283
200875_s_at	NOP56	grey	109.289	102.96	6.32952	96.6303	0.00254021	0.00243254	119.914	0	119.914	-119.914	0	0.00266903
200876_s_at	PSMB1	grey	152.616	118.744	33.8723	84.8717	0.00292963	0.00339691	172.965	0	172.965	-172.965	0	0.00384983
200877_at	CCT4	blue	202.173	31.157	171.016	-139.859	0.0245912	0.00449993	233.682	15.8499	217.832	-201.982	0.0125098	0.00520125
200878_at	EPAS1	grey	132.751	120.912	11.8385	109.074	0.00298314	0.00295475	141.237	0	141.237	-141.237	0	0.00314363
200879_s_at	EPAS1	grey	107.249	99.0406	8.20808	90.8325	0.00244352	0.00238712	119.065	0	119.065	-119.065	0	0.00265012
200880_at	DNAJA1	blue	259.953	96.7893	163.163	-66.3739	0.0763925	0.00578598	323.474	37.5415	285.932	-248.391	0.0296302	0.00719983
200881_s_at	DNAJA1	blue	250.169	96.18	153.989	-57.8092	0.0759116	0.00556823	310.093	37.0766	273.016	-235.939	0.0292633	0.00690199
200882_s_at	PSMD4	grey	103.147	92.189	10.9579	81.231	0.00227447	0.00229583	119.353	0	119.353	-119.353	0	0.00265655
200883_at	UQCRC2	grey	121.057	104.178	16.8796	87.2982	0.00257026	0.00269447	136.426	0	136.426	-136.426	0	0.00303654
200884_at	CKB	grey	159.571	120.058	39.5133	80.5443	0.00296204	0.0035517	183.536	0	183.536	-183.536	0	0.00408511
200885_at	RHOC	ivory	191.77	2.99621	188.774	-185.778	0.0966519	0.00426839	215.916	1.55463	214.361	-212.806	0.0501493	0.00480581
200886_s_at	PGAM1	grey	129.242	116.941	12.301	104.64	0.00288515	0.00287664	139.344	0	139.344	-139.344	0	0.00310151
200887_s_at	STAT1	darkolivegreen	167.436	4.19045	163.246	-159.056	0.102206	0.00372677	190.792	1.62695	189.165	-187.538	0.0396818	0.00424662
200888_s_at	RPL23	green	149.927	9.23825	140.689	-131.451	0.0396491	0.00333705	166.428	3.872	162.556	-158.684	0.016618	0.00370433
200889_s_at	SSR1	grey	104.387	93.2262	11.161	82.0652	0.00230007	0.00232343	120.4	0	120.4	-120.4	0	0.00267985
200890_s_at	SSR1	blue	182.109	31.5565	150.552	-118.995	0.0249065	0.00405334	211.236	16.4025	194.833	-178.431	0.0129459	0.00470165
200891_s_at	SSR1	grey	136.28	119.797	16.4833	103.314	0.00295561	0.0030333	147.841	0	147.841	-147.841	0	0.00329061
200892_s_at	TRA2B	grey	109.849	99.8464	10.0027	89.8437	0.0024634	0.002445	121.889	0	121.889	-121.889	0	0.002713
200893_at	TRA2B	grey	86.2426	77.6065	8.63607	68.9705	0.0019147	0.00191957	113.73	0	113.73	-113.73	0	0.00253138
200894_s_at	FKBP4	blue	236.484	82.2578	154.226	-71.9687	0.0649232	0.00526363	291.669	32.7379	258.931	-226.193	0.0258389	0.00649192
200895_s_at	FKBP4	blue	191.492	55.0715	136.421	-81.3493	0.0434661	0.0042622	229.42	24.5722	204.848	-180.276	0.019394	0.00510639
200896_x_at	HDGF	grey	98.0639	91.8403	6.22359	85.6167	0.00226587	0.00218269	114.829	0	114.829	-114.829	0	0.00255586
200897_s_at	PALLD	grey	114.992	99.6631	15.3284	84.3347	0.00245887	0.00255946	128.813	0	128.813	-128.813	0	0.0028671
200898_s_at	MGEA5	grey	131.451	116.032	15.4194	100.612	0.00286272	0.00292582	143.654	0	143.654	-143.654	0	0.00319743
200899_s_at	MGEA5	grey	131.683	113.219	18.4637	94.7555	0.00279333	0.00293098	144.212	0	144.212	-144.212	0	0.00320985
200900_s_at	M6PR	grey	103.265	88.8899	14.375	74.5149	0.00219308	0.00229845	125.282	0	125.282	-125.282	0	0.0027885
200901_s_at	M6PR	grey	123.872	99.1573	24.715	74.4423	0.0024464	0.00275713	142.082	0	142.082	-142.082	0	0.00316244
200902_at	2016-09-15	grey	114.199	105.568	8.63063	96.9376	0.00260457	0.00254182	124.398	0	124.398	-124.398	0	0.00276884
200903_s_at	AHCY	grey	91.1847	84.7936	6.39116	78.4024	0.00209202	0.00202957	111.513	0	111.513	-111.513	0	0.00248203
200904_at	HLA-E	grey	128.378	111.716	16.6617	95.0545	0.00275625	0.00285741	140.113	0	140.113	-140.113	0	0.00311861
200905_x_at	HLA-E	grey	122.322	105.956	16.366	89.59	0.00261413	0.00272262	133.883	0	133.883	-133.883	0	0.00297994
200906_s_at	PALLD	grey	143.816	117.926	25.89	92.0363	0.00290946	0.00320104	159.62	0	159.62	-159.62	0	0.0035528
200907_s_at	PALLD	darkmagenta	131.029	12.4131	118.615	-106.202	0.0235097	0.00291641	143.764	6.57014	137.194	-130.624	0.0124434	0.00319988
200908_s_at	RPLP2	grey	90.8071	81.5323	9.2747	72.2576	0.00201155	0.00202117	115.4	0	115.4	-115.4	0	0.00256855
200909_s_at	RPLP2	grey	112.491	92.5963	19.8947	72.7016	0.00228452	0.00250381	129.611	0	129.611	-129.611	0	0.00288486
200910_at	CCT3	blue	214.665	64.8325	149.833	-85.0003	0.0511701	0.00477798	259.224	27.8025	231.422	-203.619	0.0219436	0.00576977
200911_s_at	TACC1	grey	91.4406	84.5365	6.90405	77.6325	0.00208567	0.00203527	111.783	0	111.783	-111.783	0	0.00248805
200912_s_at	EIF4A2	grey	126.702	112.261	14.4414	97.8192	0.00276968	0.00282011	136.404	0	136.404	-136.404	0	0.00303606
200913_at	PPM1G	grey	85.0928	76.9069	8.1859	68.721	0.00189744	0.00189398	112.743	0	112.743	-112.743	0	0.00250941
200914_x_at	KTN1	grey	126.991	111.968	15.0233	96.9444	0.00276245	0.00282655	138.535	0	138.535	-138.535	0	0.00308349
200915_x_at	KTN1	grey	116.74	104.57	12.1697	92.4008	0.00257995	0.00259838	130.223	0	130.223	-130.223	0	0.00289848
200916_at	TAGLN2	lightcyan	119.973	4.96487	115.008	-110.043	0.0424348	0.00267034	131.934	2.23256	129.701	-127.469	0.0190817	0.00293656
200917_s_at	SRPR	grey	88.5066	80.147	8.35965	71.7873	0.00197737	0.00196997	112.821	0	112.821	-112.821	0	0.00251115
200918_s_at	SRPR	blue	155.743	30.8651	124.878	-94.0131	0.0243608	0.00346651	182.58	17.393	165.187	-147.794	0.0137277	0.00406384
200919_at	PHC2	grey	117.605	97.0848	20.52	76.5648	0.00239526	0.00261763	136.397	0	136.397	-136.397	0	0.00303589
200920_s_at	BTG1	violet	177.017	2.75027	174.266	-171.516	0.0654827	0.00394001	201.984	1.58146	200.403	-198.822	0.0376538	0.00449574
200921_s_at	BTG1	blue	215.367	38.6176	176.75	-138.132	0.0304796	0.00479361	252.508	19.8217	232.687	-212.865	0.0156446	0.00562029
200922_at	KDELR1	grey	114.882	99.1153	15.7663	83.349	0.00244536	0.00255702	129.698	0	129.698	-129.698	0	0.00288681
200923_at	LGALS3BP	grey	142.598	116.945	25.6534	91.2913	0.00288525	0.00317393	157.718	0	157.718	-157.718	0	0.00351047
200924_s_at	SLC3A2	grey	128.886	110.785	18.1006	92.6845	0.00273327	0.00286872	140.313	0	140.313	-140.313	0	0.00312307
200925_at	COX6A1	grey	131.463	109.06	22.4029	86.6571	0.00269071	0.00292608	144.757	0	144.757	-144.757	0	0.00322197
200926_at	RPS23	green	130.175	21.9584	108.216	-86.2578	0.094242	0.0028974	146.149	6.3499	139.799	-133.449	0.0272528	0.00325297
200927_s_at	RAB14	grey	98.3183	87.0492	11.2691	75.7801	0.00214767	0.00218835	119.707	0	119.707	-119.707	0	0.00266443
200928_s_at	RAB14	grey	116.865	104.822	12.043	92.7788	0.00258615	0.00260116	127.768	0	127.768	-127.768	0	0.00284384
200929_at	TMED10	pink	176.55	8.38059	168.17	-159.789	0.0675854	0.00392963	196.53	3.28172	193.249	-189.967	0.0264655	0.00437434
200930_s_at	VCL	grey	90.5573	86.1716	4.38566	81.786	0.00212601	0.00201561	109.051	0	109.051	-109.051	0	0.00242724
200931_s_at	VCL	grey	99.2231	91.4682	7.75493	83.7132	0.00225669	0.00220849	115.062	0	115.062	-115.062	0	0.00256104
200932_s_at	DCTN2	grey	124.843	102.974	21.8692	81.1044	0.00254055	0.00277873	142.266	0	142.266	-142.266	0	0.00316652
200933_x_at	RPS4X	green	152.407	20.361	132.046	-111.684	0.0873864	0.00339224	169.796	5.93522	163.861	-157.926	0.025473	0.0037793
200934_at	DEK	grey	102.902	92.9171	9.98468	82.9325	0.00229244	0.00229037	119.772	0	119.772	-119.772	0	0.00266586
200935_at	CALR	grey	110.014	100.201	9.81285	90.3886	0.00247216	0.00244868	122.417	0	122.417	-122.417	0	0.00272475
200936_at	RPL8	green	181.514	18.9	162.614	-143.714	0.0811159	0.00404011	205.872	5.75427	200.118	-194.363	0.0246964	0.00458226
200937_s_at	RPL5	green	165.335	15.6833	149.652	-133.968	0.0673102	0.00368	185.454	4.95265	180.502	-175.549	0.021256	0.00412781
200938_s_at	RERE	grey	104.073	96.2523	7.82086	88.4315	0.00237472	0.00231644	117.017	0	117.017	-117.017	0	0.00260453
200939_s_at	RERE	grey	104.634	86.8873	17.7465	69.1408	0.00214367	0.00232892	124.32	0	124.32	-124.32	0	0.0027671
200940_s_at	RERE	grey	146.074	122.711	23.3631	99.3476	0.0030275	0.00325129	160.86	0	160.86	-160.86	0	0.00358038
200941_at	HSBP1	grey	147.809	119.603	28.2064	91.3962	0.00295082	0.00328991	166.607	0	166.607	-166.607	0	0.00370831
200942_s_at	HSBP1	blue	142.422	29.5642	112.858	-83.2935	0.023334	0.00317	168.399	17.631	150.768	-133.137	0.0139155	0.00374819
200943_at	HMGN1	grey	122.225	108.084	14.1411	93.9426	0.00266663	0.00272046	134.397	0	134.397	-134.397	0	0.0029914
200944_s_at	HMGN1	grey	136.927	117.356	19.5701	97.7863	0.0028954	0.00304769	150.666	0	150.666	-150.666	0	0.00335349
200945_s_at	SEC31A	grey	124.007	113.137	10.8704	102.267	0.0027913	0.00276014	132.819	0	132.819	-132.819	0	0.00295626
200946_x_at	GLUD1	grey	125.767	112.313	13.4547	98.858	0.00277096	0.00279931	134.784	0	134.784	-134.784	0	0.003
200947_s_at	GLUD1	grey	125.082	104.184	20.8977	83.2866	0.00257042	0.00278405	138.106	0	138.106	-138.106	0	0.00307395
200948_at	MLF2	grey	105.405	89.5334	15.8711	73.6623	0.00220896	0.00234608	122.222	0	122.222	-122.222	0	0.0027204
200949_x_at	RPS20	green	176.064	27.2468	148.817	-121.57	0.116939	0.0039188	202.793	7.12664	195.666	-188.539	0.0305864	0.00451372
200950_at	ARPC1A	grey	119.097	107.939	11.1582	96.7805	0.00266305	0.00265084	131.6	0	131.6	-131.6	0	0.00292914
200951_s_at	CCND2	grey	122.883	113.634	9.249	104.385	0.00280355	0.0027351	131.108	0	131.108	-131.108	0	0.00291817
200952_s_at	CCND2	grey	101.758	92.7089	9.04956	83.6594	0.0022873	0.00226492	117.352	0	117.352	-117.352	0	0.00261199
200953_s_at	CCND2	grey	119.975	109.296	10.6785	98.6177	0.00269654	0.00267038	129.861	0	129.861	-129.861	0	0.00289041
200954_at	ATP6V0C	grey	129.549	109.556	19.9923	89.564	0.00270296	0.00288347	142.553	0	142.553	-142.553	0	0.00317293
200955_at	IMMT	grey	108.333	99.6595	8.67382	90.9856	0.00245878	0.00241126	120.672	0	120.672	-120.672	0	0.0026859
200956_s_at	SSRP1	grey	121.765	104.095	17.6695	86.4257	0.00256822	0.00271022	136.938	0	136.938	-136.938	0	0.00304794
200957_s_at	SSRP1	grey	119.669	107.907	11.7616	96.1456	0.00266227	0.00266357	129.839	0	129.839	-129.839	0	0.00288995
200958_s_at	SDCBP	grey	121.861	95.8395	26.0211	69.8184	0.00236454	0.00271235	141.417	0	141.417	-141.417	0	0.00314763
200959_at	FUS	grey	107.499	89.375	18.1236	71.2514	0.00220505	0.00239269	128.874	0	128.874	-128.874	0	0.00286846
200960_x_at	CLTA	grey	132.343	110.842	21.5007	89.3415	0.00273469	0.00294567	146.961	0	146.961	-146.961	0	0.00327104
200961_at	SEPHS2	grey	122.808	110.425	12.3829	98.0421	0.00272439	0.00273344	133.241	0	133.241	-133.241	0	0.00296564
200962_at	RPL31	grey	124.184	102.62	21.5637	81.0564	0.00253183	0.00276406	141.417	0	141.417	-141.417	0	0.00314764
200963_x_at	RPL31	green	175.546	32.75	142.796	-110.046	0.140558	0.00390728	197.378	7.84202	189.536	-181.694	0.0336567	0.00439321
200964_at	UBA1	grey	129.156	113.363	15.7927	97.5706	0.00279688	0.00287473	140.842	0	140.842	-140.842	0	0.00313483
200965_s_at	ABLIM1	grey	137.99	118.898	19.0918	99.8066	0.00293344	0.00307136	150.252	0	150.252	-150.252	0	0.0033443
200966_x_at	ALDOA	royalblue	155.827	7.311	148.516	-141.205	0.140596	0.00346837	175.27	2.00689	173.263	-171.257	0.0385941	0.00390114
200967_at	PPIB	grey	125.023	102.35	22.6724	79.6777	0.00252517	0.00278273	141.5	0	141.5	-141.5	0	0.00314948
200968_s_at	PPIB	grey	135.21	113.441	21.7688	91.6722	0.0027988	0.00300948	148.867	0	148.867	-148.867	0	0.00331346
200969_at	SERP1	grey	125.492	110.444	15.0478	95.3962	0.00272486	0.00279318	137.743	0	137.743	-137.743	0	0.00306586
200970_s_at	SERP1	grey	94.7315	88.3408	6.39065	81.9502	0.00217953	0.00210852	112.355	0	112.355	-112.355	0	0.00250078
200971_s_at	SERP1	grey	129.941	103.467	26.4742	76.9925	0.00255272	0.00289221	148.303	0	148.303	-148.303	0	0.0033009
200972_at	TSPAN3	grey	107.552	97.2275	10.3247	86.9028	0.00239878	0.00239388	120.306	0	120.306	-120.306	0	0.00267774
200973_s_at	TSPAN3	lightgreen	156.276	7.84508	148.431	-140.586	0.0792432	0.00347837	171.286	2.54643	168.74	-166.193	0.0257216	0.00381245
200974_at	ACTA2	grey	110.262	101.355	8.90704	92.4482	0.00250062	0.0024542	120.192	0	120.192	-120.192	0	0.00267522
200975_at	PPT1	grey	115.019	99.1133	15.9057	83.2075	0.00244531	0.00256007	129.805	0	129.805	-129.805	0	0.00288917
200976_s_at	TAX1BP1	steelblue	140.015	2.21108	137.804	-135.593	0.0514205	0.00311644	157.199	1.49463	155.704	-154.209	0.0347589	0.0034989
200977_s_at	TAX1BP1	grey	107.837	95.4275	12.4099	83.0176	0.00235437	0.00240023	122.224	0	122.224	-122.224	0	0.00272044
200978_at	MDH1	lightgreen	157.337	11.2378	146.099	-134.862	0.113513	0.00350198	170.631	3.02095	167.61	-164.589	0.0305147	0.00379788
200979_at	PDHA1	grey	139.296	117.746	21.5499	96.1959	0.00290501	0.00310042	153.53	0	153.53	-153.53	0	0.00341725
200980_s_at	PDHA1	lightcyan1	134.758	1.21523	133.543	-132.328	0.0379758	0.00299943	144.222	1.30068	142.921	-141.62	0.0406462	0.00321006
200981_x_at	GNAS	grey	118.33	106.858	11.4724	95.3853	0.00263638	0.00263377	128.722	0	128.722	-128.722	0	0.00286508
200982_s_at	ANXA6	blue	167.912	32.5819	135.33	-102.748	0.0257158	0.00373735	196.434	17.7408	178.693	-160.953	0.0140022	0.0043722
200983_x_at	CD59	grey	139.018	110.996	28.0219	82.9741	0.00273848	0.00309424	156.857	0	156.857	-156.857	0	0.0034913
200984_s_at	CD59	grey	136.154	114.227	21.9276	92.2989	0.00281818	0.0030305	151.394	0	151.394	-151.394	0	0.0033697
200985_s_at	CD59	grey	124.566	107.392	17.1733	90.2192	0.00264957	0.00277256	136.268	0	136.268	-136.268	0	0.00303302
200986_at	SERPING1	lightcyan	131.65	10.8568	120.793	-109.937	0.0927931	0.00293025	144.02	3.10611	140.914	-137.808	0.026548	0.00320558
200987_x_at	PSME3	grey	100.92	92.2564	8.66345	83.593	0.00227614	0.00224626	116.253	0	116.253	-116.253	0	0.00258753
200988_s_at	PSME3	grey	138.441	110.437	28.0039	82.4335	0.0027247	0.0030814	153.38	0	153.38	-153.38	0	0.0034139
200989_at	HIF1A	grey	122.661	104.816	17.8443	86.9721	0.00258602	0.00273016	135.964	0	135.964	-135.964	0	0.00302627
200990_at	TRIM28	grey	112.83	103.487	9.34305	94.1438	0.00255321	0.00251135	123.907	0	123.907	-123.907	0	0.0027579
200991_s_at	SNX17	blue	213.25	56.3766	156.873	-100.497	0.0444961	0.00474648	254.599	25.1172	229.481	-204.364	0.0198241	0.00566681
200992_at	IPO7	grey	141.863	118.267	23.5961	94.6706	0.00291786	0.00315756	156.564	0	156.564	-156.564	0	0.00348478
200993_at	IPO7	grey	116.091	103.959	12.1316	91.8277	0.00256487	0.00258393	127.571	0	127.571	-127.571	0	0.00283944
200994_at	IPO7	grey	127.73	108.488	19.2418	89.2461	0.0026766	0.00284299	141.817	0	141.817	-141.817	0	0.00315653
200995_at	IPO7	grey	108.793	99.9781	8.81451	91.1636	0.00246664	0.00242149	121.181	0	121.181	-121.181	0	0.00269722
200996_at	ACTR3	grey	117.451	100.725	16.7259	83.9991	0.00248507	0.0026142	133.832	0	133.832	-133.832	0	0.00297882
200997_at	RBM14 /// RBM4	blue	256.602	82.6174	173.985	-91.3676	0.0652071	0.00571142	316.739	33.2397	283.5	-250.26	0.0262349	0.00704993
200998_s_at	CKAP4	grey	134.543	110.771	23.7716	86.9995	0.00273293	0.00299463	149.259	0	149.259	-149.259	0	0.00332218
200999_s_at	CKAP4	darkmagenta	157.066	18.4459	138.62	-120.174	0.0349354	0.00349594	176.454	7.85072	168.604	-160.753	0.0148688	0.00392749
201000_at	AARS	grey	99.6446	90.1958	9.44882	80.747	0.0022253	0.00221787	117.205	0	117.205	-117.205	0	0.00260873
201001_s_at	TMEM189-UBE2V1 /// UBE2V1	grey	124.893	113.647	11.2461	102.401	0.00280387	0.00277984	134.337	0	134.337	-134.337	0	0.00299004
201002_s_at	TMEM189-UBE2V1 /// UBE2V1	grey	161.43	125.588	35.8426	89.7451	0.00309848	0.00359309	181.92	0	181.92	-181.92	0	0.00404915
201003_x_at	RNPEP /// TMEM189 /// TMEM189-UBE2V1 /// UBE2V1	grey	133.126	111.84	21.2861	90.5539	0.0027593	0.0029631	149.133	0	149.133	-149.133	0	0.00331938
201004_at	SSR4	blue	162.013	24.5176	137.495	-112.978	0.0193509	0.00360605	185.911	14.8604	171.05	-156.19	0.0117288	0.00413797
201005_at	CD9	grey	167.829	126.923	40.9058	86.017	0.00313142	0.0037355	189.696	0	189.696	-189.696	0	0.00422221
201006_at	PRDX2	grey	100.288	92.2446	8.04297	84.2016	0.00227585	0.00223218	115.065	0	115.065	-115.065	0	0.00256111
201007_at	HADHB	pink	168.154	16.3436	151.811	-135.467	0.131803	0.00374275	190.315	4.02777	186.287	-182.259	0.032482	0.00423599
201008_s_at	TXNIP	grey	107.718	92.7884	14.9294	77.859	0.00228926	0.00239756	124.334	0	124.334	-124.334	0	0.00276741
201009_s_at	TXNIP	grey	129.117	104.087	25.0302	79.0568	0.00256802	0.00287387	143.35	0	143.35	-143.35	0	0.00319066
201010_s_at	TXNIP	grey	155.826	118.477	37.3496	81.1273	0.00292304	0.00346836	173.028	0	173.028	-173.028	0	0.00385122
201011_at	RPN1	grey	102.942	93.1304	9.812	83.3184	0.0022977	0.00229128	118.112	0	118.112	-118.112	0	0.00262891
201012_at	ANXA1	darkmagenta	163.329	18.099	145.23	-127.131	0.0342785	0.00363536	181.588	7.82459	173.764	-165.939	0.0148193	0.00404176
201013_s_at	PAICS	grey	142.734	112.015	30.7186	81.2968	0.00276363	0.00317695	159.914	0	159.914	-159.914	0	0.00355933
201014_s_at	PAICS	grey	104.227	97.0967	7.13064	89.9661	0.00239556	0.00231987	115.703	0	115.703	-115.703	0	0.00257529
201015_s_at	JUP	yellow	158.821	12.5119	146.309	-133.797	0.0398468	0.003535	175.586	5.3846	170.201	-164.817	0.0171484	0.00390816
201016_at	EIF1AX	grey	145.039	117.997	27.042	90.9546	0.0029112	0.00322825	160.436	0	160.436	-160.436	0	0.00357097
201017_at	EIF1AX	grey	114.527	95.3398	19.1873	76.1525	0.00235221	0.00254913	133.984	0	133.984	-133.984	0	0.00298219
201018_at	EIF1AX	grey	149.539	118.319	31.2206	87.0981	0.00291914	0.00332842	169.373	0	169.373	-169.373	0	0.00376989
201019_s_at	EIF1AX	grey	91.241	84.0065	7.23456	76.7719	0.0020726	0.00203083	113.04	0	113.04	-113.04	0	0.00251601
201020_at	YWHAH	lightgreen	112.204	11.9298	100.274	-88.3444	0.120503	0.00249742	126.654	3.06437	123.589	-120.525	0.0309532	0.00281904
201021_s_at	DSTN	grey	115.956	105.385	10.5712	94.8137	0.00260004	0.00258093	127.927	0	127.927	-127.927	0	0.00284738
201022_s_at	DSTN	grey	175.676	145.183	30.4922	114.691	0.00358195	0.00391016	194.402	0	194.402	-194.402	0	0.00432696
201023_at	TAF7	midnightblue	172.033	3.58702	168.446	-164.859	0.0560472	0.00382908	199.019	1.88513	197.134	-195.249	0.0294552	0.00442974
201024_x_at	EIF5B	grey	122.595	107.471	15.1241	92.3465	0.0026515	0.0027287	133.125	0	133.125	-133.125	0	0.00296308
201025_at	EIF5B	grey	122.055	105.53	16.5246	89.0056	0.00260363	0.00271668	134.987	0	134.987	-134.987	0	0.00300453
201026_at	EIF5B	grey	91.2363	83.6639	7.57237	76.0916	0.00206414	0.00203072	112.71	0	112.71	-112.71	0	0.00250867
201027_s_at	EIF5B	grey	115.772	101.831	13.9413	87.8893	0.00251235	0.00257683	127.803	0	127.803	-127.803	0	0.00284462
201028_s_at	CD99	ivory	183.719	2.76997	180.949	-178.179	0.0893538	0.0040892	205.669	1.48993	204.179	-202.689	0.0480624	0.00457774
201029_s_at	CD99	ivory	198.013	2.32675	195.686	-193.36	0.0750564	0.00440734	227.316	1.48667	225.83	-224.343	0.0479572	0.00505957
201030_x_at	LDHB	grey	131.254	116.545	14.7099	101.835	0.00287537	0.00292144	141.151	0	141.151	-141.151	0	0.00314171
201031_s_at	HNRNPH1	grey	114.978	100.341	14.6378	85.7029	0.00247559	0.00255917	129.463	0	129.463	-129.463	0	0.00288156
201032_at	BLCAP	darkmagenta	175.82	28.1516	147.668	-119.516	0.0533174	0.00391336	198.34	9.80664	188.534	-178.727	0.0185732	0.00441462
201033_x_at	RPLP0	green	221.792	35.0043	186.788	-151.784	0.150233	0.00493662	261.449	8.86602	252.583	-243.717	0.0380516	0.00581929
201034_at	ADD3	pink	124.822	5.37442	119.448	-114.073	0.0433421	0.00277827	136.867	2.52076	134.346	-131.825	0.0203287	0.00304636
201035_s_at	HADH	grey	104.246	91.0191	13.2268	77.7923	0.00224561	0.00232029	123.338	0	123.338	-123.338	0	0.00274524
201036_s_at	HADH	grey	126.354	110.665	15.6886	94.9766	0.00273032	0.00281236	137.096	0	137.096	-137.096	0	0.00305146
201037_at	PFKP	blue	196.349	41.8595	154.489	-112.63	0.0330383	0.0043703	229.477	19.9532	209.524	-189.57	0.0157484	0.00510766
201038_s_at	ANP32A	blue	186.595	47.2779	139.318	-92.0396	0.0373148	0.00415321	221.254	22.1697	199.085	-176.915	0.0174978	0.00492464
201039_s_at	RAD23A	grey	91.8565	84.8854	6.9711	77.9143	0.00209428	0.00204453	112.2	0	112.2	-112.2	0	0.00249732
201040_at	GNAI2	grey	108.479	98.5604	9.91821	88.6422	0.00243167	0.0024145	121.393	0	121.393	-121.393	0	0.00270194
201041_s_at	DUSP1	grey	116.534	101.192	15.3426	85.8492	0.00249659	0.0025938	128.618	0	128.618	-128.618	0	0.00286276
201042_at	TGM2	lightcyan	118.156	8.88663	109.27	-100.383	0.0759541	0.0026299	131.079	2.8167	128.263	-125.446	0.0240744	0.00291754
201043_s_at	ANP32A	grey	114.404	99.6629	14.7409	84.922	0.00245887	0.00254638	128.15	0	128.15	-128.15	0	0.00285235
201044_x_at	DUSP1	grey	92.0078	84.6739	7.33394	77.3399	0.00208906	0.00204789	110.659	0	110.659	-110.659	0	0.00246303
201045_s_at	RAB6A	grey	118.04	105.199	12.8414	92.3571	0.00259544	0.00262731	130.617	0	130.617	-130.617	0	0.00290724
201046_s_at	RAD23A	grey	113.195	95.3352	17.8602	77.475	0.0023521	0.00251948	131.266	0	131.266	-131.266	0	0.0029217
201047_x_at	RAB6A	grey	118.534	104.283	14.2513	90.0317	0.00257286	0.00263832	130.157	0	130.157	-130.157	0	0.002897
201048_x_at	RAB6A	orange	145.122	2.94363	142.179	-139.235	0.0626303	0.00323011	161.562	1.57619	159.985	-158.409	0.0335359	0.00359601
201049_s_at	RPS18	green	153.374	25.1995	128.174	-102.975	0.108152	0.00341377	170.519	6.63649	163.882	-157.246	0.0284828	0.00379538
201050_at	PLD3	grey	132.7	110.148	22.5521	87.5959	0.00271756	0.00295362	148.986	0	148.986	-148.986	0	0.00331611
201051_at	ANP32A	grey	140.928	111.71	29.2183	82.4912	0.00275608	0.00313675	161.075	0	161.075	-161.075	0	0.00358517
201052_s_at	PSMF1	grey	91.3078	86.0627	5.24515	80.8175	0.00212333	0.00203231	110.979	0	110.979	-110.979	0	0.00247015
201053_s_at	PSMF1	grey	147.178	112.918	34.2601	78.6578	0.0027859	0.00327587	167.914	0	167.914	-167.914	0	0.00373741
201054_at	HNRNPA0	grey	124.364	111.763	12.6016	99.161	0.00275739	0.00276808	135.294	0	135.294	-135.294	0	0.00301136
201055_s_at	HNRNPA0	grey	105.523	92.5218	13.001	79.5208	0.00228269	0.00234871	123.441	0	123.441	-123.441	0	0.00274754
201056_at	GOLGB1	grey	124.42	112.646	11.7741	100.872	0.0027792	0.00276933	133.827	0	133.827	-133.827	0	0.00297869
201057_s_at	GOLGB1	grey	126.88	113.321	13.5593	99.7617	0.00279584	0.00282408	137.311	0	137.311	-137.311	0	0.00305624
201058_s_at	MYL9	grey	95.8483	89.1168	6.73153	82.3852	0.00219868	0.00213338	112.158	0	112.158	-112.158	0	0.0024964
201059_at	CTTN	grey	149.677	130.068	19.6096	110.458	0.00320901	0.00333149	162.548	0	162.548	-162.548	0	0.00361797
201060_x_at	STOM	grey	148.133	120.033	28.0998	91.9331	0.00296144	0.00329711	162.409	0	162.409	-162.409	0	0.00361487
201061_s_at	STOM	pink	167.729	12.0877	155.642	-143.554	0.0974815	0.00373329	186.88	3.55306	183.327	-179.773	0.0286537	0.00415953
201062_at	STOM	grey	110.041	98.908	11.1332	87.7749	0.00244025	0.00244928	122.046	0	122.046	-122.046	0	0.00271649
201063_at	RCN1	grey	92.6333	82.0931	10.5402	71.553	0.00202539	0.00206182	116.206	0	116.206	-116.206	0	0.00258649
201064_s_at	PABPC4	grey	112.159	96.0645	16.0941	79.9704	0.00237009	0.00249641	127.895	0	127.895	-127.895	0	0.00284667
201065_s_at	GTF2I /// GTF2IP1 /// LOC100093631	grey	134.027	102.596	31.4312	71.1649	0.00253124	0.00298316	156.089	0	156.089	-156.089	0	0.00347421
201066_at	CYC1	grey	115.113	103.025	12.0883	90.9364	0.00254181	0.00256217	127.229	0	127.229	-127.229	0	0.00283184
201067_at	PSMC2	blue	162.779	36.0312	126.748	-90.7166	0.0284382	0.00362311	190.262	18.8121	171.45	-152.638	0.0148478	0.00423482
201068_s_at	PSMC2	grey	138.272	117.114	21.1575	95.9567	0.00288943	0.00307763	153.433	0	153.433	-153.433	0	0.00341509
201069_at	MMP2	grey	103.324	95.3055	8.01882	87.2867	0.00235136	0.00229978	117.817	0	117.817	-117.817	0	0.00262236
201070_x_at	SF3B1	grey	114.231	99.0917	15.1388	83.9529	0.00244478	0.00254252	127.222	0	127.222	-127.222	0	0.00283169
201071_x_at	SF3B1	darkturquoise	190.646	3.70521	186.941	-183.236	0.0741041	0.00424337	215.268	1.7646	213.503	-211.738	0.035292	0.00479139
201072_s_at	SMARCC1	grey	127.596	113.874	13.7222	100.151	0.00280947	0.00284	135.569	0	135.569	-135.569	0	0.00301748
201073_s_at	SMARCC1	grey	95.6862	86.6024	9.08379	77.5186	0.00213664	0.00212977	115.531	0	115.531	-115.531	0	0.00257147
201074_at	SMARCC1	grey	125.6	105.218	20.3823	84.8359	0.00259593	0.00279559	139.978	0	139.978	-139.978	0	0.00311562
201075_s_at	SMARCC1	grey	111.233	96.0407	15.1923	80.8484	0.0023695	0.00247581	129.001	0	129.001	-129.001	0	0.00287128
201076_at	NHP2L1	grey	105.557	96.7386	8.81851	87.9201	0.00238672	0.00234947	119.881	0	119.881	-119.881	0	0.00266829
201077_s_at	NHP2L1	grey	149.085	128.778	20.3067	108.472	0.0031772	0.00331831	161.352	0	161.352	-161.352	0	0.00359135
201078_at	TM9SF2	grey	115.182	98.438	16.744	81.694	0.00242865	0.0025637	132.856	0	132.856	-132.856	0	0.00295708
201079_at	SYNGR2	grey	129.238	107.506	21.7323	85.7738	0.00265238	0.00287657	143.614	0	143.614	-143.614	0	0.00319653
201080_at	PIP4K2B	grey	99.6147	88.4604	11.1543	77.3061	0.00218248	0.00221721	117.037	0	117.037	-117.037	0	0.00260498
201081_s_at	PIP4K2B	darkmagenta	122.405	11.1818	111.223	-100.041	0.0211777	0.00272447	139.663	6.4246	133.239	-126.814	0.0121678	0.0031086
201082_s_at	DCTN1	grey	127.483	109.67	17.8122	91.8582	0.00270577	0.00283748	137.67	0	137.67	-137.67	0	0.00306423
201083_s_at	BCLAF1	grey	121.111	107.53	13.5813	93.9487	0.00265297	0.00269567	132.713	0	132.713	-132.713	0	0.00295389
201084_s_at	BCLAF1	violet	174.523	2.56165	171.962	-169.4	0.0609917	0.00388451	195.534	1.56912	193.965	-192.396	0.0373601	0.00435217
201085_s_at	SON	grey	102.377	93.7552	8.62213	85.1331	0.00231312	0.0022787	116.515	0	116.515	-116.515	0	0.00259336
201086_x_at	SON	grey	127.053	110.52	16.5336	93.9862	0.00272673	0.00282793	140.631	0	140.631	-140.631	0	0.00313015
201087_at	PXN	grey	84.5721	79.3149	5.25721	74.0577	0.00195685	0.00188239	110.363	0	110.363	-110.363	0	0.00245643
201088_at	KPNA2	grey	105.667	92.19	13.4766	78.7134	0.0022745	0.00235191	121.541	0	121.541	-121.541	0	0.00270524
201089_at	ATP6V1B2	grey	122.203	107.593	14.6105	92.9825	0.00265452	0.00271998	133.876	0	133.876	-133.876	0	0.00297979
201090_x_at	TUBA1B	grey	111.605	104.423	7.18208	97.2408	0.00257631	0.00248409	120.945	0	120.945	-120.945	0	0.00269198
201091_s_at	CBX3	grey	112.502	100.768	11.7346	89.0333	0.00248613	0.00250406	124.774	0	124.774	-124.774	0	0.00277719
201092_at	RBBP7	grey	90.9144	83.9883	6.9261	77.0622	0.00207215	0.00202356	112.224	0	112.224	-112.224	0	0.00249786
201093_x_at	SDHA	grey	106.381	94.3504	12.0302	82.3202	0.0023278	0.0023678	122.265	0	122.265	-122.265	0	0.00272136
201094_at	RPS29	green	161.606	21.5936	140.012	-118.419	0.0926764	0.003597	180.588	6.02723	174.561	-168.534	0.025868	0.00401951
201095_at	DAP	grey	90.976	82.9739	8.00201	74.9719	0.00204712	0.00202493	113.588	0	113.588	-113.588	0	0.00252821
201096_s_at	ARF4	grey	92.4997	82.3633	10.1364	72.2269	0.00203206	0.00205884	114.992	0	114.992	-114.992	0	0.00255948
201097_s_at	ARF4	grey	112.321	100.602	11.7193	88.8829	0.00248204	0.00250003	126.419	0	126.419	-126.419	0	0.00281381
201098_at	COPB2	grey	105.205	93.4681	11.7368	81.7313	0.00230603	0.00234163	119.596	0	119.596	-119.596	0	0.00266195
201099_at	USP9X	green	106.252	6.52323	99.7287	-93.2054	0.0279967	0.00236494	122.115	3.52072	118.594	-115.074	0.0151104	0.00271802
201100_s_at	USP9X	grey	87.9226	82.6814	5.24112	77.4403	0.00203991	0.00195697	108.782	0	108.782	-108.782	0	0.00242125
201101_s_at	BCLAF1	grey	125.584	108.316	17.2679	91.0482	0.00267236	0.00279523	139.229	0	139.229	-139.229	0	0.00309894
201102_s_at	PFKL	grey	129.628	110.569	19.0595	91.5094	0.00272794	0.00288525	143.717	0	143.717	-143.717	0	0.00319882
201103_x_at	NBPF10 /// NBPF11 /// NBPF12 /// NBPF15 /// NBPF16 /// NBPF24 /// NBPF8 /// NBPF9	grey	108.305	99.5538	8.75083	90.8029	0.00245618	0.00241063	121.359	0	121.359	-121.359	0	0.0027012
201104_x_at	NBPF1 /// NBPF10 /// NBPF11 /// NBPF12 /// NBPF14 /// NBPF15 /// NBPF16 /// NBPF24 /// NBPF8	grey	109.367	94.043	15.3239	78.7191	0.00232022	0.00243427	127.235	0	127.235	-127.235	0	0.00283197
201105_at	LGALS1	grey	125.226	110.35	14.8762	95.4737	0.00272254	0.00278726	136.074	0	136.074	-136.074	0	0.00302871
201106_at	GPX4	grey	88.4145	81.7467	6.66782	75.0789	0.00201684	0.00196792	111.822	0	111.822	-111.822	0	0.00248892
201107_s_at	THBS1	grey	90.8002	80.6414	10.1588	70.4825	0.00198957	0.00202102	117.461	0	117.461	-117.461	0	0.00261443
201108_s_at	THBS1	grey	103.614	92.1744	11.4397	80.7347	0.00227411	0.00230622	121	0	121	-121	0	0.00269319
201109_s_at	THBS1	grey	134.572	111.258	23.3142	87.9434	0.00274493	0.00299528	150.848	0	150.848	-150.848	0	0.00335755
201110_s_at	THBS1	grey	140.322	109.024	31.2983	77.7253	0.00268981	0.00312326	160.114	0	160.114	-160.114	0	0.00356379
201111_at	CSE1L	blue	216.033	36.0724	179.961	-143.889	0.0284707	0.00480844	255.532	18.4304	237.101	-218.671	0.0145465	0.00568758
201112_s_at	CSE1L	grey	126.22	108.472	17.7482	90.7237	0.0026762	0.00280939	139.097	0	139.097	-139.097	0	0.00309601
201113_at	TUFM	grey	91.8499	85.6732	6.17671	79.4965	0.00211372	0.00204438	111.546	0	111.546	-111.546	0	0.00248278
201114_x_at	PSMA7	grey	136.146	121.573	14.5727	107	0.00299944	0.00303031	145.989	0	145.989	-145.989	0	0.00324939
201115_at	POLD2	grey	116.698	96.0033	20.6945	75.3089	0.00236858	0.00259744	135.249	0	135.249	-135.249	0	0.00301034
201116_s_at	CPE	grey	113.847	103.101	10.7458	92.3549	0.00254369	0.00253398	126.473	0	126.473	-126.473	0	0.002815
201117_s_at	CPE	grey	111.844	100.981	10.8626	90.1188	0.0024914	0.0024894	125.031	0	125.031	-125.031	0	0.00278291
201118_at	PGD	grey	137.262	114.493	22.7688	91.724	0.00282475	0.00305515	152.945	0	152.945	-152.945	0	0.00340421
201119_s_at	COX8A	royalblue	172.794	4.00687	168.787	-164.78	0.0770552	0.00384602	200.881	1.82461	199.057	-197.232	0.0350886	0.00447119
201120_s_at	PGRMC1	grey	107.06	87.847	19.2131	68.6338	0.00216735	0.00238293	127.568	0	127.568	-127.568	0	0.00283938
201121_s_at	PGRMC1	grey	111.542	97.2594	14.2823	82.9771	0.00239957	0.00248268	126.76	0	126.76	-126.76	0	0.0028214
201122_x_at	EIF5A	grey	112.336	102.06	10.2761	91.7841	0.00251801	0.00250036	123.983	0	123.983	-123.983	0	0.0027596
201123_s_at	EIF5A	grey	117.106	107.073	10.0336	97.0391	0.00264168	0.00260653	126.892	0	126.892	-126.892	0	0.00282435
201124_at	ITGB5	grey	168.617	133.233	35.3836	97.8499	0.00328712	0.00375305	188.197	0	188.197	-188.197	0	0.00418886
201125_s_at	ITGB5	grey	85.9006	78.8659	7.03473	71.8312	0.00194577	0.00191196	112.188	0	112.188	-112.188	0	0.00249706
201126_s_at	MGAT1	grey	122.971	108.382	14.5894	93.7922	0.00267397	0.00273707	133.754	0	133.754	-133.754	0	0.00297708
201127_s_at	ACLY	grey	117.572	108.464	9.10817	99.3559	0.00267601	0.0026169	127.539	0	127.539	-127.539	0	0.00283875
201128_s_at	ACLY	grey	117.892	101.488	16.4045	85.0831	0.00250389	0.00262402	132.562	0	132.562	-132.562	0	0.00295055
201129_at	SRSF7	grey	144.098	115.868	28.2297	87.6385	0.00285868	0.00320731	162.436	0	162.436	-162.436	0	0.00361547
201130_s_at	CDH1	grey	90.281	83.592	6.68902	76.9029	0.00206237	0.00200946	112.189	0	112.189	-112.189	0	0.00249708
201131_s_at	CDH1	grey	126.356	107.835	18.521	89.3143	0.0026605	0.00281242	140.559	0	140.559	-140.559	0	0.00312854
201132_at	HNRNPH2	grey	136.426	118.365	18.0607	100.305	0.0029203	0.00303655	147.938	0	147.938	-147.938	0	0.00329278
201133_s_at	PJA2	grey	108.275	94.3352	13.9401	80.3951	0.00232743	0.00240997	124.769	0	124.769	-124.769	0	0.00277709
201134_x_at	COX7C	grey	115.517	103.242	12.2751	90.9669	0.00254717	0.00257116	128.522	0	128.522	-128.522	0	0.00286063
201135_at	ECHS1	grey	134.302	113.827	20.4755	93.3514	0.00280832	0.00298928	147.972	0	147.972	-147.972	0	0.00329354
201136_at	PLP2	grey	128.81	109.066	19.7441	89.3222	0.00269087	0.00286704	141.902	0	141.902	-141.902	0	0.00315843
201137_s_at	HLA-DPB1	grey	123.621	106.322	17.2988	89.0229	0.00262315	0.00275153	135.716	0	135.716	-135.716	0	0.00302074
201138_s_at	SSB	grey	110.607	98.7642	11.8429	86.9213	0.0024367	0.00246187	123.103	0	123.103	-123.103	0	0.00274
201139_s_at	SSB	grey	108.994	98.5985	10.3951	88.2034	0.00243261	0.00242596	124.09	0	124.09	-124.09	0	0.00276198
201140_s_at	RAB5C	grey	104.017	94.5927	9.42448	85.1682	0.00233378	0.0023152	116.976	0	116.976	-116.976	0	0.00260364
201141_at	GPNMB	grey	92.7324	85.162	7.57036	77.5917	0.00210111	0.00206402	112.445	0	112.445	-112.445	0	0.00250279
201142_at	EIF2S1	blue	168.981	27.175	141.806	-114.631	0.0214483	0.00376114	192.815	15.025	177.79	-162.765	0.0118587	0.00429165
201143_s_at	EIF2S1	grey	98.1987	89.2402	8.95847	80.2818	0.00220172	0.00218569	116.373	0	116.373	-116.373	0	0.00259021
201144_s_at	EIF2S1	grey	138.931	115.611	23.3198	92.2911	0.00285234	0.0030923	152.985	0	152.985	-152.985	0	0.00340512
201145_at	HAX1	grey	119.008	107.916	11.0923	96.8236	0.00266249	0.00264886	128.173	0	128.173	-128.173	0	0.00285286
201146_at	NFE2L2	grey	129.01	104.93	24.0799	80.8497	0.00258881	0.00287147	146.455	0	146.455	-146.455	0	0.00325977
201147_s_at	TIMP3	grey	93.6085	85.4966	8.11189	77.3847	0.00210936	0.00208352	111.276	0	111.276	-111.276	0	0.00247675
201148_s_at	TIMP3	grey	97.9282	92.5579	5.37026	87.1877	0.00228358	0.00217967	112.774	0	112.774	-112.774	0	0.00251011
201149_s_at	TIMP3	grey	106.161	97.5944	8.56617	89.0282	0.00240784	0.00236291	118.862	0	118.862	-118.862	0	0.00264561
201150_s_at	TIMP3	grey	117.796	107.621	10.1751	97.4455	0.0026552	0.00262188	127.203	0	127.203	-127.203	0	0.00283126
201151_s_at	MBNL1	grey	114.884	103.974	10.9093	93.0652	0.00256524	0.00255706	126.01	0	126.01	-126.01	0	0.00280472
201152_s_at	MBNL1	grey	98.3792	87.1654	11.2138	75.9516	0.00215053	0.00218971	118.983	0	118.983	-118.983	0	0.00264832
201153_s_at	MBNL1	grey	99.4654	92.0107	7.45467	84.556	0.00227008	0.00221388	114.971	0	114.971	-114.971	0	0.00255901
201154_x_at	RPL4	green	169.42	29.5902	139.83	-110.239	0.126996	0.00377092	191.995	7.27435	184.721	-177.447	0.0312204	0.0042734
201155_s_at	MFN2	grey	127.132	115.868	11.2639	104.604	0.00285868	0.00282968	136.389	0	136.389	-136.389	0	0.00303573
201156_s_at	RAB5C	grey	111.136	101.076	10.0605	91.015	0.00249372	0.00247365	123.287	0	123.287	-123.287	0	0.00274409
201157_s_at	NMT1	grey	147.493	118.906	28.5868	90.3196	0.00293364	0.00328288	163.879	0	163.879	-163.879	0	0.00364759
201158_at	NMT1	blue	213.298	45.4627	167.835	-122.372	0.0358822	0.00474755	253.381	21.3843	231.996	-210.612	0.0168779	0.00563971
201159_s_at	NMT1	grey	94.7846	87.8893	6.89527	80.994	0.00216839	0.0021097	112.994	0	112.994	-112.994	0	0.00251501
201160_s_at	CSDA	lightcyan	123.861	8.32989	115.531	-107.201	0.0711956	0.00275687	137.559	2.72923	134.83	-132.101	0.0233268	0.00306177
201161_s_at	CSDA	lightcyan	110.779	7.33425	103.445	-96.1106	0.0626859	0.0024657	127.078	2.74566	124.333	-121.587	0.0234672	0.00282849
201162_at	IGFBP7	grey	113.298	95.9289	17.3695	78.5594	0.00236674	0.00252177	128.935	0	128.935	-128.935	0	0.00286982
201163_s_at	IGFBP7	grey	105.907	94.5485	11.3581	83.1903	0.00233269	0.00235725	119.233	0	119.233	-119.233	0	0.00265387
201164_s_at	PUM1	grey	140.59	108.43	32.1594	76.2709	0.00267518	0.00312922	162.358	0	162.358	-162.358	0	0.00361375
201165_s_at	PUM1	grey	142.956	122.486	20.4699	102.016	0.00302196	0.00318189	154.662	0	154.662	-154.662	0	0.00344244
201166_s_at	PUM1	grey	115.235	101.089	14.1459	86.9427	0.00249404	0.00256487	128.523	0	128.523	-128.523	0	0.00286064
201167_x_at	ARHGDIA	grey	102.308	95.4172	6.89086	88.5264	0.00235412	0.00227716	116.265	0	116.265	-116.265	0	0.00258781
201168_x_at	ARHGDIA	grey	107.827	96.6348	11.1924	85.4424	0.00238416	0.0024	122.224	0	122.224	-122.224	0	0.00272043
201169_s_at	BHLHE40	grey	139.538	112.196	27.3418	84.8541	0.00276808	0.00310581	154.747	0	154.747	-154.747	0	0.00344433
201170_s_at	BHLHE40	grey	120.974	100.195	20.7795	79.4151	0.00247199	0.00269262	138.698	0	138.698	-138.698	0	0.00308711
201171_at	ATP6V0E1	grey	90.9577	83.257	7.70071	75.5563	0.00205411	0.00202452	112.239	0	112.239	-112.239	0	0.0024982
201172_x_at	ATP6V0E1	grey	134.689	108.241	26.4488	81.7917	0.0026705	0.00299789	148.838	0	148.838	-148.838	0	0.00331282
201173_x_at	NUDC	grey	132.721	102.53	30.1909	72.3395	0.00252962	0.00295409	150.679	0	150.679	-150.679	0	0.00335379
201174_s_at	TERF2IP	magenta	146.489	3.69997	142.789	-139.089	0.0324559	0.00326052	163.5	2.24153	161.258	-159.017	0.0196625	0.00363915
201175_at	TMX2	grey	160.298	120.618	39.6799	80.938	0.00297587	0.00356788	183.922	0	183.922	-183.922	0	0.00409371
201176_s_at	ARCN1	grey	124.738	106.445	18.2927	88.1527	0.00262621	0.0027764	138.339	0	138.339	-138.339	0	0.00307913
201177_s_at	UBA2	grey	142.915	125.452	17.4624	107.99	0.00309514	0.00318097	154.001	0	154.001	-154.001	0	0.00342774
201178_at	FBXO7	black	158.744	9.84493	148.899	-139.054	0.0431795	0.00353329	180.333	3.92224	176.41	-172.488	0.0172028	0.00401381
201179_s_at	GNAI3	grey	134.068	111.493	22.575	88.9179	0.00275074	0.00298406	148.354	0	148.354	-148.354	0	0.00330203
201180_s_at	GNAI3	grey	129.343	109.287	20.0557	89.2313	0.00269631	0.00287889	143.603	0	143.603	-143.603	0	0.00319629
201181_at	GNAI3	grey	102.862	94.3601	8.50219	85.8579	0.00232804	0.00228949	117.101	0	117.101	-117.101	0	0.00260642
201182_s_at	CHD4	grey	88.6334	82.7023	5.93116	76.7711	0.00204042	0.00197279	110.111	0	110.111	-110.111	0	0.00245083
201183_s_at	CHD4	grey	96.5713	89.0862	7.48507	81.6012	0.00219792	0.00214947	113.962	0	113.962	-113.962	0	0.00253655
201184_s_at	CHD4	grey	112.958	102.413	10.5454	91.8671	0.00252671	0.0025142	124.902	0	124.902	-124.902	0	0.00278004
201185_at	HTRA1	pink	179.059	7.20619	171.853	-164.647	0.0581145	0.00398548	204.31	3.11024	201.2	-198.09	0.0250826	0.00454751
201186_at	LRPAP1	darkmagenta	155.146	19.7345	135.412	-115.677	0.037376	0.00345322	172.779	7.88168	164.897	-157.015	0.0149274	0.00384568
201187_s_at	ITPR3	grey	103.977	95.8334	8.14363	87.6897	0.00236439	0.0023143	115.926	0	115.926	-115.926	0	0.00258025
201188_s_at	ITPR3	grey	95.1911	89.1113	6.07981	83.0315	0.00219854	0.00211875	112.277	0	112.277	-112.277	0	0.00249905
201189_s_at	ITPR3	grey	98.4876	91.5357	6.9519	84.5838	0.00225836	0.00219212	114.697	0	114.697	-114.697	0	0.0025529
201190_s_at	PITPNA	grey	121.712	107.823	13.8892	93.9336	0.00266019	0.00270905	133.68	0	133.68	-133.68	0	0.00297543
201191_at	PITPNA	grey	163.247	131.707	31.5395	100.168	0.00324946	0.00363352	182.246	0	182.246	-182.246	0	0.0040564
201192_s_at	PITPNA	grey	144.431	120.021	24.4096	95.6119	0.00296115	0.00321472	159.344	0	159.344	-159.344	0	0.00354666
201193_at	IDH1	grey	129.012	114.561	14.4518	100.109	0.00282642	0.00287153	137.065	0	137.065	-137.065	0	0.00305077
201194_at	SEPW1	grey	124.056	107.035	17.0212	90.0136	0.00264075	0.00276122	136.798	0	136.798	-136.798	0	0.00304483
201195_s_at	SLC7A5	grey	90.1295	84.4613	5.66815	78.7932	0.00208382	0.00200609	109.297	0	109.297	-109.297	0	0.00243273
201196_s_at	AMD1	grey	141.55	108.142	33.4078	74.7345	0.00266807	0.0031506	162.907	0	162.907	-162.907	0	0.00362596
201197_at	AMD1	grey	124.405	106.251	18.1543	88.0963	0.0026214	0.00276898	138.662	0	138.662	-138.662	0	0.00308633
201198_s_at	PSMD1	grey	116.185	99.1466	17.0384	82.1083	0.00244613	0.00258603	129.57	0	129.57	-129.57	0	0.00288394
201199_s_at	PSMD1	grey	100.052	89.1669	10.8854	78.2815	0.00219991	0.00222695	116.889	0	116.889	-116.889	0	0.0026017
201200_at	CREG1	grey	120.475	104.718	15.7572	88.9608	0.00258359	0.00268152	132.633	0	132.633	-132.633	0	0.00295213
201201_at	CSTB	grey	122.965	107.765	15.2	92.5646	0.00265875	0.00273692	135.519	0	135.519	-135.519	0	0.00301636
201202_at	PCNA	grey	91.1278	82.426	8.70177	73.7243	0.0020336	0.00202831	114.52	0	114.52	-114.52	0	0.00254896
201203_s_at	RRBP1	grey	107.776	97.7101	10.0658	87.6443	0.00241069	0.00239886	121.84	0	121.84	-121.84	0	0.00271189
201204_s_at	RRBP1	grey	155.096	125.566	29.5305	96.0354	0.00309794	0.00345211	171.761	0	171.761	-171.761	0	0.00382304
201205_at		grey	105.95	97.7477	8.20216	89.5456	0.00241162	0.00235821	119.389	0	119.389	-119.389	0	0.00265735
201206_s_at	RRBP1	grey	108.426	97.3581	11.0677	86.2904	0.00240201	0.00241332	120.609	0	120.609	-120.609	0	0.0026845
201207_at	TNFAIP1	grey	108.267	97.8778	10.3894	87.4883	0.00241483	0.00240979	121.277	0	121.277	-121.277	0	0.00269936
201208_s_at	TNFAIP1	grey	106.695	93.1207	13.5747	79.5459	0.00229746	0.00237481	121.432	0	121.432	-121.432	0	0.00270282
201209_at	HDAC1	grey	91.1417	82.4969	8.64486	73.852	0.00203535	0.00202862	112.683	0	112.683	-112.683	0	0.00250809
201210_at	DDX3X	grey	160.98	126.231	34.7493	91.4818	0.00311436	0.00358307	181.112	0	181.112	-181.112	0	0.00403115
201211_s_at	DDX3X	grey	121.775	105.683	16.092	89.5911	0.0026074	0.00271045	133.996	0	133.996	-133.996	0	0.00298247
201212_at	LGMN	grey	92.7485	85.8822	6.86627	79.016	0.00211888	0.00206438	111.933	0	111.933	-111.933	0	0.00249139
201213_at	PPP1R7	grey	105.054	97.4495	7.6045	89.845	0.00240426	0.00233827	117.799	0	117.799	-117.799	0	0.00262194
201214_s_at	PPP1R7	grey	131.835	111.718	20.1171	91.6012	0.0027563	0.00293437	144.195	0	144.195	-144.195	0	0.00320946
201215_at	PLS3	grey	126.754	106.068	20.686	85.3819	0.00261689	0.00282127	138.028	0	138.028	-138.028	0	0.00307221
201216_at	ERP29	grey	154.941	124.436	30.5052	93.9304	0.00307006	0.00344865	171.987	0	171.987	-171.987	0	0.00382806
201217_x_at	RPL3	green	136.893	16.4568	120.437	-103.98	0.07063	0.00304695	154.745	5.13496	149.61	-144.475	0.0220385	0.00344429
201218_at	CTBP2	grey	135.922	116.559	19.3632	97.1957	0.00287572	0.00302533	149.715	0	149.715	-149.715	0	0.00333233
201219_at	CTBP2	grey	93.0224	86.8784	6.14407	80.7343	0.00214345	0.00207048	112.376	0	112.376	-112.376	0	0.00250125
201220_x_at	CTBP2	grey	129.875	104.971	24.904	80.0667	0.00258982	0.00289073	144.951	0	144.951	-144.951	0	0.0032263
201221_s_at	SNRNP70	grey	119.297	101.022	18.2749	82.7468	0.0024924	0.00265528	133.097	0	133.097	-133.097	0	0.00296244
201222_s_at	RAD23B	grey	131.17	106.848	24.3227	82.525	0.00263613	0.00291957	149.918	0	149.918	-149.918	0	0.00333684
201223_s_at	RAD23B	grey	120.542	103.562	16.9795	86.5828	0.00255507	0.002683	134.545	0	134.545	-134.545	0	0.00299469
201224_s_at	SRRM1	grey	124.345	100.661	23.6839	76.9771	0.00248349	0.00276765	142.924	0	142.924	-142.924	0	0.00318117
201225_s_at	SRRM1	blue	129.445	15.111	114.334	-99.2233	0.0119266	0.00288117	146.06	11.8248	134.235	-122.41	0.00933293	0.00325097
201226_at	NDUFB8 /// SEC31B	grey	105.492	93.8474	11.6449	82.2025	0.00231539	0.00234803	121.222	0	121.222	-121.222	0	0.00269814
201227_s_at	NDUFB8	blue	157.22	26.7457	130.474	-103.728	0.0211094	0.00349937	180.848	15.6738	165.174	-149.5	0.0123708	0.00402528
201228_s_at	ARIH2	grey	102.857	91.1495	11.7077	79.4418	0.00224883	0.00228938	119.279	0	119.279	-119.279	0	0.00265488
201229_s_at	ARIH2	grey	113.348	98.4219	14.926	83.4959	0.00242825	0.00252288	128.178	0	128.178	-128.178	0	0.00285297
201230_s_at	ARIH2	grey	109.706	101.237	8.46897	92.7679	0.0024977	0.00244181	120.685	0	120.685	-120.685	0	0.00268619
201231_s_at	ENO1	yellow	125.599	10.8785	114.721	-103.842	0.0346451	0.00279557	141.087	5.09637	135.99	-130.894	0.0162305	0.00314029
201232_s_at	PSMD13	grey	106.567	90.8865	15.6802	75.2064	0.00224234	0.00237194	127.293	0	127.293	-127.293	0	0.00283327
201233_at	PSMD13	grey	99.6693	91.8387	7.83056	84.0082	0.00226583	0.00221842	115.757	0	115.757	-115.757	0	0.00257649
201234_at	ILK	grey	78.8934	73.8111	5.08232	68.7288	0.00182106	0.001756	107.687	0	107.687	-107.687	0	0.00239688
201235_s_at	BTG2	grey	99.1965	86.7528	12.4437	74.3091	0.00214035	0.0022079	118.204	0	118.204	-118.204	0	0.00263096
201236_s_at	BTG2	brown4	119.588	4.58142	115.007	-110.425	0.152714	0.00266177	140.239	1.55032	138.689	-137.138	0.0516774	0.00312142
201237_at	CAPZA2	grey	90.4015	83.8534	6.54805	77.3054	0.00206882	0.00201214	111.402	0	111.402	-111.402	0	0.00247957
201238_s_at	CAPZA2	grey	149.055	128.145	20.9095	107.236	0.00316158	0.00331764	162.548	0	162.548	-162.548	0	0.00361796
201239_s_at	LOC653566 /// SPCS2	grey	126.233	110.067	16.1663	93.9003	0.00271555	0.00280967	137.566	0	137.566	-137.566	0	0.00306193
201240_s_at	LOC653566 /// SPCS2	steelblue	151.111	2.35578	148.755	-146.4	0.0547856	0.00336341	163.985	1.4655	162.519	-161.054	0.0340815	0.00364994
201241_at	DDX1	grey	113.364	104.123	9.24077	94.8826	0.00256892	0.00252324	124.496	0	124.496	-124.496	0	0.002771
201242_s_at	ATP1B1	lightgreen	127.5	5.94829	121.552	-115.603	0.0600838	0.00283788	138.213	2.2618	135.951	-133.69	0.0228464	0.00307633
201243_s_at	ATP1B1	lightgreen	145.193	7.6083	137.584	-129.976	0.0768516	0.00323167	159.223	2.49571	156.728	-154.232	0.0252092	0.00354396
201244_s_at	RAF1	grey	128.397	114.541	13.8559	100.685	0.00282594	0.00285783	139.473	0	139.473	-139.473	0	0.00310437
201245_s_at	OTUB1	grey	121.793	105.048	16.7453	88.3025	0.00259173	0.00271085	136.48	0	136.48	-136.48	0	0.00303774
201246_s_at	OTUB1	grey	152.816	117.023	35.7932	81.2295	0.00288717	0.00340135	172.706	0	172.706	-172.706	0	0.00384407
201247_at	SREBF2	lightsteelblue1	100.355	1.13436	99.2204	-98.0861	0.0343746	0.00223368	117.765	1.28456	116.48	-115.196	0.038926	0.00262119
201248_s_at	SREBF2	grey	145.91	122.21	23.7007	98.5091	0.00301514	0.00324765	160.253	0	160.253	-160.253	0	0.00356688
201249_at	SLC2A1	grey	94.1449	84.7291	9.41581	75.3132	0.00209042	0.00209546	113.572	0	113.572	-113.572	0	0.00252786
201250_s_at	SLC2A1	grey	106.359	97.1808	9.17787	88.003	0.00239763	0.00236731	118.824	0	118.824	-118.824	0	0.00264476
201251_at	PKM2	grey	122.987	108.554	14.4326	94.1215	0.00267823	0.00273742	133.831	0	133.831	-133.831	0	0.00297879
201252_at	PSMC4	grey	119.507	106.56	12.947	93.6127	0.00262903	0.00265996	130.722	0	130.722	-130.722	0	0.0029096
201253_s_at	CDIPT	grey	107.888	93.5573	14.3307	79.2266	0.00230823	0.00240135	126.487	0	126.487	-126.487	0	0.00281532
201254_x_at	RPS6	green	186.691	26.8935	159.798	-132.904	0.115423	0.00415534	215.061	7.16926	207.891	-200.722	0.0307694	0.00478678
201255_x_at	BAT3	grey	112.308	103.6	8.70779	94.8927	0.00255602	0.00249974	121.957	0	121.957	-121.957	0	0.00271451
201256_at	COX7A2L	grey	135.748	117.516	18.2318	99.2842	0.00289934	0.00302145	147.914	0	147.914	-147.914	0	0.00329224
201257_x_at	RPS3A	green	191.884	13.807	178.077	-164.27	0.0592575	0.00427093	217.974	4.80044	213.174	-208.373	0.0206028	0.00485163
201258_at	RPS16	green	133.263	10.698	122.565	-111.867	0.0459143	0.00296614	147.271	4.2965	142.975	-138.678	0.0184399	0.00327794
201259_s_at	SYPL1	grey	85.8125	78.2436	7.56893	70.6746	0.00193041	0.00191	111.578	0	111.578	-111.578	0	0.00248349
201260_s_at	SYPL1	yellow	163.968	5.98269	157.985	-152.002	0.0190531	0.00364957	184.349	3.74633	180.603	-176.857	0.011931	0.00410322
201261_x_at	BGN	grey	98.8182	89.5589	9.25925	80.2997	0.00220959	0.00219948	115.97	0	115.97	-115.97	0	0.00258123
201262_s_at	BGN	grey	102.687	94.6662	8.02119	86.645	0.00233559	0.0022856	115.77	0	115.77	-115.77	0	0.00257678
201263_at	TARS	grey	154.099	130.143	23.9564	106.186	0.00321086	0.00342991	166.752	0	166.752	-166.752	0	0.00371154
201264_at	COPE	blue	203.305	47.6182	155.687	-108.069	0.0375834	0.00452513	241.786	22.6423	219.144	-196.502	0.0178708	0.00538164
201265_at		grey	92.3187	86.9569	5.36182	81.5951	0.00214539	0.00205482	111.486	0	111.486	-111.486	0	0.00248144
201266_at	TXNRD1	grey	152.893	115.748	37.1456	78.6023	0.00285572	0.00340308	174.588	0	174.588	-174.588	0	0.00388596
201267_s_at	PSMC3	grey	123.061	107.062	15.9985	91.0637	0.00264142	0.00273906	134.964	0	134.964	-134.964	0	0.003004
201268_at	NME1-NME2 /// NME2	grey	135.014	116.78	18.2347	98.5449	0.00288117	0.00300512	147.266	0	147.266	-147.266	0	0.00327783
201269_s_at	NUDCD3	grey	101.444	95.1716	6.27255	88.8991	0.00234806	0.00225793	113.664	0	113.664	-113.664	0	0.00252992
201270_x_at	NUDCD3	grey	92.4189	85.2382	7.1807	78.0575	0.00210298	0.00205704	112.071	0	112.071	-112.071	0	0.00249446
201271_s_at	RALY	grey	159.295	128.971	30.3239	98.6474	0.00318196	0.00354557	175.202	0	175.202	-175.202	0	0.00389961
201272_at	AKR1B1	grey	103.115	93.3776	9.73749	83.6401	0.0023038	0.00229512	119.046	0	119.046	-119.046	0	0.0026497
201273_s_at	SRP9	grey	132.972	114.849	18.1228	96.7264	0.00283354	0.00295967	144.822	0	144.822	-144.822	0	0.00322342
201274_at	PSMA5	grey	109.592	100.598	8.99426	91.6036	0.00248194	0.00243928	121.102	0	121.102	-121.102	0	0.00269547
201275_at	FDPS	grey	88.4959	82.8328	5.66307	77.1698	0.00204364	0.00196973	111.443	0	111.443	-111.443	0	0.00248048
201276_at	RAB5B	grey	119.851	107.683	12.1674	95.5161	0.00265675	0.00266762	130.819	0	130.819	-130.819	0	0.00291174
201277_s_at	HNRNPAB	grey	129.444	110.387	19.0574	91.3296	0.00272345	0.00288115	141.284	0	141.284	-141.284	0	0.00314468
201278_at	DAB2	grey	118.013	108.894	9.11905	99.7749	0.00268662	0.00262671	126.941	0	126.941	-126.941	0	0.00282543
201279_s_at	DAB2	grey	112.336	100.544	11.7922	88.7513	0.0024806	0.00250035	126.441	0	126.441	-126.441	0	0.00281431
201280_s_at	DAB2	grey	139.2	116.376	22.8231	93.5534	0.00287122	0.00309828	154.537	0	154.537	-154.537	0	0.00343965
201281_at	ADRM1	blue	145.901	21.5444	124.356	-102.812	0.0170042	0.00324743	166.381	13.4562	152.925	-139.469	0.0106205	0.00370328
201282_at	OGDH	grey	115.024	99.2562	15.7678	83.4883	0.00244883	0.00256018	129.795	0	129.795	-129.795	0	0.00288896
201283_s_at	TRAK1	grey	103.367	89.8784	13.4884	76.39	0.00221747	0.00230072	120.849	0	120.849	-120.849	0	0.00268984
201284_s_at	APEH	blue	159.679	29.9687	129.71	-99.7413	0.0236533	0.0035541	186.496	17.1881	169.308	-152.119	0.013566	0.00415099
201285_at	MKRN1	grey	135.058	114.68	20.3783	94.3014	0.00282936	0.0030061	150.185	0	150.185	-150.185	0	0.0033428
201286_at	SDC1	grey	114.033	100.168	13.864	86.3045	0.00247134	0.00253812	127.651	0	127.651	-127.651	0	0.00284124
201287_s_at	SDC1	grey	108.324	96.1884	12.1352	84.0532	0.00237315	0.00241105	122.658	0	122.658	-122.658	0	0.00273011
201288_at	ARHGDIB	lightcyan	116.125	12.289	103.836	-91.547	0.105034	0.00258469	129.96	3.39327	126.567	-123.174	0.0290023	0.00289264
201289_at	CYR61	grey	113.625	97.6242	16.0005	81.6237	0.00240857	0.00252904	127.793	0	127.793	-127.793	0	0.0028444
201290_at	SEC11A	grey	120.563	99.6954	20.8675	78.8279	0.00245967	0.00268347	136.314	0	136.314	-136.314	0	0.00303405
201291_s_at	TOP2A	grey	110.657	100.602	10.0547	90.5477	0.00248205	0.00246299	123.048	0	123.048	-123.048	0	0.00273877
201292_at	TOP2A	grey	90.4238	83.0322	7.39166	75.6405	0.00204856	0.00201264	113.52	0	113.52	-113.52	0	0.0025267
201293_x_at	PPIA	grey	132.323	117.039	15.2844	101.755	0.00288757	0.00294523	143.92	0	143.92	-143.92	0	0.00320334
201294_s_at	WSB1	blue	247.523	59.8375	187.685	-127.848	0.0472277	0.00550932	298.914	26.6948	272.219	-245.524	0.0210693	0.00665318
201295_s_at	WSB1	blue	223.224	50.0999	173.124	-123.024	0.0395422	0.00496849	265.152	23.1924	241.96	-218.767	0.0183049	0.00590171
201296_s_at	WSB1	blue	243.779	56.3872	187.392	-131.005	0.0445045	0.005426	292.3	25.0629	267.237	-242.175	0.0197813	0.00650597
201297_s_at	MOBKL1B	grey	100.037	91.9598	8.07771	83.8821	0.00226882	0.00222662	116.335	0	116.335	-116.335	0	0.00258937
201298_s_at	MOBKL1B	blue	139.848	25.5318	114.316	-88.7839	0.0201514	0.0031127	163.195	15.9303	147.265	-131.335	0.0125733	0.00363238
201299_s_at	MOBKL1B	grey	108.861	98.5541	10.3066	88.2475	0.00243151	0.002423	121.859	0	121.859	-121.859	0	0.00271233
201300_s_at	PRNP	grey	116.322	102.908	13.4138	89.4943	0.00253893	0.00258907	129.28	0	129.28	-129.28	0	0.0028775
201301_s_at	ANXA4	grey	128.476	109.728	18.7476	90.9807	0.0027072	0.00285959	143.101	0	143.101	-143.101	0	0.00318511
201302_at	ANXA4	blue	170.832	25.2483	145.584	-120.335	0.0199276	0.00380235	195.007	14.4738	180.533	-166.059	0.0114237	0.00434043
201303_at	EIF4A3	grey	110.13	99.9602	10.1703	89.7899	0.0024662	0.00245127	122.838	0	122.838	-122.838	0	0.00273411
201304_at	NDUFA5	grey	89.0304	83.2849	5.74553	77.5394	0.00205479	0.00198162	112.269	0	112.269	-112.269	0	0.00249886
201305_x_at	ANP32B	grey	109.875	94.4929	15.3821	79.1108	0.00233132	0.00244558	127.485	0	127.485	-127.485	0	0.00283754
201306_s_at	ANP32B	grey	130.672	107.018	23.6543	83.3636	0.00264033	0.00290848	146.075	0	146.075	-146.075	0	0.00325132
201307_at	2016-09-11	grey	125.395	112	13.3958	98.6037	0.00276324	0.00279103	135.936	0	135.936	-135.936	0	0.00302564
201308_s_at	2016-09-11	grey	108.237	97.2296	11.0076	86.222	0.00239884	0.00240913	121.278	0	121.278	-121.278	0	0.00269939
201309_x_at	C5orf13	darkorange2	179.345	3.063	176.282	-173.219	0.1021	0.00399182	204.838	1.49444	203.344	-201.849	0.0498146	0.00455926
201310_s_at	C5orf13	darkorange2	147.755	1.97783	145.778	-143.8	0.0659276	0.00328872	166.245	1.38849	164.856	-163.468	0.046283	0.00370024
201311_s_at	SH3BGRL	grey	105.905	96.1702	9.73467	86.4355	0.0023727	0.00235721	120.112	0	120.112	-120.112	0	0.00267343
201312_s_at	SH3BGRL	grey	119.782	105.733	14.0486	91.6844	0.00260863	0.00266608	131.144	0	131.144	-131.144	0	0.00291898
201313_at	ENO2	darkmagenta	206.614	27.6592	178.955	-151.296	0.0523849	0.00459879	236.833	9.95683	226.876	-216.919	0.0188576	0.00527139
201314_at	STK25	blue	140.306	19.1005	121.205	-102.105	0.0150754	0.00312291	162.18	13.3482	148.831	-135.483	0.0105353	0.00360977
201315_x_at	IFITM2	lightcyan	162.653	13.1287	149.524	-136.395	0.112211	0.0036203	179.098	3.46886	175.629	-172.16	0.0296484	0.00398633
201316_at	PSMA2	grey	116.655	104.915	11.7402	93.1744	0.00258844	0.00259648	128.311	0	128.311	-128.311	0	0.00285592
201317_s_at	PSMA2	grey	131.282	103.78	27.5023	76.2778	0.00256045	0.00292206	151.565	0	151.565	-151.565	0	0.00337351
201318_s_at	MYL12A /// MYL12B	grey	150.965	119.823	31.1423	88.6809	0.00295626	0.00336016	169.66	0	169.66	-169.66	0	0.00377626
201319_at	MYL12A	grey	117.798	107.761	10.0365	97.7248	0.00265867	0.00262193	127.63	0	127.63	-127.63	0	0.00284076
201320_at	SMARCC2	grey	104.136	87.7871	16.3489	71.4381	0.00216587	0.00231784	125.213	0	125.213	-125.213	0	0.00278697
201321_s_at	SMARCC2	grey	111.485	97.7051	13.7796	83.9255	0.00241057	0.00248141	125.626	0	125.626	-125.626	0	0.00279616
201322_at	ATP5B	grey	150.238	129.431	20.8073	108.623	0.00319329	0.00334397	162.369	0	162.369	-162.369	0	0.00361399
201323_at	EBNA1BP2	grey	105.488	93.4613	12.0264	81.4349	0.00230586	0.00234793	122.569	0	122.569	-122.569	0	0.00272812
201324_at	EMP1	lightcyan	117.752	5.22872	112.523	-107.294	0.0446899	0.0026209	131.894	2.30435	129.589	-127.285	0.0196953	0.00293567
201325_s_at	EMP1	grey	120.501	109.302	11.1988	98.1034	0.00269669	0.00268209	131.13	0	131.13	-131.13	0	0.00291867
201326_at	CCT6A	grey	106.871	94.7322	12.1384	82.5938	0.00233722	0.00237871	121.516	0	121.516	-121.516	0	0.00270468
201327_s_at	CCT6A	grey	112.423	98.3908	14.032	84.3588	0.00242748	0.00250229	126.27	0	126.27	-126.27	0	0.00281049
201328_at	ETS2	grey	92.4477	82.7093	9.73834	72.971	0.00204059	0.00205769	117.376	0	117.376	-117.376	0	0.00261253
201329_s_at	ETS2	grey	112.773	100.071	12.7017	87.3698	0.00246895	0.00251009	126.597	0	126.597	-126.597	0	0.00281778
201330_at	RARS	grey	107.794	90.3502	17.4436	72.9066	0.00222911	0.00239925	127.95	0	127.95	-127.95	0	0.00284788
201331_s_at	STAT6	lightcyan	88.8333	4.34204	84.4912	-80.1492	0.0371114	0.00197724	113.669	2.25654	111.413	-109.156	0.0192867	0.00253003
201332_s_at	STAT6	grey	76.8149	70.6298	6.18505	64.4448	0.00174257	0.00170973	110.725	0	110.725	-110.725	0	0.00246449
201333_s_at	ARHGEF12	grey	102.914	95.856	7.05836	88.7976	0.00236495	0.00229065	116.281	0	116.281	-116.281	0	0.00258816
201334_s_at	ARHGEF12	grey	117.359	105.466	11.8932	93.5724	0.00260203	0.00261215	127.922	0	127.922	-127.922	0	0.00284726
201335_s_at	ARHGEF12	blue	215.057	51.7947	163.262	-111.468	0.0408798	0.0047867	258.304	23.1252	235.179	-212.054	0.0182519	0.00574929
201336_at	VAMP3	darkorange2	160.245	1.01558	159.23	-158.214	0.0338528	0.00356671	177.135	1.28324	175.852	-174.568	0.0427746	0.00394264
201337_s_at	VAMP3	grey	117.566	107.567	9.99939	97.5674	0.00265387	0.00261677	126.661	0	126.661	-126.661	0	0.00281919
201338_x_at	GTF3A	grey	158.386	119.42	38.9656	80.4545	0.00294632	0.00352532	182.727	0	182.727	-182.727	0	0.00406711
201339_s_at	SCP2	grey	137.743	113.218	24.525	88.6934	0.00279331	0.00306587	154.701	0	154.701	-154.701	0	0.00344331
201340_s_at	ENC1	lightgreen	128.409	7.63088	120.779	-113.148	0.0770796	0.00285812	139.211	2.49629	136.715	-134.218	0.025215	0.00309853
201341_at	ENC1	grey	117.917	104.901	13.0167	91.8838	0.00258809	0.00262458	130.414	0	130.414	-130.414	0	0.00290273
201342_at	SNRPC	grey	111.193	102.536	8.65686	93.8796	0.00252976	0.00247492	124.712	0	124.712	-124.712	0	0.00277583
201343_at	UBE2D2	grey	132.053	110.032	22.0212	88.0109	0.0027147	0.00293922	146.725	0	146.725	-146.725	0	0.00326578
201344_at	UBE2D2	grey	125.175	107.941	17.2341	90.7068	0.0026631	0.00278613	138.803	0	138.803	-138.803	0	0.00308945
201345_s_at	UBE2D2	grey	106.035	97.9071	8.12815	89.779	0.00241555	0.00236011	119.009	0	119.009	-119.009	0	0.00264889
201346_at	ADIPOR2	grey	154.307	124.257	30.0501	94.2072	0.00306566	0.00343455	170.408	0	170.408	-170.408	0	0.00379292
201347_x_at	GRHPR	grey	116.971	96.2177	20.7536	75.4641	0.00237387	0.00260353	136.04	0	136.04	-136.04	0	0.00302795
201348_at	GPX3	grey	120.143	108.621	11.5216	97.0994	0.00267988	0.00267411	129.709	0	129.709	-129.709	0	0.00288705
201349_at	SLC9A3R1	grey	107.58	93.9536	13.6267	80.327	0.00231801	0.0023945	124.558	0	124.558	-124.558	0	0.0027724
201350_at	FLOT2	grey	98.5531	91.2096	7.34344	83.8662	0.00225031	0.00219358	114.723	0	114.723	-114.723	0	0.00255349
201351_s_at	YME1L1	grey	154.541	123.884	30.6567	93.2271	0.00305645	0.00343974	174.218	0	174.218	-174.218	0	0.00387771
201352_at	YME1L1	blue	166.262	32.7663	133.495	-100.729	0.0258614	0.00370062	189.961	17.2953	172.665	-155.37	0.0136506	0.00422811
201353_s_at	BAZ2A	grey	120.832	101.286	19.5455	81.7406	0.00249892	0.00268945	136.572	0	136.572	-136.572	0	0.0030398
201354_s_at	BAZ2A	grey	91.5809	82.3719	9.20898	73.1629	0.00203227	0.00203839	115.187	0	115.187	-115.187	0	0.0025638
201355_s_at	BAZ2A	black	120.267	7.99106	112.276	-104.285	0.0350485	0.00267688	136.755	3.76334	132.991	-129.228	0.0165059	0.00304386
201356_at	SF3A1	blue	137.338	18.2018	119.137	-100.935	0.014366	0.00305686	155.541	12.5279	143.013	-130.485	0.00988782	0.003462
201357_s_at	SF3A1	grey	153.957	121.263	32.6936	88.5694	0.00299178	0.00342674	174.825	0	174.825	-174.825	0	0.00389122
201358_s_at	COPB1	grey	141.602	124.285	17.3169	106.968	0.00306634	0.00315175	153.023	0	153.023	-153.023	0	0.00340595
201359_at	COPB1	grey	128.756	113.185	15.5707	97.6143	0.00279248	0.00286582	141.472	0	141.472	-141.472	0	0.00314887
201360_at	CST3	yellow	114.945	12.8234	102.121	-89.298	0.0408388	0.00255842	131.748	5.99997	125.748	-119.748	0.0191082	0.00293243
201361_at	TMEM109	grey	117.759	106.033	11.7268	94.3058	0.00261602	0.00262107	128.797	0	128.797	-128.797	0	0.00286674
201362_at	IVNS1ABP	grey	151.908	121.093	30.8157	90.2771	0.00298758	0.00338115	169.759	0	169.759	-169.759	0	0.00377846
201363_s_at	IVNS1ABP	grey	129.361	108.671	20.6901	87.9806	0.00268111	0.00287929	141.897	0	141.897	-141.897	0	0.00315832
201364_s_at	OAZ2	grey	136.264	115.826	20.4375	95.3887	0.00285765	0.00303294	150.25	0	150.25	-150.25	0	0.00334424
201365_at	OAZ2	grey	110.643	96.471	14.1718	82.2991	0.00238012	0.00246267	126.121	0	126.121	-126.121	0	0.00280717
201366_at	ANXA7	blue	173.048	43.1484	129.9	-86.7515	0.0340556	0.00385168	205.946	21.1803	184.766	-163.585	0.0167169	0.00458391
201367_s_at	ZFP36L2	grey	101.027	88.3643	12.6625	75.7018	0.00218011	0.00224864	120.214	0	120.214	-120.214	0	0.00267571
201368_at	ZFP36L2	grey	144.977	112.165	32.8115	79.3537	0.00276733	0.00322687	165.309	0	165.309	-165.309	0	0.00367942
201369_s_at	ZFP36L2	yellow	176.707	21.9766	154.73	-132.754	0.0699892	0.00393311	196.195	7.47995	188.715	-181.235	0.0238215	0.00436688
201370_s_at	CUL3	grey	115.126	104.454	10.6722	93.782	0.00257708	0.00256246	124.796	0	124.796	-124.796	0	0.00277769
201371_s_at	CUL3	grey	132.801	110.231	22.5703	87.6605	0.0027196	0.00295587	149.131	0	149.131	-149.131	0	0.00331934
201372_s_at	CUL3	grey	139.896	110.191	29.7048	80.4862	0.00271862	0.00311378	159.675	0	159.675	-159.675	0	0.00355403
201373_at	PLEC	grey	133.557	113.951	19.6056	94.3454	0.00281138	0.00297268	147.643	0	147.643	-147.643	0	0.00328622
201374_x_at	PPP2CB	grey	83.8	78.3504	5.44961	72.9008	0.00193305	0.00186521	109.852	0	109.852	-109.852	0	0.00244507
201375_s_at	PPP2CB	grey	118.19	100.08	18.1102	81.9695	0.00246915	0.00263065	132.113	0	132.113	-132.113	0	0.00294055
201376_s_at	HNRNPF	grey	100.718	88.6433	12.0743	76.569	0.002187	0.00224176	121.105	0	121.105	-121.105	0	0.00269554
201377_at	UBAP2L	blue	165.815	32.4917	133.323	-100.831	0.0256446	0.00369068	191.363	17.5305	173.833	-156.302	0.0138362	0.00425933
201378_s_at	UBAP2L	grey	132.413	108.365	24.0481	84.3165	0.00267356	0.00294722	150.352	0	150.352	-150.352	0	0.00334651
201379_s_at	TPD52L2	grey	140.773	123.688	17.0848	106.603	0.00305161	0.0031333	151.333	0	151.333	-151.333	0	0.00336834
201380_at	CRTAP	grey	110.291	92.5836	17.707	74.8766	0.00228421	0.00245483	130.599	0	130.599	-130.599	0	0.00290686
201381_x_at	CACYBP	blue	203.778	53.6145	150.164	-96.5492	0.0423161	0.00453566	242.818	23.5091	219.309	-195.8	0.0185549	0.0054046
201382_at	CACYBP	grey	118.354	102.942	15.4121	87.5301	0.00253978	0.00263431	133.814	0	133.814	-133.814	0	0.0029784
201383_s_at	NBR1	grey	115.879	99.0167	16.8624	82.1543	0.00244293	0.00257922	132.344	0	132.344	-132.344	0	0.0029457
201384_s_at	NBR1	grey	84.8948	79.202	5.69282	73.5092	0.00195406	0.00188957	111.128	0	111.128	-111.128	0	0.00247346
201385_at	DHX15	grey	122.925	104.828	18.0971	86.7313	0.00258631	0.00273605	137.393	0	137.393	-137.393	0	0.00305807
201386_s_at	DHX15	blue	230.302	52.5917	177.71	-125.118	0.0415088	0.00512602	274.297	23.841	250.456	-226.615	0.0188169	0.00610527
201387_s_at	UCHL1	grey	158.364	125.028	33.3361	91.6919	0.00308467	0.00352484	177.107	0	177.107	-177.107	0	0.00394203
201388_at	PSMD3	grey	106.604	97.3405	9.26386	88.0767	0.00240157	0.00237278	119.491	0	119.491	-119.491	0	0.00265962
201389_at	ITGA5	grey	111.03	102.236	8.79494	93.4406	0.00252234	0.0024713	122.071	0	122.071	-122.071	0	0.00271703
201390_s_at	CSNK2B	lightsteelblue1	165.275	2.36123	162.914	-160.553	0.0715525	0.00367867	181.344	1.46976	179.875	-178.405	0.0445381	0.00403633
201391_at	TRAP1	grey	83.7362	74.0442	9.69199	64.3522	0.00182681	0.00186379	113.454	0	113.454	-113.454	0	0.00252524
201392_s_at	IGF2R	grey	105.61	95.2622	10.3479	84.9143	0.0023503	0.00235065	118.747	0	118.747	-118.747	0	0.00264305
201393_s_at	IGF2R	grey	115.435	100.954	14.4807	86.4738	0.00249073	0.00256934	128.578	0	128.578	-128.578	0	0.00286187
201394_s_at	RBM5	grey	86.7677	79.6095	7.15818	72.4513	0.00196411	0.00193126	112.876	0	112.876	-112.876	0	0.00251237
201395_at	RBM5	grey	112.084	97.2909	14.793	82.4979	0.00240035	0.00249474	129.031	0	129.031	-129.031	0	0.00287195
201396_s_at	SGTA	grey	84.1705	76.7018	7.46873	69.233	0.00189238	0.00187345	110.858	0	110.858	-110.858	0	0.00246747
201397_at	PHGDH	yellow	186.114	24.4009	161.713	-137.312	0.07771	0.0041425	212.451	8.15038	204.3	-196.15	0.0259566	0.00472869
201398_s_at	TRAM1	grey	123.612	103.303	20.3091	82.9939	0.00254868	0.00275134	139.003	0	139.003	-139.003	0	0.0030939
201399_s_at	TRAM1	grey	130.527	108.342	22.1851	86.1565	0.00267299	0.00290524	145.951	0	145.951	-145.951	0	0.00324856
201400_at	PSMB3	grey	94.5368	87.3378	7.19892	80.1389	0.00215479	0.00210418	113.876	0	113.876	-113.876	0	0.00253464
201401_s_at	ADRBK1	grey	117.795	97.852	19.9431	77.909	0.00241419	0.00262186	134.481	0	134.481	-134.481	0	0.00299325
201402_at	ADRBK1	grey	94.9242	87.2281	7.69603	79.5321	0.00215208	0.00211281	112.295	0	112.295	-112.295	0	0.00249943
201403_s_at	MGST3	grey	108.596	93.0961	15.5002	77.5959	0.00229685	0.00241712	127.011	0	127.011	-127.011	0	0.00282699
201404_x_at	PSMB2	grey	122.396	107.063	15.3329	91.7298	0.00264144	0.00272426	133.835	0	133.835	-133.835	0	0.00297888
201405_s_at	COPS6	grey	92.1232	84.0792	8.04404	76.0351	0.00207439	0.00205046	114.846	0	114.846	-114.846	0	0.00255623
201406_at	RPL36A	green	164.33	21.0258	143.304	-122.278	0.0902394	0.00365763	183.632	5.7982	177.833	-172.035	0.024885	0.00408724
201407_s_at	PPP1CB	grey	106.954	98.5488	8.40539	90.1434	0.00243138	0.00238057	120.274	0	120.274	-120.274	0	0.00267705
201408_at	PPP1CB	grey	106.695	92.2209	14.4739	77.747	0.00227526	0.00237479	124.755	0	124.755	-124.755	0	0.00277678
201409_s_at	PPP1CB	grey	94.9047	87.9917	6.91298	81.0787	0.00217092	0.00211237	114.545	0	114.545	-114.545	0	0.00254953
201410_at	PLEKHB2	grey	141.032	122.537	18.495	104.042	0.00302321	0.00313906	152.383	0	152.383	-152.383	0	0.00339172
201411_s_at	PLEKHB2	grey	97.036	90.2764	6.75962	83.5168	0.00222729	0.00215981	114.053	0	114.053	-114.053	0	0.00253858
201412_at	LRP10	grey	135.719	109.602	26.1168	83.4852	0.00270409	0.00302081	150.156	0	150.156	-150.156	0	0.00334215
201413_at	HSD17B4	grey	116.557	100.114	16.4422	83.6722	0.00247001	0.0025943	130.187	0	130.187	-130.187	0	0.00289767
201414_s_at	NAP1L4	grey	107.152	96.5636	10.5886	85.975	0.0023824	0.00238498	121.603	0	121.603	-121.603	0	0.00270662
201415_at	GSS	blue	219.887	68.2155	151.671	-83.4559	0.0538402	0.00489421	268.073	28.7602	239.312	-210.552	0.0226995	0.00596671
201416_at	SOX4	grey	134.877	108.793	26.0834	82.7098	0.00268413	0.00300206	150.756	0	150.756	-150.756	0	0.00335551
201417_at	SOX4	grey	146.528	117.342	29.1851	88.1573	0.00289506	0.00326139	165.377	0	165.377	-165.377	0	0.00368094
201418_s_at	SOX4	grey	133.511	107.529	25.9816	81.5476	0.00265294	0.00297166	150.751	0	150.751	-150.751	0	0.00335539
201419_at	BAP1	grey	106.337	98.9187	7.41811	91.5005	0.00244051	0.00236683	119.839	0	119.839	-119.839	0	0.00266735
201420_s_at	WDR77	grey	95.3181	79.7205	15.5976	64.1229	0.00196685	0.00212158	121.743	0	121.743	-121.743	0	0.00270973
201421_s_at	WDR77	grey	105.329	94.1824	11.1464	83.0361	0.00232366	0.00234439	120.966	0	120.966	-120.966	0	0.00269244
201422_at	IFI30	grey	109.047	97.5585	11.4887	86.0698	0.00240695	0.00242715	123.551	0	123.551	-123.551	0	0.00274997
201423_s_at	CUL4A	grey	114.427	100.994	13.4331	87.5609	0.00249171	0.0025469	128.531	0	128.531	-128.531	0	0.00286083
201424_s_at	CUL4A	grey	124.62	105.208	19.4122	85.7956	0.00259567	0.00277377	139.698	0	139.698	-139.698	0	0.00310937
201425_at	ALDH2	pink	142.184	8.27299	133.911	-125.638	0.0667177	0.00316471	160.317	3.07043	157.247	-154.176	0.0247615	0.00356831
201426_s_at	VIM	grey	123.669	109.513	14.156	95.3566	0.00270188	0.0027526	132.516	0	132.516	-132.516	0	0.00294952
201427_s_at	SEPP1	yellow	170.16	18.9311	151.229	-132.298	0.0602903	0.0037874	185.364	6.60777	178.756	-172.149	0.0210439	0.00412581
201428_at	CLDN4	grey	102.079	84.4153	17.6639	66.7515	0.00208268	0.00227206	127.838	0	127.838	-127.838	0	0.00284539
201429_s_at	RPL37A	grey	117.908	103.064	14.8439	88.2206	0.00254279	0.00262439	130.513	0	130.513	-130.513	0	0.00290495
201430_s_at	DPYSL3	grey	160.383	128.291	32.0917	96.1994	0.00316518	0.00356977	176.77	0	176.77	-176.77	0	0.00393453
201431_s_at	DPYSL3	grey	114.061	90.9649	23.0963	67.8686	0.00224428	0.00253876	134.136	0	134.136	-134.136	0	0.00298557
201432_at	CAT	grey	139.25	115.269	23.9813	91.2876	0.0028439	0.00309941	153.847	0	153.847	-153.847	0	0.0034243
201433_s_at	PTDSS1	grey	113.122	101.326	11.7962	89.5298	0.0024999	0.00251785	126.209	0	126.209	-126.209	0	0.00280913
201434_at	TTC1	grey	112.431	99.9577	12.4732	87.4845	0.00246614	0.00250247	126.462	0	126.462	-126.462	0	0.00281478
201435_s_at	EIF4E	blue	126.445	11.3578	115.087	-103.729	0.00896433	0.00281439	140.532	9.90619	130.626	-120.72	0.00781862	0.00312794
201436_at	EIF4E	grey	156.485	120.68	35.8045	84.8756	0.0029774	0.00348301	176.89	0	176.89	-176.89	0	0.0039372
201437_s_at	EIF4E	grey	122.881	111.054	11.8267	99.2273	0.00273991	0.00273506	133.343	0	133.343	-133.343	0	0.00296793
201438_at	COL6A3	grey	108.09	96.0323	12.058	83.9744	0.0023693	0.00240586	121.231	0	121.231	-121.231	0	0.00269834
201439_at	GBF1	grey	97.6054	88.7457	8.85967	79.8861	0.00218952	0.00217249	115.996	0	115.996	-115.996	0	0.00258181
201440_at	DDX23	grey	114.957	101.94	13.0174	88.9226	0.00251505	0.0025587	128.591	0	128.591	-128.591	0	0.00286216
201441_at	COX6B1	grey	111.01	99.9825	11.0277	88.9547	0.00246675	0.00247085	124.404	0	124.404	-124.404	0	0.00276896
201442_s_at	ATP6AP2	grey	100.671	92.1417	8.52906	83.6126	0.00227331	0.00224071	116.554	0	116.554	-116.554	0	0.00259424
201443_s_at	ATP6AP2	grey	147.341	125.13	22.2109	102.919	0.00308719	0.00327948	160.917	0	160.917	-160.917	0	0.00358167
201444_s_at	ATP6AP2	grey	113.155	104.15	9.00465	95.1457	0.00256958	0.00251858	124.347	0	124.347	-124.347	0	0.00276769
201445_at	CNN3	grey	116.962	106.438	10.5242	95.9137	0.00262602	0.00260332	127.797	0	127.797	-127.797	0	0.00284449
201446_s_at	TIA1	grey	115.148	104.987	10.1602	94.8271	0.00259023	0.00256293	125.633	0	125.633	-125.633	0	0.00279632
201447_at	TIA1	grey	106.765	94.6393	12.1253	82.514	0.00233493	0.00237635	122.637	0	122.637	-122.637	0	0.00272964
201448_at	TIA1	grey	124.424	106.775	17.6484	89.127	0.00263435	0.0027694	137.074	0	137.074	-137.074	0	0.00305096
201449_at	TIA1	grey	109.846	100.102	9.74434	90.3576	0.0024697	0.00244494	123.722	0	123.722	-123.722	0	0.00275378
201450_s_at	TIA1	grey	94.3516	86.2026	8.14899	78.0536	0.00212678	0.00210006	115.096	0	115.096	-115.096	0	0.00256178
201451_x_at	RHEB	grey	87.1863	80.5859	6.60039	73.9855	0.0019882	0.00194058	110.666	0	110.666	-110.666	0	0.00246318
201452_at	RHEB	grey	94.4047	85.6159	8.78879	76.8272	0.00211231	0.00210124	114.171	0	114.171	-114.171	0	0.0025412
201453_x_at	RHEB	grey	94.8669	87.9487	6.91818	81.0305	0.00216986	0.00211153	113.348	0	113.348	-113.348	0	0.00252287
201454_s_at	NPEPPS	grey	128.83	106.177	22.6533	83.5235	0.00261958	0.00286748	144.536	0	144.536	-144.536	0	0.00321706
201455_s_at	NPEPPS	blue	183.701	24.9871	158.714	-133.727	0.0197215	0.00408879	210.045	14.3863	195.659	-181.272	0.0113546	0.00467515
201456_s_at	BUB3	grey	127.803	106.66	21.1431	85.5167	0.0026315	0.00284461	143.348	0	143.348	-143.348	0	0.00319061
201457_x_at	BUB3	blue	215.728	42.301	173.427	-131.126	0.0333867	0.00480164	253.883	20.3853	233.497	-213.112	0.0160894	0.00565087
201458_s_at	BUB3	grey	119.105	102.933	16.1724	86.7605	0.00253955	0.00265103	132.175	0	132.175	-132.175	0	0.00294194
201459_at	RUVBL2	grey	151.296	120.768	30.5282	90.2399	0.00297957	0.00336753	170.406	0	170.406	-170.406	0	0.00379287
201460_at	MAPKAPK2	darkmagenta	164.298	17.6185	146.679	-129.061	0.0333684	0.00365691	184.52	7.79493	176.725	-168.93	0.0147631	0.00410702
201461_s_at	MAPKAPK2	grey	130.383	107.684	22.6985	84.9859	0.00265677	0.00290204	145.259	0	145.259	-145.259	0	0.00323315
201462_at	SCRN1	grey	114.77	101.361	13.409	87.9522	0.00250077	0.00255454	127.758	0	127.758	-127.758	0	0.00284362
201463_s_at	TALDO1	grey	100.168	90.019	10.149	79.87	0.00222094	0.00222952	117.733	0	117.733	-117.733	0	0.00262049
201464_x_at	JUN	grey	97.5949	87.2631	10.3318	76.9313	0.00215294	0.00217225	116.687	0	116.687	-116.687	0	0.00259721
201465_s_at	JUN	grey	104.17	96.3555	7.8142	88.5413	0.00237727	0.00231859	117.681	0	117.681	-117.681	0	0.00261933
201466_s_at	JUN	grey	96.459	85.0722	11.3868	73.6854	0.00209889	0.00214697	115.597	0	115.597	-115.597	0	0.00257293
201467_s_at	NQO1	ivory	130.473	1.13943	129.334	-128.195	0.0367559	0.00290406	143.047	1.28051	141.767	-140.486	0.0413069	0.00318392
201468_s_at	NQO1	grey	97.1104	88.1109	8.99945	79.1115	0.00217386	0.00216147	114.939	0	114.939	-114.939	0	0.00255829
201469_s_at	SHC1	grey	93.6343	84.825	8.80932	76.0157	0.00209279	0.0020841	114.438	0	114.438	-114.438	0	0.00254715
201470_at	GSTO1	grey	106.681	96.2941	10.3872	85.9069	0.00237575	0.00237449	120.76	0	120.76	-120.76	0	0.00268785
201471_s_at	SQSTM1	grey	133.029	110.636	22.3933	88.2428	0.0027296	0.00296095	147.269	0	147.269	-147.269	0	0.00327788
201472_at	VBP1	grey	114.516	100.761	13.7549	87.0065	0.00248597	0.00254888	128.052	0	128.052	-128.052	0	0.00285016
201473_at	JUNB	brown4	100.789	5.25103	95.5376	-90.2866	0.175034	0.00224334	122.621	1.60688	121.014	-119.407	0.0535626	0.00272928
201474_s_at	ITGA3	grey	102.63	93.6504	8.97934	84.6711	0.00231053	0.00228432	117.425	0	117.425	-117.425	0	0.00261363
201475_x_at	MARS	grey	119.445	102.624	16.8212	85.8031	0.00253193	0.0026586	132.238	0	132.238	-132.238	0	0.00294333
201476_s_at	RRM1	grey	119.981	105.976	14.0052	91.9707	0.00261462	0.00267052	131.111	0	131.111	-131.111	0	0.00291825
201477_s_at	RRM1	grey	106.616	98.6936	7.92228	90.7713	0.00243496	0.00237304	119.821	0	119.821	-119.821	0	0.00266694
201478_s_at	DKC1	grey	111.213	93.9949	17.2182	76.7767	0.00231903	0.00247536	129.686	0	129.686	-129.686	0	0.00288654
201479_at	DKC1	grey	102.138	87.6966	14.4416	73.2549	0.00216364	0.00227337	122.631	0	122.631	-122.631	0	0.0027295
201480_s_at	SUPT5H	green	106.137	4.82469	101.313	-96.4881	0.0207068	0.00236239	119.653	2.95893	116.694	-113.735	0.0126993	0.00266321
201481_s_at	PYGB	grey	139.105	110.722	28.383	82.3385	0.00273171	0.00309617	157.047	0	157.047	-157.047	0	0.00349553
201482_at	QSOX1	grey	124.96	112.648	12.3118	100.336	0.00277924	0.00278134	134.322	0	134.322	-134.322	0	0.00298971
201483_s_at	SUPT4H1	grey	106.781	94.3155	12.4655	81.8501	0.00232694	0.00237671	123.739	0	123.739	-123.739	0	0.00275417
201484_at	SUPT4H1	grey	86.2314	80.0333	6.19811	73.8352	0.00197457	0.00191932	111.041	0	111.041	-111.041	0	0.00247154
201485_s_at	RCN2	grey	91.7749	84.5032	7.27174	77.2314	0.00208485	0.00204271	113.772	0	113.772	-113.772	0	0.00253231
201486_at	RCN2	grey	162.085	130.062	32.0236	98.0381	0.00320886	0.00360767	180.599	0	180.599	-180.599	0	0.00401975
201487_at	CTSC	grey	97.957	87.3627	10.5943	76.7685	0.0021554	0.00218031	116.463	0	116.463	-116.463	0	0.00259222
201488_x_at	KHDRBS1	grey	105.579	91.5995	13.9797	77.6199	0.00225993	0.00234996	123.45	0	123.45	-123.45	0	0.00274773
201489_at	PPIF	grey	109.952	100.723	9.22943	91.4934	0.00248502	0.0024473	122.288	0	122.288	-122.288	0	0.00272187
201490_s_at	PPIF	grey	155.1	132.117	22.9832	109.134	0.00325957	0.00345219	168.916	0	168.916	-168.916	0	0.00375971
201491_at	AHSA1	blue	266.796	92.513	174.283	-81.7702	0.0730173	0.0059383	329.737	36.8022	292.935	-256.133	0.0290467	0.00733924
201492_s_at	RPL41	green	203.909	26.3919	177.517	-151.125	0.11327	0.00453856	233.718	7.31819	226.399	-219.081	0.0314086	0.00520205
201493_s_at	PUM2	grey	201.705	152.525	49.1802	103.345	0.00376307	0.00448952	232.074	0	232.074	-232.074	0	0.00516546
201494_at	PRCP	pink	159.937	6.31251	153.624	-147.312	0.0509074	0.00355984	176.772	2.77375	173.998	-171.225	0.022369	0.00393456
201495_x_at	MYH11	grey	104.721	92.7486	11.9726	80.776	0.00228828	0.00233087	120.07	0	120.07	-120.07	0	0.0026725
201496_x_at	MYH11	grey	114.581	101.976	12.6051	89.3708	0.00251594	0.00255032	126.094	0	126.094	-126.094	0	0.00280657
201497_x_at	MYH11	grey	107.57	98.0166	9.55325	88.4634	0.00241825	0.00239427	120.013	0	120.013	-120.013	0	0.00267123
201498_at	USP7	grey	145.567	120.642	24.9242	95.7182	0.00297647	0.00324	161.451	0	161.451	-161.451	0	0.00359354
201499_s_at	USP7	grey	107.552	99.2188	8.33335	90.8855	0.00244791	0.00239388	120.554	0	120.554	-120.554	0	0.00268326
201500_s_at	PPP1R11	grey	114.964	102.289	12.6757	89.6128	0.00252365	0.00255886	126.133	0	126.133	-126.133	0	0.00280744
201501_s_at	GRSF1	grey	123.941	109.4	14.5407	94.8594	0.0026991	0.00275865	134.761	0	134.761	-134.761	0	0.00299948
201502_s_at	NFKBIA	lightsteelblue1	182.931	4.9183	178.013	-173.095	0.149039	0.00407166	206.94	1.71434	205.226	-203.511	0.0519497	0.00460604
201503_at	G3BP1	blue	187.849	45.3402	142.509	-97.1685	0.0357855	0.00418111	223.272	21.1102	202.162	-181.052	0.0166616	0.00496956
201504_s_at	TSN	grey	120.043	105.436	14.6071	90.829	0.00260131	0.0026719	132.112	0	132.112	-132.112	0	0.00294053
201505_at	LAMB1	darkgreen	160.627	3.96889	156.658	-152.689	0.0461499	0.00357521	178.234	1.95595	176.278	-174.322	0.0227436	0.0039671
201506_at	TGFBI	grey	120.734	107.33	13.4043	93.9257	0.00264803	0.00268729	130.306	0	130.306	-130.306	0	0.00290032
201507_at	PFDN1	grey	105.299	93.8803	11.4183	82.4621	0.0023162	0.00234372	119.635	0	119.635	-119.635	0	0.00266281
201508_at	IGFBP4	grey	118.234	105.146	13.0879	92.0579	0.00259414	0.00263163	129.046	0	129.046	-129.046	0	0.00287229
201509_at	IDH3B	grey	103.885	97.6688	6.21614	91.4526	0.00240967	0.00231225	115.006	0	115.006	-115.006	0	0.00255978
201510_at	ELF3	salmon	113.566	4.05876	109.507	-105.449	0.0483186	0.00252774	125.167	1.85703	123.31	-121.453	0.0221075	0.00278595
201511_at	AAMP	grey	121.528	112.726	8.80197	103.924	0.00278116	0.00270495	129.777	0	129.777	-129.777	0	0.00288855
201512_s_at	TOMM70A	darkmagenta	216.938	26.5812	190.357	-163.775	0.0503432	0.00482857	257.76	10.2549	247.505	-237.25	0.0194223	0.00573717
201513_at	TSN	grey	176.788	123.58	53.2082	70.3716	0.00304894	0.00393492	208.26	0	208.26	-208.26	0	0.00463541
201514_s_at	G3BP1	grey	142.326	118.689	23.6374	95.0515	0.00292828	0.00316788	157.297	0	157.297	-157.297	0	0.0035011
201515_s_at	TSN	grey	104.302	91.8604	12.4414	79.419	0.00226637	0.00232153	119.696	0	119.696	-119.696	0	0.00266418
201516_at	SRM	grey	154.79	118.7	36.0892	82.6112	0.00292856	0.00344528	176.032	0	176.032	-176.032	0	0.00391809
201517_at	NCBP2	grey	117.101	99.3813	17.7197	81.6616	0.00245192	0.00260642	132.389	0	132.389	-132.389	0	0.00294669
201518_at	CBX1	grey	129.008	108.293	20.7152	87.5774	0.00267178	0.00287143	143.812	0	143.812	-143.812	0	0.00320095
201519_at	TOMM70A	darkmagenta	137.544	14.3216	123.223	-108.901	0.0271243	0.00306144	150.732	6.69394	144.038	-137.344	0.0126779	0.00335496
201520_s_at	GRSF1	grey	119.671	100.888	18.7835	82.1042	0.00248909	0.00266362	134.643	0	134.643	-134.643	0	0.00299687
201521_s_at	NCBP2	grey	115.779	104.398	11.3807	93.0173	0.00257569	0.00257698	127.258	0	127.258	-127.258	0	0.00283249
201522_x_at	SNRPN /// SNURF	grey	134.394	111.847	22.5474	89.2993	0.00275947	0.00299132	151.423	0	151.423	-151.423	0	0.00337035
201523_x_at	UBE2N	black	123.9	5.91144	117.989	-112.078	0.0259274	0.00275776	138.031	3.25355	134.777	-131.524	0.01427	0.00307227
201524_x_at	UBE2N	grey	122.771	107.271	15.5008	91.7698	0.00264657	0.00273263	133.692	0	133.692	-133.692	0	0.00297569
201525_at	APOD	grey	104.756	91.1291	13.6269	77.5022	0.00224832	0.00233164	121.315	0	121.315	-121.315	0	0.0027002
201526_at	ARF5	grey	135.996	106.411	29.5852	76.8256	0.00262535	0.00302698	156.032	0	156.032	-156.032	0	0.00347294
201527_at	ATP6V1F	royalblue	132.498	2.41006	130.088	-127.678	0.0463472	0.00294911	150.756	1.60979	149.146	-147.536	0.0309575	0.0033555
201528_at	RPA1	grey	125.103	103.348	21.7544	81.5938	0.00254979	0.00278451	140.915	0	140.915	-140.915	0	0.00313647
201529_s_at	RPA1	grey	144.41	123.451	20.959	102.492	0.00304577	0.00321426	156.815	0	156.815	-156.815	0	0.00349035
201530_x_at	EIF4A1	grey	130.253	103.189	27.0635	76.1257	0.00254587	0.00289914	149.783	0	149.783	-149.783	0	0.00333383
201531_at	ZFP36	grey	112.517	95.6491	16.8683	78.7808	0.00235984	0.00250439	127.562	0	127.562	-127.562	0	0.00283926
201532_at	PSMA3	grey	121.556	107.38	14.1761	93.2043	0.00264927	0.00270558	132.766	0	132.766	-132.766	0	0.00295509
201533_at	CTNNB1	grey	104.631	96.0961	8.53508	87.561	0.00237087	0.00232886	117.633	0	117.633	-117.633	0	0.00261825
201534_s_at	UBL3	grey	118.279	103.607	14.6718	88.9353	0.00255618	0.00263263	132.278	0	132.278	-132.278	0	0.00294423
201535_at	UBL3	grey	121.396	106.837	14.5598	92.2768	0.00263586	0.00270202	132.223	0	132.223	-132.223	0	0.002943
201536_at	DUSP3	grey	159.536	119.481	40.0547	79.4263	0.00294782	0.00355092	181.622	0	181.622	-181.622	0	0.00404252
201537_s_at	DUSP3	pink	192.629	4.47081	188.158	-183.688	0.0360549	0.00428751	221.706	2.55939	219.146	-216.587	0.0206402	0.00493469
201538_s_at	DUSP3	grey	123.905	104.875	19.0305	85.8443	0.00258746	0.00275786	138.04	0	138.04	-138.04	0	0.00307247
201539_s_at	FHL1	grey	161.228	138.497	22.7313	115.766	0.00341698	0.00358859	175.066	0	175.066	-175.066	0	0.0038966
201540_at	FHL1	black	143.822	7.5056	136.317	-128.811	0.0329193	0.00320118	157.678	3.29778	154.38	-151.082	0.014464	0.00350957
201541_s_at	ZNHIT1	grey	102.224	93.603	8.62135	84.9817	0.00230936	0.00227529	118.449	0	118.449	-118.449	0	0.00263641
201542_at	SAR1A	grey	116.607	98.6556	17.9509	80.7047	0.00243402	0.00259541	133.139	0	133.139	-133.139	0	0.00296337
201543_s_at	SAR1A	grey	85.8485	79.8223	6.02615	73.7962	0.00196936	0.0019108	110.978	0	110.978	-110.978	0	0.00247012
201544_x_at	PABPN1	grey	150.633	114.733	35.9002	78.8327	0.00283068	0.00335277	168.465	0	168.465	-168.465	0	0.00374967
201545_s_at	PABPN1	grey	137.251	118.363	18.8876	99.4758	0.00292025	0.00305491	147.971	0	147.971	-147.971	0	0.0032935
201546_at	TRIP12	grey	141.229	120.525	20.7038	99.8216	0.00297359	0.00314345	153.085	0	153.085	-153.085	0	0.00340733
201547_at	KDM5B	grey	112.366	98.8643	13.5014	85.3629	0.00243917	0.00250102	127.284	0	127.284	-127.284	0	0.00283308
201548_s_at	KDM5B	grey	143.073	124.383	18.6906	105.692	0.00306876	0.0031845	154.62	0	154.62	-154.62	0	0.0034415
201549_x_at	KDM5B	grey	137.738	118.24	19.4973	98.7431	0.00291721	0.00306575	149.348	0	149.348	-149.348	0	0.00332416
201550_x_at	ACTG1	grey	125.753	103.749	22.0048	81.7439	0.00255967	0.002799	143.582	0	143.582	-143.582	0	0.00319583
201551_s_at	LAMP1	grey	113.516	105.938	7.57816	98.3594	0.00261368	0.00252661	122.926	0	122.926	-122.926	0	0.00273606
201552_at	LAMP1	grey	167.111	131.106	36.0054	95.1003	0.00323462	0.00371953	188.988	0	188.988	-188.988	0	0.00420647
201553_s_at	LAMP1	grey	169.622	140.789	28.8326	111.956	0.00347353	0.00377541	186.964	0	186.964	-186.964	0	0.00416142
201554_x_at	GYG1	grey	116.509	100.198	16.3107	83.8871	0.00247207	0.00259323	129.717	0	129.717	-129.717	0	0.00288721
201555_at	MCM3	grey	120.61	103.112	17.4972	85.6153	0.00254398	0.00268451	134.919	0	134.919	-134.919	0	0.00300301
201556_s_at	VAMP2	grey	115.819	100.382	15.4377	84.944	0.0024766	0.00257789	128.771	0	128.771	-128.771	0	0.00286615
201557_at	VAMP2	grey	102.466	89.3514	13.1147	76.2367	0.00220447	0.00228067	119.672	0	119.672	-119.672	0	0.00266365
201558_at	RAE1	grey	107.841	95.4957	12.345	83.1507	0.00235606	0.0024003	123.512	0	123.512	-123.512	0	0.0027491
201559_s_at	CLIC4	grey	108.087	92.7171	15.3697	77.3474	0.0022875	0.00240578	126.009	0	126.009	-126.009	0	0.00280468
201560_at	CLIC4	grey	94.3158	82.0809	12.2349	69.8459	0.00202509	0.00209926	119.087	0	119.087	-119.087	0	0.00265062
201561_s_at	CLSTN1	blue	176.043	29.3316	146.711	-117.38	0.0231504	0.00391833	207.519	16.3174	191.202	-174.884	0.0128788	0.00461893
201562_s_at	SORD	grey	113.787	103.883	9.90359	93.9796	0.00256299	0.00253265	124.772	0	124.772	-124.772	0	0.00277715
201563_at	SORD	grey	109.284	97.209	12.0754	85.1336	0.00239833	0.00243243	124.556	0	124.556	-124.556	0	0.00277235
201564_s_at	FSCN1	black	153.134	8.08823	145.046	-136.958	0.0354747	0.00340844	170.816	3.68117	167.134	-163.453	0.0161455	0.00380198
201565_s_at	ID2	grey	151.288	116.904	34.3845	82.5191	0.00288423	0.00336735	170.146	0	170.146	-170.146	0	0.00378707
201566_x_at	ID2	grey	119.659	103.731	15.9281	87.8032	0.00255924	0.00266336	131.915	0	131.915	-131.915	0	0.00293614
201567_s_at	GOLGA4	grey	100.239	92.228	8.01074	84.2172	0.00227544	0.0022311	115.954	0	115.954	-115.954	0	0.00258089
201568_at	UQCRQ	royalblue	145.824	4.77279	141.051	-136.278	0.0917844	0.00324572	163.457	1.8025	161.654	-159.852	0.0346635	0.00363819
201569_s_at	SAMM50	grey	127.716	113.407	14.3089	99.098	0.00279796	0.00284268	139.092	0	139.092	-139.092	0	0.00309589
201570_at	SAMM50	grey	107.53	95.2572	12.2725	82.9847	0.00235017	0.00239338	123.261	0	123.261	-123.261	0	0.00274352
201571_s_at	DCTD	grey	99.6726	94.0639	5.60874	88.4552	0.00232073	0.0022185	114.493	0	114.493	-114.493	0	0.00254836
201572_x_at	DCTD	grey	104.614	94.9525	9.66152	85.291	0.00234265	0.00232848	120.037	0	120.037	-120.037	0	0.00267175
201573_s_at	ETF1	grey	111.918	93.6945	18.2237	75.4707	0.00231162	0.00249106	128.645	0	128.645	-128.645	0	0.00286336
201574_at	ETF1	grey	89.6752	84.2088	5.46639	78.7424	0.00207759	0.00199598	110.466	0	110.466	-110.466	0	0.00245874
201575_at	SNW1	grey	93.0448	84.1183	8.92645	75.1919	0.00207536	0.00207098	112.968	0	112.968	-112.968	0	0.00251442
201576_s_at	GLB1	grey	145.585	125.986	19.5996	106.386	0.0031083	0.00324041	158.829	0	158.829	-158.829	0	0.0035352
201577_at	NME1	darkgreen	155.733	2.58472	153.148	-150.563	0.0300548	0.00346627	177.355	1.77353	175.582	-173.808	0.0206224	0.00394754
201578_at	PODXL	grey	101.956	95.1227	6.83327	88.2894	0.00234685	0.00226932	115.673	0	115.673	-115.673	0	0.00257462
201579_at	FAT1	grey	141.516	124.253	17.2629	106.99	0.00306555	0.00314983	153.597	0	153.597	-153.597	0	0.00341874
201580_s_at	TMX4	grey	122.876	107.914	14.962	92.9522	0.00266244	0.00273496	135.287	0	135.287	-135.287	0	0.0030112
201581_at	TMX4	blue	156.644	19.9621	136.682	-116.72	0.0157554	0.00348656	177.39	13.1509	164.239	-151.088	0.0103795	0.00394832
201582_at	SEC23B	grey	91.6621	84.0334	7.62869	76.4048	0.00207326	0.0020402	113.241	0	113.241	-113.241	0	0.0025205
201583_s_at	SEC23B	grey	92.4637	85.7753	6.68839	79.0869	0.00211624	0.00205804	112.926	0	112.926	-112.926	0	0.00251349
201584_s_at	DDX39	grey	117.91	103.29	14.6194	88.671	0.00254837	0.00262442	130.351	0	130.351	-130.351	0	0.00290132
201585_s_at	SFPQ	grey	131.373	114.991	16.382	98.6091	0.00283704	0.00292408	143.917	0	143.917	-143.917	0	0.00320328
201586_s_at	SFPQ	grey	131.549	117.76	13.7887	103.971	0.00290536	0.00292799	141.167	0	141.167	-141.167	0	0.00314207
201587_s_at	IRAK1	grey	107.901	97.1502	10.7511	86.3991	0.00239688	0.00240165	122.035	0	122.035	-122.035	0	0.00271623
201588_at	TXNL1	grey	147.594	120.728	26.8664	93.8615	0.00297858	0.00328513	163.918	0	163.918	-163.918	0	0.00364846
201589_at	SMC1A	grey	119.239	105.728	13.5112	92.2169	0.00260851	0.00265401	130.204	0	130.204	-130.204	0	0.00289806
201590_x_at	ANXA2	lightcyan	160.144	10.6304	149.514	-138.884	0.0908584	0.00356447	173.301	3.08631	170.214	-167.128	0.0263787	0.0038573
201591_s_at	NISCH	grey	166.043	140.754	25.2897	115.464	0.00347266	0.00369577	181.076	0	181.076	-181.076	0	0.00403035
201592_at	EIF3H	green	135.398	7.26766	128.13	-120.863	0.0311917	0.00301367	147.961	3.4866	144.474	-140.987	0.014964	0.00329328
201593_s_at	ZC3H15	orange	130.96	2.62839	128.332	-125.704	0.0559232	0.00291489	143.726	1.52985	142.196	-140.666	0.03255	0.00319902
201594_s_at	PPP4R1	grey	118.711	106.168	12.5434	93.6246	0.00261936	0.00264226	129.73	0	129.73	-129.73	0	0.00288752
201595_s_at	ZC3H15	grey	107.465	97.9566	9.50808	88.4485	0.00241677	0.00239193	120.017	0	120.017	-120.017	0	0.00267131
201596_x_at	KRT18	grey	92.8582	85.9228	6.93538	78.9874	0.00211987	0.00206682	113.133	0	113.133	-113.133	0	0.00251809
201597_at	COX7A2	grey	148.332	115.258	33.0736	82.1847	0.00284364	0.00330155	165.724	0	165.724	-165.724	0	0.00368865
201598_s_at	INPPL1	yellow	186.919	43.1394	143.779	-100.64	0.137387	0.0041604	209.477	11.7533	197.724	-185.971	0.0374309	0.00466251
201599_at	OAT	blue	166.552	25.0876	141.465	-116.377	0.0198007	0.00370709	194.409	14.7354	179.674	-164.938	0.0116301	0.00432713
201600_at	PHB2	green	197.962	14.0162	183.946	-169.93	0.0601552	0.00440622	227.834	5.08555	222.749	-217.663	0.0218264	0.00507109
201601_x_at	IFITM1	lightcyan	143.989	9.49823	134.491	-124.993	0.0811814	0.00320489	158.897	2.89951	155.997	-153.098	0.0247822	0.0035367
201602_s_at	PPP1R12A	grey	112.018	98.2106	13.8069	84.4037	0.00242304	0.00249327	126.304	0	126.304	-126.304	0	0.00281125
201603_at	PPP1R12A	grey	119.203	101.301	17.9011	83.4004	0.0024993	0.00265319	134.172	0	134.172	-134.172	0	0.00298638
201604_s_at	PPP1R12A	grey	176.507	127.564	48.943	78.6214	0.00314725	0.00392867	203.017	0	203.017	-203.017	0	0.00451871
201605_x_at	CNN2	grey	102.093	93.5276	8.56579	84.9618	0.0023075	0.00227238	117.691	0	117.691	-117.691	0	0.00261956
201606_s_at	PWP1	blue	160.761	32.8044	127.957	-95.1523	0.0258914	0.00357819	185.686	17.9257	167.76	-149.835	0.0141481	0.00413297
201607_at	PWP1	grey	115.617	97.9527	17.6647	80.288	0.00241668	0.0025734	132.825	0	132.825	-132.825	0	0.00295641
201608_s_at	PWP1	grey	104.999	97.7079	7.29064	90.4173	0.00241064	0.00233704	117.485	0	117.485	-117.485	0	0.00261496
201609_x_at	ICMT	grey	111.052	97.9348	13.1176	84.8172	0.00241623	0.00247179	125.641	0	125.641	-125.641	0	0.00279649
201610_at	ICMT	grey	101.811	96.3066	5.50405	90.8025	0.00237606	0.00226608	113.616	0	113.616	-113.616	0	0.00252884
201611_s_at	ICMT	grey	141.428	122.92	18.5081	104.412	0.00303267	0.00314789	152.655	0	152.655	-152.655	0	0.00339777
201612_at	ALDH9A1	grey	87.6421	77.7118	9.93035	67.7814	0.00191729	0.00195072	114.917	0	114.917	-114.917	0	0.00255781
201613_s_at	AP1G2	grey	127.691	110.164	17.5274	92.6366	0.00271795	0.00284213	140.052	0	140.052	-140.052	0	0.00311726
201614_s_at	RUVBL1	grey	134.462	117.975	16.4864	101.489	0.00291067	0.00299283	145.485	0	145.485	-145.485	0	0.00323819
201615_x_at	CALD1	grey	98.3811	91.1871	7.19396	83.9931	0.00224975	0.00218975	113.035	0	113.035	-113.035	0	0.00251592
201616_s_at	CALD1	grey	120.299	105.316	14.9836	90.3322	0.00259834	0.0026776	132.114	0	132.114	-132.114	0	0.00294056
201617_x_at	CALD1	grey	106.522	96.5506	9.97099	86.5796	0.00238208	0.00237094	119.697	0	119.697	-119.697	0	0.00266419
201618_x_at	GPAA1	grey	141.177	116.187	24.9902	91.1969	0.00286655	0.0031423	157.699	0	157.699	-157.699	0	0.00351004
201619_at	PRDX3	grey	107.695	96.1808	11.5138	84.667	0.00237296	0.00239705	122.665	0	122.665	-122.665	0	0.00273026
201620_at	MBTPS1	grey	122.125	92.3345	29.7901	62.5444	0.00227807	0.00271823	142.674	0	142.674	-142.674	0	0.00317562
201621_at	NBL1	grey	92.5628	83.4031	9.15967	74.2435	0.00205771	0.00206025	114.479	0	114.479	-114.479	0	0.00254805
201622_at	SND1	grey	97.416	89.905	7.51099	82.3941	0.00221813	0.00216827	114.32	0	114.32	-114.32	0	0.00254451
201623_s_at	DARS	grey	104.92	91.2186	13.7013	77.5173	0.00225053	0.00233529	122.317	0	122.317	-122.317	0	0.00272252
201624_at	DARS	grey	144.161	120.509	23.6526	96.8559	0.00297317	0.00320872	160.186	0	160.186	-160.186	0	0.00356539
201625_s_at	INSIG1	grey	91.3939	83.9492	7.44463	76.5046	0.00207118	0.00203423	112.355	0	112.355	-112.355	0	0.00250078
201626_at	INSIG1	grey	132.598	114.665	17.9332	96.7315	0.00282899	0.00295134	143.201	0	143.201	-143.201	0	0.00318735
201627_s_at	INSIG1	grey	98.2446	87.3767	10.868	76.5087	0.00215575	0.00218671	116.27	0	116.27	-116.27	0	0.00258791
201628_s_at	RRAGA	grey	98.9126	91.3631	7.54951	83.8136	0.0022541	0.00220158	115.966	0	115.966	-115.966	0	0.00258114
201629_s_at	ACP1	grey	96.9789	89.4823	7.49661	81.9857	0.00220769	0.00215854	113.56	0	113.56	-113.56	0	0.00252759
201630_s_at	ACP1	grey	123.382	104.729	18.6536	86.0751	0.00258385	0.00274622	137.063	0	137.063	-137.063	0	0.00305072
201631_s_at	IER3	grey	87.5509	78.0088	9.5421	68.4667	0.00192462	0.00194869	113.111	0	113.111	-113.111	0	0.00251761
201632_at	EIF2B1	grey	132.859	118.827	14.0321	104.795	0.00293168	0.00295715	142.105	0	142.105	-142.105	0	0.00316294
201633_s_at	CYB5B	grey	87.877	81.7217	6.15531	75.5664	0.00201623	0.00195595	110.541	0	110.541	-110.541	0	0.00246041
201634_s_at	CYB5B	grey	88.7908	83.3858	5.40506	77.9807	0.00205728	0.00197629	110.249	0	110.249	-110.249	0	0.0024539
201635_s_at	FXR1	grey	86.8228	78.0423	8.78055	69.2617	0.00192545	0.00193249	115.119	0	115.119	-115.119	0	0.0025623
201636_at	FXR1	blue	164.895	42.4222	122.473	-80.0506	0.0334824	0.00367021	195.448	21.2027	174.246	-153.043	0.0167346	0.00435025
201637_s_at	FXR1	grey	135.033	102.933	32.0997	70.8335	0.00253956	0.00300554	157.838	0	157.838	-157.838	0	0.00351314
201638_s_at	CPSF1	grey	95.6565	87.419	8.23756	79.1814	0.00215679	0.00212911	114.301	0	114.301	-114.301	0	0.00254408
201639_s_at	CPSF1	grey	107.776	95.2319	12.5444	82.6876	0.00234955	0.00239887	122.434	0	122.434	-122.434	0	0.00272513
201640_x_at	CLPTM1	grey	107.897	94.9189	12.9784	81.9405	0.00234183	0.00240156	122.809	0	122.809	-122.809	0	0.00273347
201641_at	BST2	grey	131.932	114.101	17.8307	96.2703	0.00281509	0.00293651	143.687	0	143.687	-143.687	0	0.00319815
201642_at	IFNGR2	grey	113.773	99.4623	14.3104	85.1519	0.00245392	0.00253234	127.243	0	127.243	-127.243	0	0.00283214
201643_x_at	KDM3B	grey	124.761	111.495	13.2669	98.2276	0.00275078	0.00277692	134.669	0	134.669	-134.669	0	0.00299745
201644_at	TSTA3	grey	89.9378	77.0443	12.8935	64.1507	0.00190083	0.00200182	119.502	0	119.502	-119.502	0	0.00265986
201645_at	TNC	grey	78.5129	73.2102	5.3027	67.9075	0.00180623	0.00174753	109.057	0	109.057	-109.057	0	0.00242738
201646_at	SCARB2	grey	97.6949	86.3168	11.3781	74.9387	0.0021296	0.00217448	116.617	0	116.617	-116.617	0	0.00259565
201647_s_at	SCARB2	grey	108.073	97.4756	10.5973	86.8783	0.00240491	0.00240547	120.554	0	120.554	-120.554	0	0.00268326
201648_at	JAK1	grey	131.286	113.046	18.2396	94.8063	0.00278905	0.00292213	145.591	0	145.591	-145.591	0	0.00324054
201649_at	UBE2L6	grey	128.816	108.014	20.8018	87.2124	0.00266491	0.00286716	143.822	0	143.822	-143.822	0	0.00320116
201650_at	KRT19	grey	113.378	101.436	11.9416	89.4948	0.00250263	0.00252355	127.636	0	127.636	-127.636	0	0.00284089
201651_s_at	PACSIN2	grey	139.701	108.852	30.8494	78.0027	0.00268558	0.00310945	160.245	0	160.245	-160.245	0	0.0035667
201652_at	COPS5	grey	113.433	100.753	12.6799	88.0729	0.00248576	0.00252477	126.396	0	126.396	-126.396	0	0.00281331
201653_at	CNIH	grey	110.777	95.3963	15.3811	80.0151	0.0023536	0.00246567	127.319	0	127.319	-127.319	0	0.00283385
201654_s_at	HSPG2	grey	82.8001	76.8197	5.98042	70.8393	0.00189529	0.00184295	110.072	0	110.072	-110.072	0	0.00244996
201655_s_at	HSPG2	grey	115.016	100.775	14.2407	86.5345	0.00248631	0.00256001	128.519	0	128.519	-128.519	0	0.00286056
201656_at	ITGA6	grey60	179.31	4.47102	174.839	-170.368	0.0485981	0.00399105	202.343	2.21814	200.125	-197.907	0.0241102	0.00450373
201657_at	ARL1	grey	145.502	122.064	23.4379	98.6264	0.00301155	0.00323856	161.433	0	161.433	-161.433	0	0.00359315
201658_at	ARL1	grey	130.967	114.311	16.6563	97.6547	0.00282027	0.00291505	143.674	0	143.674	-143.674	0	0.00319786
201659_s_at	ARL1	grey	85.0179	76.6726	8.34531	68.3273	0.00189166	0.00189232	113.149	0	113.149	-113.149	0	0.00251844
201660_at	ACSL3	grey	137.419	120.768	16.6508	104.117	0.00297958	0.00305865	149.615	0	149.615	-149.615	0	0.00333011
201661_s_at	ACSL3	grey	128.701	114.589	14.1126	100.476	0.00282712	0.00286462	139.607	0	139.607	-139.607	0	0.00310736
201662_s_at	ACSL3	grey	107.863	96.6062	11.2572	85.3489	0.00238345	0.00240081	121.4	0	121.4	-121.4	0	0.0027021
201663_s_at	SMC4	grey	109.768	92.2036	17.5641	74.6395	0.00227483	0.00244319	129.856	0	129.856	-129.856	0	0.00289031
201664_at	SMC4	grey	136.947	113.691	23.2558	90.4355	0.00280497	0.00304814	152.978	0	152.978	-152.978	0	0.00340496
201665_x_at	RPS17	green	106.811	5.16346	101.648	-96.4841	0.0221608	0.00237738	121.133	2.86068	118.273	-115.412	0.0122776	0.00269617
201666_at	TIMP1	lightcyan	123.602	8.06534	115.537	-107.472	0.0689345	0.00275112	134.045	2.70648	131.338	-128.632	0.0231323	0.00298354
201667_at	GJA1	yellow	176.323	32.0843	144.239	-112.154	0.102179	0.00392456	197.37	9.53968	187.83	-178.291	0.0303811	0.00439303
201668_x_at	MARCKS	grey	108.572	95.5864	12.9856	82.6008	0.00235829	0.00241658	123.223	0	123.223	-123.223	0	0.00274268
201669_s_at	MARCKS	grey	158.848	122.55	36.2982	86.252	0.00302354	0.00353562	180.593	0	180.593	-180.593	0	0.00401961
201670_s_at	MARCKS	grey	128.184	106.856	21.3281	85.5282	0.00263634	0.0028531	143.362	0	143.362	-143.362	0	0.00319092
201671_x_at	USP14	grey	118.666	103.301	15.3652	87.9362	0.00254864	0.00264126	132.668	0	132.668	-132.668	0	0.0029529
201672_s_at	USP14	grey	126.799	104.74	22.0589	82.6813	0.00258414	0.00282227	140.434	0	140.434	-140.434	0	0.00312576
201673_s_at	GYS1	grey	109.201	99.0882	10.1129	88.9753	0.00244469	0.00243058	123.2	0	123.2	-123.2	0	0.00274217
201674_s_at	AKAP1	grey	99.3468	91.3895	7.95731	83.4321	0.00225475	0.00221124	116.005	0	116.005	-116.005	0	0.00258202
201675_at	AKAP1	grey	90.5613	85.6892	4.87212	80.8171	0.00211411	0.0020157	110.102	0	110.102	-110.102	0	0.00245064
201676_x_at	PSMA1	grey	118.797	107.678	11.1191	96.5585	0.00265661	0.00264416	129.964	0	129.964	-129.964	0	0.00289272
201677_at	C3orf37	grey	100.513	91.6094	8.904	82.7054	0.00226018	0.00223721	116.71	0	116.71	-116.71	0	0.00259771
201678_s_at	C3orf37	grey	103.159	93.6627	9.49604	84.1667	0.00231083	0.00229609	117.549	0	117.549	-117.549	0	0.00261638
201679_at	SRRT	grey	134.036	103.069	30.967	72.1021	0.00254291	0.00298336	155.128	0	155.128	-155.128	0	0.00345282
201680_x_at	SRRT	blue	153.193	20.7988	132.394	-111.595	0.0164158	0.00340974	177.973	13.9792	163.994	-150.015	0.0110333	0.0039613
201681_s_at	DLG5	grey	100.875	90.2618	10.6136	79.6482	0.00222693	0.00224527	117.24	0	117.24	-117.24	0	0.00260951
201682_at	PMPCB	grey	136.552	108.1	28.4518	79.6486	0.00266704	0.00303935	155.616	0	155.616	-155.616	0	0.00346367
201683_x_at	TOX4	grey	89.712	84.1916	5.52041	78.6712	0.00207716	0.00199679	110.616	0	110.616	-110.616	0	0.00246208
201684_s_at	TOX4	grey	104.399	96.9547	7.44391	89.5108	0.00239205	0.00232369	118.295	0	118.295	-118.295	0	0.002633
201685_s_at	TOX4	grey	144.648	114.538	30.1097	84.4283	0.00282586	0.00321954	163.873	0	163.873	-163.873	0	0.00364745
201686_x_at	API5	grey	168.972	129.097	39.8752	89.2214	0.00318505	0.00376095	191.278	0	191.278	-191.278	0	0.00425744
201687_s_at	API5	grey	117.352	97.8026	19.549	78.2536	0.00241297	0.00261199	134.305	0	134.305	-134.305	0	0.00298935
201688_s_at	TPD52	grey	104.932	92.5874	12.3445	80.2429	0.0022843	0.00233556	120.966	0	120.966	-120.966	0	0.00269243
201689_s_at	TPD52	mediumpurple3	155.364	3.03129	152.332	-149.301	0.0891557	0.00345806	176.859	1.5283	175.331	-173.803	0.0449501	0.0039365
201690_s_at	TPD52	blue	180.463	36.8385	143.625	-106.786	0.0290754	0.00401672	209.816	18.5346	191.281	-172.747	0.0146287	0.00467005
201691_s_at	TPD52	grey	100.734	87.073	13.6613	73.4117	0.00214825	0.00224213	120.218	0	120.218	-120.218	0	0.0026758
201692_at	SIGMAR1	grey	115.705	90.7288	24.9764	65.7524	0.00223845	0.00257535	138.331	0	138.331	-138.331	0	0.00307896
201693_s_at	EGR1	brown4	118.115	7.11152	111.003	-103.892	0.237051	0.00262898	134.356	1.70777	132.648	-130.94	0.0569257	0.00299047
201694_s_at	EGR1	brown4	118.757	5.6804	113.076	-107.396	0.189347	0.00264327	137.522	1.60694	135.915	-134.308	0.0535648	0.00306095
201695_s_at	PNP	grey	118.381	104.796	13.5853	91.2108	0.00258551	0.00263491	129.96	0	129.96	-129.96	0	0.00289264
201696_at	SRSF4	violet	132.275	1.36077	130.914	-129.554	0.0323992	0.00294416	150.284	1.38266	148.902	-147.519	0.0329204	0.003345
201697_s_at	DNMT1	grey	122.493	110.142	12.3505	97.7916	0.00271741	0.00272642	133.838	0	133.838	-133.838	0	0.00297894
201698_s_at	SRSF9	grey	122.211	105.007	17.2037	87.8035	0.00259072	0.00272015	137.089	0	137.089	-137.089	0	0.0030513
201699_at	PSMC6	grey	102.932	95.5054	7.42624	88.0792	0.0023563	0.00229104	116.7	0	116.7	-116.7	0	0.00259749
201700_at	CCND3	grey	103.238	91.4886	11.7498	79.7388	0.00225719	0.00229786	120.585	0	120.585	-120.585	0	0.00268397
201701_s_at	PGRMC2	grey	95.6225	88.2593	7.36318	80.8962	0.00217752	0.00212835	115.534	0	115.534	-115.534	0	0.00257153
201702_s_at	PPP1R10	grey	91.7265	84.544	7.18247	77.3616	0.00208586	0.00204163	112.377	0	112.377	-112.377	0	0.00250127
201703_s_at	PPP1R10	grey	129.178	112.526	16.6526	95.8731	0.00277622	0.00287523	141.502	0	141.502	-141.502	0	0.00314952
201704_at	ENTPD6	grey	146.408	114.399	32.0085	82.3907	0.00282244	0.00325872	164.527	0	164.527	-164.527	0	0.00366203
201705_at	PSMD7	grey	94.3598	87.3357	7.0241	80.3116	0.00215473	0.00210025	113.198	0	113.198	-113.198	0	0.00251954
201706_s_at	PEX19	blue	181.736	28.576	153.16	-124.584	0.0225541	0.00404505	208.162	15.7677	192.394	-176.627	0.0124449	0.00463324
201707_at	PEX19	blue	157.663	29.9698	127.693	-97.7236	0.0236541	0.00350924	182.575	16.899	165.676	-148.777	0.0133378	0.00406372
201708_s_at	NIPSNAP1	grey	135.015	109.467	25.5483	83.9187	0.00270076	0.00300515	151.254	0	151.254	-151.254	0	0.00336658
201709_s_at	NIPSNAP1	blue	154.937	32.3305	122.606	-90.2755	0.0255173	0.00344855	180.845	17.8422	163.003	-145.161	0.0140822	0.00402522
201710_at	MYBL2	grey	100.551	92.4385	8.11209	84.3264	0.00228063	0.00223804	115.864	0	115.864	-115.864	0	0.00257888
201711_x_at	RANBP2	blue	181.425	28.9887	152.436	-123.448	0.0228798	0.00403813	210.213	15.8084	194.404	-178.596	0.0124771	0.00467888
201712_s_at	RANBP2	grey	106.531	93.4281	13.1031	80.325	0.00230504	0.00237115	121.572	0	121.572	-121.572	0	0.00270593
201713_s_at	RANBP2	blue	190.858	40.4117	150.446	-110.035	0.0318956	0.00424809	225.288	19.8805	205.408	-185.527	0.015691	0.00501442
201714_at	TUBG1	grey	87.2224	78.5917	8.63071	69.9609	0.001939	0.00194138	113.36	0	113.36	-113.36	0	0.00252314
201715_s_at	ACIN1	grey	94.3385	86.8964	7.44211	79.4543	0.0021439	0.00209977	113.937	0	113.937	-113.937	0	0.00253599
201716_at	SNX1	grey	112.475	97.4972	14.9775	82.5197	0.00240544	0.00250344	129.059	0	129.059	-129.059	0	0.00287258
201717_at	MRPL49	grey	91.5224	84.9009	6.62155	78.2793	0.00209466	0.00203709	111.674	0	111.674	-111.674	0	0.00248562
201718_s_at	EPB41L2	grey	108.624	96.9506	11.6731	85.2775	0.00239195	0.00241773	121.373	0	121.373	-121.373	0	0.0027015
201719_s_at	EPB41L2	yellow	135.84	9.10891	126.731	-117.622	0.0290093	0.00302351	149.476	4.47554	145.001	-140.525	0.0142533	0.00332702
201720_s_at	LAPTM5	lightcyan	125.182	12.5384	112.644	-100.106	0.107166	0.00278629	135.307	3.30466	132.003	-128.698	0.0282449	0.00301164
201721_s_at	LAPTM5	lightcyan	129.591	18.2736	111.317	-93.0436	0.156185	0.00288441	141	4.04429	136.955	-132.911	0.0345666	0.00313835
201722_s_at	GALNT1	grey	91.361	80.1229	11.2381	68.8847	0.00197678	0.0020335	116.15	0	116.15	-116.15	0	0.00258525
201723_s_at	GALNT1	grey	95.9569	90.6619	5.29498	85.367	0.0022368	0.00213579	111.797	0	111.797	-111.797	0	0.00248836
201724_s_at	GALNT1	grey	134.058	112.042	22.0161	90.0254	0.00276427	0.00298383	149.728	0	149.728	-149.728	0	0.00333261
201725_at	CDC123	grey	114.182	105.371	8.81167	96.5591	0.00259969	0.00254145	124.442	0	124.442	-124.442	0	0.00276981
201726_at	ELAVL1	grey	145.316	120.168	25.1487	95.0191	0.00296476	0.00323443	160.098	0	160.098	-160.098	0	0.00356344
201727_s_at	ELAVL1	grey	109.356	100.384	8.97222	91.412	0.00247667	0.00243404	121.208	0	121.208	-121.208	0	0.00269784
201728_s_at	KIAA0100	grey	109.067	95.5673	13.5	82.0673	0.00235782	0.0024276	125.232	0	125.232	-125.232	0	0.00278739
201729_s_at	KIAA0100	grey	123.889	96.9433	26.9458	69.9975	0.00239177	0.0027575	145.027	0	145.027	-145.027	0	0.00322799
201730_s_at	TPR	grey	99.6463	89.0504	10.5958	78.4546	0.00219704	0.00221791	119.749	0	119.749	-119.749	0	0.00266535
201731_s_at	TPR	grey	84.4717	78.8934	5.5783	73.3151	0.00194645	0.00188016	108.883	0	108.883	-108.883	0	0.00242351
201732_s_at	CLCN3	grey	122.473	109.854	12.6184	97.236	0.00271031	0.00272598	132.489	0	132.489	-132.489	0	0.00294892
201733_at	CLCN3	grey	117.744	94.7602	22.9839	71.7763	0.00233791	0.00262073	137.103	0	137.103	-137.103	0	0.00305161
201734_at	CLCN3	blue	171.735	28.9381	142.797	-113.859	0.0228399	0.00382245	198.535	16.4032	182.132	-165.728	0.0129465	0.00441895
201735_s_at	CLCN3	blue	143.649	26.3524	117.297	-90.9442	0.0207991	0.00319732	171.648	16.1216	155.527	-139.405	0.0127242	0.00382052
201736_s_at	2016-03-06	grey	115.225	105.774	9.45116	96.3228	0.00260964	0.00256466	124.401	0	124.401	-124.401	0	0.00276889
201737_s_at	2016-03-06	grey	124.604	104.573	20.0306	84.5424	0.00258001	0.00277341	140.614	0	140.614	-140.614	0	0.00312977
201738_at	EIF1B	grey	126.496	111.351	15.1444	96.2067	0.00274724	0.00281552	139.37	0	139.37	-139.37	0	0.00310207
201739_at	SGK1	grey	105.008	88.3288	16.6793	71.6495	0.00217923	0.00233725	126.196	0	126.196	-126.196	0	0.00280884
201740_at	NDUFS3	grey	100.153	91.5606	8.59244	82.9681	0.00225897	0.00222919	117.429	0	117.429	-117.429	0	0.00261372
201741_x_at	SRSF1	grey	113.807	98.2624	15.5446	82.7178	0.00242432	0.0025331	128.966	0	128.966	-128.966	0	0.0028705
201742_x_at	SRSF1	blue	233.985	65.2709	168.714	-103.443	0.0515161	0.00520801	282.797	27.9541	254.843	-226.889	0.0220632	0.00629445
201743_at	CD14	lightcyan	158.891	7.56107	151.33	-143.768	0.0646245	0.00353656	174.826	2.70153	172.124	-169.423	0.02309	0.00389124
201744_s_at	LUM	grey	104.232	94.5973	9.63516	84.9621	0.00233389	0.00231999	117.966	0	117.966	-117.966	0	0.00262566
201745_at	TWF1	grey	117.421	99.1509	18.27	80.8809	0.00244624	0.00261354	131.67	0	131.67	-131.67	0	0.0029307
201746_at	TP53	grey	156.694	121.249	35.4453	85.8039	0.00299144	0.00348768	177.624	0	177.624	-177.624	0	0.00395353
201747_s_at	SAFB	grey	94.5111	84.939	9.57216	75.3668	0.0020956	0.00210361	116.081	0	116.081	-116.081	0	0.00258371
201748_s_at	SAFB	grey	123.38	106.459	16.9209	89.5386	0.00262655	0.00274618	135.082	0	135.082	-135.082	0	0.00300663
201749_at	ECE1	grey	110.254	99.7884	10.4661	89.3223	0.00246196	0.00245402	122.376	0	122.376	-122.376	0	0.00272382
201750_s_at	ECE1	grey	100.8	91.352	9.44766	81.9043	0.00225382	0.00224358	118.671	0	118.671	-118.671	0	0.00264135
201751_at	JOSD1	grey	96.9951	88.195	8.8001	79.3949	0.00217593	0.0021589	114.641	0	114.641	-114.641	0	0.00255166
201752_s_at	ADD3	grey	105.48	93.2985	12.1819	81.1167	0.00230185	0.00234776	120.159	0	120.159	-120.159	0	0.00267447
201753_s_at	ADD3	grey	122.072	108.661	13.4109	95.2505	0.00268088	0.00271706	131.003	0	131.003	-131.003	0	0.00291584
201754_at	COX6C	grey	154.696	122.24	32.4568	89.7827	0.00301588	0.0034432	173.863	0	173.863	-173.863	0	0.00386981
201755_at	MCM5	grey	82.909	74.7985	8.11048	66.688	0.00184542	0.00184537	114.275	0	114.275	-114.275	0	0.00254351
201756_at	RPA2	grey	101.625	94.8949	6.72958	88.1654	0.00234124	0.00226194	114.835	0	114.835	-114.835	0	0.00255598
201757_at	NDUFS5 /// RPL10	grey	137.157	113.711	23.4464	90.2642	0.00280545	0.00305282	151.943	0	151.943	-151.943	0	0.00338192
201758_at	TSG101	grey	135.15	117.372	17.7787	99.5931	0.00289578	0.00300816	146.465	0	146.465	-146.465	0	0.00325999
201759_at	TBCD	grey	126.504	101.72	24.7834	76.9369	0.00250963	0.0028157	145.118	0	145.118	-145.118	0	0.00323002
201760_s_at	WSB2	grey	170.452	141.813	28.6398	113.173	0.00349878	0.0037939	187.239	0	187.239	-187.239	0	0.00416754
201761_at	MTHFD2	grey	128.927	103.494	25.4332	78.0606	0.00255338	0.00286963	143.976	0	143.976	-143.976	0	0.00320459
201762_s_at	PSME2	grey	129.444	113.348	16.0963	97.2516	0.0027965	0.00288115	139.493	0	139.493	-139.493	0	0.00310481
201763_s_at	DAXX	grey	139.078	108.873	30.2046	78.6689	0.00268611	0.00309558	160.173	0	160.173	-160.173	0	0.0035651
201764_at	TMEM106C	blue	171.702	33.6708	138.032	-104.361	0.0265752	0.00382173	200.563	17.6596	182.904	-165.244	0.0139381	0.0044641
201765_s_at	HEXA	grey	96.5079	88.366	8.14189	80.2241	0.00218015	0.00214806	114.731	0	114.731	-114.731	0	0.00255366
201766_at	ELAC2	grey	91.9978	83.5105	8.48727	75.0233	0.00206036	0.00204767	113.429	0	113.429	-113.429	0	0.00252469
201767_s_at	ELAC2	grey	112.545	98.6268	13.918	84.7088	0.00243331	0.002505	124.987	0	124.987	-124.987	0	0.00278195
201768_s_at	CLINT1	grey	91.3154	83.3797	7.93566	75.444	0.00205713	0.00203248	114.038	0	114.038	-114.038	0	0.00253825
201769_at	CLINT1	grey	115.421	100.651	14.7698	85.8811	0.00248325	0.00256902	129.769	0	129.769	-129.769	0	0.00288838
201770_at	SNRPA	grey	166.125	133.643	32.4813	101.162	0.00329723	0.00369758	183.854	0	183.854	-183.854	0	0.00409219
201771_at	SCAMP3	grey	106.284	90.4326	15.8517	74.581	0.00223114	0.00236566	127.539	0	127.539	-127.539	0	0.00283875
201772_at	AZIN1	grey	133.095	114.976	18.1189	96.857	0.00283667	0.0029624	145.443	0	145.443	-145.443	0	0.00323724
201773_at	ADNP	grey	112.43	99.1486	13.2809	85.8677	0.00244618	0.00250244	125.101	0	125.101	-125.101	0	0.00278449
201774_s_at	NCAPD2	grey	99.3874	91.0772	8.31018	82.767	0.00224705	0.00221215	116.234	0	116.234	-116.234	0	0.00258712
201775_s_at	KIAA0494	grey	92.2651	83.7619	8.50318	75.2588	0.00206656	0.00205362	114.707	0	114.707	-114.707	0	0.00255313
201776_s_at	KIAA0494	grey	114.981	102.449	12.5324	89.9166	0.00252761	0.00255924	127.683	0	127.683	-127.683	0	0.00284194
201777_s_at	KIAA0494	grey	97.4532	90.5055	6.94775	83.5577	0.00223294	0.0021691	114.646	0	114.646	-114.646	0	0.00255176
201778_s_at	KIAA0494	grey	127.92	107.728	20.1914	87.5367	0.00265786	0.00284721	140.109	0	140.109	-140.109	0	0.00311852
201779_s_at	RNF13	black	166.784	23.1517	143.633	-120.481	0.101543	0.00371226	187.76	6.11159	181.649	-175.537	0.0268052	0.00417914
201780_s_at	RNF13	grey	129.894	105.4	24.4947	80.9052	0.00260041	0.00289117	145.67	0	145.67	-145.67	0	0.0032423
201781_s_at	AIP	grey	105.032	94.0346	10.9971	83.0375	0.00232001	0.00233778	120.59	0	120.59	-120.59	0	0.00268407
201782_s_at	AIP	grey	127.065	106.086	20.9791	85.107	0.00261734	0.0028282	141.467	0	141.467	-141.467	0	0.00314874
201783_s_at	RELA	grey	124.595	108.615	15.9799	92.6349	0.00267973	0.00277321	137.79	0	137.79	-137.79	0	0.00306691
201784_s_at	C11orf58	grey	116.324	101.974	14.3499	87.6239	0.00251588	0.00258912	132.045	0	132.045	-132.045	0	0.00293903
201785_at	RNASE1	grey	123.823	100.282	23.5411	76.7408	0.00247414	0.00275603	142.903	0	142.903	-142.903	0	0.00318071
201786_s_at	ADAR	grey	110.239	97.6648	12.5738	85.091	0.00240957	0.00245367	123.81	0	123.81	-123.81	0	0.00275575
201787_at	FBLN1	grey	109.573	98.2873	11.2856	87.0018	0.00242493	0.00243886	122.639	0	122.639	-122.639	0	0.00272969
201788_at	DDX42	blue	149.282	19.6257	129.657	-110.031	0.0154899	0.0033227	170.057	13.1905	156.867	-143.676	0.0104108	0.0037851
201789_at	DHRS7	grey	99.2035	89.6744	9.52917	80.1452	0.00221243	0.00220806	117.766	0	117.766	-117.766	0	0.00262121
201790_s_at	DHCR7	grey	120.011	106.625	13.3861	93.2387	0.00263063	0.00267118	131.627	0	131.627	-131.627	0	0.00292973
201791_s_at	DHCR7	grey	125.435	105.244	20.1905	85.0539	0.00259658	0.00279191	139.621	0	139.621	-139.621	0	0.00310765
201792_at	AEBP1	grey	127.205	112.009	15.1951	96.8143	0.00276348	0.0028313	137.378	0	137.378	-137.378	0	0.00305774
201793_x_at	SMG7	grey	96.2505	89.9076	6.34287	83.5647	0.00221819	0.00214233	113.312	0	113.312	-113.312	0	0.00252209
201794_s_at	SMG7	grey	88.365	81.0249	7.34014	73.6847	0.00199903	0.00196681	112.457	0	112.457	-112.457	0	0.00250304
201795_at	LBR	grey	101.231	88.5424	12.6887	75.8538	0.00218451	0.00225318	119.133	0	119.133	-119.133	0	0.00265163
201796_s_at	VARS	grey	101.524	93.8825	7.64188	86.2406	0.00231626	0.00225971	115.648	0	115.648	-115.648	0	0.00257408
201797_s_at	VARS	grey	108.162	96.8141	11.3483	85.4658	0.00238858	0.00240746	122.647	0	122.647	-122.647	0	0.00272986
201798_s_at	MYOF	lightcyan	132.506	7.75341	124.752	-116.999	0.0662684	0.00294929	140.741	2.64463	138.096	-135.452	0.0226037	0.00313259
201799_s_at	OSBP	grey	108.522	98.7291	9.79339	88.9357	0.00243583	0.00241547	123.818	0	123.818	-123.818	0	0.00275593
201800_s_at	OSBP	grey	146.752	121.977	24.7751	97.2016	0.00300939	0.00326638	162.667	0	162.667	-162.667	0	0.00362061
201801_s_at	SLC29A1	grey	115.131	102.553	12.5778	89.9752	0.00253017	0.00256256	126.296	0	126.296	-126.296	0	0.00281108
201802_at	SLC29A1	grey	102.28	93.2423	9.03802	84.2043	0.00230046	0.00227654	117.475	0	117.475	-117.475	0	0.00261473
201803_at	POLR2B	grey	103.443	95.5529	7.89054	87.6624	0.00235747	0.00230243	116.364	0	116.364	-116.364	0	0.00259
201804_x_at	TBCB	grey	150.425	116.167	34.2573	81.9102	0.00286607	0.00334813	171.346	0	171.346	-171.346	0	0.00381379
201805_at	PRKAG1	grey	152.662	125.506	27.1562	98.3498	0.00309647	0.00339793	169.207	0	169.207	-169.207	0	0.00376619
201806_s_at	ATXN2L	grey	75.4449	68.6222	6.82266	61.7995	0.00169304	0.00167924	110.079	0	110.079	-110.079	0	0.00245013
201807_at	VPS26A	grey	165.455	135.478	29.9775	105.5	0.00334249	0.00368268	184.679	0	184.679	-184.679	0	0.00411055
201808_s_at	ENG	grey	108.728	101.49	7.23811	94.2522	0.00250395	0.00242006	118.723	0	118.723	-118.723	0	0.00264251
201809_s_at	ENG	grey	95.0427	87.1384	7.90431	79.2341	0.00214987	0.00211545	113.32	0	113.32	-113.32	0	0.00252226
201810_s_at	SH3BP5	darkorange	147.851	2.28189	145.569	-143.287	0.0507086	0.00329084	168.427	1.53673	166.89	-165.354	0.0341495	0.00374882
201811_x_at	SH3BP5	darkorange	163.416	2.69195	160.724	-158.032	0.0598211	0.00363729	188.229	1.61609	186.613	-184.997	0.0359132	0.00418956
201812_s_at	C4orf46 /// TOMM7	grey	92.7692	83.1086	9.66057	73.4481	0.00205045	0.00206484	115.402	0	115.402	-115.402	0	0.0025686
201813_s_at	TBC1D5	grey	108.291	100.455	7.83583	92.6195	0.00247842	0.00241033	119.526	0	119.526	-119.526	0	0.00266039
201814_at	TBC1D5	grey	99.622	90.0234	9.59863	80.4248	0.00222105	0.00221737	117.552	0	117.552	-117.552	0	0.00261646
201815_s_at	TBC1D5	grey	103.731	96.5552	7.17573	89.3795	0.0023822	0.00230883	116.083	0	116.083	-116.083	0	0.00258376
201816_s_at	GBAS	blue	122.47	15.4857	106.984	-91.4986	0.0122224	0.00272592	142.052	12.2104	129.841	-117.631	0.00963725	0.00316176
201817_at	UBE3C	grey	162.222	129.661	32.5609	97.0999	0.00319898	0.00361071	179.392	0	179.392	-179.392	0	0.00399287
201818_at	LPCAT1	grey	123.285	95.1943	28.0905	67.1038	0.00234862	0.00274405	144.062	0	144.062	-144.062	0	0.0032065
201819_at	SCARB1	grey	133.42	113.704	19.7164	93.9873	0.00280528	0.00296964	147.523	0	147.523	-147.523	0	0.00328354
201820_at	KRT5	grey	85.6938	79.3898	6.30402	73.0857	0.00195869	0.00190736	111.443	0	111.443	-111.443	0	0.00248049
201821_s_at	TIMM17A	grey	113.726	102.854	10.8721	91.9822	0.00253761	0.0025313	126.862	0	126.862	-126.862	0	0.00282368
201822_at	TIMM17A	grey	90.0448	82.5254	7.51938	75.006	0.00203606	0.0020042	114.093	0	114.093	-114.093	0	0.00253947
201823_s_at	RNF14	grey	111.53	99.5481	11.9823	87.5658	0.00245604	0.00248243	124.931	0	124.931	-124.931	0	0.00278069
201824_at	RNF14	grey	115.395	101.003	14.3923	86.6107	0.00249193	0.00256845	128.522	0	128.522	-128.522	0	0.00286062
201825_s_at	SCCPDH	grey	89.2087	78.2589	10.9498	67.3091	0.00193079	0.00198559	117.412	0	117.412	-117.412	0	0.00261334
201826_s_at	SCCPDH	grey	143.489	114.166	29.3226	84.8435	0.00281669	0.00319375	162.66	0	162.66	-162.66	0	0.00362046
201827_at	SMARCD2	grey	107.961	95.6126	12.3481	83.2645	0.00235894	0.00240297	122.594	0	122.594	-122.594	0	0.00272869
201828_x_at	FAM127A	grey	137.931	113.559	24.3718	89.187	0.00280171	0.00307004	153.999	0	153.999	-153.999	0	0.00342768
201829_at	NET1	grey	158.972	132.351	26.6211	105.73	0.00326535	0.00353838	175.583	0	175.583	-175.583	0	0.00390809
201830_s_at	NET1	grey	84.9746	79.9288	5.04581	74.883	0.00197199	0.00189135	109.71	0	109.71	-109.71	0	0.00244191
201831_s_at	USO1	orange	114.433	2.36941	112.064	-109.694	0.0504129	0.00254703	127.253	1.49145	125.762	-124.271	0.0317331	0.00283239
201832_s_at	USO1	grey	166.934	142.547	24.3869	118.16	0.00351689	0.00371558	182.266	0	182.266	-182.266	0	0.00405685
201833_at	HDAC2	grey	121.345	108.472	12.8739	95.5977	0.0026762	0.00270089	131.661	0	131.661	-131.661	0	0.00293049
201834_at	PRKAB1	grey	111.222	102.501	8.72081	93.7805	0.0025289	0.00247556	122.71	0	122.71	-122.71	0	0.00273125
201835_s_at	PRKAB1	grey	104.261	94.4641	9.79735	84.6667	0.0023306	0.00232063	119.453	0	119.453	-119.453	0	0.00265877
201836_s_at	SUPT7L	grey	181.951	126.989	54.9615	72.0276	0.00313306	0.00404983	213.969	0	213.969	-213.969	0	0.00476249
201837_s_at	SUPT7L	grey	120.523	107.412	13.1111	94.3005	0.00265005	0.00268258	133.068	0	133.068	-133.068	0	0.0029618
201838_s_at	SUPT7L	grey	154.19	120.501	33.6891	86.8118	0.00297298	0.00343194	175.621	0	175.621	-175.621	0	0.00390895
201839_s_at	EPCAM	grey	105.739	94.9406	10.798	84.1427	0.00234236	0.00235351	121.143	0	121.143	-121.143	0	0.00269638
201840_at	NEDD8	grey	136.094	115.653	20.4408	95.2125	0.00285338	0.00302916	151.341	0	151.341	-151.341	0	0.00336851
201841_s_at	HSPB1	blue	184.771	43.6627	141.109	-97.4458	0.0344615	0.00411261	216.258	20.6448	195.613	-174.968	0.0162942	0.00481343
201842_s_at	EFEMP1	pink	165.647	8.35531	157.292	-148.936	0.0673815	0.00368695	182.171	3.12322	179.048	-175.925	0.0251873	0.00405474
201843_s_at	EFEMP1	yellow	190.926	17.3903	173.535	-156.145	0.0553831	0.00424959	217.984	6.74277	211.241	-204.498	0.0214738	0.00485185
201844_s_at	RYBP	grey	108.839	95.018	13.8211	81.197	0.00234427	0.00242252	124.281	0	124.281	-124.281	0	0.00276623
201845_s_at	RYBP	grey	138.776	114.837	23.9386	90.8988	0.00283325	0.00308885	154.673	0	154.673	-154.673	0	0.0034427
201846_s_at	RYBP	grey	108.239	93.5333	14.7054	78.8279	0.00230764	0.00240916	125.097	0	125.097	-125.097	0	0.00278439
201847_at	LIPA	grey	126.689	102.164	24.5245	77.6395	0.00252058	0.00281981	143.301	0	143.301	-143.301	0	0.00318957
201848_s_at	BNIP3	grey	110.177	101.151	9.02606	92.1251	0.00249559	0.00245231	123.463	0	123.463	-123.463	0	0.00274803
201849_at	BNIP3	grey	117.019	100.368	16.6511	83.7169	0.00247627	0.00260459	132.381	0	132.381	-132.381	0	0.00294652
201850_at	CAPG	grey	117.49	104.942	12.5478	92.394	0.00258911	0.00261506	130.217	0	130.217	-130.217	0	0.00289835
201851_at	SH3GL1	grey	110.436	95.9525	14.4838	81.4687	0.00236733	0.00245808	125.909	0	125.909	-125.909	0	0.00280247
201852_x_at	COL3A1	cyan	118.388	4.04383	114.344	-110.3	0.0505479	0.00263506	133.856	1.79011	132.066	-130.276	0.0223764	0.00297935
201853_s_at	CDC25B	saddlebrown	147.797	1.68556	146.112	-144.426	0.0391991	0.00328964	166.229	1.40764	164.822	-163.414	0.0327358	0.0036999
201854_s_at	ATMIN	grey	106.609	95.2925	11.3169	83.9757	0.00235104	0.00237289	121.156	0	121.156	-121.156	0	0.00269666
201855_s_at	ATMIN	grey	124.291	101.134	23.1575	77.9765	0.00249516	0.00276646	142.314	0	142.314	-142.314	0	0.00316761
201856_s_at	ZFR	grey	112.726	95.8925	16.8338	79.0587	0.00236585	0.00250904	130.475	0	130.475	-130.475	0	0.0029041
201857_at	ZFR	blue	201.756	50.6188	151.138	-100.519	0.0399517	0.00449066	240.484	23.1369	217.347	-194.21	0.0182612	0.00535266
201858_s_at	SRGN	lightcyan	102.662	9.2666	93.3959	-84.1293	0.0792017	0.00228504	118.973	2.94462	116.029	-113.084	0.0251677	0.00264809
201859_at	SRGN	lightcyan	120.453	13.0358	107.417	-94.3813	0.111417	0.00268102	132.223	3.34619	128.877	-125.531	0.0285999	0.002943
201860_s_at	PLAT	grey	102.871	92.2755	10.5956	81.6799	0.00227661	0.00228969	118.069	0	118.069	-118.069	0	0.00262796
201861_s_at	LRRFIP1	grey	110.506	99.1573	11.3483	87.809	0.0024464	0.00245962	123.885	0	123.885	-123.885	0	0.00275742
201862_s_at	LRRFIP1	grey	131.109	120.744	10.365	110.379	0.00297898	0.0029182	138.705	0	138.705	-138.705	0	0.00308728
201863_at	FAM32A	grey	122.931	105.911	17.0197	88.8917	0.00261303	0.00273618	138.056	0	138.056	-138.056	0	0.00307283
201864_at	GDI1	grey	158.977	125.936	33.0417	92.8938	0.00310706	0.00353849	177.669	0	177.669	-177.669	0	0.00395453
201865_x_at	NR3C1	grey	134.049	113.242	20.8074	92.4344	0.00279389	0.00298365	149.922	0	149.922	-149.922	0	0.00333694
201866_s_at	NR3C1	grey	135.902	107.955	27.9474	80.0075	0.00266345	0.00302489	154.189	0	154.189	-154.189	0	0.00343191
201867_s_at	TBL1X	grey	93.7531	81.2701	12.483	68.787	0.00200508	0.00208674	118.58	0	118.58	-118.58	0	0.00263933
201868_s_at	TBL1X	grey	80.6079	76.177	4.43083	71.7462	0.00187943	0.00179416	106.836	0	106.836	-106.836	0	0.00237794
201869_s_at	TBL1X	grey	92.227	85.1079	7.11904	77.9889	0.00209977	0.00205277	111.194	0	111.194	-111.194	0	0.00247494
201870_at	TOMM34	grey	98.632	89.1602	9.47184	79.6883	0.00219975	0.00219534	116.088	0	116.088	-116.088	0	0.00258388
201871_s_at	UBXN1	grey	156.474	119.195	37.2791	81.9156	0.00294076	0.00348277	179.287	0	179.287	-179.287	0	0.00399055
201872_s_at	ABCE1	grey	88.8362	82.6732	6.16304	76.5101	0.0020397	0.0019773	110.872	0	110.872	-110.872	0	0.00246776
201873_s_at	ABCE1	blue	190.196	40.938	149.258	-108.32	0.032311	0.00423335	220.921	19.87	201.051	-181.181	0.0156827	0.00491722
201874_at	MPZL1	grey	113.608	97.3167	16.2914	81.0254	0.00240099	0.00252867	129.103	0	129.103	-129.103	0	0.00287355
201875_s_at	MPZL1	grey	91.7438	83.6564	8.08739	75.569	0.00206396	0.00204202	113.035	0	113.035	-113.035	0	0.00251591
201876_at	PON2	yellow	150.963	26.1189	124.844	-98.7248	0.0831813	0.0033601	168.218	8.27297	159.945	-151.672	0.026347	0.00374416
201877_s_at	PPP2R5C	magenta	158.723	5.11262	153.611	-148.498	0.0448476	0.00353284	177.734	2.45453	175.279	-172.825	0.0215309	0.00395596
201878_at	ARIH1	darkturquoise	159.164	2.28449	156.879	-154.595	0.0456898	0.00354264	177.765	1.5429	176.222	-174.679	0.030858	0.00395666
201879_at	ARIH1	white	148.404	4.38774	144.016	-139.628	0.0997213	0.00330315	159.784	1.68414	158.1	-156.416	0.0382759	0.00355644
201880_at	ARIH1	grey	144.482	117.263	27.2192	90.0439	0.0028931	0.00321586	161.714	0	161.714	-161.714	0	0.0035994
201881_s_at	ARIH1	grey	109.235	100.466	8.76923	91.697	0.00247869	0.00243134	119.926	0	119.926	-119.926	0	0.00266929
201882_x_at	B4GALT1	grey	115.173	98.276	16.8972	81.3788	0.00242465	0.00256351	132.32	0	132.32	-132.32	0	0.00294516
201883_s_at	B4GALT1	grey	100.422	90.1026	10.3198	79.7828	0.002223	0.00223519	119.764	0	119.764	-119.764	0	0.00266569
201884_at	CEACAM5	grey	110.727	103.14	7.58677	95.5533	0.00254466	0.00246454	121.259	0	121.259	-121.259	0	0.00269896
201885_s_at	CYB5R3	grey	115.77	103.485	12.2849	91.2002	0.00255317	0.00257679	129.4	0	129.4	-129.4	0	0.00288018
201886_at	DCAF11	grey	107.63	96.3426	11.2875	85.0551	0.00237695	0.00239561	122.054	0	122.054	-122.054	0	0.00271665
201887_at	IL13RA1	grey	132.476	113.925	18.5518	95.3727	0.00281073	0.00294864	144.014	0	144.014	-144.014	0	0.00320544
201888_s_at	IL13RA1	grey	98.9223	90.9983	7.92401	83.0743	0.0022451	0.0022018	114.642	0	114.642	-114.642	0	0.00255168
201889_at	FAM3C	grey	139.793	118.855	20.9379	97.9172	0.00293238	0.00311149	153.373	0	153.373	-153.373	0	0.00341374
201890_at	RRM2	grey	84.025	77.7839	6.24109	71.5428	0.00191907	0.00187021	111.033	0	111.033	-111.033	0	0.00247136
201891_s_at	B2M	lightcyan	139.276	11.3494	127.926	-116.577	0.097003	0.00309998	149.661	3.2156	146.445	-143.23	0.0274837	0.00333113
201892_s_at	IMPDH2	grey	131.303	109.974	21.3293	88.6446	0.00271326	0.00292253	143.826	0	143.826	-143.826	0	0.00320125
201893_x_at	DCN	grey	117.641	104.945	12.6954	92.2499	0.0025892	0.00261843	127.585	0	127.585	-127.585	0	0.00283978
201894_s_at	SSR1	grey	104.81	94.8592	9.9507	84.9085	0.00234035	0.00233284	120.412	0	120.412	-120.412	0	0.00268011
201895_at	ARAF	grey	144.687	120.267	24.4203	95.8468	0.00296721	0.00322043	160.414	0	160.414	-160.414	0	0.00357047
201896_s_at	PSRC1	grey	154.669	120.421	34.2479	86.1731	0.00297101	0.0034426	171.903	0	171.903	-171.903	0	0.00382619
201897_s_at	CKS1B	grey	102.066	93.3674	8.69911	84.6683	0.00230355	0.00227178	116.6	0	116.6	-116.6	0	0.00259527
201898_s_at	UBE2A	grey	120.161	104.198	15.9632	88.2346	0.00257076	0.00267453	133.774	0	133.774	-133.774	0	0.00297752
201899_s_at	UBE2A	grey	95.281	87.5863	7.69462	79.8917	0.00216092	0.00212075	114.241	0	114.241	-114.241	0	0.00254277
201900_s_at	AKR1A1	grey	101.708	87.1978	14.5099	72.6879	0.00215133	0.00226379	123.877	0	123.877	-123.877	0	0.00275724
201901_s_at	YY1	grey	116.93	97.4031	19.5267	77.8764	0.00240312	0.00260261	133.462	0	133.462	-133.462	0	0.00297059
201902_s_at	YY1	grey	100.935	93.1185	7.81606	85.3025	0.00229741	0.00224659	116.704	0	116.704	-116.704	0	0.00259758
201903_at	UQCRC1	royalblue	170.477	6.95704	163.52	-156.563	0.133789	0.00379446	195.497	2.04495	193.452	-191.407	0.0393259	0.00435134
201904_s_at	CTDSPL	grey	93.5415	83.9652	9.57636	74.3888	0.00207158	0.00208203	115.5	0	115.5	-115.5	0	0.00257078
201905_s_at	CTDSPL	grey	102.068	94.9101	7.15764	87.7525	0.00234161	0.00227181	115.328	0	115.328	-115.328	0	0.00256695
201906_s_at	CTDSPL	grey	115.489	98.0414	17.4471	80.5944	0.00241887	0.00257052	131.997	0	131.997	-131.997	0	0.00293797
201907_x_at	DVL3	grey	100.522	92.6531	7.86889	84.7842	0.00228592	0.0022374	116.238	0	116.238	-116.238	0	0.0025872
201908_at	DVL3	grey	126.453	102.852	23.6006	79.2518	0.00253756	0.00281457	145.119	0	145.119	-145.119	0	0.00323003
201909_at	RPS4Y1	grey	80.6927	72.6359	8.05679	64.5791	0.00179206	0.00179604	111.672	0	111.672	-111.672	0	0.00248559
201910_at	FARP1	grey	117.341	106.705	10.6355	96.0698	0.00263262	0.00261175	127.649	0	127.649	-127.649	0	0.00284119
201911_s_at	FARP1	grey	135.124	109.653	25.4715	84.1814	0.00270534	0.00300758	148.47	0	148.47	-148.47	0	0.00330463
201912_s_at	GSPT1	grey	99.471	90.9136	8.5574	82.3562	0.00224301	0.00221401	116.488	0	116.488	-116.488	0	0.00259277
201913_s_at	COASY	grey	91.2347	85.3288	5.90588	79.4229	0.00210522	0.00203069	110.967	0	110.967	-110.967	0	0.00246989
201914_s_at	SEC63	grey	96.3458	86.1017	10.2441	75.8576	0.00212429	0.00214445	116.549	0	116.549	-116.549	0	0.00259413
201915_at	SEC63	grey	90.9699	81.6271	9.34279	72.2843	0.00201389	0.00202479	116.557	0	116.557	-116.557	0	0.00259431
201916_s_at	SEC63	grey	107.004	95.4939	11.51	83.984	0.00235601	0.00238168	122.656	0	122.656	-122.656	0	0.00273005
201917_s_at	SLC25A36	white	140.997	3.42942	137.568	-134.138	0.0779414	0.0031383	152.818	1.51152	151.306	-149.795	0.0343528	0.0034014
201918_at	SLC25A36	grey	129.515	114.857	14.6575	100.2	0.00283374	0.00288272	140.438	0	140.438	-140.438	0	0.00312584
201919_at	SLC25A36	grey	158.004	122.506	35.4972	87.0091	0.00302246	0.00351682	178.116	0	178.116	-178.116	0	0.00396449
201920_at	SLC20A1	lightgreen	151.967	9.42624	142.541	-133.115	0.0952145	0.00338247	168.855	2.66837	166.186	-163.518	0.0269532	0.00375834
201921_at	GNG10	grey	167.013	124.669	42.3436	82.3259	0.00307583	0.00371735	192.182	0	192.182	-192.182	0	0.00427756
201922_at	NSA2	grey	141.47	120.326	21.1441	99.1817	0.00296866	0.00314881	154.096	0	154.096	-154.096	0	0.00342984
201923_at	PRDX4	grey	125.993	113.958	12.035	101.923	0.00281154	0.00280432	135.492	0	135.492	-135.492	0	0.00301576
201924_at	AFF1	grey	90.8372	84.1767	6.66056	77.5161	0.0020768	0.00202184	112.585	0	112.585	-112.585	0	0.0025059
201925_s_at	CD55	blue	150.24	16.6755	133.565	-116.889	0.0131614	0.00334402	170.332	11.6318	158.701	-147.069	0.00918062	0.00379123
201926_s_at	CD55	grey	122.776	97.107	25.6694	71.4376	0.00239581	0.00273274	143.197	0	143.197	-143.197	0	0.00318726
201927_s_at	PKP4	grey	105.064	94.408	10.6564	83.7516	0.00232922	0.00233851	121.101	0	121.101	-121.101	0	0.00269544
201928_at	PKP4	grey	135.152	116.949	18.2032	98.7455	0.00288534	0.00300819	147.706	0	147.706	-147.706	0	0.00328761
201929_s_at	PKP4	grey	128.849	114.114	14.7349	99.379	0.0028154	0.0028679	139.778	0	139.778	-139.778	0	0.00311116
201930_at	MCM6	grey	149.095	121.974	27.1206	94.8533	0.00300933	0.00331852	163.976	0	163.976	-163.976	0	0.00364974
201931_at	ETFA	grey	104.736	95.9895	8.7468	87.2427	0.00236824	0.0023312	119.141	0	119.141	-119.141	0	0.00265181
201932_at	LRRC41	blue	167.656	30.2479	137.408	-107.16	0.0238737	0.00373166	193.09	16.7188	176.371	-159.652	0.0131956	0.00429777
201933_at	CHMP1A	grey	101.461	95.7684	5.69219	90.0762	0.00236279	0.00225829	113.816	0	113.816	-113.816	0	0.00253329
201934_at	WDR82	grey	126.796	109.326	17.4698	91.8561	0.00269727	0.0028222	138.96	0	138.96	-138.96	0	0.00309295
201935_s_at	EIF4G3	grey	139.678	112.129	27.5488	84.5804	0.00276644	0.00310893	153.947	0	153.947	-153.947	0	0.00342653
201936_s_at	EIF4G3	grey	95.9205	86.4359	9.48453	76.9514	0.00213254	0.00213498	116.093	0	116.093	-116.093	0	0.00258398
201937_s_at	DNPEP	grey	104.471	96.3268	8.14372	88.1831	0.00237656	0.00232529	118.595	0	118.595	-118.595	0	0.00263968
201938_at	CDK2AP1	grey	122.026	105.981	16.0448	89.9364	0.00261475	0.00271604	134.135	0	134.135	-134.135	0	0.00298556
201939_at	PLK2	grey	115.742	100.829	14.9126	85.9168	0.00248765	0.00257617	129.589	0	129.589	-129.589	0	0.00288437
201940_at	CPD	grey	107.573	95.6741	11.8994	83.7746	0.00236046	0.00239435	122.513	0	122.513	-122.513	0	0.00272688
201941_at	CPD	grey	92.9932	86.0948	6.8984	79.1964	0.00212412	0.00206983	111.914	0	111.914	-111.914	0	0.00249097
201942_s_at	CPD	grey	109.544	97.0061	12.5381	84.468	0.00239332	0.00243822	123.771	0	123.771	-123.771	0	0.00275487
201943_s_at	CPD	grey	74.8812	70.3641	4.51706	65.8471	0.00173602	0.00166669	108.626	0	108.626	-108.626	0	0.00241778
201944_at	HEXB	grey	102.525	93.2555	9.26963	83.9859	0.00230079	0.00228199	117.214	0	117.214	-117.214	0	0.00260892
201945_at	FURIN	grey	80.1967	74.4426	5.75406	68.6886	0.00183664	0.00178501	110.171	0	110.171	-110.171	0	0.00245216
201946_s_at	CCT2	grey	122.052	108.08	13.9722	94.1074	0.00266653	0.00271661	133.255	0	133.255	-133.255	0	0.00296598
201947_s_at	CCT2	grey	125.506	111.953	13.553	98.3996	0.00276208	0.00279348	136.316	0	136.316	-136.316	0	0.0030341
201948_at	GNL2	grey	141.44	111.488	29.9522	81.5354	0.00275061	0.00314814	160.707	0	160.707	-160.707	0	0.003577
201949_x_at	CAPZB	grey	115.972	96.4062	19.5654	76.8409	0.00237852	0.00258128	134.677	0	134.677	-134.677	0	0.00299761
201950_x_at	CAPZB	grey	111.219	97.7698	13.449	84.3208	0.00241216	0.00247549	125.333	0	125.333	-125.333	0	0.00278964
201951_at	ALCAM	grey	125.087	104.745	20.3416	84.4036	0.00258426	0.00278416	137.637	0	137.637	-137.637	0	0.00306349
201952_at	ALCAM	black	144.479	12.6087	131.87	-119.261	0.0553014	0.00321578	157.389	4.33649	153.053	-148.716	0.0190197	0.00350314
201953_at	CIB1	grey	116.093	98.9617	17.1312	81.8305	0.00244157	0.00258398	130.039	0	130.039	-130.039	0	0.00289438
201954_at	ARPC1B	grey	113.526	100.803	12.723	88.0797	0.00248699	0.00252683	125.168	0	125.168	-125.168	0	0.00278596
201955_at	CCNC	grey	113.466	103.545	9.92188	93.6227	0.00255464	0.00252552	125.027	0	125.027	-125.027	0	0.00278284
201956_s_at	GNPAT	grey	145.115	115.686	29.4283	86.258	0.0028542	0.00322994	163.46	0	163.46	-163.46	0	0.00363826
201957_at	PPP1R12B	grey	116.302	99.3112	16.9907	82.3205	0.00245019	0.00258863	131.874	0	131.874	-131.874	0	0.00293524
201958_s_at	PPP1R12B	grey	81.6666	75.0419	6.62466	68.4173	0.00185143	0.00181772	110.976	0	110.976	-110.976	0	0.00247008
201959_s_at	MYCBP2	grey	135.371	108.202	27.1692	81.0325	0.00266954	0.00301306	153.898	0	153.898	-153.898	0	0.00342544
201960_s_at	MYCBP2	grey	136.092	106.084	30.0079	76.0763	0.00261729	0.00302912	154.826	0	154.826	-154.826	0	0.0034461
201961_s_at	RNF41	grey	114.739	103.846	10.8927	92.9531	0.00256207	0.00255383	124.735	0	124.735	-124.735	0	0.00277632
201962_s_at	RNF41	darkmagenta	178.489	35.1009	143.388	-108.288	0.066479	0.00397279	202.59	11.4576	191.133	-179.675	0.0216999	0.00450922
201963_at	ACSL1	grey	112.402	96.3302	16.0715	80.2587	0.00237665	0.00250182	129.785	0	129.785	-129.785	0	0.00288873
201964_at	SETX	grey	107.244	96.8585	10.3857	86.4728	0.00238968	0.00238702	120.733	0	120.733	-120.733	0	0.00268726
201965_s_at	SETX	grey	103.475	95.6384	7.83661	87.8018	0.00235958	0.00230313	116.865	0	116.865	-116.865	0	0.00260117
201966_at	NDUFS2	grey	111.189	98.7043	12.4843	86.2199	0.00243522	0.00247482	124.746	0	124.746	-124.746	0	0.00277657
201967_at	RBM6	grey	103.961	92.566	11.3953	81.1708	0.00228378	0.00231395	120.767	0	120.767	-120.767	0	0.00268802
201968_s_at	PGM1	grey	123.159	106.476	16.6828	89.7931	0.00262696	0.00274125	136.336	0	136.336	-136.336	0	0.00303455
201969_at	NASP	grey	127.292	106.405	20.8871	85.5179	0.00262521	0.00283324	144.43	0	144.43	-144.43	0	0.0032147
201970_s_at	NASP	grey	128.268	116.068	12.2	103.868	0.0028636	0.00285496	137.102	0	137.102	-137.102	0	0.00305159
201971_s_at	ATP6V1A	grey	107.741	96.1416	11.5992	84.5424	0.00237199	0.00239808	122.527	0	122.527	-122.527	0	0.00272718
201972_at	ATP6V1A	saddlebrown	132.762	2.63116	130.131	-127.5	0.0611898	0.002955	149.159	1.52589	147.633	-146.107	0.0354857	0.00331995
201973_s_at	C7orf28B /// CCZ1	grey	108.393	96.0805	12.313	83.7675	0.00237048	0.0024126	125.362	0	125.362	-125.362	0	0.00279029
201974_s_at	CCZ1	grey	111.523	103.629	7.89322	95.7361	0.00255673	0.00248225	121.549	0	121.549	-121.549	0	0.00270542
201975_at	CLIP1	grey	110.923	99.7932	11.1296	88.6636	0.00246208	0.0024689	124.736	0	124.736	-124.736	0	0.00277635
201976_s_at	MYO10	grey	106.024	92.9949	13.0288	79.9661	0.00229436	0.00235986	119.951	0	119.951	-119.951	0	0.00266986
201977_s_at	KIAA0141	grey	101.705	90.3531	11.3514	79.0017	0.00222918	0.00226372	120.569	0	120.569	-120.569	0	0.0026836
201978_s_at	KIAA0141	grey	109.004	100.786	8.2184	92.5676	0.00248658	0.0024262	120.245	0	120.245	-120.245	0	0.00267638
201979_s_at	PPP5C	grey	117.189	105.315	11.8732	93.4423	0.00259833	0.00260837	128.725	0	128.725	-128.725	0	0.00286514
201980_s_at	RSU1	blue	161.003	19.28	141.723	-122.443	0.015217	0.00358358	182.462	12.3664	170.096	-157.73	0.00976036	0.00406122
201981_at	PAPPA	grey	108.093	98.1426	9.95067	88.1919	0.00242136	0.00240592	121.126	0	121.126	-121.126	0	0.00269601
201982_s_at	PAPPA	grey	116.785	107.075	9.71051	97.3642	0.00264173	0.00259939	127.334	0	127.334	-127.334	0	0.00283417
201983_s_at	EGFR	yellow	142.94	11.6642	131.276	-119.612	0.0371471	0.00318154	158.83	5.01093	153.819	-148.808	0.0159584	0.00353521
201984_s_at	EGFR	grey	102.617	87.9792	14.6383	73.3409	0.00217061	0.00228404	123.537	0	123.537	-123.537	0	0.00274966
201985_at	KIAA0196	grey	116.677	101.132	15.5448	85.5876	0.00249512	0.00259698	132.395	0	132.395	-132.395	0	0.00294682
201986_at	MED13	grey	121.969	100.37	21.5989	78.771	0.00247631	0.00271476	139.992	0	139.992	-139.992	0	0.00311592
201987_at	MED13	grey	149.229	119.157	30.0728	89.0837	0.00293982	0.00332152	166.674	0	166.674	-166.674	0	0.0037098
201988_s_at	CREBL2	grey	124.593	100.44	24.1529	76.2867	0.00247803	0.00277316	143.185	0	143.185	-143.185	0	0.003187
201989_s_at	CREBL2	grey	102.466	92.683	9.78301	82.9	0.00228666	0.00228067	118.592	0	118.592	-118.592	0	0.00263961
201990_s_at	CREBL2	grey	137.111	116.427	20.6843	95.7426	0.00287247	0.0030518	150.649	0	150.649	-150.649	0	0.00335313
201991_s_at	KIF5B	grey	114.531	103.678	10.8536	92.8241	0.00255792	0.00254922	127.395	0	127.395	-127.395	0	0.00283554
201992_s_at	KIF5B	grey	109.275	100.685	8.59072	92.0939	0.00248408	0.00243223	120.913	0	120.913	-120.913	0	0.00269126
201993_x_at	HNRPDL	grey	104.919	95.0372	9.88129	85.1559	0.00234475	0.00233526	119.82	0	119.82	-119.82	0	0.00266694
201994_at	MORF4L2	grey	111.764	103.418	8.34563	95.0728	0.00255153	0.00248763	122.298	0	122.298	-122.298	0	0.00272208
201995_at	EXT1	grey	127.827	108.188	19.6384	88.5498	0.00266921	0.00284514	142.287	0	142.287	-142.287	0	0.00316699
201996_s_at	SPEN	white	112.678	4.183	108.495	-104.312	0.0950682	0.00250797	122.937	1.60467	121.332	-119.728	0.0364698	0.00273631
201997_s_at	SPEN	darkturquoise	171.124	3.74385	167.38	-163.636	0.074877	0.00380884	191.303	1.7203	189.583	-187.863	0.034406	0.004258
201998_at	ST6GAL1	grey	113.15	99.6325	13.5175	86.1151	0.00245812	0.00251847	125.013	0	125.013	-125.013	0	0.00278252
201999_s_at	DYNLT1	grey	141.303	118.364	22.9393	95.4242	0.00292025	0.0031451	155.435	0	155.435	-155.435	0	0.00345965
202000_at	NDUFA6	grey	105.688	97.2212	8.46713	88.7541	0.00239863	0.00235239	119.431	0	119.431	-119.431	0	0.00265828
202001_s_at	NDUFA6	grey	117.221	101.506	15.7157	85.79	0.00250433	0.0026091	131.377	0	131.377	-131.377	0	0.00292417
202002_at	ACAA2	grey	102.05	91.4535	10.5968	80.8567	0.00225633	0.00227142	118.46	0	118.46	-118.46	0	0.00263666
202003_s_at	ACAA2	grey	109.406	96.8803	12.5256	84.3546	0.00239022	0.00243514	122.521	0	122.521	-122.521	0	0.00272705
202004_x_at	SDHC	grey	119.247	109.389	9.85792	99.5315	0.00269884	0.00265419	128.333	0	128.333	-128.333	0	0.0028564
202005_at	ST14	grey	95.7651	88.0051	7.76	80.2451	0.00217125	0.00213152	114.699	0	114.699	-114.699	0	0.00255294
202006_at	PTPN12	darkgreen	156.686	4.34693	152.339	-147.992	0.0505457	0.0034875	175.782	2.0141	173.767	-171.753	0.0234197	0.00391252
202007_at	NID1	grey	109.305	97.9109	11.394	86.517	0.00241565	0.00243289	122.099	0	122.099	-122.099	0	0.00271765
202008_s_at	NID1	grey	110.802	97.3734	13.4286	83.9449	0.00240238	0.00246621	125.54	0	125.54	-125.54	0	0.00279424
202009_at	TWF2	grey	82.5276	76.272	6.25566	70.0163	0.00188177	0.00183689	110.238	0	110.238	-110.238	0	0.00245366
202010_s_at	ZNF410	grey	91.4762	84.9854	6.49083	78.4946	0.00209675	0.00203606	111.156	0	111.156	-111.156	0	0.00247409
202011_at	TJP1	black	156.814	12.5395	144.274	-131.735	0.0549978	0.00349034	174.238	4.47657	169.761	-165.285	0.0196341	0.00387816
202012_s_at	EXT2	grey	98.7203	90.5886	8.13171	82.4569	0.00223499	0.0021973	115.518	0	115.518	-115.518	0	0.00257119
202013_s_at	EXT2	grey	109.944	99.8907	10.0533	89.8374	0.00246449	0.00244712	122.125	0	122.125	-122.125	0	0.00271824
202014_at	PPP1R15A	grey	136.23	114.244	21.9865	92.2573	0.00281861	0.00303219	148.098	0	148.098	-148.098	0	0.00329633
202015_x_at		grey	88.9667	82.3914	6.57528	75.8161	0.00203275	0.00198021	110.284	0	110.284	-110.284	0	0.00245469
202016_at	MEST	grey	93.0297	82.3432	10.6864	71.6568	0.00203156	0.00207064	116.322	0	116.322	-116.322	0	0.00258908
202017_at	EPHX1	grey	173.788	136.332	37.4553	98.877	0.00336357	0.00386814	195.68	0	195.68	-195.68	0	0.0043554
202018_s_at	LTF	grey	98.4105	89.0913	9.31914	79.7722	0.00219805	0.0021904	116.637	0	116.637	-116.637	0	0.0025961
202019_s_at	LANCL1	grey	127.077	111.704	15.373	96.3307	0.00275594	0.00282845	138.445	0	138.445	-138.445	0	0.00308149
202020_s_at	LANCL1	grey	106.163	92.1583	14.005	78.1534	0.00227372	0.00236297	124.34	0	124.34	-124.34	0	0.00276754
202021_x_at	EIF1	grey	163.489	128.817	34.6717	94.1455	0.00317816	0.00363891	181.692	0	181.692	-181.692	0	0.00404406
202022_at	ALDOC	lightgreen	156.101	14.6504	141.451	-126.8	0.147983	0.00347447	170.071	3.29036	166.781	-163.491	0.0332359	0.00378542
202023_at	EFNA1	grey	106.098	93.5745	12.5235	81.051	0.00230866	0.00236151	122.457	0	122.457	-122.457	0	0.00272562
202024_at	ASNA1	grey	86.4672	80.4987	5.9685	74.5302	0.00198605	0.00192457	112.135	0	112.135	-112.135	0	0.00249588
202025_x_at	ACAA1	grey	87.1096	81.254	5.8556	75.3984	0.00200469	0.00193887	111.695	0	111.695	-111.695	0	0.00248608
202026_at	SDHD	grey	128.916	110.491	18.4245	92.0665	0.00272602	0.00286938	142.329	0	142.329	-142.329	0	0.00316794
202027_at	TMEM184B	blue	176.795	30.2624	146.533	-116.27	0.0238851	0.00393508	203.645	16.1504	187.494	-171.344	0.012747	0.00453269
202028_s_at	RPL38	grey	113.428	104.78	8.64804	96.1319	0.00258512	0.00252466	122.203	0	122.203	-122.203	0	0.00271998
202029_x_at	RPL38	grey	116.395	99.2611	17.1341	82.127	0.00244896	0.00259071	130.464	0	130.464	-130.464	0	0.00290385
202030_at	BCKDK	grey	136.263	114.026	22.2369	91.7896	0.00281325	0.00303293	151.454	0	151.454	-151.454	0	0.00337104
202031_s_at	WIPI2	grey	110.178	97.7978	12.3804	85.4174	0.00241285	0.00245233	123.314	0	123.314	-123.314	0	0.0027447
202032_s_at	MAN2A2	blue	146.421	24.9655	121.455	-96.4895	0.0197044	0.003259	167.739	14.911	152.828	-137.917	0.0117688	0.0037335
202033_s_at	RB1CC1	grey	96.6828	85.6799	11.0029	74.677	0.00211388	0.00215195	116.848	0	116.848	-116.848	0	0.00260079
202034_x_at	RB1CC1	blue	207.374	51.9389	155.435	-103.496	0.0409936	0.00461569	246.266	23.4759	222.79	-199.314	0.0185287	0.00548134
202035_s_at	SFRP1	grey	127.72	106.563	21.1575	85.4051	0.0026291	0.00284277	143.905	0	143.905	-143.905	0	0.00320301
202036_s_at	SFRP1	grey	126.336	110.031	16.3056	93.7252	0.00271466	0.00281197	138.92	0	138.92	-138.92	0	0.00309205
202037_s_at	SFRP1	grey	135.45	113.607	21.843	91.7636	0.00280289	0.00301482	150.255	0	150.255	-150.255	0	0.00334435
202038_at	UBE4A	grey	135.888	115.782	20.1064	95.6751	0.00285655	0.00302457	149.208	0	149.208	-149.208	0	0.00332105
202039_at	MYO18A /// TIAF1	black	124.582	4.93415	119.648	-114.714	0.021641	0.00277293	137.089	3.04269	134.046	-131.004	0.0133451	0.0030513
202040_s_at	KDM5A	grey	107.395	95.8495	11.5457	84.3038	0.00236479	0.00239039	120.639	0	120.639	-120.639	0	0.00268517
202041_s_at	FIBP	blue	200.869	43.5176	157.351	-113.833	0.034347	0.0044709	238.679	21.5635	217.116	-195.552	0.0170194	0.00531248
202042_at	HARS	grey	105.584	96.6223	8.96154	87.6608	0.00238385	0.00235007	119.375	0	119.375	-119.375	0	0.00265704
202043_s_at	SMS	grey	123.163	108.828	14.3355	94.4921	0.00268498	0.00274134	134.345	0	134.345	-134.345	0	0.00299023
202044_at	GRLF1	grey	93.549	85.5153	8.0337	77.4816	0.00210982	0.0020822	115.751	0	115.751	-115.751	0	0.00257636
202045_s_at	GRLF1	grey	103.813	95.7232	8.08982	87.6334	0.00236167	0.00231065	115.39	0	115.39	-115.39	0	0.00256833
202046_s_at	GRLF1	grey	97.4249	90.7963	6.62861	84.1677	0.00224011	0.00216847	114.364	0	114.364	-114.364	0	0.00254549
202047_s_at	CBX6	darkmagenta	163.577	20.67	142.907	-122.237	0.0391477	0.00364087	181.473	8.16157	173.312	-165.15	0.0154575	0.00403921
202048_s_at	CBX6	darkmagenta	129.097	10.5749	118.522	-107.947	0.0200282	0.00287342	143.535	5.91999	137.615	-131.695	0.0112121	0.00319478
202049_s_at	ZMYM4	grey	102.988	88.675	14.3126	74.3625	0.00218778	0.00229228	123.513	0	123.513	-123.513	0	0.00274914
202050_s_at	ZMYM4	grey	100.04	91.9151	8.12538	83.7897	0.00226772	0.00222668	115.206	0	115.206	-115.206	0	0.00256422
202051_s_at	ZMYM4	grey	124.163	110.415	13.7473	96.6679	0.00272415	0.00276359	135.41	0	135.41	-135.41	0	0.00301393
202052_s_at	RAI14	grey	99.4359	89.9977	9.43824	80.5595	0.00222041	0.00221323	117.417	0	117.417	-117.417	0	0.00261344
202053_s_at	ALDH3A2	grey	88.8208	82.1336	6.68713	75.4465	0.00202639	0.00197696	111.417	0	111.417	-111.417	0	0.00247991
202054_s_at	ALDH3A2	grey	94.4219	86.7261	7.69586	79.0302	0.00213969	0.00210163	113.891	0	113.891	-113.891	0	0.00253496
202055_at	KPNA1	grey	92.357	85.08	7.27701	77.803	0.00209908	0.00205567	113.17	0	113.17	-113.17	0	0.00251891
202056_at	KPNA1	grey	101.948	91.5076	10.4406	81.067	0.00225766	0.00226915	119.331	0	119.331	-119.331	0	0.00265605
202057_at	KPNA1	grey	98.5988	89.6866	8.91221	80.7744	0.00221273	0.0021946	117.581	0	117.581	-117.581	0	0.0026171
202058_s_at	KPNA1	grey	79.3994	72.9213	6.47814	66.4431	0.0017991	0.00176726	110.73	0	110.73	-110.73	0	0.0024646
202059_s_at	KPNA1	grey	116.551	103.674	12.8775	90.7965	0.00255783	0.00259418	129.289	0	129.289	-129.289	0	0.0028777
202060_at	CTR9	grey	111.785	98.0456	13.7393	84.3063	0.00241897	0.00248809	127.986	0	127.986	-127.986	0	0.00284869
202061_s_at	SEL1L	grey	128.073	108.753	19.3195	89.4335	0.00268314	0.00285062	140.033	0	140.033	-140.033	0	0.00311683
202062_s_at	SEL1L	grey	121.96	109.916	12.0443	97.8714	0.00271183	0.00271457	132.092	0	132.092	-132.092	0	0.00294008
202063_s_at	SEL1L	grey60	113.894	5.83713	108.057	-102.22	0.0634471	0.00253504	131.401	2.29812	129.103	-126.805	0.0249795	0.00292471
202064_s_at	SEL1L	grey	84.3346	78.86	5.47461	73.3854	0.00194562	0.00187711	110.309	0	110.309	-110.309	0	0.00245523
202065_s_at	PPFIA1	grey	122.363	104.777	17.5861	87.1909	0.00258504	0.00272354	135.592	0	135.592	-135.592	0	0.00301798
202066_at	PPFIA1	grey	87.9854	79.9895	7.9959	71.9936	0.00197349	0.00195836	114.07	0	114.07	-114.07	0	0.00253894
202067_s_at	LDLR	grey	107.211	94.9401	12.2708	82.6693	0.00234235	0.00238628	123.868	0	123.868	-123.868	0	0.00275702
202068_s_at	LDLR	grey	137.332	118.833	18.4991	100.333	0.00293182	0.00305671	148.495	0	148.495	-148.495	0	0.00330517
202069_s_at	IDH3A	grey	101.975	86.902	15.0734	71.8286	0.00214403	0.00226975	123.218	0	123.218	-123.218	0	0.00274257
202070_s_at	IDH3A	grey	118.471	107.227	11.2437	95.9836	0.0026455	0.00263691	129.541	0	129.541	-129.541	0	0.00288331
202071_at	SDC4	pink	188.273	12.4684	175.805	-163.336	0.100551	0.00419055	217.607	3.62088	213.987	-210.366	0.0292006	0.00484347
202072_at	HNRNPL	grey	107.243	96.8113	10.4321	86.3792	0.00238851	0.00238701	119.664	0	119.664	-119.664	0	0.00266346
202073_at	OPTN	grey	107.235	95.1705	12.0642	83.1063	0.00234803	0.00238681	122.441	0	122.441	-122.441	0	0.00272528
202074_s_at	OPTN	grey	98.4784	91.7359	6.74247	84.9935	0.0022633	0.00219192	115.692	0	115.692	-115.692	0	0.00257506
202075_s_at	PLTP	grey	130.098	115.193	14.9049	100.288	0.00284203	0.0028957	140.329	0	140.329	-140.329	0	0.00312342
202076_at	BIRC2	blue	211.392	57.4182	153.974	-96.5555	0.0453182	0.00470512	252.517	25.2249	227.292	-202.067	0.0199092	0.00562048
202077_at	NDUFAB1	grey	133.308	117.916	15.3916	102.524	0.00290921	0.00296714	144.643	0	144.643	-144.643	0	0.00321944
202078_at	COPS3	grey	119.009	102.056	16.9529	85.1033	0.00251792	0.00264889	134.296	0	134.296	-134.296	0	0.00298913
202079_s_at	TRAK1	blue	183.723	36.4789	147.244	-110.765	0.0287915	0.00408928	215.538	18.7204	196.817	-178.097	0.0147754	0.0047974
202080_s_at	TRAK1	grey	75.5384	69.8881	5.65025	64.2379	0.00172427	0.00168132	108.657	0	108.657	-108.657	0	0.00241847
202081_at	IER2	brown4	122.454	6.74485	115.709	-108.964	0.224828	0.00272555	137.058	1.7033	135.355	-133.652	0.0567768	0.00305062
202082_s_at	SEC14L1	grey	119.681	108.446	11.2345	97.2116	0.00267557	0.00266383	130.91	0	130.91	-130.91	0	0.00291378
202083_s_at	SEC14L1	pink	126.036	7.37523	118.661	-111.286	0.0594777	0.0028053	142.017	2.99865	139.019	-136.02	0.0241826	0.003161
202084_s_at	SEC14L1	grey	127.591	106.6	20.991	85.609	0.00263002	0.0028399	140.94	0	140.94	-140.94	0	0.00313701
202085_at	TJP2	yellow	167.958	26.0923	141.866	-115.773	0.0830966	0.00373838	189.848	8.48069	181.367	-172.887	0.0270086	0.0042256
202086_at	MX1	grey	139.122	110.217	28.9059	81.3107	0.00271925	0.00309656	156.635	0	156.635	-156.635	0	0.00348637
202087_s_at	CTSL1	grey	128.203	115.092	13.1111	101.981	0.00283953	0.00285352	136.85	0	136.85	-136.85	0	0.00304598
202088_at	SLC39A6	grey	95.1629	84.8698	10.2931	74.5767	0.0020939	0.00211812	116.113	0	116.113	-116.113	0	0.00258442
202089_s_at	SLC39A6	grey	117.918	92.5658	25.3521	67.2137	0.00228377	0.0026246	140.655	0	140.655	-140.655	0	0.00313066
202090_s_at	UQCR11	grey	99.3002	92.9049	6.39535	86.5095	0.00229214	0.00221021	114.102	0	114.102	-114.102	0	0.00253967
202091_at	ARL2BP	grey	103.274	93.7738	9.50018	84.2737	0.00231358	0.00229866	118.99	0	118.99	-118.99	0	0.00264845
202092_s_at	ARL2BP	grey	136.322	121.242	15.0795	106.163	0.00299127	0.00303423	147.298	0	147.298	-147.298	0	0.00327854
202093_s_at	PAF1	grey	112.875	102.497	10.3784	92.1185	0.00252879	0.00251236	125.746	0	125.746	-125.746	0	0.00279883
202094_at	BIRC5	grey	137.951	107.251	30.7008	76.5498	0.00264607	0.0030705	159.106	0	159.106	-159.106	0	0.00354136
202095_s_at	BIRC5	grey	116.118	98.0675	18.0506	80.0168	0.00241951	0.00258454	132.435	0	132.435	-132.435	0	0.00294772
202096_s_at	TSPO	grey	134.471	114.09	20.3803	93.71	0.00281482	0.00299302	146.103	0	146.103	-146.103	0	0.00325193
202097_at	NUP153	grey	124.922	109.904	15.0174	94.8871	0.00271155	0.00278049	136.286	0	136.286	-136.286	0	0.00303343
202098_s_at	PRMT2	grey	119.482	103.066	16.4166	86.6489	0.00254282	0.00265941	132.92	0	132.92	-132.92	0	0.00295851
202099_s_at	DGCR2	grey	105.388	96.1766	9.21151	86.9651	0.00237286	0.00234571	119.347	0	119.347	-119.347	0	0.0026564
202100_at	RALB	grey	90.59	81.3767	9.21324	72.1635	0.00200772	0.00201634	114.051	0	114.051	-114.051	0	0.00253853
202101_s_at	RALB	grey	110.111	100.562	9.54838	91.0141	0.00248106	0.00245083	122.375	0	122.375	-122.375	0	0.0027238
202102_s_at	BRD4	grey	100.042	92.4511	7.59085	84.8602	0.00228094	0.00222672	115.879	0	115.879	-115.879	0	0.00257921
202103_at	BRD4	grey	123.046	108.73	14.3157	94.4145	0.00268257	0.00273873	135.326	0	135.326	-135.326	0	0.00301207
202104_s_at	SPG7	blue	175.277	40.7201	134.557	-93.8371	0.032139	0.00390129	206.551	19.8279	186.723	-166.896	0.0156495	0.00459738
202105_at	IGBP1	grey	144.805	120.424	24.3814	96.0424	0.00297108	0.00322305	159.393	0	159.393	-159.393	0	0.00354774
202106_at	GOLGA3	midnightblue	155.317	2.60696	152.71	-150.103	0.0407337	0.00345701	178.242	1.75927	176.483	-174.724	0.0274886	0.00396728
202107_s_at	MCM2	grey	119.947	98.7522	21.1949	77.5573	0.0024364	0.00266976	139.096	0	139.096	-139.096	0	0.00309597
202108_at	PEPD	grey	145.668	119.8	25.8684	93.9315	0.00295569	0.00324226	162.895	0	162.895	-162.895	0	0.00362569
202109_at	ARFIP2	grey	122.399	103.726	18.673	85.0531	0.00255912	0.00272434	139.736	0	139.736	-139.736	0	0.00311022
202110_at	COX7B	grey	139.249	120.437	18.8124	101.624	0.0029714	0.00309938	151.588	0	151.588	-151.588	0	0.00337402
202111_at	SLC4A2	grey	113.021	95.9769	17.0436	78.9333	0.00236793	0.00251559	128.89	0	128.89	-128.89	0	0.00286881
202112_at	VWF	grey	130.207	115.387	14.8193	100.568	0.00284682	0.00289812	141.804	0	141.804	-141.804	0	0.00315626
202113_s_at	SNX2	grey	151.778	124.014	27.7638	96.2506	0.00305967	0.00337825	169.975	0	169.975	-169.975	0	0.00378328
202114_at	SNX2	grey	162.423	131.124	31.299	99.8254	0.00323508	0.00361519	180.822	0	180.822	-180.822	0	0.00402471
202115_s_at	NOC2L	grey	106.878	96.8617	10.0163	86.8454	0.00238976	0.00237887	118.772	0	118.772	-118.772	0	0.00264361
202116_at	DPF2	grey	125.589	112.631	12.958	99.6725	0.00277881	0.00279533	136.642	0	136.642	-136.642	0	0.00304136
202117_at	ARHGAP1	grey	137.371	118.726	18.6447	100.081	0.00292919	0.00305758	150.277	0	150.277	-150.277	0	0.00334485
202118_s_at	CPNE3	grey	110.786	99.3852	11.4005	87.9847	0.00245202	0.00246585	124.838	0	124.838	-124.838	0	0.00277863
202119_s_at	CPNE3	grey	126.606	109.683	16.9238	92.7587	0.00270607	0.00281798	138.732	0	138.732	-138.732	0	0.00308786
202120_x_at	AP2S1	grey	104.815	94.4812	10.3333	84.1479	0.00233103	0.00233294	119.957	0	119.957	-119.957	0	0.00266999
202121_s_at	CHMP2A	grey	137.75	118.367	19.3825	98.9845	0.00292034	0.00306601	150.065	0	150.065	-150.065	0	0.00334013
202122_s_at	PLIN3	grey	99.5742	88.084	11.4902	76.5938	0.0021732	0.00221631	119.483	0	119.483	-119.483	0	0.00265943
202123_s_at	ABL1	black	174.208	10.7483	163.459	-152.711	0.0471416	0.00387748	195.092	4.3063	190.785	-186.479	0.0188873	0.00434232
202124_s_at	TRAK2	grey	158.857	126.027	32.8307	93.1958	0.00310931	0.00353582	178.966	0	178.966	-178.966	0	0.0039834
202125_s_at	TRAK2	midnightblue	144.388	2.47359	141.914	-139.441	0.0386498	0.00321376	161.715	1.68154	160.034	-158.352	0.0262741	0.00359943
202126_at	PRPF4B	grey	121.184	108.758	12.4268	96.3307	0.00268325	0.0026973	132.544	0	132.544	-132.544	0	0.00295015
202127_at	PRPF4B	grey	244.267	158.532	85.7349	72.7975	0.00391129	0.00543686	293.583	0	293.583	-293.583	0	0.00653452
202128_at	KIAA0317	grey	115.955	103.043	12.9122	90.1306	0.00254226	0.00258091	128.282	0	128.282	-128.282	0	0.00285528
202129_s_at	RIOK3	grey	115.253	102.634	12.6183	90.0159	0.00253218	0.00256527	126.876	0	126.876	-126.876	0	0.00282397
202130_at	RIOK3	grey	143.687	114.327	29.3596	84.9674	0.00282066	0.00319815	161.559	0	161.559	-161.559	0	0.00359595
202131_s_at	RIOK3	grey	128.52	114.22	14.2996	99.9206	0.00281803	0.00286057	138.551	0	138.551	-138.551	0	0.00308384
202132_at	WWTR1	grey	100.743	91.241	9.50159	81.7394	0.00225109	0.00224231	116.427	0	116.427	-116.427	0	0.00259142
202133_at	WWTR1	grey	150.387	119.338	31.0488	88.2891	0.00294429	0.00334728	169.962	0	169.962	-169.962	0	0.00378299
202134_s_at	WWTR1	grey	133.905	109.213	24.6919	84.5214	0.0026945	0.00298044	150.709	0	150.709	-150.709	0	0.00335445
202135_s_at	ACTR1B	blue	174.185	43.2353	130.95	-87.7142	0.0341242	0.00387698	206.013	21.1922	184.821	-163.629	0.0167263	0.00458541
202136_at	ZMYND11	grey	111.414	95.7674	15.6466	80.1208	0.00236276	0.00247984	129.008	0	129.008	-129.008	0	0.00287144
202137_s_at	ZMYND11	grey	102.199	91.259	10.9402	80.3188	0.00225153	0.00227473	117.929	0	117.929	-117.929	0	0.00262484
202138_x_at	AIMP2	grey	103.27	93.0879	10.1817	82.9062	0.00229665	0.00229856	119.375	0	119.375	-119.375	0	0.00265704
202139_at	AKR7A2	grey	92.0342	81.4662	10.568	70.8982	0.00200992	0.00204848	115.492	0	115.492	-115.492	0	0.0025706
202140_s_at	CLK3	grey	90.0324	80.9651	9.06728	71.8979	0.00199756	0.00200393	114.519	0	114.519	-114.519	0	0.00254895
202141_s_at	COPS8	grey	138.386	121.843	16.5433	105.3	0.0030061	0.00308018	150.109	0	150.109	-150.109	0	0.0033411
202142_at	COPS8	grey	111.431	95.6271	15.8034	79.8238	0.0023593	0.0024802	128.388	0	128.388	-128.388	0	0.00285764
202143_s_at	COPS8	grey	102.033	93.8296	8.20336	85.6263	0.00231495	0.00227103	116.671	0	116.671	-116.671	0	0.00259683
202144_s_at	ADSL	grey	113.432	99.0228	14.4095	84.6133	0.00244308	0.00252476	127.591	0	127.591	-127.591	0	0.0028399
202145_at	LY6E	grey	107.6	93.8676	13.732	80.1357	0.00231589	0.00239493	121.84	0	121.84	-121.84	0	0.00271188
202146_at	IFRD1	grey	150.337	114.578	35.7593	78.8182	0.00282684	0.00334617	171.886	0	171.886	-171.886	0	0.00382582
202147_s_at	IFRD1	grey	103.979	91.836	12.1433	79.6928	0.00226577	0.00231435	121.513	0	121.513	-121.513	0	0.00270462
202148_s_at	PYCR1	grey	86.2449	80.2419	6.003	74.2389	0.00197972	0.00191962	110.175	0	110.175	-110.175	0	0.00245226
202149_at	NEDD9	grey	117.22	101.341	15.8788	85.4625	0.00250028	0.00260907	130.894	0	130.894	-130.894	0	0.00291342
202150_s_at	NEDD9	grey	112.634	102.506	10.1285	92.3774	0.00252901	0.002507	123.572	0	123.572	-123.572	0	0.00275045
202151_s_at	UBAC1	grey	112.088	96.9833	15.1051	81.8781	0.00239276	0.00249484	128.64	0	128.64	-128.64	0	0.00286325
202152_x_at	USF2	grey	124.385	108.736	15.6487	93.0874	0.00268272	0.00276853	136.242	0	136.242	-136.242	0	0.00303246
202153_s_at	NUP62	grey	91.3522	83.3648	7.98741	75.3774	0.00205676	0.0020333	112.732	0	112.732	-112.732	0	0.00250916
202154_x_at	TUBB3	grey	104.368	94.2532	10.115	84.1381	0.0023254	0.00232301	118.043	0	118.043	-118.043	0	0.00262739
202155_s_at	NUP214	grey	121.257	107.412	13.8441	93.5683	0.00265007	0.00269891	133.193	0	133.193	-133.193	0	0.00296459
202156_s_at	CELF2	grey	113.376	102.192	11.1835	91.0086	0.00252127	0.00252349	124.616	0	124.616	-124.616	0	0.00277368
202157_s_at	CELF2	grey	142.787	115.746	27.0404	88.706	0.00285568	0.00317812	159.308	0	159.308	-159.308	0	0.00354585
202158_s_at	CELF2	grey	111.931	101.286	10.6446	90.6415	0.00249892	0.00249133	125.01	0	125.01	-125.01	0	0.00278246
202159_at	FARSA	grey	94.2121	86.29	7.92214	78.3678	0.00212894	0.00209696	114.702	0	114.702	-114.702	0	0.00255302
202160_at	CREBBP	grey	132.419	115.02	17.3989	97.6213	0.00283776	0.00294736	144.075	0	144.075	-144.075	0	0.0032068
202161_at	PKN1	grey	90.1427	83.273	6.86968	76.4033	0.0020545	0.00200638	112.186	0	112.186	-112.186	0	0.00249701
202162_s_at	CNOT8	grey	96.2601	87.8335	8.42665	79.4068	0.00216702	0.00214254	117.739	0	117.739	-117.739	0	0.00262062
202163_s_at	CNOT8	grey	96.0207	88.5059	7.5148	80.9911	0.0021836	0.00213721	114.386	0	114.386	-114.386	0	0.00254599
202164_s_at	CNOT8	grey	99.1202	90.4407	8.67951	81.7612	0.00223134	0.0022062	117.796	0	117.796	-117.796	0	0.00262188
202165_at	PPP1R2	grey	86.1857	81.1293	5.05634	76.073	0.00200161	0.00191831	109.403	0	109.403	-109.403	0	0.00243508
202166_s_at	PPP1R2	darkgreen	129.663	3.11886	126.544	-123.425	0.0362658	0.00288601	142.733	1.83472	140.899	-139.064	0.0213339	0.00317694
202167_s_at	MMS19	grey	98.3195	88.5992	9.72035	78.8788	0.00218591	0.00218838	116.556	0	116.556	-116.556	0	0.00259428
202168_at	TAF9	green	120.443	5.52168	114.922	-109.4	0.0236982	0.00268081	135.077	3.199	131.878	-128.679	0.0137296	0.00300653
202169_s_at	AASDHPPT	grey	112.455	100.569	11.8862	88.6831	0.00248123	0.00250301	124.906	0	124.906	-124.906	0	0.00278013
202170_s_at	AASDHPPT	grey	119.696	105.286	14.4104	90.8756	0.0025976	0.00266418	131.029	0	131.029	-131.029	0	0.00291643
202171_at	VEZF1	grey	116.61	103.996	12.6143	91.3813	0.00256577	0.00259549	127.336	0	127.336	-127.336	0	0.00283422
202172_at	VEZF1	grey	131.425	112.357	19.0682	93.2889	0.00277206	0.00292524	144.059	0	144.059	-144.059	0	0.00320645
202173_s_at	VEZF1	grey	120.382	99.9574	20.4251	79.5323	0.00246613	0.00267945	136.723	0	136.723	-136.723	0	0.00304316
202174_s_at	PCM1	grey	96.6741	88.9097	7.76444	81.1452	0.00219357	0.00215176	114.078	0	114.078	-114.078	0	0.00253913
202175_at	CHPF	grey	102.975	94.3491	8.62625	85.7229	0.00232777	0.00229201	118.304	0	118.304	-118.304	0	0.00263318
202176_at	ERCC3	grey	113.575	100.438	13.1366	87.3016	0.002478	0.00252793	125.665	0	125.665	-125.665	0	0.00279703
202177_at	GAS6	grey	86.3733	79.8493	6.52406	73.3252	0.00197003	0.00192248	111.632	0	111.632	-111.632	0	0.00248469
202178_at	PRKCZ	darkmagenta	145.861	21.2629	124.598	-103.335	0.0402706	0.00324655	161.475	8.38333	153.091	-144.708	0.0158775	0.00359408
202179_at	BLMH	grey	106.551	97.3454	9.20558	88.1399	0.00240169	0.0023716	119.805	0	119.805	-119.805	0	0.00266659
202180_s_at	MVP	grey	108.473	94.505	13.9683	80.5368	0.00233161	0.00241438	124.819	0	124.819	-124.819	0	0.0027782
202181_at	KIAA0247	grey	120.345	111.068	9.27743	101.79	0.00274024	0.00267862	129.388	0	129.388	-129.388	0	0.00287989
202182_at	KAT2A	grey	109.228	98.6501	10.5778	88.0723	0.00243388	0.00243118	122.183	0	122.183	-122.183	0	0.00271953
202183_s_at	KIF22	grey	122.97	106.563	16.4076	90.1552	0.0026291	0.00273705	135.845	0	135.845	-135.845	0	0.00302361
202184_s_at	NUP133	grey	124.865	112.437	12.4279	100.009	0.00277402	0.00277922	133.896	0	133.896	-133.896	0	0.00298023
202185_at	PLOD3	grey	102.124	86.0025	16.1216	69.8809	0.00212184	0.00227306	123.309	0	123.309	-123.309	0	0.00274459
202186_x_at	PPP2R5A	grey	102.687	93.1654	9.52166	83.6437	0.00229856	0.00228559	118.796	0	118.796	-118.796	0	0.00264413
202187_s_at	PPP2R5A	grey	131.603	113.271	18.3322	94.939	0.00279461	0.00292921	145.184	0	145.184	-145.184	0	0.00323149
202188_at	NUP93	grey	94.2148	86.9673	7.24753	79.7198	0.00214565	0.00209702	113.366	0	113.366	-113.366	0	0.00252328
202189_x_at	PTBP1	grey	122.58	104.588	17.9914	86.597	0.00258039	0.00272836	135.35	0	135.35	-135.35	0	0.0030126
202190_at	CSTF1	grey	93.8466	83.9785	9.86806	74.1105	0.00207191	0.00208882	117.472	0	117.472	-117.472	0	0.00261467
202191_s_at	GAS7	darkmagenta	166.462	19.8497	146.613	-126.763	0.0375941	0.00370509	185.38	8.10631	177.274	-169.168	0.0153529	0.00412617
202192_s_at	GAS7	darkmagenta	141.781	15.4246	126.357	-110.932	0.0292133	0.00315574	155.647	7.00302	148.644	-141.641	0.0132633	0.00346436
202193_at	LIMK2	grey	164.965	128.339	36.626	91.713	0.00316636	0.00367177	185.839	0	185.839	-185.839	0	0.00413638
202194_at	TMED5	grey	98.4779	86.1763	12.3016	73.8747	0.00212613	0.00219191	119.026	0	119.026	-119.026	0	0.00264927
202195_s_at	TMED5	grey	105.634	94.8685	10.7659	84.1027	0.00234058	0.00235119	120.207	0	120.207	-120.207	0	0.00267555
202196_s_at	DKK3	grey	116.031	94.4887	21.5423	72.9463	0.00233121	0.0025826	134.675	0	134.675	-134.675	0	0.00299757
202197_at	MTMR3	grey	149.706	130.007	19.6997	110.307	0.00320751	0.00333214	162.521	0	162.521	-162.521	0	0.00361738
202198_s_at	MTMR3	grey	73.1711	69.9196	3.25151	66.6681	0.00172505	0.00162863	106.081	0	106.081	-106.081	0	0.00236113
202199_s_at	SRPK1	grey	120.556	98.3357	22.2205	76.1152	0.00242612	0.00268332	138.808	0	138.808	-138.808	0	0.00308956
202200_s_at	SRPK1	grey	163.635	124.637	38.9987	85.6379	0.00307502	0.00364217	186.922	0	186.922	-186.922	0	0.00416047
202201_at	BLVRB	grey	108.055	94.9234	13.1314	81.792	0.00234194	0.00240507	121.763	0	121.763	-121.763	0	0.00271017
202202_s_at	LAMA4	grey	112.795	101.37	11.4253	89.9445	0.00250098	0.00251057	125.482	0	125.482	-125.482	0	0.00279297
202203_s_at	AMFR	grey	78.4174	73.2405	5.1769	68.0636	0.00180698	0.0017454	108.577	0	108.577	-108.577	0	0.0024167
202204_s_at	AMFR	grey	85.5841	80.9333	4.6507	76.2826	0.00199678	0.00190492	108.426	0	108.426	-108.426	0	0.00241332
202205_at	VASP	grey	104.3	95.3944	8.90579	86.4886	0.00235356	0.0023215	116.482	0	116.482	-116.482	0	0.00259264
202206_at	ARL4C	blue	154.987	18.0664	136.921	-118.854	0.0142592	0.00344968	177.126	12.1954	164.93	-152.735	0.00962538	0.00394243
202207_at	ARL4C	darkmagenta	145.406	17.1243	128.282	-111.158	0.0324323	0.00323643	162.957	7.47906	155.478	-147.999	0.0141649	0.00362708
202208_s_at	ARL4C	grey	135.744	113.711	22.0323	91.6791	0.00280547	0.00302136	149.068	0	149.068	-149.068	0	0.00331794
202209_at	LSM3	grey	92.3344	82.0668	10.2676	71.7992	0.00202474	0.00205516	115.331	0	115.331	-115.331	0	0.00256701
202210_x_at	GSK3A	grey	105.778	94.2184	11.5596	82.6589	0.00232454	0.00235439	122.71	0	122.71	-122.71	0	0.00273127
202211_at	ARFGAP3	grey	97.0664	88.0051	9.06134	78.9437	0.00217125	0.00216049	116.488	0	116.488	-116.488	0	0.00259276
202212_at	PES1	grey	132.075	116.548	15.5262	101.022	0.00287547	0.00293969	142.13	0	142.13	-142.13	0	0.00316352
202213_s_at	CUL4B	grey	121.597	110.609	10.9878	99.6209	0.00272892	0.00270648	131.189	0	131.189	-131.189	0	0.00291998
202214_s_at	CUL4B	grey	102.683	95.7736	6.90986	88.8637	0.00236291	0.00228551	115.196	0	115.196	-115.196	0	0.002564
202215_s_at	NFYC	darkorange2	137.843	1.36643	136.476	-135.11	0.0455476	0.00306808	152.005	1.3119	150.693	-149.381	0.04373	0.0033833
202216_x_at	NFYC	grey	98.3846	91.5808	6.80374	84.7771	0.00225947	0.00218983	114.46	0	114.46	-114.46	0	0.00254763
202217_at	C21orf33	grey	106.02	94.2587	11.7615	82.4973	0.00232554	0.00235978	121.626	0	121.626	-121.626	0	0.00270713
202218_s_at	FADS2	grey	127.816	104.009	23.8073	80.2018	0.0025661	0.00284492	144.919	0	144.919	-144.919	0	0.00322558
202219_at	SLC6A8	grey	142.951	117.106	25.8447	91.2611	0.00288922	0.00318177	157.479	0	157.479	-157.479	0	0.00350515
202220_at	KIAA0907	grey	102.798	93.6058	9.19212	84.4137	0.00230943	0.00228806	117.956	0	117.956	-117.956	0	0.00262545
202221_s_at	EP300	royalblue	142.505	4.24047	138.265	-134.024	0.0815475	0.00317186	155.717	1.70137	154.015	-152.314	0.0327186	0.00346592
202222_s_at	DES	plum1	94.5943	2.79533	91.799	-89.0037	0.0358375	0.00210546	116.529	1.70058	114.829	-113.128	0.0218022	0.00259369
202223_at	STT3A	grey	89.9038	81.713	8.1908	73.5222	0.00201601	0.00200106	113.201	0	113.201	-113.201	0	0.0025196
202224_at	CRK	grey	104.331	90.485	13.8462	76.6388	0.00223243	0.00232219	121.748	0	121.748	-121.748	0	0.00270984
202225_at	CRK	grey	118.63	102.408	16.2216	86.1868	0.00252661	0.00264045	133.205	0	133.205	-133.205	0	0.00296487
202226_s_at	CRK	grey	112.953	100.923	12.0306	88.8921	0.00248995	0.0025141	125.465	0	125.465	-125.465	0	0.00279258
202227_s_at	BRD8	grey	112.851	103.217	9.6342	93.5824	0.00254655	0.00251182	123.262	0	123.262	-123.262	0	0.00274354
202228_s_at	NPTN	darkmagenta	161.475	25.2649	136.211	-110.946	0.0478502	0.00359409	178.398	8.91615	169.481	-160.565	0.0168866	0.00397075
202229_s_at	CHERP	grey	97.4541	85.408	12.0461	73.3619	0.00210717	0.00216912	116.982	0	116.982	-116.982	0	0.00260377
202230_s_at	CHERP	darkgreen	136.752	2.24207	134.51	-132.268	0.0260706	0.0030438	150.789	1.75675	149.032	-147.276	0.0204273	0.00335624
202231_at	EIF3M	grey	93.5362	85.7624	7.77373	77.9887	0.00211592	0.00208191	113.66	0	113.66	-113.66	0	0.00252982
202232_s_at	EIF3M	grey	138.684	118.257	20.4269	97.8302	0.00291762	0.00308681	152.379	0	152.379	-152.379	0	0.00339164
202233_s_at	UQCRH	grey	142.899	122.913	19.9866	102.926	0.00303248	0.00318063	154.782	0	154.782	-154.782	0	0.00344511
202234_s_at	SLC16A1	grey	117.669	103.219	14.4498	88.7696	0.00254661	0.00261906	130.551	0	130.551	-130.551	0	0.00290579
202235_at	SLC16A1	grey	115.982	102.871	13.1113	89.7594	0.00253801	0.00258151	128.396	0	128.396	-128.396	0	0.00285782
202236_s_at	SLC16A1	grey	147.108	113.656	33.4524	80.2031	0.00280409	0.0032743	169.133	0	169.133	-169.133	0	0.00376453
202237_at	NNMT	grey	102.604	90.4324	12.1718	78.2605	0.00223113	0.00228375	120.373	0	120.373	-120.373	0	0.00267925
202238_s_at	NNMT	grey	100.157	91.3131	8.84347	82.4696	0.00225286	0.00222927	117.92	0	117.92	-117.92	0	0.00262465
202239_at	PARP4	grey	106.283	90.3801	15.9024	74.4777	0.00222985	0.00236562	124.578	0	124.578	-124.578	0	0.00277284
202240_at	PLK1	grey	119.369	104.49	14.879	89.6105	0.00257795	0.00265688	132.172	0	132.172	-132.172	0	0.00294186
202241_at	TRIB1	grey	111.13	94.4068	16.7233	77.6834	0.00232919	0.00247351	128.457	0	128.457	-128.457	0	0.00285917
202242_at	TSPAN7	darkmagenta	202.483	27.1036	175.38	-148.276	0.0513326	0.00450684	233.758	10.1891	223.568	-213.379	0.0192975	0.00520294
202243_s_at	PSMB4	grey	157.223	129.473	27.7506	101.722	0.00319434	0.00349945	174.418	0	174.418	-174.418	0	0.00388217
202244_at	PSMB4	grey	114.018	104.256	9.76248	94.4934	0.00257219	0.0025378	125.892	0	125.892	-125.892	0	0.00280209
202245_at	LSS	grey	119.213	109.289	9.92308	99.3664	0.00269637	0.00265341	129.205	0	129.205	-129.205	0	0.00287582
202246_s_at	CDK4	grey	117.967	100.527	17.4399	83.0869	0.00248018	0.00262568	131.752	0	131.752	-131.752	0	0.00293252
202247_s_at	MTA1	grey	98.3942	89.5092	8.885	80.6242	0.00220836	0.00219004	116.076	0	116.076	-116.076	0	0.0025836
202248_at	E2F4	grey	138.132	116.144	21.9889	94.1547	0.00286548	0.00307453	153.138	0	153.138	-153.138	0	0.00340852
202249_s_at	DCAF8	grey	100.841	89.3708	11.4702	77.9006	0.00220494	0.0022445	119.4	0	119.4	-119.4	0	0.00265757
202250_s_at	DCAF8	grey	126.077	102.083	23.9941	78.0892	0.00251859	0.00280621	144.564	0	144.564	-144.564	0	0.00321768
202251_at	PRPF3	grey	131.105	112.027	19.0774	92.9498	0.00276392	0.0029181	143.555	0	143.555	-143.555	0	0.00319522
202252_at	RAB13	grey	115.068	101.627	13.4408	88.1862	0.00250733	0.00256116	127.824	0	127.824	-127.824	0	0.00284508
202253_s_at	DNM2	grey	94.0065	84.0525	9.95406	74.0984	0.00207373	0.00209238	115.523	0	115.523	-115.523	0	0.00257129
202254_at	SIPA1L1	grey	116.555	99.6703	16.8844	82.786	0.00245905	0.00259426	132.328	0	132.328	-132.328	0	0.00294533
202255_s_at	SIPA1L1	grey	98.2392	88.8653	9.37391	79.4914	0.00219247	0.00218659	116.56	0	116.56	-116.56	0	0.00259437
202256_at	CD2BP2	grey	101.413	85.2491	16.1643	69.0847	0.00210325	0.00225724	125.464	0	125.464	-125.464	0	0.00279255
202257_s_at	CD2BP2	blue	159.9	23.3457	136.554	-113.209	0.018426	0.00355903	184.344	14.6848	169.66	-154.975	0.0115902	0.00410311
202258_s_at	N4BP2L2	magenta	169.937	3.04934	166.888	-163.839	0.0267486	0.00378244	197.829	2.09385	195.735	-193.641	0.0183671	0.00440324
202259_s_at	N4BP2L2	grey	172.905	121.26	51.6452	69.6146	0.00299171	0.00384849	202.452	0	202.452	-202.452	0	0.00450614
202260_s_at	STXBP1	darkmagenta	133.521	17.6779	115.843	-98.1653	0.0334808	0.00297189	151.416	7.89431	143.521	-135.627	0.0149513	0.00337019
202261_at	VPS72	grey	97.7269	89.6716	8.05533	81.6162	0.00221236	0.00217519	114.445	0	114.445	-114.445	0	0.00254729
202262_x_at	DDAH2	grey	114.7	97.7692	16.9308	80.8384	0.00241215	0.00255297	128.459	0	128.459	-128.459	0	0.00285921
202263_at	CYB5R1	blue	203.588	30.6042	172.984	-142.38	0.0241548	0.00453143	237.865	16.6952	221.169	-204.474	0.0131769	0.00529435
202264_s_at	TOMM40	grey	128.548	115.013	13.5348	101.479	0.0028376	0.0028612	138.711	0	138.711	-138.711	0	0.00308742
202265_at	BMI1	grey	116.77	101.845	14.9249	86.9204	0.00251271	0.00259905	131.977	0	131.977	-131.977	0	0.00293752
202266_at	TDP2	grey	126.083	109.404	16.6784	92.7259	0.00269921	0.00280633	139.825	0	139.825	-139.825	0	0.00311219
202267_at	LAMC2	grey	92.5193	83.5719	8.94738	74.6245	0.00206187	0.00205928	112.521	0	112.521	-112.521	0	0.00250448
202268_s_at	NAE1	grey	155.57	115.503	40.0673	75.4355	0.00284967	0.00346265	179.201	0	179.201	-179.201	0	0.00398862
202269_x_at	GBP1	grey	118.529	106.1	12.4287	93.6716	0.00261769	0.0026382	129.528	0	129.528	-129.528	0	0.00288302
202270_at	GBP1	grey	90.8283	81.7059	9.12243	72.5834	0.00201584	0.00202164	115.459	0	115.459	-115.459	0	0.00256986
202271_at	FBXO28	grey	155.096	129.701	25.395	104.306	0.00319997	0.00345211	171.6	0	171.6	-171.6	0	0.00381944
202272_s_at	FBXO28	grey	101.371	95.0937	6.27734	88.8164	0.00234614	0.0022563	114.723	0	114.723	-114.723	0	0.00255349
202273_at	PDGFRB	grey	104.103	94.7752	9.32749	85.4477	0.00233828	0.0023171	117.996	0	117.996	-117.996	0	0.00262634
202274_at	ACTG2	grey	99.2552	94.3483	4.90688	89.4414	0.00232775	0.00220921	112.062	0	112.062	-112.062	0	0.00249425
202275_at	G6PD	violet	118.282	1.35998	116.922	-115.562	0.0323805	0.0026327	138.435	1.36963	137.066	-135.696	0.0326104	0.00308127
202276_at	SHFM1	blue	249.949	74.5631	175.386	-100.823	0.0588501	0.00556333	308.008	31.6344	276.374	-244.739	0.024968	0.00685559
202277_at	SPTLC1	grey	108.032	93.9466	14.0854	79.8612	0.00231784	0.00240456	124.603	0	124.603	-124.603	0	0.0027734
202278_s_at	SPTLC1	grey	88.3461	83.1137	5.23245	77.8812	0.00205057	0.00196639	110.683	0	110.683	-110.683	0	0.00246356
202279_at	C14orf2	grey	115.076	101.675	13.4011	88.2735	0.0025085	0.00256134	128.595	0	128.595	-128.595	0	0.00286224
202280_at		grey	106.464	95.7224	10.7417	84.9807	0.00236165	0.00236966	120.956	0	120.956	-120.956	0	0.00269222
202281_at	GAK	grey	115.555	104.089	11.4662	92.623	0.00256807	0.00257201	126.882	0	126.882	-126.882	0	0.00282411
202282_at	HSD17B10	grey	113.79	100.365	13.4251	86.9396	0.00247618	0.00253271	126.443	0	126.443	-126.443	0	0.00281434
202283_at	SERPINF1	grey	128.45	108.024	20.426	87.5977	0.00266515	0.00285901	144.666	0	144.666	-144.666	0	0.00321995
202284_s_at	CDKN1A	grey	125.225	100.765	24.4598	76.3056	0.00248607	0.00278724	141.419	0	141.419	-141.419	0	0.00314769
202285_s_at	TACSTD2	grey	87.3084	82.0454	5.26296	76.7825	0.00202421	0.0019433	109.864	0	109.864	-109.864	0	0.00244533
202286_s_at	TACSTD2	grey	95.616	80.3276	15.2884	65.0392	0.00198183	0.00212821	121.997	0	121.997	-121.997	0	0.00271539
202287_s_at	TACSTD2	grey	107.239	98.1537	9.08553	89.0681	0.00242163	0.00238691	120.676	0	120.676	-120.676	0	0.00268598
202288_at	MTOR	grey	102.688	92.6926	9.9956	82.697	0.0022869	0.00228562	117.995	0	117.995	-117.995	0	0.00262631
202289_s_at	TACC2	grey	106.736	92.737	13.9987	78.7383	0.00228799	0.0023757	124.94	0	124.94	-124.94	0	0.00278089
202290_at	PDAP1	grey	108.026	99.8462	8.17996	91.6662	0.00246339	0.00240443	119.981	0	119.981	-119.981	0	0.00267052
202291_s_at	MGP	grey	114.074	99.4476	14.6262	84.8214	0.00245356	0.00253904	126.514	0	126.514	-126.514	0	0.00281592
202292_x_at	LYPLA2	grey	123.984	114.865	9.11954	105.745	0.00283393	0.00275963	131.528	0	131.528	-131.528	0	0.00292753
202293_at	STAG1	grey	102.756	93.5764	9.17938	84.3971	0.0023087	0.00228712	118.151	0	118.151	-118.151	0	0.00262979
202294_at	STAG1	grey	110.443	99.5781	10.8652	88.7129	0.00245678	0.00245823	123.686	0	123.686	-123.686	0	0.00275297
202295_s_at	CTSH	grey	107.881	91.3646	16.5169	74.8477	0.00225413	0.00240121	128.413	0	128.413	-128.413	0	0.00285819
202296_s_at	RER1	grey	131.127	115.638	15.4889	100.149	0.002853	0.0029186	142.134	0	142.134	-142.134	0	0.0031636
202297_s_at	RER1	grey	111.802	101.581	10.2214	91.3594	0.00250619	0.00248847	123.003	0	123.003	-123.003	0	0.00273779
202298_at	NDUFA1	grey	118.534	101.378	17.1561	84.2218	0.00250118	0.00263831	133.856	0	133.856	-133.856	0	0.00297935
202299_s_at	HBXIP	grey	101.908	91.7785	10.129	81.6494	0.00226435	0.00226824	116.919	0	116.919	-116.919	0	0.00260236
202300_at	HBXIP	grey	117.929	104.915	13.014	91.9012	0.00258845	0.00262485	130.315	0	130.315	-130.315	0	0.00290053
202301_s_at	RSRC2	grey	95.7539	84.6777	11.0762	73.6015	0.00208916	0.00213128	117.488	0	117.488	-117.488	0	0.00261503
202302_s_at	RSRC2	grey	122.087	107.916	14.1711	93.7445	0.00266248	0.00271739	133.821	0	133.821	-133.821	0	0.00297857
202303_x_at	SMARCA5	grey	98.0025	86.2086	11.7939	74.4146	0.00212693	0.00218132	118.183	0	118.183	-118.183	0	0.00263049
202304_at	FNDC3A	grey	92.2597	82.8421	9.41763	73.4244	0.00204387	0.0020535	116.752	0	116.752	-116.752	0	0.00259865
202305_s_at	FEZ2	grey	99.8464	90.4118	9.43464	80.9771	0.00223063	0.00222237	116.503	0	116.503	-116.503	0	0.00259311
202306_at	POLR2G	grey60	210.255	4.38942	205.865	-201.476	0.0477111	0.00467982	245.939	2.2556	243.683	-241.428	0.0245174	0.00547407
202307_s_at	TAP1	grey	106.678	94.2547	12.4236	81.8311	0.00232544	0.00237443	121.387	0	121.387	-121.387	0	0.00270181
202308_at	SREBF1	blue	183.926	38.6374	145.288	-106.651	0.0304952	0.00409379	216.291	19.1322	197.159	-178.027	0.0151004	0.00481418
202309_at	MTHFD1	blue	192.839	53.1048	139.734	-86.6295	0.0419138	0.00429218	231.036	23.441	207.595	-184.154	0.0185012	0.00514236
202310_s_at	COL1A1	grey	97.5626	86.1069	11.4557	74.6511	0.00212442	0.00217153	119.946	0	119.946	-119.946	0	0.00266973
202311_s_at	COL1A1	grey	92.9377	85.5943	7.34333	78.251	0.00211177	0.00206859	114.188	0	114.188	-114.188	0	0.00254157
202312_s_at	COL1A1	grey	95.1387	87.9594	7.17933	80.7801	0.00217012	0.00211758	113.451	0	113.451	-113.451	0	0.00252516
202313_at	PPP2R2A	grey	123.862	100.757	23.1053	77.6516	0.00248586	0.0027569	142.035	0	142.035	-142.035	0	0.00316139
202314_at	CYP51A1	grey	99.763	85.8705	13.8924	71.9781	0.00211859	0.00222051	120.16	0	120.16	-120.16	0	0.00267449
202315_s_at	BCR	grey	139.259	119.048	20.2105	98.838	0.00293715	0.0030996	152.292	0	152.292	-152.292	0	0.00338969
202316_x_at	UBE4B	grey	109.965	94.3229	15.6417	78.6811	0.00232712	0.00244757	125.488	0	125.488	-125.488	0	0.00279309
202317_s_at	UBE4B	grey	121.495	103.816	17.6788	86.1374	0.00256134	0.00270421	138.116	0	138.116	-138.116	0	0.00307417
202318_s_at	SENP6	grey	116.732	103.489	13.2427	90.2467	0.00255328	0.0025982	129.847	0	129.847	-129.847	0	0.00289011
202319_at	SENP6	grey	102.522	92.7439	9.77824	82.9657	0.00228817	0.00228192	118.142	0	118.142	-118.142	0	0.00262959
202320_at	GTF3C1	grey	96.8467	85.8037	11.0431	74.7606	0.00211694	0.0021556	117.883	0	117.883	-117.883	0	0.00262382
202321_at	GGPS1	grey	83.5001	78.7218	4.77829	73.9435	0.00194221	0.00185853	109.506	0	109.506	-109.506	0	0.00243737
202322_s_at	GGPS1	grey	127.155	115.019	12.1368	102.882	0.00283772	0.0028302	136.709	0	136.709	-136.709	0	0.00304284
202323_s_at	ACBD3	grey	119.331	99.0474	20.284	78.7634	0.00244368	0.00265606	136.18	0	136.18	-136.18	0	0.00303108
202324_s_at	ACBD3	grey	110.109	96.9954	13.1131	83.8823	0.00239306	0.00245078	125.351	0	125.351	-125.351	0	0.00279005
202325_s_at	ATP5J	blue	161.196	29.6506	131.546	-101.895	0.0234022	0.00358788	189.064	16.9819	172.082	-155.101	0.0134032	0.00420816
202326_at	EHMT2	grey	105.229	96.6499	8.57951	88.0704	0.00238453	0.00234218	119.082	0	119.082	-119.082	0	0.00265051
202327_s_at	PKD1	grey	121.571	108.907	12.6645	96.2424	0.00268694	0.00270592	132.246	0	132.246	-132.246	0	0.0029435
202328_s_at	PKD1	grey	108.641	97.5681	11.0727	86.4954	0.00240719	0.00241811	121.197	0	121.197	-121.197	0	0.00269759
202329_at	CSK	grey	118.147	103.376	14.7706	88.6059	0.00255049	0.0026297	128.706	0	128.706	-128.706	0	0.00286472
202330_s_at	UNG	grey	102.104	88.81	13.2937	75.5162	0.00219111	0.00227261	122.416	0	122.416	-122.416	0	0.00272471
202331_at	BCKDHA	grey	124.415	101.039	23.3765	77.6622	0.00249281	0.00276921	141.682	0	141.682	-141.682	0	0.00315353
202332_at	CSNK1E	grey	90.0678	80.7741	9.29369	71.4804	0.00199285	0.00200471	114.511	0	114.511	-114.511	0	0.00254877
202333_s_at	UBE2B	grey	119.403	104.554	14.8486	89.7059	0.00257955	0.00265765	131.691	0	131.691	-131.691	0	0.00293117
202334_s_at	UBE2B	grey	147.007	125.472	21.535	103.937	0.00309563	0.00327206	158.455	0	158.455	-158.455	0	0.00352687
202335_s_at	UBE2B	grey	106.639	95.0441	11.595	83.4492	0.00234492	0.00237355	119.741	0	119.741	-119.741	0	0.00266517
202336_s_at	PAM	grey	134.392	109.911	24.4809	85.4302	0.00271171	0.00299127	151.004	0	151.004	-151.004	0	0.00336102
202337_at	PMF1	grey	167.174	133.1	34.0746	99.025	0.00328381	0.00372094	188.165	0	188.165	-188.165	0	0.00418814
202338_at	TK1	grey	123.517	101.284	22.2334	79.0507	0.00249887	0.00274923	139.803	0	139.803	-139.803	0	0.00311171
202339_at	SYMPK	grey	117.651	101.123	16.5279	84.5954	0.0024949	0.00261866	133.057	0	133.057	-133.057	0	0.00296155
202340_x_at	NR4A1	grey	106.294	96.3862	9.90752	86.4786	0.00237803	0.00236587	119.389	0	119.389	-119.389	0	0.00265735
202341_s_at	TRIM2	grey	79.2602	74.1311	5.12913	69.002	0.00182895	0.00176416	109.447	0	109.447	-109.447	0	0.00243606
202342_s_at	TRIM2	grey	132.94	115.344	17.5959	97.7483	0.00284576	0.00295896	143.694	0	143.694	-143.694	0	0.00319831
202343_x_at	COX5B	grey	177.146	130.45	46.696	83.7543	0.00321845	0.00394289	201.985	0	201.985	-201.985	0	0.00449576
202344_at	HSF1	grey	85.5155	78.9108	6.60469	72.3061	0.00194688	0.00190339	111.283	0	111.283	-111.283	0	0.00247693
202345_s_at	FABP5	grey	111.428	99.1428	12.2855	86.8573	0.00244604	0.00248015	125.542	0	125.542	-125.542	0	0.0027943
202346_at	UBE2K	grey	130.826	108.059	22.767	85.2922	0.00266602	0.00291191	145.675	0	145.675	-145.675	0	0.00324242
202347_s_at	UBE2K	grey	110.233	97.9754	12.2575	85.7179	0.00241724	0.00245355	122.727	0	122.727	-122.727	0	0.00273163
202348_s_at	TOR1A	grey	115.89	104.15	11.74	92.4099	0.00256957	0.00257946	128.007	0	128.007	-128.007	0	0.00284915
202349_at	TOR1A	grey	116.12	95.8834	20.2368	75.6466	0.00236562	0.00258458	135.246	0	135.246	-135.246	0	0.00301028
202350_s_at	MATN2	grey	132.912	111.011	21.9002	89.1112	0.00273886	0.00295832	144.628	0	144.628	-144.628	0	0.0032191
202351_at	ITGAV	grey	115.573	104.301	11.2718	93.0292	0.0025733	0.0025724	125.273	0	125.273	-125.273	0	0.00278831
202352_s_at	PSMD12	blue	157.234	22.9306	134.303	-111.372	0.0180983	0.00349968	180.783	14.0607	166.722	-152.662	0.0110976	0.00402383
202353_s_at	PSMD12	grey	122.056	110.671	11.3852	99.2857	0.00273046	0.0027167	131.088	0	131.088	-131.088	0	0.00291774
202354_s_at	GTF2F1	grey	121.673	101.928	19.7444	82.1837	0.00251476	0.00270817	136.628	0	136.628	-136.628	0	0.00304104
202355_s_at	GTF2F1	green	123.167	8.56115	114.605	-106.044	0.0367431	0.00274142	139.838	3.89935	135.938	-132.039	0.0167354	0.00311248
202356_s_at	GTF2F1	grey	123.594	102.448	21.1464	81.3012	0.00252757	0.00275093	137.893	0	137.893	-137.893	0	0.00306919
202357_s_at	CFB	grey	92.069	85.7985	6.27055	79.5279	0.00211681	0.00204926	112.728	0	112.728	-112.728	0	0.00250908
202358_s_at	SNX19	grey	124.178	113.694	10.4839	103.21	0.00280504	0.00276393	134.305	0	134.305	-134.305	0	0.00298934
202359_s_at	SNX19	grey	92.6159	82.47	10.1458	72.3242	0.00203469	0.00206143	114.073	0	114.073	-114.073	0	0.00253902
202360_at	MAML1	grey	133.943	120.367	13.5758	106.791	0.00296967	0.00298127	144.024	0	144.024	-144.024	0	0.00320567
202361_at	SEC24C	grey	124.302	105.035	19.2662	85.7693	0.00259142	0.00276668	138.007	0	138.007	-138.007	0	0.00307174
202362_at	RAP1A	grey	89.8944	80.4671	9.42727	71.0399	0.00198527	0.00200085	113.651	0	113.651	-113.651	0	0.00252963
202363_at	SPOCK1	grey	112.672	102.252	10.4192	91.8333	0.00252276	0.00250783	124.092	0	124.092	-124.092	0	0.00276202
202364_at	MXI1	darkorange	186.302	4.0732	182.229	-178.156	0.0905156	0.00414668	211.29	1.7525	209.538	-207.785	0.0389445	0.00470287
202365_at	UNC119B	grey	138.352	109.76	28.5926	81.1672	0.00270798	0.00307943	154.654	0	154.654	-154.654	0	0.00344226
202366_at	ACADS	grey	105.7	96.9144	8.78566	88.1287	0.00239106	0.00235265	118.254	0	118.254	-118.254	0	0.00263208
202367_at	CUX1	grey	159.053	118.518	40.5353	77.9823	0.00292405	0.00354017	183.701	0	183.701	-183.701	0	0.00408878
202368_s_at	TRAM2	grey	94.3347	87.7149	6.6198	81.0951	0.00216409	0.00209969	112.314	0	112.314	-112.314	0	0.00249987
202369_s_at	TRAM2	tan	130.189	12.7227	117.466	-104.743	0.141364	0.00289772	139.043	2.82608	136.217	-133.391	0.0314009	0.0030948
202370_s_at	CBFB	darkmagenta	178.412	21.3733	157.038	-135.665	0.0404796	0.00397106	201.29	8.50005	192.79	-184.29	0.0160986	0.00448028
202371_at	TCEAL4	grey	140.111	109.403	30.7083	78.6945	0.00269917	0.00311857	158.447	0	158.447	-158.447	0	0.00352669
202372_at	RAB3GAP2	grey	104.019	97.0487	6.96988	90.0788	0.00239437	0.00231523	116.138	0	116.138	-116.138	0	0.00258497
202373_s_at	RAB3GAP2	grey	76.4392	69.5797	6.85946	62.7203	0.00171666	0.00170137	109.944	0	109.944	-109.944	0	0.00244711
202374_s_at	RAB3GAP2	grey	113.273	98.8253	14.4473	84.378	0.00243821	0.0025212	130.352	0	130.352	-130.352	0	0.00290136
202375_at	SEC24D	grey	100.318	89.8784	10.4392	79.4392	0.00221747	0.00223285	117.381	0	117.381	-117.381	0	0.00261264
202376_at	SERPINA3	grey	148.235	119.665	28.5696	91.0952	0.00295236	0.00329938	162.484	0	162.484	-162.484	0	0.00361654
202377_at	LEPROT	pink	177.441	14.2468	163.194	-148.947	0.114894	0.00394945	198.101	3.96531	194.136	-190.171	0.0319783	0.00440931
202378_s_at	LEPROT	grey	102.251	94.2769	7.97462	86.3023	0.00232599	0.0022759	116.796	0	116.796	-116.796	0	0.00259963
202379_s_at	NKTR	grey	218.616	155.091	63.5253	91.5652	0.00382637	0.00486592	255.9	0	255.9	-255.9	0	0.00569577
202380_s_at	NKTR	grey	103.188	94.1919	8.99653	85.1954	0.00232389	0.00229675	118.313	0	118.313	-118.313	0	0.0026334
202381_at	ADAM9	grey	122.171	103.434	18.7375	84.6964	0.00255191	0.00271927	136.645	0	136.645	-136.645	0	0.00304141
202382_s_at	GNPDA1	grey	115.192	99.5584	15.6335	83.9248	0.00245629	0.00256392	130.216	0	130.216	-130.216	0	0.00289833
202383_at	KDM5C	grey	99.9616	93.9472	6.01445	87.9327	0.00231785	0.00222493	114.317	0	114.317	-114.317	0	0.00254444
202384_s_at	TCOF1	grey	81.7876	76.626	5.16153	71.4645	0.00189051	0.00182041	109.217	0	109.217	-109.217	0	0.00243093
202385_s_at	TCOF1	grey	90.5638	83.7867	6.77717	77.0095	0.00206717	0.00201576	113.384	0	113.384	-113.384	0	0.00252369
202386_s_at	KIAA0430	grey	123.1	107.623	15.4769	92.1462	0.00265526	0.00273994	136.136	0	136.136	-136.136	0	0.0030301
202387_at	BAG1	grey	111.583	98.3685	13.2149	85.1536	0.00242693	0.0024836	126.136	0	126.136	-126.136	0	0.00280752
202388_at	RGS2	grey	130.044	100.631	29.4128	71.2185	0.00248276	0.0028945	151.007	0	151.007	-151.007	0	0.00336109
202389_s_at	HTT	grey	128.107	112.902	15.2052	97.6965	0.0027855	0.00285138	139.489	0	139.489	-139.489	0	0.00310472
202390_s_at	HTT	grey	121.227	101.228	19.9991	81.2287	0.00249748	0.00269825	133.448	0	133.448	-133.448	0	0.00297027
202391_at	BASP1	darkmagenta	153.435	20.7453	132.69	-111.945	0.0392904	0.00341514	174.569	8.46116	166.107	-157.646	0.0160249	0.00388552
202392_s_at	PISD	grey	134.318	120.094	14.224	105.87	0.00296294	0.00298962	144.054	0	144.054	-144.054	0	0.00320633
202393_s_at	KLF10	grey	98.4167	91.7152	6.70149	85.0137	0.00226278	0.00219054	113.52	0	113.52	-113.52	0	0.00252671
202394_s_at	ABCF3	grey	103.424	91.2985	12.1253	79.1732	0.0022525	0.00230199	122.251	0	122.251	-122.251	0	0.00272104
202395_at	NSF	darkmagenta	195.275	30.1442	165.131	-134.987	0.0570914	0.0043464	223.624	10.3934	213.23	-202.837	0.0196844	0.00497738
202396_at	TCERG1	grey	170.569	128.006	42.5624	85.4439	0.00315815	0.00379649	194.14	0	194.14	-194.14	0	0.00432113
202397_at	NUTF2	grey	101.086	93.4472	7.63898	85.8083	0.00230552	0.00224996	115.862	0	115.862	-115.862	0	0.00257885
202398_at	AP3S2	grey	95.2853	87.7712	7.51415	80.257	0.00216548	0.00212085	113.273	0	113.273	-113.273	0	0.00252121
202399_s_at	AP3S2	grey	92.3114	85.2495	7.06192	78.1876	0.00210326	0.00205465	112.764	0	112.764	-112.764	0	0.00250988
202400_s_at	SRF	grey	76.6802	71.4375	5.24266	66.1949	0.0017625	0.00170674	109.076	0	109.076	-109.076	0	0.0024278
202401_s_at	SRF	grey	134.707	116.879	17.8282	99.0504	0.00288361	0.00299828	147.151	0	147.151	-147.151	0	0.00327526
202402_s_at	CARS	grey	76.9716	69.5173	7.45429	62.063	0.00171512	0.00171322	110.475	0	110.475	-110.475	0	0.00245894
202403_s_at	COL1A2	grey	113.934	103.521	10.4136	93.107	0.00255405	0.00253593	124.483	0	124.483	-124.483	0	0.00277071
202404_s_at	COL1A2	grey	91.8704	85.1861	6.68429	78.5018	0.0021017	0.00204484	111.609	0	111.609	-111.609	0	0.00248417
202405_at	TIAL1	grey	131.418	115.773	15.6442	100.129	0.00285634	0.00292507	143.234	0	143.234	-143.234	0	0.00318809
202406_s_at	TIAL1	blue	247.103	52.9939	194.109	-141.115	0.0418263	0.00549997	296.018	24.5453	271.473	-246.928	0.0193728	0.00658873
202407_s_at	PRPF31	grey	117.67	108.556	9.11392	99.4421	0.00267828	0.00261908	128.041	0	128.041	-128.041	0	0.00284992
202408_s_at	PRPF31	grey	137.566	119.159	18.4071	100.752	0.00293987	0.00306192	148.96	0	148.96	-148.96	0	0.00331553
202409_at	IGF2 /// INS-IGF2	grey	132.249	117.244	15.0054	102.238	0.00289262	0.00294357	142.664	0	142.664	-142.664	0	0.00317539
202410_x_at	IGF2 /// INS-IGF2	grey	130.292	113.182	17.1095	96.0727	0.00279242	0.00290001	141.104	0	141.104	-141.104	0	0.00314068
202411_at	IFI27	grey	124.071	110.332	13.7396	96.5919	0.00272208	0.00276156	134.522	0	134.522	-134.522	0	0.00299418
202412_s_at	USP1	grey	120.879	106.428	14.4505	91.9775	0.00262578	0.0026905	131.589	0	131.589	-131.589	0	0.00292888
202413_s_at	USP1	grey	118.356	101.174	17.1817	83.9922	0.00249615	0.00263434	132.356	0	132.356	-132.356	0	0.00294597
202414_at	ERCC5	grey	95.0144	88.2729	6.74147	81.5314	0.00217786	0.00211481	113.108	0	113.108	-113.108	0	0.00251755
202415_s_at	HSPBP1	grey	106.575	94.0583	12.517	81.5413	0.00232059	0.00237213	121.983	0	121.983	-121.983	0	0.00271508
202416_at	DNAJC7	grey	109.119	99.8001	9.3187	90.4814	0.00246225	0.00242875	120.075	0	120.075	-120.075	0	0.0026726
202417_at	KEAP1	grey	106.155	94.6335	11.5215	83.1119	0.00233478	0.00236278	121.739	0	121.739	-121.739	0	0.00270965
202418_at	YIF1A	violet	193.383	1.89935	191.483	-189.584	0.0452226	0.00430428	223.639	1.57009	222.069	-220.499	0.037383	0.00497772
202419_at	KDSR	blue	215.947	43.0783	172.868	-129.79	0.0340002	0.0048065	255.981	20.4536	235.528	-215.074	0.0161433	0.00569759
202420_s_at	DHX9	grey	118.3	101.134	17.1655	83.9686	0.00249517	0.00263309	133.508	0	133.508	-133.508	0	0.0029716
202421_at	IGSF3	grey	99.8871	91.6644	8.22273	83.4417	0.00226153	0.00222327	115.887	0	115.887	-115.887	0	0.00257939
202422_s_at	ACSL4	grey	121.81	103.619	18.1907	85.4282	0.00255647	0.00271122	134.892	0	134.892	-134.892	0	0.00300241
202423_at	MYST3	grey	109	97.0762	11.9236	85.1526	0.00239505	0.0024261	123.341	0	123.341	-123.341	0	0.00274531
202424_at	MAP2K2	grey	123.611	111.38	12.2317	99.148	0.00274794	0.00275132	133.474	0	133.474	-133.474	0	0.00297085
202425_x_at	PPP3CA	darkmagenta	160.967	16.7889	144.178	-127.389	0.0317972	0.00358277	181.613	7.5455	174.068	-166.522	0.0142907	0.00404231
202426_s_at	RXRA	grey	100.63	91.5132	9.11675	82.3964	0.0022578	0.0022398	117.931	0	117.931	-117.931	0	0.00262488
202427_s_at	BRP44	grey	95.2688	86.7766	8.49212	78.2845	0.00214094	0.00212048	115.423	0	115.423	-115.423	0	0.00256907
202428_x_at	DBI	yellow	181.161	22.6209	158.54	-135.919	0.072041	0.00403225	202.331	7.48666	194.845	-187.358	0.0238429	0.00450345
202429_s_at	PPP3CA	darkmagenta	188.366	31.1145	157.251	-126.137	0.058929	0.00419262	215.511	10.5115	205	-194.488	0.0199081	0.00479682
202430_s_at	PLSCR1	grey	136.507	115.789	20.7184	95.0705	0.00285673	0.00303836	146.67	0	146.67	-146.67	0	0.00326456
202431_s_at	MYC	grey	91.1673	82.3346	8.83262	73.502	0.00203135	0.00202919	111.755	0	111.755	-111.755	0	0.00248743
202432_at	PPP3CB	grey	130.557	101.567	28.9895	72.5778	0.00250585	0.00290591	148.406	0	148.406	-148.406	0	0.0033032
202433_at	SLC35B1	grey	129.224	109.652	19.5725	90.0792	0.00270531	0.00287625	144.347	0	144.347	-144.347	0	0.00321284
202434_s_at	CYP1B1	grey	88.6325	82.9517	5.68082	77.2709	0.00204657	0.00197277	110.12	0	110.12	-110.12	0	0.00245102
202435_s_at	CYP1B1	grey	144.719	125.647	19.0712	106.576	0.00309996	0.00322112	156.413	0	156.413	-156.413	0	0.00348142
202436_s_at	CYP1B1	grey	146.615	128.74	17.8745	110.866	0.00317627	0.00326333	156.367	0	156.367	-156.367	0	0.0034804
202437_s_at	CYP1B1	grey	148.334	127.062	21.2719	105.79	0.00313486	0.0033016	159.275	0	159.275	-159.275	0	0.00354512
202438_x_at	IDS	grey	153.974	124.76	29.2138	95.5464	0.00307807	0.00342713	169.599	0	169.599	-169.599	0	0.00377491
202439_s_at	IDS	grey	115.62	103.239	12.3812	90.8574	0.00254709	0.00257345	128.344	0	128.344	-128.344	0	0.00285666
202440_s_at	ST5	grey	98.1107	90.528	7.58267	82.9453	0.00223349	0.00218373	114.258	0	114.258	-114.258	0	0.00254313
202441_at	ERLIN1	grey	147.997	113.914	34.0829	79.8313	0.00281048	0.0032941	169.123	0	169.123	-169.123	0	0.00376432
202442_at	AP3S1	grey	141.098	127.112	13.986	113.126	0.0031361	0.00314054	149.411	0	149.411	-149.411	0	0.00332556
202443_x_at	NOTCH2	grey	135.079	107.309	27.7694	79.5399	0.00264752	0.00300656	150.741	0	150.741	-150.741	0	0.00335518
202444_s_at	ERLIN1	grey	135.305	110.466	24.8389	85.627	0.0027254	0.00301159	151.529	0	151.529	-151.529	0	0.00337271
202445_s_at	NOTCH2	grey	104.276	88.1897	16.0859	72.1038	0.0021758	0.00232095	125.275	0	125.275	-125.275	0	0.00278834
202446_s_at	PLSCR1	lightcyan	167.633	11.5286	156.104	-144.576	0.0985348	0.00373115	185.99	3.30713	182.683	-179.375	0.0282661	0.00413973
202447_at	DECR1	grey	102.985	90.7896	12.1958	78.5938	0.00223995	0.00229223	120.958	0	120.958	-120.958	0	0.00269226
202448_s_at	ZER1	grey	113.966	103.369	10.5973	92.7717	0.00255031	0.00253664	126.529	0	126.529	-126.529	0	0.00281627
202449_s_at	RXRA	grey	128.53	107.901	20.6288	87.2724	0.00266212	0.0028608	142.068	0	142.068	-142.068	0	0.00316214
202450_s_at	CTSK	magenta	139.929	2.72951	137.2	-134.47	0.023943	0.00311452	160.463	2.05178	158.411	-156.359	0.0179981	0.00357156
202451_at	GTF2H1	grey	112.786	98.1289	14.657	83.4719	0.00242102	0.00251037	128.443	0	128.443	-128.443	0	0.00285885
202452_at	ZER1	grey	163.566	128.266	35.2996	92.9664	0.00316456	0.00364061	184.803	0	184.803	-184.803	0	0.00411331
202453_s_at	GTF2H1	grey	111.69	99.264	12.4256	86.8385	0.00244903	0.00248597	124.941	0	124.941	-124.941	0	0.00278091
202454_s_at	ERBB3	black	173.052	23.224	149.828	-126.604	0.10186	0.00385177	195.117	6.21191	188.905	-182.693	0.0272452	0.00434287
202455_at	HDAC5	grey	73.2665	66.6887	6.57784	60.1109	0.00164533	0.00163075	111.056	0	111.056	-111.056	0	0.00247186
202456_s_at	ZER1	grey	124.599	107.766	16.8331	90.9332	0.0026588	0.00277332	137.621	0	137.621	-137.621	0	0.00306314
202457_s_at	PPP3CA	darkmagenta	169.122	34.5557	134.566	-100.01	0.0654464	0.00376429	192.38	11.0556	181.324	-170.269	0.0209386	0.00428196
202458_at	PRSS23	grey	102.588	91.347	11.2413	80.1058	0.0022537	0.00228339	118.785	0	118.785	-118.785	0	0.0026439
202459_s_at	LPIN2	grey	119.418	107.613	11.8046	95.8087	0.00265502	0.00265798	131.226	0	131.226	-131.226	0	0.00292081
202460_s_at	LPIN2	grey	100.285	90.2071	10.0776	80.1295	0.00222558	0.00223212	118.869	0	118.869	-118.869	0	0.00264576
202461_at	EIF2B2	grey	125.884	109.792	16.0922	93.7	0.00270878	0.00280192	138.929	0	138.929	-138.929	0	0.00309226
202462_s_at	DDX46	grey	96.2811	87.2625	9.01854	78.244	0.00215293	0.00214301	115.459	0	115.459	-115.459	0	0.00256986
202463_s_at	MBD3	grey	93.7952	85.5351	8.26009	77.2751	0.00211031	0.00208768	115.22	0	115.22	-115.22	0	0.00256455
202464_s_at	PFKFB3	yellow	134.629	10.0282	124.601	-114.572	0.031937	0.00299655	147.282	4.60172	142.68	-138.078	0.0146552	0.00327817
202465_at	PCOLCE	grey	103.992	86.7001	17.2923	69.4078	0.00213905	0.00231465	124.416	0	124.416	-124.416	0	0.00276923
202466_at	PAPD7	grey	160.265	139.58	20.6854	118.895	0.0034437	0.00356716	173.98	0	173.98	-173.98	0	0.00387241
202467_s_at	COPS2	blue	211.491	35.7375	175.754	-140.016	0.0282064	0.00470733	245.476	17.9102	227.566	-209.656	0.0141359	0.00546377
202468_s_at	CTNNAL1	grey	86.0794	80.0019	6.07757	73.9243	0.00197379	0.00191594	109.895	0	109.895	-109.895	0	0.00244604
202469_s_at	CPSF6	grey	110.429	97.6878	12.7409	84.9469	0.00241014	0.0024579	125.228	0	125.228	-125.228	0	0.0027873
202470_s_at	CPSF6	grey	140.71	121.954	18.7559	103.198	0.00300883	0.0031319	153.53	0	153.53	-153.53	0	0.00341724
202471_s_at	IDH3G	grey	130.598	108.223	22.3747	85.8481	0.00267006	0.00290682	146.813	0	146.813	-146.813	0	0.00326774
[truncated: 42,929 more rows]
