# Supplementary material for: Systems Genetic Analyses Highlight a TGFβ-FOXO3 Dependent Striatal Astrocyte Network Conserved across Species and Associated with Stress, Sleep, and Huntington’s Disease
Source: PLoS Genet. 2016 Jul 8;12(7):e1006137. doi: 10.1371/journal.pgen.1006137 (PMC4938493; doi:10.1371/journal.pgen.1006137)
Supplement: S3 Table — (XLSX) [file pgen.1006137.s009.xlsx]

## Sheet: S3_Table.txt
probeID	Gene.Symbol	module	k.all	k.in	k.out	k.diff	k.in.normed	k.all.normed	to.all	to.in	to.out	to.diff	to.in.normed	to.all.normed
1007_s_at	DDR1	red	502.194	167.064	335.13	-168.065	0.0804354	0.0111777	637.466	83.795	553.671	-469.876	0.0403443	0.0141886
1053_at	RFC2	grey	169.718	103.43	66.2881	37.1419	0.00387117	0.00377756	230.915	0	230.915	-230.915	0	0.00513966
117_at	HSPA6	grey	201.215	125.031	76.1838	48.8473	0.00467966	0.00447861	239.388	0	239.388	-239.388	0	0.00532826
121_at	PAX8	darkolivegreen	211.289	5.50202	205.787	-200.285	0.0149106	0.00470285	253.044	4.15416	248.89	-244.736	0.0112579	0.00563222
1255_g_at	GUCA1A	grey	246.428	122.894	123.535	-0.641137	0.00459965	0.00548496	287.591	0	287.591	-287.591	0	0.00640115
1294_at	UBA7	grey	191.198	111.794	79.4049	32.3887	0.0041842	0.00425566	243.447	0	243.447	-243.447	0	0.0054186
1316_at	THRA	grey	199.133	114.281	84.8524	29.4287	0.00427731	0.00443228	249.491	0	249.491	-249.491	0	0.00555314
1320_at	PTPN21	grey	235.722	125.811	109.911	15.8999	0.00470885	0.00524666	279.727	0	279.727	-279.727	0	0.00622613
1405_i_at	CCL5	grey	203.399	108.908	94.4911	14.4165	0.00407619	0.00452722	265.921	0	265.921	-265.921	0	0.00591882
1431_at	CYP2E1	green	255.8	70.1865	185.614	-115.427	0.0185679	0.00569356	317.502	59.8648	257.637	-197.773	0.0158373	0.00706691
1438_at	EPHB3	indianred3	208.79	0.88869	207.901	-207.013	0.0253912	0.00464721	257.061	1.32002	255.741	-254.421	0.0377149	0.00572162
1487_at	ESRRA	red	461.745	81.3408	380.404	-299.063	0.0391626	0.0102774	577.386	54.8925	522.493	-467.601	0.0264288	0.0128514
1494_f_at	CYP2A6	grey	187.718	119.105	68.6129	50.4922	0.00445786	0.0041782	235.307	0	235.307	-235.307	0	0.00523742
1598_g_at	GAS6	grey	190.678	121.03	69.6473	51.3832	0.00452992	0.00424407	235.271	0	235.271	-235.271	0	0.00523662
160020_at	MMP14	grey	161.806	107.163	54.6438	52.5188	0.00401088	0.00360146	230.715	0	230.715	-230.715	0	0.00513521
1729_at	TRADD	maroon	184.114	10.4489	173.665	-163.217	0.0691978	0.00409799	237.363	3.6475	233.715	-230.068	0.0241556	0.00528318
1773_at	FNTB	grey	236.227	121.263	114.963	6.30025	0.00453864	0.00525789	279.465	0	279.465	-279.465	0	0.00622027
177_at	PLD1	red	351.599	84.252	267.347	-183.095	0.0405643	0.00782582	435.95	52.9475	383.003	-330.055	0.0254923	0.00970331
179_at	PMS2P11	grey	231.685	130.433	101.251	29.1819	0.00488185	0.0051568	277.041	0	277.041	-277.041	0	0.00616632
1861_at	BAD	grey	234.521	130.521	104	26.5203	0.00488513	0.00521994	269.869	0	269.869	-269.869	0	0.00600671
200000_s_at	PRPF8	darkorange	354.172	13.3264	340.846	-327.52	0.0423061	0.00788311	402.341	5.86555	396.476	-390.61	0.0186208	0.00895525
200001_at	CAPNS1	grey	246.061	133.69	112.371	21.319	0.00500374	0.00547678	285.807	0	285.807	-285.807	0	0.00636144
200002_at	RPL35	lightcyan1	241.805	30.5854	211.22	-180.634	0.0921248	0.00538206	269.024	8.07641	260.948	-252.872	0.0243265	0.0059879
200003_s_at	RPL28	lightcyan1	236.695	33.9495	202.746	-168.796	0.102257	0.00526832	271.079	8.54325	262.536	-253.993	0.0257327	0.00603364
200004_at	EIF4G2	darkolivegreen	328.562	12.383	316.179	-303.796	0.0335583	0.00731308	376.14	5.99458	370.145	-364.151	0.0162455	0.00837206
200005_at	EIF3D	lightcyan1	193.534	7.00111	186.533	-179.532	0.0210877	0.00430766	243.597	4.24609	239.35	-235.104	0.0127894	0.00542193
200006_at	PARK7	magenta	351.203	34.1298	317.073	-282.944	0.050339	0.00781702	408.05	13.3028	394.747	-381.445	0.0196207	0.00908232
200007_at	SRP14	grey	225.556	130.457	95.0986	35.3587	0.00488275	0.00502039	264.124	0	264.124	-264.124	0	0.00587882
200008_s_at	GDI2	green	313.021	81.8464	231.174	-149.328	0.0216525	0.00696716	382.562	65.8458	316.716	-250.87	0.0174195	0.008515
200009_at	GDI2	grey	237.64	115.063	122.577	-7.51387	0.00430657	0.00528934	293.076	0	293.076	-293.076	0	0.00652325
200010_at	RPL11	lightcyan1	195.009	14.1071	180.902	-166.795	0.0424911	0.00434048	238.786	5.67823	233.108	-227.43	0.0171031	0.00531486
200011_s_at	ARF3	purple	343.349	71.1027	272.246	-201.143	0.0797116	0.0076422	409.483	28.96	380.523	-351.563	0.0324664	0.0091142
200012_x_at	RPL21	lightcyan1	259.55	42.4892	217.061	-174.572	0.12798	0.00577702	287.846	9.90926	277.937	-268.027	0.0298472	0.00640682
200013_at	RPL24	lightcyan1	222.011	22.0375	199.973	-177.936	0.0663779	0.00494148	256.366	6.93343	249.432	-242.499	0.0208838	0.00570615
200014_s_at	HNRNPC	grey	212.106	118.608	93.4975	25.1107	0.00443926	0.00472101	258.813	0	258.813	-258.813	0	0.00576062
200015_s_at	2016-09-02	red	345.841	60.8682	284.972	-224.104	0.0293058	0.00769766	428.361	43.764	384.597	-340.833	0.0210708	0.00953439
200016_x_at	HNRNPA1	grey	227.23	122.468	104.762	17.7055	0.00458372	0.00505766	266.183	0	266.183	-266.183	0	0.00592466
200017_at	RPS27A	lightcyan1	211.859	16.6441	195.215	-178.57	0.050133	0.00471552	251.106	6.06976	245.036	-238.966	0.0182824	0.00558907
200018_at	RPS13	grey	250.161	136.332	113.829	22.5034	0.00510264	0.00556805	280.744	0	280.744	-280.744	0	0.00624875
200019_s_at	FAU	lightcyan1	301.28	37.8076	263.473	-225.665	0.113878	0.00670585	331.401	9.38637	322.015	-312.628	0.0282722	0.00737627
200020_at	TARDBP	grey	274.136	124.419	149.717	-25.2981	0.00465675	0.00610167	328.767	0	328.767	-328.767	0	0.00731765
200021_at	CFL1	grey	220.166	111.336	108.83	2.50667	0.0041671	0.00490042	265.407	0	265.407	-265.407	0	0.00590738
200022_at	RPL18	grey	262.333	136.627	125.706	10.9214	0.00511368	0.00583897	291.529	0	291.529	-291.529	0	0.00648881
200023_s_at	EIF3F	green	442.971	146.681	296.29	-149.609	0.0388045	0.00985957	551.644	97.5228	454.121	-356.599	0.0257997	0.0122784
200024_at	RPS5	lightcyan1	229.386	24.8661	204.52	-179.653	0.0748979	0.00510563	261.228	7.17873	254.049	-246.87	0.0216227	0.00581437
200025_s_at	RPL27	lightcyan1	243.614	29.5184	214.095	-184.577	0.0889107	0.00542231	282.086	7.99999	274.086	-266.086	0.0240964	0.00627863
200026_at	RPL34	grey	249.839	137.575	112.264	25.3109	0.00514916	0.00556088	277.139	0	277.139	-277.139	0	0.00616852
200027_at	NARS	green	401.245	107.463	293.783	-186.32	0.0284292	0.00893085	480.697	75.6427	405.054	-329.411	0.0200113	0.0106993
200028_s_at	STARD7	grey	252.978	118.201	134.777	-16.576	0.00442402	0.00563075	313.852	0	313.852	-313.852	0	0.00698567
200029_at	RPL19	lightcyan1	290.556	44.5494	246.007	-201.458	0.134185	0.00646716	327.151	10.4184	316.733	-306.315	0.0313806	0.00728168
200030_s_at	SLC25A3	magenta	365.253	32.8221	332.431	-299.609	0.0484101	0.00812975	422.136	13.4029	408.733	-395.33	0.0197683	0.00939582
200031_s_at	RPS11	lightcyan1	259.164	26.5981	232.566	-205.968	0.0801148	0.00576844	299.303	7.34734	291.956	-284.609	0.0221305	0.00666185
200032_s_at	RPL9	lightcyan1	353.739	22.2879	331.451	-309.163	0.0671323	0.00787347	410.36	7.61588	402.745	-395.129	0.0229394	0.00913374
200033_at	DDX5	green	399.847	129.309	270.538	-141.23	0.0342087	0.00889973	486.901	86.5496	400.351	-313.802	0.0228967	0.0108374
200034_s_at	RPL6	darkorange	307.397	10.6296	296.768	-286.138	0.0337446	0.006842	341.836	5.03531	336.8	-331.765	0.0159851	0.00760852
200035_at	CTDNEP1	lavenderblush1	237.892	2.20997	235.682	-233.472	0.0712895	0.00529495	276.125	1.40622	274.718	-273.312	0.045362	0.00614594
200036_s_at	RPL10A	lightcyan1	306.704	41.3222	265.382	-224.059	0.124464	0.00682656	337.809	10.1111	327.698	-317.587	0.030455	0.0075189
200037_s_at	CBX3	purple	279.325	24.9533	254.371	-229.418	0.0279746	0.00621717	337.973	17.3212	320.652	-303.331	0.0194184	0.00752255
200038_s_at	RPL17	lightcyan1	240.196	38.6686	201.528	-162.859	0.116472	0.00534625	270.446	9.37921	261.067	-251.687	0.0282506	0.00601954
200039_s_at	PSMB2	magenta	254.696	20.0241	234.672	-214.648	0.029534	0.00566899	294.39	9.34678	285.044	-275.697	0.0137858	0.00655249
200040_at	KHDRBS1	navajowhite2	227.982	2.14878	225.834	-223.685	0.0290376	0.0050744	273.26	1.82052	271.44	-269.619	0.0246016	0.00608218
200041_s_at	ATP6V1G2 /// BAT1	grey	258.022	121.246	136.776	-15.5308	0.00453797	0.00574301	304.406	0	304.406	-304.406	0	0.00677542
200042_at	C22orf28	grey	221.41	126.592	94.8178	31.7746	0.0047381	0.00492811	268.378	0	268.378	-268.378	0	0.00597351
200043_at	ERH	grey	206.728	129.189	77.5393	51.6498	0.00483528	0.00460133	247.076	0	247.076	-247.076	0	0.00549938
200044_at	SRSF9	grey	225.689	123.684	102.005	21.6793	0.00462925	0.00502336	270.298	0	270.298	-270.298	0	0.00601624
200045_at	ABCF1	white	231.616	17.9788	213.637	-195.659	0.0147126	0.00515528	296.615	14.3702	282.245	-267.875	0.0117596	0.00660201
200046_at	DAD1	grey	223.408	136.216	87.1926	49.0229	0.00509827	0.00497258	254.957	0	254.957	-254.957	0	0.00567478
200047_s_at	YY1	darkolivegreen	279.026	21.0323	257.993	-236.961	0.0569981	0.00621051	309.228	7.20335	302.025	-294.822	0.0195213	0.00688275
200048_s_at	JTB	grey	211.672	116.824	94.8483	21.9756	0.00437248	0.00471137	258.442	0	258.442	-258.442	0	0.00575236
200049_at	MYST2	grey	194.751	128.482	66.2685	62.2136	0.00480882	0.00433473	232.708	0	232.708	-232.708	0	0.00517958
200050_at	ZNF146	red	423.665	107.025	316.639	-209.614	0.0515289	0.00942986	536.13	63.6426	472.487	-408.844	0.0306416	0.0119331
200051_at	SART1	grey	211.185	118.512	92.6734	25.8387	0.00443566	0.00470053	261.94	0	261.94	-261.94	0	0.00583021
200052_s_at	ILF2	grey	213.148	117.66	95.4881	22.1722	0.00440378	0.00474422	260.289	0	260.289	-260.289	0	0.00579347
200053_at	SPAG7	green	389.229	122.782	266.448	-143.666	0.0324819	0.0086634	488.384	87.9494	400.434	-312.485	0.023267	0.0108704
200054_at	ZNF259	thistle1	253.011	5.24305	247.768	-242.525	0.0672185	0.00563148	294.952	2.00608	292.946	-290.94	0.025719	0.006565
200055_at	TAF10	palevioletred2	231.896	3.23809	228.658	-225.42	0.0753044	0.0051615	261.141	1.60856	259.533	-257.924	0.0374084	0.00581244
200056_s_at	C1D	darkorange	259.642	9.02552	250.617	-241.591	0.0286524	0.00577907	300.164	5.00657	295.158	-290.151	0.0158939	0.00668101
200057_s_at	NONO	grey	276.268	131.92	144.348	-12.4279	0.00493751	0.00614914	327.811	0	327.811	-327.811	0	0.00729637
200058_s_at	SNRNP200	darkorange	327.826	12.0727	315.753	-303.681	0.038326	0.0072967	372.089	5.63843	366.451	-360.812	0.0178998	0.00828189
200059_s_at	RHOA	grey	193.163	123.149	70.0146	53.134	0.0046092	0.00429939	235.694	0	235.694	-235.694	0	0.00524604
200060_s_at	RNPS1	grey	170.998	101.664	69.3342	32.3296	0.00380507	0.00380605	244.101	0	244.101	-244.101	0	0.00543317
200061_s_at	RPS24	lightcyan1	261.392	37.3463	224.045	-186.699	0.112489	0.00581802	292.754	9.20375	283.551	-274.347	0.0277221	0.00651608
200062_s_at	RPL30	lightcyan1	350.812	43.2194	307.593	-264.373	0.130179	0.00780831	403.523	10.8326	392.691	-381.858	0.0326284	0.00898155
200063_s_at	NPM1	grey	194.711	112.133	82.5783	29.5547	0.00419691	0.00433385	245.287	0	245.287	-245.287	0	0.00545957
200064_at	HSP90AB1	lightcyan	242.651	14.3327	228.318	-213.986	0.0435643	0.00540089	277.61	5.30087	272.31	-267.009	0.0161121	0.00617901
200065_s_at	ARF1	grey	204.221	122.631	81.5896	41.0419	0.00458985	0.00454552	246.76	0	246.76	-246.76	0	0.00549235
200066_at	IK	grey	239.994	129.147	110.847	18.3	0.00483372	0.00534176	278.018	0	278.018	-278.018	0	0.00618807
200067_x_at	SNX3	grey60	322.325	22.651	299.674	-277.024	0.0638056	0.00717427	364.399	8.00005	356.399	-348.399	0.0225353	0.00811074
200068_s_at	CANX	red	535.398	104.502	430.896	-326.395	0.0503137	0.0119168	695.636	68.6694	626.967	-558.298	0.0330618	0.0154834
200069_at	SART3	grey	212.2	129.367	82.833	46.534	0.00484194	0.00472311	251.123	0	251.123	-251.123	0	0.00558945
200070_at	C2orf24	red	393.625	112.653	280.972	-168.318	0.0542385	0.00876124	489.141	62.1207	427.02	-364.9	0.0299089	0.0108872
200071_at	SMNDC1	grey	286.649	138.536	148.113	-9.5763	0.00518513	0.00638019	335.376	0	335.376	-335.376	0	0.00746475
200072_s_at	HNRNPM	grey	302.369	153.331	149.038	4.29209	0.00573885	0.00673008	336.589	0	336.589	-336.589	0	0.00749173
200073_s_at	HNRNPD	grey	240.013	147.407	92.6055	54.8018	0.00551715	0.00534217	265.97	0	265.97	-265.97	0	0.00591991
200074_s_at	RPL14	lightcyan1	243.346	22.1546	221.191	-199.036	0.0667306	0.00541634	279.908	6.90398	273.004	-266.1	0.0207951	0.00623015
200075_s_at	GUK1	magenta	224.226	15.5154	208.71	-193.195	0.0228841	0.00499078	266.691	8.59064	258.101	-249.51	0.0126706	0.00593597
200076_s_at	C19orf50	grey	183.596	119.427	64.1687	55.2586	0.00446992	0.00408645	230.497	0	230.497	-230.497	0	0.00513036
200077_s_at	OAZ1	grey	223.352	119.988	103.364	16.6239	0.0044909	0.00497133	263.725	0	263.725	-263.725	0	0.00586995
200078_s_at	ATP6V0B	magenta	250.957	14.7319	236.225	-221.493	0.0217284	0.00558575	291.929	8.22311	283.706	-275.483	0.0121285	0.0064977
200079_s_at	KARS	grey	195.647	117.469	78.1773	39.292	0.00439664	0.00435467	249.175	0	249.175	-249.175	0	0.00554609
200080_s_at	H3F3A /// LOC440926	grey	257.187	136.317	120.87	15.4468	0.00510206	0.00572442	298.885	0	298.885	-298.885	0	0.00665253
200081_s_at	RPS6	lightcyan1	239.246	19.189	220.058	-200.869	0.0577981	0.00532511	285.379	6.30404	279.075	-272.771	0.0189881	0.00635192
200082_s_at	RPS7	lightcyan1	216.557	18.5513	198.005	-179.454	0.0558775	0.00482008	249.764	6.09135	243.673	-237.581	0.0183475	0.0055592
200083_at	USP22	magenta	265.513	13.2919	252.222	-238.93	0.0196045	0.00590976	310.702	8.03918	302.663	-294.624	0.0118572	0.00691557
200084_at	C11orf58	magenta	305.541	28.2522	277.289	-249.036	0.0416699	0.00680067	347.309	11.6806	335.629	-323.948	0.017228	0.00773036
200085_s_at	TCEB2	darkseagreen2	225.887	1.81867	224.069	-222.25	0.0586669	0.00502776	269.07	1.37455	267.695	-266.321	0.0443404	0.00598891
200086_s_at	COX4I1	magenta	387.016	40.8864	346.129	-305.243	0.0603044	0.00861413	457.115	15.1994	441.915	-426.716	0.022418	0.0101744
200087_s_at	TMED2	grey	276.173	133.897	142.276	-8.3789	0.00501149	0.00614701	321.103	0	321.103	-321.103	0	0.00714706
200088_x_at	RPL12	lightcyan1	278.72	41.1075	237.612	-196.505	0.123818	0.0062037	310.804	9.78628	301.018	-291.232	0.0294767	0.00691783
200089_s_at	RPL4	royalblue	320.528	11.1197	309.408	-298.289	0.049864	0.00713426	365.192	4.71368	360.479	-355.765	0.0211376	0.00812839
200090_at	FNTA	red	250.768	46.1292	204.639	-158.51	0.0222095	0.00558155	310.525	38.9456	271.58	-232.634	0.0187509	0.00691162
200091_s_at	RPS25	grey	214.694	123.242	91.4519	31.7897	0.00461268	0.00477861	255.002	0	255.002	-255.002	0	0.00567579
200092_s_at	RPL37	lightcyan1	246.2	26.5686	219.631	-193.062	0.080026	0.00547987	281.079	7.52223	273.556	-266.034	0.0226573	0.0062562
200093_s_at	HINT1	magenta	402.865	35.6731	367.192	-331.519	0.0526151	0.00896691	469.669	14.248	455.421	-441.173	0.0210147	0.0104538
200094_s_at	EEF2	grey	178.437	112.734	65.7031	47.031	0.00421941	0.00397163	230.597	0	230.597	-230.597	0	0.00513259
200095_x_at	RPS10	lightcyan1	248.668	25.6577	223.01	-197.353	0.0772822	0.00553481	283.025	7.29395	275.731	-268.437	0.0219697	0.00629952
200096_s_at	ATP6V0E1	grey	240.918	124.555	116.363	8.19239	0.00466185	0.00536232	275.182	0	275.182	-275.182	0	0.00612496
200097_s_at	HNRNPK	lightcyan1	283.693	5.80504	277.888	-272.083	0.0174851	0.00631439	320.74	4.14379	316.596	-312.452	0.0124813	0.00713897
200098_s_at	ANAPC5	grey	179.431	107.955	71.4754	36.4799	0.00404055	0.00399374	244.773	0	244.773	-244.773	0	0.00544812
200099_s_at	RPS3A	lightcyan1	280.447	15.8479	264.599	-248.751	0.0477347	0.00624214	321.864	5.80658	316.058	-310.251	0.0174897	0.00716401
200593_s_at	HNRNPU	grey	230.819	117.383	113.435	3.94782	0.00439341	0.00513752	273.135	0	273.135	-273.135	0	0.00607939
200594_x_at	HNRNPU	palevioletred2	309.561	3.22725	306.333	-303.106	0.0750523	0.00689015	361.511	1.78591	359.725	-357.939	0.0415328	0.00804645
200595_s_at	EIF3A	darkgrey	329.747	15.7508	313.996	-298.246	0.0100451	0.00733946	384.124	16.0962	368.028	-351.931	0.0102654	0.00854976
200596_s_at	EIF3A	grey	159.867	102.282	57.5857	44.696	0.00382819	0.0035583	227.613	0	227.613	-227.613	0	0.00506617
200597_at	EIF3A	grey	175.446	116.347	59.0986	57.2489	0.00435465	0.00390505	223.479	0	223.479	-223.479	0	0.00497416
200598_s_at	HSP90B1	grey	216.013	122.622	93.3914	29.2308	0.00458949	0.00480799	257.978	0	257.978	-257.978	0	0.00574204
200599_s_at	HSP90B1	grey	167.837	112.87	54.9673	57.9023	0.00422448	0.00373569	223.56	0	223.56	-223.56	0	0.00497596
200600_at	MSN	midnightblue	362.702	36.169	326.533	-290.364	0.0787995	0.00807295	411.073	11.3128	399.76	-388.447	0.0246467	0.00914959
200601_at	ACTN4	darkgrey	329.964	22.2883	307.676	-285.388	0.0142145	0.00734429	391.612	19.7463	371.865	-352.119	0.0125933	0.00871643
200602_at	APP	magenta3	224.439	2.08722	222.352	-220.265	0.0632492	0.00499553	264.81	1.40585	263.404	-261.998	0.0426014	0.00589409
200603_at	PRKAR1A	palevioletred1	284.048	1.83743	282.211	-280.373	0.0556798	0.0063223	342.468	1.4731	340.995	-339.522	0.0446395	0.0076226
200604_s_at	PRKAR1A	pink	303.88	18.1534	285.727	-267.573	0.0308207	0.00676372	358.5	9.15144	349.349	-340.198	0.0155372	0.00797944
200605_s_at	PRKAR1A	lightcyan	268.464	8.58032	259.884	-251.304	0.02608	0.00597544	311.403	4.78573	306.617	-301.832	0.0145463	0.00693116
200606_at	DSP	grey	256.273	130.795	125.477	5.31813	0.00489541	0.00570408	307.036	0	307.036	-307.036	0	0.00683396
200607_s_at	RAD21	grey60	280.424	6.94798	273.476	-266.528	0.0195718	0.00624163	318.155	4.78593	313.37	-308.584	0.0134815	0.00708145
200608_s_at	RAD21	grey	211.874	127.066	84.8082	42.2575	0.00475581	0.00471585	252.288	0	252.288	-252.288	0	0.00561539
200609_s_at	WDR1	skyblue3	271.375	3.49763	267.877	-264.38	0.0342905	0.00604022	337.75	2.30526	335.445	-333.139	0.0226006	0.00751758
200610_s_at	NCL	grey	223.703	107.433	116.27	-8.83676	0.004021	0.00497914	282.395	0	282.395	-282.395	0	0.0062855
200611_s_at	WDR1	palevioletred3	229.203	2.77549	226.428	-223.652	0.0370065	0.00510157	270.003	1.83697	268.166	-266.329	0.0244929	0.00600968
200612_s_at	AP2B1	grey	195.122	105.219	89.9039	15.3146	0.00393811	0.004343	262.341	0	262.341	-262.341	0	0.00583914
200613_at	AP2M1	grey	187.766	120.716	67.0501	53.666	0.00451815	0.00417927	240.943	0	240.943	-240.943	0	0.00536286
200614_at	CLTC	navajowhite2	379.729	5.17854	374.55	-369.372	0.0699803	0.00845194	437.058	2.69001	434.368	-431.678	0.0363515	0.00972797
200615_s_at	AP2B1	blueviolet	194.889	1.51844	193.37	-191.852	0.0433841	0.0043378	239.39	1.38988	238.001	-236.611	0.0397108	0.00532831
200616_s_at	MLEC	white	276.194	80.5732	195.62	-115.047	0.0659355	0.00614747	309.914	29.0464	280.867	-251.821	0.0237695	0.00689801
200617_at	MLEC	darkred	250.818	9.70106	241.117	-231.416	0.0409327	0.00558267	298.766	3.99964	294.766	-290.767	0.0168761	0.00664988
200618_at	LASP1	grey	232.514	116.073	116.441	-0.367428	0.00434439	0.00517526	279.479	0	279.479	-279.479	0	0.0062206
200619_at	SF3B2	green	307.038	51.4253	255.612	-204.187	0.0136046	0.006834	372.464	51.7352	320.729	-268.994	0.0136866	0.00829024
200620_at	TMEM59	grey	240.685	138.05	102.635	35.4144	0.00516691	0.00535712	277.819	0	277.819	-277.819	0	0.00618365
200621_at	CSRP1	red	487.719	166.405	321.313	-154.908	0.0801182	0.0108556	618.753	82.6352	536.117	-453.482	0.0397858	0.0137721
200622_x_at	CALM3	pink	372.241	25.5944	346.646	-321.052	0.043454	0.00828527	447.679	11.7643	435.915	-424.151	0.0199733	0.00996438
200623_s_at	CALM3	grey	256.356	124.115	132.241	-8.12668	0.00464536	0.00570593	306.802	0	306.802	-306.802	0	0.00682876
200624_s_at	MATR3	royalblue	378.765	11.0262	367.739	-356.713	0.0494448	0.00843049	447.97	5.26554	442.704	-437.439	0.0236123	0.00997084
200625_s_at	CAP1	grey	199.607	128.29	71.3172	56.9729	0.00480164	0.00444283	238.954	0	238.954	-238.954	0	0.0053186
200626_s_at	MATR3	grey	194.125	111.629	82.4961	29.1328	0.00417804	0.0043208	244.002	0	244.002	-244.002	0	0.00543096
200627_at	PTGES3	grey	279.215	130.271	148.944	-18.6731	0.00487578	0.00621472	332.555	0	332.555	-332.555	0	0.00740195
200628_s_at	WARS	chocolate4	181.399	1.04865	180.35	-179.301	0.0338273	0.00403754	236.915	1.29287	235.622	-234.329	0.0417055	0.00527321
200629_at	WARS	floralwhite	234.552	5.78114	228.771	-222.989	0.0255803	0.00522061	272.929	3.6036	269.326	-265.722	0.0159452	0.00607481
200630_x_at	SET	green4	224.841	2.23004	222.611	-220.381	0.0719368	0.00500447	260.485	1.37327	259.112	-257.739	0.0442991	0.00579784
200631_s_at	SET	lightsteelblue	279.391	3.01117	276.379	-273.368	0.0519166	0.00621863	323.906	1.78903	322.117	-320.328	0.0308454	0.00720945
200632_s_at	NDRG1	red	460.489	141.786	318.703	-176.917	0.0682649	0.0102495	592.31	76.9681	515.342	-438.373	0.0370574	0.0131835
200633_at	UBB	grey	218.962	115.176	103.786	11.3903	0.00431081	0.00487362	264.075	0	264.075	-264.075	0	0.00587775
200634_at	PFN1	grey	216.671	114.031	102.64	11.3906	0.00426795	0.00482264	260.915	0	260.915	-260.915	0	0.00580741
200635_s_at	PTPRF	darkgrey	355.108	37.6381	317.47	-279.832	0.0240039	0.00790394	438.859	24.8701	413.989	-389.119	0.015861	0.00976805
200636_s_at	PTPRF	grey	206.159	126.713	79.4464	47.2666	0.00474261	0.00458866	244.189	0	244.189	-244.189	0	0.00543513
200637_s_at	PTPRF	green	407.773	112.685	295.088	-182.403	0.0298109	0.00907615	509.121	80.8686	428.252	-347.383	0.0213938	0.0113319
200638_s_at	YWHAZ	floralwhite	319.381	14.1043	305.276	-291.172	0.0624083	0.00710872	389.977	5.48627	384.491	-379.005	0.0242755	0.00868005
200639_s_at	YWHAZ	lavenderblush1	293.473	2.36776	291.105	-288.737	0.0763793	0.00653206	336.483	1.48826	334.995	-333.507	0.0480083	0.00748939
200640_at	YWHAZ	floralwhite	334.562	14.5501	320.012	-305.462	0.064381	0.00744662	380.099	5.33937	374.76	-369.421	0.0236255	0.00846019
200641_s_at	YWHAZ	red	388.641	87.9411	300.7	-212.759	0.0423405	0.00865032	466.855	50.4498	416.405	-365.955	0.0242897	0.0103912
200642_at	SOD1	lightcyan	305.816	14.9979	290.818	-275.82	0.0455862	0.0068068	341.102	6.12866	334.973	-328.844	0.0186282	0.00759219
200643_at	HDLBP	plum2	229.757	4.31657	225.44	-221.124	0.0526411	0.00511389	262.569	2.04917	260.52	-258.47	0.0249899	0.00584421
200644_at	MARCKSL1	red	518.435	154.604	363.832	-209.228	0.074436	0.0115392	667.396	82.1991	585.197	-502.998	0.0395759	0.0148548
200645_at	GABARAP	darkgrey	281.756	19.2558	262.5	-243.244	0.0122805	0.00627128	333.163	16.033	317.13	-301.097	0.0102251	0.00741549
200646_s_at	NUCB1	grey	214.805	116.2	98.6055	17.5945	0.00434912	0.0047811	267.051	0	267.051	-267.051	0	0.00594398
200647_x_at	EIF3C /// EIF3CL	grey	222.054	119.983	102.071	17.9129	0.00449074	0.00494244	261.152	0	261.152	-261.152	0	0.00581267
200648_s_at	GLUL	orange	254.101	21.7793	232.322	-210.543	0.0885336	0.00565574	289.937	5.89066	284.047	-278.156	0.0239458	0.00645338
200649_at	NUCB1	grey	239.678	122.545	117.134	5.41115	0.0045866	0.00533472	281.039	0	281.039	-281.039	0	0.00625532
200650_s_at	LDHA	darkorange	312.6	17.731	294.869	-277.138	0.0562889	0.0069578	371.276	6.85975	364.416	-357.557	0.021777	0.0082638
200651_at	GNB2L1	lightcyan1	209.463	18.4986	190.965	-172.466	0.0557187	0.0046622	243.814	6.23204	237.582	-231.35	0.0187712	0.00542677
200652_at	SSR2	grey	244.108	136.496	107.613	28.8829	0.00510875	0.00543332	284.279	0	284.279	-284.279	0	0.00632743
200653_s_at	CALM1	floralwhite	211.321	6.13	205.191	-199.061	0.0271239	0.00470355	273.408	3.898	269.51	-265.612	0.0172478	0.00608547
200654_at	P4HB	grey	216.613	114.565	102.048	12.5174	0.00428795	0.00482135	264.307	0	264.307	-264.307	0	0.00588291
200655_s_at	CALM1	grey	192.785	120.414	72.3716	48.042	0.00450683	0.00429098	236.708	0	236.708	-236.708	0	0.0052686
200656_s_at	P4HB	grey	188.989	109.283	79.7063	29.5766	0.00409024	0.00420649	250.108	0	250.108	-250.108	0	0.00556685
200657_at	SLC25A5	magenta	364.505	25.7341	338.771	-313.037	0.0379559	0.00811309	419.113	12.0287	407.084	-395.055	0.0177415	0.00932854
200658_s_at	PHB	grey	250.758	124.776	125.982	-1.20604	0.0046701	0.00558132	304.707	0	304.707	-304.707	0	0.00678212
200659_s_at	PHB	grey	193.096	113.891	79.2053	34.6857	0.00426271	0.00429791	243.024	0	243.024	-243.024	0	0.00540918
200660_at	S100A11	midnightblue	291.695	46.3583	245.337	-198.979	0.100998	0.0064925	328.898	11.952	316.946	-304.994	0.0260392	0.00732056
200661_at	CTSA	grey	228.362	118.83	109.532	9.29755	0.00444755	0.00508284	283.286	0	283.286	-283.286	0	0.00630534
200662_s_at	TOMM20	floralwhite	324.09	16.333	307.757	-291.425	0.0722698	0.00721355	370.863	5.51353	365.35	-359.836	0.0243961	0.00825461
200663_at	CD63	palevioletred3	237.315	5.17963	232.136	-226.956	0.0690618	0.00528213	277.092	2.20641	274.885	-272.679	0.0294188	0.00616747
200664_s_at	DNAJB1	darkolivegreen	323.988	20.7136	303.274	-282.561	0.0561344	0.00721127	362.075	7.16535	354.91	-347.744	0.0194183	0.00805901
200665_s_at	SPARC	floralwhite	247.433	8.43933	238.993	-230.554	0.0373422	0.00550732	297.688	4.11859	293.57	-289.451	0.0182239	0.0066259
200666_s_at	DNAJB1	darkolivegreen	344.549	22.4536	322.095	-299.642	0.0608499	0.00766892	396.227	7.58473	388.643	-381.058	0.0205548	0.00881916
200667_at	UBE2D3	grey	259.429	135.075	124.354	10.7201	0.00505556	0.00577433	302.522	0	302.522	-302.522	0	0.00673349
200668_s_at	UBE2D3	mediumorchid	349.543	2.53613	347.007	-344.471	0.0402561	0.00778008	414.539	1.90469	412.634	-410.73	0.0302331	0.00922674
200669_s_at	UBE2D3	mediumorchid	283.209	3.88409	279.324	-275.44	0.0616522	0.00630361	316.428	1.92851	314.5	-312.571	0.0306113	0.00704301
200670_at	XBP1	midnightblue	191.153	13.7651	177.387	-163.622	0.0299893	0.00425464	235.742	6.52514	229.217	-222.692	0.014216	0.00524711
200671_s_at	SPTBN1	green	360.377	81.6107	278.766	-197.156	0.0215901	0.00802121	438.778	62.6792	376.099	-313.42	0.0165818	0.00976625
200672_x_at	SPTBN1	pink	415.47	19.9242	395.545	-375.621	0.0338272	0.00924745	519.079	12.1169	506.962	-494.845	0.0205721	0.0115536
200673_at	LAPTM4A	white	221.787	15.4509	206.336	-190.885	0.0126439	0.0049365	261.385	12.2122	249.173	-236.961	0.00999358	0.00581787
200674_s_at	RPL32	lightcyan1	319.437	45.1543	274.283	-229.128	0.136007	0.00710998	351.493	10.8973	340.596	-329.699	0.0328231	0.00782348
200675_at	CD81	palevioletred3	288.063	3.22256	284.841	-281.618	0.0429674	0.00641167	337.739	2.00141	335.738	-333.736	0.0266855	0.00751734
200676_s_at	UBE2L3	magenta	314.679	9.47569	305.204	-295.728	0.0139759	0.00700408	375.438	7.25368	368.184	-360.931	0.0106986	0.00835644
200677_at	PTTG1IP	orange	234.766	7.71082	227.055	-219.344	0.0313448	0.00522538	275.524	4.02236	271.501	-267.479	0.0163511	0.00613256
200678_x_at	GRN	grey	223.328	126.463	96.8641	29.5994	0.00473327	0.00497079	266.219	0	266.219	-266.219	0	0.00592545
200679_x_at	HMGB1	magenta	206.309	8.12721	198.181	-190.054	0.011987	0.00459198	262.611	6.99179	255.619	-248.628	0.0103124	0.00584516
200680_x_at	HMGB1	grey	243.996	135.075	108.921	26.1543	0.00505559	0.00543083	278.866	0	278.866	-278.866	0	0.00620695
200681_at	GLO1	grey	268.952	120.68	148.272	-27.5918	0.00451682	0.0059863	325.513	0	325.513	-325.513	0	0.00724521
200682_s_at	UBE2L3	white	293.555	67.7403	225.815	-158.074	0.055434	0.0065339	329.134	26.8994	302.235	-275.335	0.0220126	0.00732581
200683_s_at	UBE2L3	green	291.6	37.5994	254.001	-216.402	0.00994693	0.00649039	325.302	35.914	289.388	-253.474	0.00950106	0.00724051
200684_s_at	UBE2L3	purple	514.261	64.5934	449.668	-385.074	0.0724141	0.0114463	641.916	32.3294	609.586	-577.257	0.0362437	0.0142877
200685_at	SRSF11	darkgrey	224.579	8.43857	216.14	-207.702	0.00538174	0.00499864	270.401	12.1812	258.22	-246.039	0.00776862	0.00601855
200686_s_at	SRSF11	grey	231.542	126.824	104.718	22.1055	0.00474676	0.00515363	270.745	0	270.745	-270.745	0	0.0060262
200687_s_at	SF3B3	grey	177.568	111.605	65.9625	45.6429	0.00417716	0.00395228	231.71	0	231.71	-231.71	0	0.00515735
200688_at	SF3B3	green	264.593	50.9635	213.63	-162.666	0.0134824	0.00588927	330.88	54.1804	276.7	-222.52	0.0143334	0.00736468
200689_x_at	EEF1G	lightcyan1	359.284	17.4951	341.789	-324.294	0.052696	0.00799689	412.247	6.52917	405.718	-399.189	0.0196662	0.00917573
200690_at	HSPA9	green	257.379	43.9905	213.388	-169.398	0.0116377	0.00572869	324.575	48.9441	275.631	-226.687	0.0129482	0.00722434
200691_s_at	HSPA9	navajowhite2	251.075	2.75215	248.323	-245.571	0.0371913	0.00558839	293.469	1.97371	291.495	-289.521	0.0266718	0.00653198
200692_s_at	HSPA9	grey	232.238	134.11	98.1283	35.9815	0.00501946	0.00516912	265.232	0	265.232	-265.232	0	0.00590348
200693_at	YWHAQ	grey	290.696	132.519	158.177	-25.6583	0.0049599	0.00647026	348.711	0	348.711	-348.711	0	0.00776155
200694_s_at	DDX24	darkolivegreen	273.816	18.4257	255.391	-236.965	0.0499343	0.00609456	306.283	6.48511	299.798	-293.313	0.0175748	0.0068172
200695_at	PPP2R1A	grey	213.097	113.039	100.059	12.9798	0.0042308	0.00474309	264.041	0	264.041	-264.041	0	0.00587698
200696_s_at	GSN	red	439.86	148.77	291.09	-142.32	0.0716275	0.00979034	556.321	76.7597	479.561	-402.802	0.036957	0.0123825
200697_at	HK1	grey	182.562	114.792	67.7694	47.023	0.00429644	0.00406343	233.294	0	233.294	-233.294	0	0.00519261
200698_at	KDELR2	grey	265.747	135.761	129.986	5.77563	0.00508127	0.00591495	304.863	0	304.863	-304.863	0	0.00678559
200699_at	KDELR2	purple	440.263	43.6174	396.646	-353.028	0.0488985	0.00979931	550.12	26.1455	523.975	-497.829	0.0293111	0.0122445
200700_s_at	KDELR2	grey	179.258	110.124	69.1343	40.9896	0.00412171	0.0039899	234.736	0	234.736	-234.736	0	0.00522471
200701_at	NPC2	red	420.867	96.2414	324.625	-228.384	0.0463367	0.00936758	521.514	57.6666	463.847	-406.181	0.0277644	0.0116078
200702_s_at	DDX24	grey	273.618	131.651	141.968	-10.3169	0.00492742	0.00609015	309.712	0	309.712	-309.712	0	0.00689351
200703_at	DYNLL1	grey	256.865	126.149	130.716	-4.56693	0.00472149	0.00571725	309.099	0	309.099	-309.099	0	0.00687988
200704_at	LITAF	darkgrey	241.528	9.49808	232.03	-222.532	0.00605745	0.00537589	314.679	15.6043	299.075	-283.471	0.00995174	0.00700408
200705_s_at	EEF1B2	magenta	269.807	19.7048	250.103	-230.398	0.0290631	0.00600533	312.516	9.7215	302.795	-293.073	0.0143385	0.00695593
200706_s_at	LITAF	red	471.968	141.925	330.044	-188.119	0.0683316	0.010505	594.255	74.2725	519.982	-445.71	0.0357595	0.0132268
200707_at	PRKCSH	royalblue	393.992	16.9056	377.087	-360.181	0.0758097	0.00876942	459.819	6.20041	453.618	-447.418	0.0278045	0.0102346
200708_at	GOT2	grey	263.792	117.934	145.859	-27.9249	0.00441402	0.00587145	315.706	0	315.706	-315.706	0	0.00702693
200709_at	FKBP1A	purple	395.86	73.1934	322.666	-249.473	0.0820554	0.00881098	493.085	31.3414	461.744	-430.403	0.0351361	0.010975
200710_at	ACADVL	lightslateblue	286.267	1.42173	284.846	-283.424	0.0394926	0.00637169	334.875	1.46082	333.414	-331.953	0.0405783	0.00745359
200711_s_at	SKP1	grey	261.984	129.687	132.297	-2.60912	0.00485394	0.0058312	300.71	0	300.71	-300.71	0	0.00669317
200712_s_at	MAPRE1	grey	222.125	125.213	96.9122	28.3008	0.00468646	0.00494403	264.032	0	264.032	-264.032	0	0.00587677
200713_s_at	MAPRE1	red	359.389	72.5969	286.792	-214.195	0.0349528	0.00799922	440.547	46.9938	393.553	-346.56	0.0226258	0.00980563
200714_x_at	OS9	grey	199.689	125.368	74.3208	51.0476	0.00469228	0.00444465	244.368	0	244.368	-244.368	0	0.00543911
200715_x_at	RPL13A	darkred	280.595	6.69106	273.904	-267.213	0.0282323	0.00624544	323.761	3.78278	319.978	-316.195	0.0159611	0.00720622
200716_x_at	RPL13A	lightcyan1	270.637	49.3811	221.256	-171.875	0.148738	0.0060238	296.501	10.649	285.852	-275.203	0.0320753	0.00659947
200717_x_at	RPL7	lightcyan1	231.409	22.1089	209.3	-187.191	0.0665931	0.00515067	269.233	6.74387	262.489	-255.745	0.0203129	0.00599254
200718_s_at	SKP1	grey60	278.087	14.4068	263.68	-249.274	0.0405826	0.00618962	334.959	6.78931	328.169	-321.38	0.0191248	0.00745546
200719_at	SKP1	darkgrey	228.214	11.0945	217.119	-206.025	0.0070756	0.00507954	282.837	13.6008	269.237	-255.636	0.00867399	0.00629535
200720_s_at	ACTR1A	grey	258.757	122.3	136.457	-14.1565	0.00457745	0.00575937	306.496	0	306.496	-306.496	0	0.00682194
200721_s_at	ACTR1A	red	374.197	76.4385	297.759	-221.32	0.0368023	0.00832882	461.804	50.0245	411.78	-361.755	0.024085	0.0102788
200722_s_at	CAPRIN1	pink	267.071	17.9299	249.141	-231.211	0.0304412	0.00594441	297.845	7.72992	290.115	-282.385	0.0131238	0.00662939
200723_s_at	CAPRIN1	grey	257.388	136.498	120.89	15.6077	0.00510884	0.00572891	287.615	0	287.615	-287.615	0	0.0064017
200724_at	RPL10	grey	202.174	116.897	85.2771	31.6195	0.0043752	0.00449995	251.642	0	251.642	-251.642	0	0.005601
200725_x_at	RPL10	lightcyan1	249.266	30.2312	219.035	-188.804	0.0910579	0.00554813	280.762	8.23043	272.531	-264.301	0.0247904	0.00624915
200726_at	PPP1CC	grey	169.161	113.759	55.4018	58.3574	0.00425777	0.00376516	226.61	0	226.61	-226.61	0	0.00504384
200727_s_at	ACTR2	white	346.697	108.633	238.064	-129.432	0.0888974	0.00771672	402.995	39.4433	363.552	-324.108	0.0322777	0.0089698
200728_at	ACTR2	mediumorchid	235.053	2.72594	232.327	-229.601	0.0432689	0.00523176	275.571	1.73953	273.831	-272.092	0.0276116	0.00613361
200729_s_at	ACTR2	darkorange	272.257	9.51086	262.746	-253.235	0.0301932	0.00605984	314.552	4.67069	309.881	-305.211	0.0148276	0.00700125
200730_s_at	PTP4A1	red	276.456	31.5909	244.865	-213.274	0.0152099	0.00615331	322.985	28.1421	294.843	-266.701	0.0135494	0.00718895
200731_s_at	PTP4A1	grey	252.742	120.189	132.553	-12.3637	0.00449844	0.0056255	312.442	0	312.442	-312.442	0	0.00695428
200732_s_at	PTP4A1	darkred	297.953	8.10046	289.852	-281.752	0.0341792	0.00663178	354.467	4.14671	350.321	-346.174	0.0174967	0.00788968
200733_s_at	PTP4A1	red	323.132	45.4017	277.73	-232.329	0.0218593	0.00719222	401.171	37.54	363.631	-326.091	0.0180741	0.00892919
200734_s_at	ARF3	purple	331.923	47.3073	284.616	-237.308	0.0530351	0.00738788	387.265	21.9322	365.333	-343.4	0.0245877	0.00861968
200735_x_at	NACA	lightcyan1	312.56	33.7029	278.857	-245.154	0.101515	0.0069569	348.788	9.01434	339.773	-330.759	0.0271516	0.00776326
200736_s_at	GPX1	grey	226.707	130.266	96.4418	33.8238	0.00487558	0.00504602	264.367	0	264.367	-264.367	0	0.00588424
200737_at	PGK1	grey60	392.554	33.3206	359.234	-325.913	0.0938609	0.00873741	465.836	10.7106	455.125	-444.414	0.0301707	0.0103685
200738_s_at	PGK1	grey60	366.884	29.4923	337.392	-307.9	0.083077	0.00816605	418.701	9.65951	409.041	-399.382	0.0272099	0.00931937
200739_s_at	SUMO3	thistle2	328.808	4.50388	324.304	-319.8	0.0556035	0.00731855	404.6	2.71882	401.881	-399.162	0.0335656	0.00900551
200740_s_at	SUMO3	magenta	258.999	17.0831	241.916	-224.833	0.0251962	0.00576477	298.167	9.18343	288.983	-279.8	0.0135449	0.00663655
200741_s_at	RPS27	lightcyan1	312.039	39.6689	272.37	-232.701	0.119485	0.00694531	349.169	9.34495	339.824	-330.479	0.0281474	0.00777175
200742_s_at	TPP1	darkolivegreen	301.313	12.6411	288.671	-276.03	0.0342577	0.00670657	338.36	5.61031	332.75	-327.139	0.0152041	0.00753116
200743_s_at	TPP1	grey	295.879	124.672	171.208	-46.536	0.00466621	0.00658564	343.352	0	343.352	-343.352	0	0.00764228
200744_s_at	GNB1	white	553.306	69.3645	483.942	-414.577	0.0567631	0.0123154	696.735	37.884	658.851	-620.967	0.0310016	0.0155078
200745_s_at	GNB1	white	402.761	80.6579	322.103	-241.445	0.0660049	0.00896459	479.518	33.7161	445.802	-412.086	0.0275909	0.010673
200746_s_at	GNB1	grey	217.423	111.789	105.634	6.15477	0.00418403	0.00483937	271.22	0	271.22	-271.22	0	0.00603677
200747_s_at	NUMA1	grey	227.103	127.481	99.6214	27.8597	0.00477136	0.00505481	272.048	0	272.048	-272.048	0	0.00605519
200748_s_at	FTH1	deeppink	289.962	1.52096	288.441	-286.921	0.0434561	0.00645394	346.69	1.46608	345.224	-343.758	0.041888	0.00771656
200749_at		magenta	267.51	19.2826	248.228	-228.945	0.0284404	0.0059542	305.031	9.48315	295.548	-286.065	0.0139869	0.00678933
200750_s_at	RAN	grey60	394.45	33.9247	360.525	-326.601	0.0955624	0.0087796	449.876	10.3972	439.479	-429.082	0.029288	0.0100133
200751_s_at	HNRNPC	thistle1	234.362	4.39579	229.966	-225.57	0.0563563	0.00521639	264.295	1.91606	262.379	-260.463	0.0245649	0.00588263
200752_s_at	CAPN1	magenta4	248.632	3.31172	245.32	-242.008	0.0788505	0.00553401	280.804	1.58252	279.222	-277.639	0.0376791	0.0062501
200753_x_at	SRSF2	grey	166.606	113.727	52.8786	60.8486	0.00425657	0.00370828	220.805	0	220.805	-220.805	0	0.00491464
200754_x_at	SRSF2	grey	250.035	139.849	110.186	29.6631	0.00523427	0.00556524	291.805	0	291.805	-291.805	0	0.00649495
200755_s_at	CALU	grey	180.191	105.935	74.256	31.6789	0.00396493	0.00401066	239.127	0	239.127	-239.127	0	0.00532245
200756_x_at	CALU	grey	172.86	113.459	59.4013	54.0576	0.00424654	0.00384749	226.207	0	226.207	-226.207	0	0.00503489
200757_s_at	CALU	grey	225.562	126.227	99.3355	26.8912	0.00472441	0.00502053	271.648	0	271.648	-271.648	0	0.0060463
200758_s_at	NFE2L1	blue4	233.293	2.60743	230.686	-228.078	0.074498	0.0051926	269.671	1.48438	268.187	-266.702	0.042411	0.0060023
200759_x_at	NFE2L1	grey	207.71	134.803	72.9069	61.8965	0.00504542	0.00462318	241.812	0	241.812	-241.812	0	0.00538222
200760_s_at	ARL6IP5	white	304.812	43.9901	260.822	-216.832	0.0359984	0.00678446	342.288	19.8326	322.455	-302.622	0.0162296	0.00761858
200761_s_at	ARL6IP5	darkgrey	253.63	19.4857	234.144	-214.659	0.0124271	0.00564526	293.169	14.2364	278.932	-264.696	0.00907936	0.0065253
200762_at	DPYSL2	grey	208.572	111.988	96.5841	15.4037	0.00419147	0.00464236	263.471	0	263.471	-263.471	0	0.00586429
200763_s_at	RPLP1	lightcyan1	242.79	23.5452	219.245	-195.7	0.0709193	0.00540398	280.14	6.86059	273.279	-266.419	0.0206644	0.00623531
200764_s_at	CTNNA1	red	386.329	67.1121	319.216	-252.104	0.032312	0.00859884	474.076	46.3575	427.719	-381.361	0.0223195	0.0105519
200765_x_at	CTNNA1	red	595.905	221.919	373.985	-152.066	0.106846	0.0132636	774.123	107.523	666.6	-559.077	0.0517684	0.0172303
200766_at	CTSD	grey	242.864	118.994	123.869	-4.87485	0.00445371	0.00540562	292.739	0	292.739	-292.739	0	0.00651574
200767_s_at	FAM120A	grey	248.485	110.825	137.66	-26.8349	0.00414796	0.00553074	311.972	0	311.972	-311.972	0	0.00694383
200768_s_at	MAT2A	darkorange	326.511	14.2969	312.214	-297.917	0.045387	0.00726742	378.315	6.16621	372.149	-365.983	0.0195753	0.00842048
200769_s_at	MAT2A	darkgrey	351.741	16.8739	334.867	-317.993	0.0107614	0.007829	416.014	17.4172	398.597	-381.18	0.0111079	0.00925958
200770_s_at	LAMC1	grey	198.621	119.254	79.3669	39.887	0.00446343	0.00442087	243.194	0	243.194	-243.194	0	0.00541297
200771_at	LAMC1	magenta	333.831	24.3688	309.462	-285.093	0.0359422	0.00743035	389.324	11.8967	377.427	-365.53	0.0175467	0.0086655
200772_x_at	PTMA	red	444.382	108.875	335.508	-226.633	0.0524192	0.00989099	551.315	62.5305	488.784	-426.254	0.0301062	0.0122711
200773_x_at	PTMA	darkgrey	425.122	42.2982	382.824	-340.526	0.0269759	0.0094623	529.388	29.7022	499.685	-469.983	0.0189427	0.011783
200774_at	FAM120A	palevioletred3	274.161	2.64591	271.515	-268.869	0.0352787	0.00610224	326.366	1.83717	324.528	-322.691	0.0244956	0.00726419
200775_s_at	HNRNPK	grey	217.259	117.964	99.2952	18.6685	0.00441514	0.00483571	278.258	0	278.258	-278.258	0	0.00619342
200776_s_at	BZW1	green	272.933	34.7522	238.181	-203.429	0.00919371	0.0060749	323.926	41.329	282.597	-241.268	0.0109336	0.00720989
200777_s_at	BZW1	grey	264.136	128.253	135.882	-7.62928	0.00480025	0.00587909	311.862	0	311.862	-311.862	0	0.00694137
200778_s_at	2016-09-02	blueviolet	268.043	3.70921	264.334	-260.625	0.105977	0.00596606	299.61	1.61569	297.994	-296.378	0.0461624	0.00666867
200779_at	ATF4	darkgrey	469.31	43.7391	425.571	-381.832	0.0278948	0.0104458	587.521	32.2735	555.247	-522.974	0.0205826	0.0130769
200780_x_at	GNAS	grey	253.661	128.826	124.835	3.99064	0.00482169	0.00564594	299.528	0	299.528	-299.528	0	0.00666684
200781_s_at	RPS15A	lightcyan1	278.025	35.2314	242.794	-207.563	0.106119	0.00618824	313.688	8.73418	304.953	-296.219	0.0263078	0.00698201
200782_at	ANXA5	skyblue3	274.796	2.39685	272.399	-270.002	0.0234985	0.00611637	320.11	2.00447	318.105	-316.101	0.0196517	0.00712495
200783_s_at	STMN1	grey	214.58	120.968	93.6116	27.3567	0.00452759	0.00477608	251.73	0	251.73	-251.73	0	0.00560297
200784_s_at	LRP1	grey	168.82	99.397	69.4234	29.9736	0.00372023	0.00375758	241.541	0	241.541	-241.541	0	0.00537617
200785_s_at	LRP1	green	278.842	59.8283	219.014	-159.186	0.0158276	0.00620643	344.376	55.8737	288.502	-232.629	0.0147814	0.00766507
200786_at	PSMB7	magenta	274.558	27.6813	246.877	-219.196	0.0408279	0.00611107	315.178	10.7531	304.425	-293.672	0.01586	0.00701517
200787_s_at	PEA15	grey	291.761	140.958	150.802	-9.84363	0.00527579	0.00649396	331.857	0	331.857	-331.857	0	0.00738641
200788_s_at	PEA15	grey	257.058	135.169	121.889	13.2795	0.0050591	0.00572156	292.428	0	292.428	-292.428	0	0.00650882
200789_at	ECH1	grey	261.399	122.593	138.806	-16.2129	0.00458841	0.00581818	316.788	0	316.788	-316.788	0	0.00705102
200790_at	ODC1	grey	213.813	111.099	102.714	8.38441	0.0041582	0.00475902	270.837	0	270.837	-270.837	0	0.00602825
200791_s_at	IQGAP1	red	360.925	78.8786	282.046	-203.168	0.0379772	0.00803341	426.948	45.8918	381.056	-335.164	0.0220952	0.00950293
200792_at	XRCC6	grey	232.168	124.329	107.839	16.4905	0.0046534	0.00516756	271.164	0	271.164	-271.164	0	0.00603553
200793_s_at	ACO2	grey	158.735	97.6934	61.0415	36.6518	0.00365646	0.00353309	230.293	0	230.293	-230.293	0	0.00512583
200794_x_at	DAZAP2	darkgrey	392.616	27.7871	364.829	-337.041	0.0177214	0.00873878	491.978	25.8532	466.124	-440.271	0.016488	0.0109504
200795_at	SPARCL1	grey	211.795	133.194	78.6008	54.5932	0.00498518	0.00471409	244.947	0	244.947	-244.947	0	0.00545199
200796_s_at	MCL1	grey	215.638	127.066	88.5716	38.4946	0.00475583	0.00479963	252.086	0	252.086	-252.086	0	0.00561088
200797_s_at	MCL1	orange	298.988	14.38	284.608	-270.227	0.0584553	0.00665481	333.258	5.40463	327.853	-322.449	0.02197	0.0074176
200798_x_at	MCL1	midnightblue	290.613	37.0938	253.519	-216.425	0.0808144	0.00646841	318.011	11.1061	306.905	-295.799	0.0241962	0.00707823
200799_at	HSPA1A	darkolivegreen	293.909	23.3763	270.532	-247.156	0.0633503	0.00654177	329.267	7.33875	321.928	-314.589	0.0198882	0.00732877
200800_s_at	HSPA1A /// HSPA1B	darkolivegreen	324.037	30.6755	293.361	-262.686	0.0831315	0.00721236	359.888	8.61477	351.273	-342.658	0.0233463	0.00801033
200801_x_at	ACTB	pink	258.764	9.22635	249.538	-240.312	0.0156644	0.00575953	295.602	6.14027	289.462	-283.322	0.0104249	0.00657946
200802_at	SARS	magenta	320.859	28.9531	291.905	-262.952	0.0427036	0.00714162	380.94	12.5191	368.421	-355.902	0.0184647	0.0084789
200803_s_at	TMBIM6	grey	269.285	132.794	136.491	-3.69704	0.00497022	0.00599371	307.856	0	307.856	-307.856	0	0.0068522
200804_at	TMBIM6	red	305.43	50.3967	255.033	-204.636	0.0242642	0.0067982	375.637	39.7473	335.89	-296.143	0.0191369	0.00836087
200805_at	LMAN2	grey	183.13	117.314	65.8166	51.4971	0.00439081	0.00407608	230.843	0	230.843	-230.843	0	0.00513807
200806_s_at	HSPD1	bisque4	313.283	4.49945	308.783	-304.284	0.0535649	0.00697299	345.026	2.23779	342.788	-340.55	0.0266404	0.00767953
200807_s_at	HSPD1	darkgrey	382.6	40.6877	341.913	-301.225	0.0259488	0.00851586	438.633	22.463	416.17	-393.707	0.0143259	0.00976303
200808_s_at	ZYX	grey60	248.593	7.10389	241.489	-234.385	0.0200109	0.00553314	289.392	5.04436	284.348	-279.303	0.0142095	0.00644124
200809_x_at	RPL12	lightcyan1	280.214	42.6493	237.565	-194.915	0.128462	0.00623696	309.084	10.0252	299.059	-289.034	0.0301965	0.00687954
200810_s_at	CIRBP	darkolivegreen	362.564	39.4899	323.074	-283.584	0.107019	0.00806988	403.357	10.4606	392.897	-382.436	0.0283484	0.00897786
200811_at	CIRBP	darkolivegreen	383.069	44.5998	338.469	-293.869	0.120867	0.00852629	425.034	11.4142	413.62	-402.206	0.0309329	0.00946034
200812_at	CCT7	grey	219.181	121.89	97.2912	24.5983	0.00456207	0.00487849	263.851	0	263.851	-263.851	0	0.00587275
200813_s_at	PAFAH1B1	lightcyan	259.722	19.5753	240.147	-220.571	0.0594993	0.00578084	296.444	6.597	289.847	-283.25	0.0200517	0.0065982
200814_at	PSME1	grey	212.047	129.907	82.1401	47.7671	0.00486216	0.00471971	246.644	0	246.644	-246.644	0	0.00548977
200815_s_at	PAFAH1B1	grey	223.382	132.195	91.1867	41.0083	0.00494779	0.00497199	255.837	0	255.837	-255.837	0	0.00569438
200816_s_at	PAFAH1B1	grey60	302.371	18.7915	283.579	-264.788	0.0529338	0.00673011	343.988	7.24327	336.745	-329.502	0.0204036	0.00765643
200817_x_at	RPS10	lightcyan1	218.809	12.8644	205.945	-193.08	0.0387483	0.00487022	261.062	5.10404	255.958	-250.854	0.0153736	0.00581067
200818_at	ATP5O	magenta	324.115	42.7377	281.377	-238.639	0.0630349	0.00721409	370.854	14.1681	356.686	-342.518	0.020897	0.00825441
200819_s_at	RPS15	lightcyan1	260.736	45.979	214.757	-168.777	0.138491	0.00580341	293.085	10.3577	282.727	-272.37	0.031198	0.00652344
200820_at	PSMD8	red	303.427	30.7078	272.719	-242.011	0.0147847	0.00675363	356.079	30.2765	325.803	-295.526	0.014577	0.00792556
200821_at	LAMP2	red	542.329	178.293	364.036	-185.742	0.0858418	0.0120711	695.084	91.1256	603.959	-512.833	0.0438737	0.0154711
200822_x_at	TPI1	magenta	327.544	35.6595	291.884	-256.225	0.0525951	0.00729041	374.15	13.3815	360.768	-347.387	0.0197367	0.00832777
200823_x_at	RPL29	lightcyan1	252.513	29.3121	223.201	-193.889	0.0882895	0.0056204	284.572	7.86118	276.711	-268.849	0.0236782	0.00633395
200824_at	GSTP1	red	220.402	21.1475	199.254	-178.107	0.0101818	0.00490566	279.71	26.3993	253.31	-226.911	0.0127103	0.00622573
200825_s_at	HYOU1	grey	171.474	112.045	59.4294	52.6153	0.0041936	0.00381664	226.16	0	226.16	-226.16	0	0.00503384
200826_at	SNRPD2	magenta	350.117	36.6459	313.471	-276.825	0.05405	0.00779284	406.744	14.0423	392.702	-378.66	0.0207113	0.00905325
200827_at	PLOD1	grey	238.08	123.909	114.171	9.738	0.00463765	0.00529913	276.321	0	276.321	-276.321	0	0.00615032
200828_s_at	ZNF207	grey	232.163	135.797	96.3652	39.4322	0.00508262	0.00516744	261.515	0	261.515	-261.515	0	0.00582076
200829_x_at	ZNF207	grey	201.172	119.893	81.2789	38.6137	0.00448734	0.00447764	246.622	0	246.622	-246.622	0	0.00548928
200830_at	PSMD2	skyblue1	225.315	2.56836	222.747	-220.178	0.0421042	0.00501503	258.857	1.71039	257.147	-255.436	0.0280391	0.0057616
200831_s_at	SCD	red	287.541	70.3609	217.18	-146.819	0.0338762	0.00640003	361.979	48.15	313.829	-265.679	0.0231825	0.00805688
200832_s_at	SCD	red	458.392	159.343	299.049	-139.706	0.0767178	0.0102028	588.381	81.2981	507.083	-425.785	0.0391421	0.0130961
200833_s_at	RAP1B	red	307.29	46.0943	261.196	-215.101	0.0221927	0.00683961	378.273	36.9371	341.336	-304.399	0.0177839	0.00841953
200834_s_at	RPS21	lightcyan1	263.818	17.4512	246.367	-228.916	0.0525638	0.00587203	297.622	5.85215	291.77	-285.918	0.0176269	0.00662442
200835_s_at	MAP4	red	342.455	62.9413	279.514	-216.573	0.0303039	0.00762231	432.701	46.1912	386.51	-340.319	0.0222394	0.00963099
200836_s_at	MAP4	darkorange	331.058	13.577	317.481	-303.904	0.0431017	0.00736864	388.591	6.48106	382.11	-375.629	0.0205748	0.0086492
200837_at	BCAP31	grey	256.948	136.657	120.291	16.3654	0.00511478	0.00571911	300.689	0	300.689	-300.689	0	0.00669269
200838_at	CTSB	grey	226.439	123.208	103.231	19.9766	0.00461141	0.00504004	270.496	0	270.496	-270.496	0	0.00602066
200839_s_at	CTSB	grey	297.558	128.85	168.709	-39.8589	0.00482258	0.006623	345.753	0	345.753	-345.753	0	0.00769571
200840_at	KARS	thistle3	195.961	3.14292	192.818	-189.675	0.07143	0.00436166	240.814	1.4886	239.326	-237.837	0.0338319	0.00536
200841_s_at	EPRS	white	293.026	67.3609	225.665	-158.304	0.0551235	0.00652213	330.106	26.5703	303.536	-276.966	0.0217433	0.00734745
200842_s_at	EPRS	white	297.13	60.3317	236.798	-176.466	0.0493713	0.00661347	330.478	22.6518	307.826	-285.174	0.0185367	0.00735573
200843_s_at	EPRS	grey	223.799	128.305	95.494	32.8112	0.0048022	0.00498128	259.401	0	259.401	-259.401	0	0.00577371
200844_s_at	PRDX6	grey	233.007	134.879	98.1278	36.7514	0.00504825	0.00518623	266.182	0	266.182	-266.182	0	0.00592464
200845_s_at	PRDX6	grey	207.966	118.913	89.0524	29.8607	0.00445068	0.00462886	254.889	0	254.889	-254.889	0	0.00567328
200846_s_at	PPP1CA	grey	198.656	123.495	75.1611	48.3341	0.00462217	0.00442166	241.817	0	241.817	-241.817	0	0.00538232
200847_s_at	TMEM66	lightcyan	257.95	9.45232	248.497	-239.045	0.0287305	0.0057414	287.004	4.53122	282.473	-277.941	0.0137727	0.00638809
200848_at	AHCYL1	grey	223.503	126.086	97.4171	28.6686	0.00471913	0.00497469	254.723	0	254.723	-254.723	0	0.00566959
200849_s_at	AHCYL1	ivory	273.844	11.9261	261.918	-249.991	0.131056	0.00609517	302.394	3.07016	299.324	-296.254	0.033738	0.00673064
200850_s_at	AHCYL1	ivory	262.158	12.7617	249.397	-236.635	0.140238	0.00583508	293.918	3.1762	290.742	-287.566	0.0349033	0.00654198
200851_s_at	KIAA0174	red	481.233	140.624	340.609	-199.985	0.0677052	0.0107112	613.194	76.5541	536.64	-460.086	0.036858	0.0136484
200852_x_at	GNB2	grey60	227.666	7.80297	219.863	-212.06	0.0219802	0.00506736	270.898	5.07264	265.825	-260.753	0.0142891	0.00602961
200853_at	H2AFZ	red	255.497	23.5502	231.947	-208.396	0.0113385	0.00568681	311.574	26.2381	285.336	-259.098	0.0126327	0.00693497
200854_at	NCOR1	palevioletred3	327.829	2.91311	324.916	-322.003	0.0388415	0.00729677	394.478	2.03228	392.446	-390.414	0.0270971	0.00878023
200855_at	NCOR1	grey	237.278	131.542	105.736	25.8054	0.00492333	0.00528129	281.193	0	281.193	-281.193	0	0.00625874
200856_x_at	NCOR1	grey	149.497	100.07	49.4271	50.6429	0.00374542	0.00332748	220.85	0	220.85	-220.85	0	0.00491564
200857_s_at	NCOR1	grey	253.297	122.788	130.509	-7.7204	0.00459571	0.00563784	298.003	0	298.003	-298.003	0	0.0066329
200858_s_at	RPS8	darkorange	255.834	7.7367	248.097	-240.36	0.0245609	0.00569431	294.084	4.5074	289.576	-285.069	0.0143092	0.00654567
200859_x_at	FLNA	navajowhite1	304.434	4.44667	299.988	-295.541	0.0419497	0.00677605	351.348	2.83993	348.508	-345.668	0.0267918	0.00782024
200860_s_at	CNOT1	honeydew	236.188	1.94221	234.246	-232.304	0.0473711	0.00525704	268.2	1.46111	266.739	-265.277	0.0356369	0.00596954
200861_at	CNOT1	grey	200.721	118.487	82.2342	36.2529	0.00443473	0.00446762	252.852	0	252.852	-252.852	0	0.00562793
200862_at	DHCR24	purple	247.528	10.634	236.894	-226.26	0.0119215	0.00550943	308.117	13.4109	294.706	-281.295	0.0150346	0.00685802
200863_s_at	RAB11A	palevioletred2	230.274	1.89888	228.376	-226.477	0.0441599	0.00512541	269.631	1.52656	268.105	-266.578	0.0355013	0.00600141
200864_s_at	RAB11A	grey	247.078	129.826	117.252	12.5746	0.00485914	0.00549943	282.553	0	282.553	-282.553	0	0.00628902
200865_at	EIF3F	grey	181.13	112.599	68.5305	44.0686	0.00421435	0.00403155	233.043	0	233.043	-233.043	0	0.00518704
200866_s_at	PSAP	grey	197.884	114.403	83.4804	30.9231	0.00428189	0.00440447	245.197	0	245.197	-245.197	0	0.00545756
200867_at	RNF114	darkgrey	215.441	10.2555	205.186	-194.93	0.00654051	0.00479526	275.586	13.563	262.023	-248.46	0.00864987	0.00613394
200868_s_at	RNF114	grey	168.901	107.625	61.2766	46.3483	0.00402818	0.00375938	228.489	0	228.489	-228.489	0	0.00508566
200869_at	RPL18A /// RPL18AP3	lightcyan1	279.517	30.4537	249.063	-218.609	0.0917281	0.00622144	314.257	7.98423	306.272	-298.288	0.0240489	0.00699467
200870_at	STRAP	thistle2	264.145	2.06158	262.084	-260.022	0.0254516	0.0058793	335.416	2.28764	333.129	-330.841	0.0282425	0.00746564
200871_s_at	PSAP	grey	217.241	128.466	88.775	39.6913	0.00480823	0.00483532	256.163	0	256.163	-256.163	0	0.00570164
200872_at	S100A10	midnightblue	237.562	20.4718	217.09	-196.618	0.044601	0.00528762	268.572	7.75027	260.822	-253.072	0.0168851	0.00597784
200873_s_at	CCT8	lavenderblush2	212.534	2.02126	210.513	-208.491	0.049299	0.00473055	253.352	1.51313	251.839	-250.326	0.0369057	0.00563907
200874_s_at	NOP56	grey	191.549	112.796	78.7528	34.0436	0.00422174	0.00426347	242.193	0	242.193	-242.193	0	0.0053907
200875_s_at	NOP56	grey	168.869	108.893	59.976	48.9171	0.00407565	0.00375866	225.728	0	225.728	-225.728	0	0.00502422
200876_s_at	PSMB1	grey	236.796	126.277	110.518	15.7589	0.0047263	0.00527056	272.572	0	272.572	-272.572	0	0.00606687
200877_at	CCT4	grey60	282.492	9.95237	272.54	-262.587	0.0280348	0.00628766	317.002	5.47535	311.526	-306.051	0.0154235	0.00705577
200878_at	EPAS1	grey	244.426	130.344	114.082	16.2625	0.00487851	0.00544039	275.568	0	275.568	-275.568	0	0.00613356
200879_s_at	EPAS1	grey	326.164	139.471	186.694	-47.2232	0.0052201	0.00725971	371.548	0	371.548	-371.548	0	0.00826985
200880_at	DNAJA1	grey	246.76	132.194	114.566	17.6282	0.00494776	0.00549235	279.25	0	279.25	-279.25	0	0.00621549
200881_s_at	DNAJA1	darkolivegreen	329.157	25.6249	303.532	-277.907	0.0694441	0.00732631	362.639	8.09119	354.548	-346.457	0.0219273	0.00807156
200882_s_at	PSMD4	lightcyan1	243.646	10.2097	233.437	-223.227	0.0307521	0.00542304	275.097	4.80604	270.291	-265.485	0.014476	0.00612306
200883_at	UQCRC2	grey60	314.717	19.9751	294.742	-274.766	0.0562678	0.00700491	366.948	7.59849	359.35	-351.751	0.0214042	0.00816747
200884_at	CKB	midnightblue	264.893	18.1504	246.743	-228.593	0.0395433	0.00589595	308.305	7.50862	300.797	-293.288	0.0163586	0.00686221
200885_at	RHOC	grey	196.12	110.524	85.5959	24.9282	0.00413669	0.0043652	247.602	0	247.602	-247.602	0	0.00551109
200886_s_at	PGAM1	magenta	358.655	35.3679	323.287	-287.919	0.052165	0.00798288	408.048	13.648	394.4	-380.752	0.0201297	0.00908225
200887_s_at	STAT1	lavenderblush3	228.517	12.559	215.958	-203.399	0.176888	0.0050863	266.606	2.59258	264.013	-261.421	0.0365152	0.00593407
200888_s_at	RPL23	grey	244.134	120.643	123.49	-2.84699	0.00451543	0.00543389	295.873	0	295.873	-295.873	0	0.00658549
200889_s_at	SSR1	grey	258.245	133.937	124.307	9.62988	0.005013	0.00574797	297.546	0	297.546	-297.546	0	0.00662274
200890_s_at	SSR1	grey	224.371	119.879	104.492	15.3872	0.00448683	0.00499402	265.883	0	265.883	-265.883	0	0.00591798
200891_s_at	SSR1	grey	193.994	117.726	76.2682	41.458	0.00440625	0.0043179	249.276	0	249.276	-249.276	0	0.00554834
200892_s_at	TRA2B	darkred	258.685	7.73191	250.953	-243.221	0.0326241	0.00575776	295.193	3.85262	291.34	-287.487	0.0162558	0.00657035
200893_at	TRA2B	green	443.118	118.879	324.239	-205.361	0.0314493	0.00986285	546.993	84.9004	462.092	-377.192	0.0224604	0.0121749
200894_s_at	FKBP4	darkolivegreen	321.327	18.0977	303.23	-285.132	0.0490453	0.00715205	365.248	6.80549	358.442	-351.637	0.0184431	0.00812963
200895_s_at	FKBP4	darkgrey	369.47	41.986	327.484	-285.498	0.0267768	0.0082236	421.284	22.1454	399.139	-376.993	0.0141233	0.00937687
200896_x_at	HDGF	orangered1	298.834	1.42341	297.411	-295.987	0.0384705	0.0066514	373.192	1.47493	371.717	-370.242	0.0398629	0.00830645
200897_s_at	PALLD	ivory	285.579	7.6714	277.907	-270.236	0.0843011	0.00635637	320.041	2.7693	317.271	-314.502	0.0304319	0.00712341
200898_s_at	MGEA5	green	363.718	98.1511	265.567	-167.415	0.0259659	0.00809557	444.125	72.2008	371.924	-299.723	0.0191007	0.00988525
200899_s_at	MGEA5	lightsteelblue	298.448	4.24664	294.202	-289.955	0.0732179	0.00664281	349.355	1.957	347.398	-345.441	0.0337414	0.00777589
200900_s_at	M6PR	pink	382.978	21.3624	361.616	-340.253	0.0362689	0.00852426	460.314	11.1419	449.172	-438.03	0.0189166	0.0102456
200901_s_at	M6PR	grey	221.203	118.799	102.405	16.3943	0.0044464	0.00492351	268.464	0	268.464	-268.464	0	0.00597542
200902_at	2016-09-15	grey	223.613	126.405	97.2081	29.1969	0.00473108	0.00497714	260.155	0	260.155	-260.155	0	0.00579048
200903_s_at	AHCY	palevioletred2	201.804	1.92654	199.877	-197.95	0.0448032	0.00449171	243.39	1.45753	241.933	-240.475	0.0338961	0.00541734
200904_at	HLA-E	grey	203.9	123.888	80.0119	43.8758	0.00463686	0.00453836	243.754	0	243.754	-243.754	0	0.00542543
200905_x_at	HLA-E	midnightblue	322.703	35.0209	287.682	-252.661	0.0762983	0.00718267	355.303	10.7045	344.598	-333.894	0.0233213	0.00790827
200906_s_at	PALLD	white	206.763	19.79	186.973	-167.183	0.0161947	0.00460209	267.036	14.7523	252.284	-237.531	0.0120722	0.00594364
200907_s_at	PALLD	grey	269.323	130.102	139.221	-9.11907	0.00486945	0.00599455	314.452	0	314.452	-314.452	0	0.00699901
200908_s_at	RPLP2	grey	178.16	110.333	67.8267	42.5068	0.00412955	0.00396546	230.749	0	230.749	-230.749	0	0.00513597
200909_s_at	RPLP2	grey	189.415	101.34	88.0747	13.2657	0.00379296	0.00421597	243.046	0	243.046	-243.046	0	0.00540968
200910_at	CCT3	darkgrey	235.247	18.1736	217.074	-198.9	0.0115903	0.0052361	288.055	14.9013	273.154	-258.252	0.00950335	0.00641148
200911_s_at	TACC1	grey	143.583	96.956	46.6267	50.3294	0.00362887	0.00319584	219.15	0	219.15	-219.15	0	0.00487779
200912_s_at	EIF4A2	floralwhite	250.21	10.8075	239.403	-228.595	0.0478206	0.00556914	302.395	4.65456	297.74	-293.086	0.0205954	0.00673066
200913_at	PPM1G	floralwhite	199.998	5.32553	194.673	-189.347	0.0235643	0.00445153	246.687	3.39894	243.288	-239.889	0.0150396	0.00549071
200914_x_at	KTN1	white	216.299	30.5712	185.728	-155.156	0.0250174	0.00481434	254.661	16.6639	237.997	-221.333	0.0136366	0.0056682
200915_x_at	KTN1	grey	283.515	134.634	148.881	-14.2469	0.00503907	0.00631043	340.961	0	340.961	-340.961	0	0.00758905
200916_at	TAGLN2	midnightblue	260.235	39.9028	220.332	-180.43	0.0869342	0.00579227	297.427	11.1552	286.271	-275.116	0.0243033	0.00662007
200917_s_at	SRPR	darkgrey	290.425	10.6876	279.738	-269.05	0.00681609	0.00646424	334.383	13.3478	321.035	-307.687	0.0085126	0.00744264
200918_s_at	SRPR	darkred	210.378	4.0894	206.289	-202.2	0.0172549	0.00468257	259.861	3.2734	256.587	-253.314	0.0138118	0.00578393
200919_at	PHC2	grey	278.173	120.807	157.366	-36.5596	0.00452156	0.00619154	325.537	0	325.537	-325.537	0	0.00724576
200920_s_at	BTG1	darkorange	268.301	7.80372	260.497	-252.694	0.0247737	0.0059718	301.85	4.34639	297.504	-293.157	0.0137981	0.00671853
200921_s_at	BTG1	darkorange	297.113	6.26802	290.845	-284.577	0.0198985	0.00661309	337.575	4.46449	333.11	-328.646	0.014173	0.00751369
200922_at	KDELR1	grey	190.155	118.237	71.9173	46.3201	0.00442539	0.00423243	236.704	0	236.704	-236.704	0	0.00526852
200923_at	LGALS3BP	red	303.795	63.6176	240.177	-176.559	0.0306295	0.00676181	372.551	43.9222	328.628	-284.706	0.021147	0.00829217
200924_s_at	SLC3A2	red	303.374	25.5098	277.865	-252.355	0.0122821	0.00675246	366.877	29.3004	337.577	-308.276	0.0141071	0.00816589
200925_at	COX6A1	grey	261.856	133.863	127.993	5.86997	0.00501022	0.00582835	301.079	0	301.079	-301.079	0	0.00670136
200926_at	RPS23	lightcyan1	240.726	28.495	212.231	-183.736	0.0858284	0.00535804	273.198	7.95816	265.24	-257.281	0.0239704	0.00608079
200927_s_at	RAB14	pink	199.445	10.7424	188.703	-177.961	0.0182384	0.00443922	252.1	6.47731	245.623	-239.146	0.0109971	0.0056112
200928_s_at	RAB14	grey	198.55	113.425	85.1248	28.3007	0.00424528	0.0044193	245.435	0	245.435	-245.435	0	0.00546285
200929_at	TMED10	red	253.49	35.7077	217.782	-182.075	0.0171919	0.00564214	316.889	32.8673	284.022	-251.155	0.0158244	0.00705327
200930_s_at	VCL	grey	159.937	100.845	59.0925	41.7522	0.00377441	0.00355986	230.75	0	230.75	-230.75	0	0.005136
200931_s_at	VCL	grey	284.934	127.575	157.359	-29.7849	0.00477485	0.00634201	341.697	0	341.697	-341.697	0	0.00760543
200932_s_at	DCTN2	grey	201.441	111.899	89.5421	22.3567	0.00418814	0.00448364	250.863	0	250.863	-250.863	0	0.00558366
200933_x_at	RPS4X	lightcyan1	181.403	20.516	160.887	-140.371	0.0617952	0.00403764	235.427	7.06251	228.364	-221.302	0.0212726	0.00524009
200934_at	DEK	grey	220.507	121.703	98.8041	22.8991	0.0045551	0.00490801	267.829	0	267.829	-267.829	0	0.00596129
200935_at	CALR	plum4	181.889	4.91209	176.977	-172.065	0.144473	0.00404845	225.523	1.55483	223.969	-222.414	0.0457304	0.00501966
200936_at	RPL8	lightcyan1	233.361	28.4532	204.908	-176.455	0.0857025	0.00519411	263.552	7.65407	255.898	-248.244	0.0230544	0.0058661
200937_s_at	RPL5	lightcyan1	253.785	22.9622	230.822	-207.86	0.0691633	0.0056487	307.671	6.7071	300.964	-294.257	0.0202021	0.00684809
200938_s_at	RERE	grey	172.755	119.406	53.3489	66.057	0.00446912	0.00384515	225.736	0	225.736	-225.736	0	0.00502439
200939_s_at	RERE	green	251.059	44.6263	206.432	-161.806	0.0118059	0.00558802	297.096	41.7809	255.315	-213.534	0.0110531	0.0066127
200940_s_at	RERE	magenta	325.829	30.2023	295.626	-265.424	0.0445462	0.00725224	378.611	12.0026	366.608	-354.606	0.017703	0.00842706
200941_at	HSBP1	magenta	293.819	18.9438	274.875	-255.931	0.0279407	0.00653977	331.266	9.41869	321.848	-312.429	0.0138919	0.00737327
200942_s_at	HSBP1	grey	206.475	124.32	82.1559	42.1637	0.00465303	0.0045957	246.844	0	246.844	-246.844	0	0.00549422
200943_at	HMGN1	green	432.634	134.163	298.471	-164.308	0.0354928	0.0096295	537.874	91.9911	445.883	-353.892	0.0243363	0.0119719
200944_s_at	HMGN1	green	357.072	105.477	251.595	-146.119	0.0279039	0.00794766	448.121	79.3989	368.722	-289.323	0.021005	0.0099742
200945_s_at	SEC31A	darkorange	236.524	6.36634	230.158	-223.791	0.0202106	0.00526451	285.598	4.35975	281.239	-276.879	0.0138405	0.0063568
200946_x_at	GLUD1	orange	312.867	16.8509	296.016	-279.165	0.0684996	0.00696373	363.795	5.14542	358.65	-353.504	0.0209164	0.00809729
200947_s_at	GLUD1	orange	262.465	11.0184	251.447	-240.429	0.0447902	0.00584191	311.634	4.12665	307.507	-303.38	0.016775	0.00693629
200948_at	MLF2	grey	279.266	141.475	137.79	3.68511	0.00529514	0.00621585	321.328	0	321.328	-321.328	0	0.00715206
200949_x_at	RPS20	lightcyan1	283.701	46.5927	237.108	-190.516	0.140339	0.00631457	314.852	10.5774	304.274	-293.697	0.0318597	0.00700791
200950_at	ARPC1A	grey	242.153	119.16	122.993	-3.83333	0.00445992	0.00538981	286.54	0	286.54	-286.54	0	0.00637776
200951_s_at	CCND2	white	391.432	73.9586	317.474	-243.515	0.0605226	0.00871244	472.062	32.2205	439.841	-407.621	0.0263671	0.0105071
200952_s_at	CCND2	white	290.778	29.8437	260.934	-231.091	0.024422	0.00647209	357.303	18.167	339.136	-320.969	0.0148666	0.00795279
200953_s_at	CCND2	sienna3	310.462	8.18347	302.279	-294.095	0.0724201	0.00691022	362.359	3.06182	359.297	-356.235	0.0270957	0.00806532
200954_at	ATP6V0C	grey60	228.17	10.9981	217.172	-206.174	0.0309806	0.00507857	270.555	5.8488	264.707	-258.858	0.0164755	0.00602198
200955_at	IMMT	grey	154.66	100.911	53.749	47.1623	0.00377691	0.0034424	227.858	0	227.858	-227.858	0	0.00507163
200956_s_at	SSRP1	pink	251.13	16.091	235.039	-218.948	0.0273191	0.0055896	301.846	7.75588	294.09	-286.334	0.0131679	0.00671843
200957_s_at	SSRP1	grey	181.144	119.746	61.3981	58.3476	0.00448184	0.00403187	229.389	0	229.389	-229.389	0	0.0051057
200958_s_at	SDCBP	grey	176.864	109.309	67.5546	41.7548	0.00409123	0.00393661	235.259	0	235.259	-235.259	0	0.00523634
200959_at	FUS	grey	190.297	119.682	70.6149	49.0672	0.00447946	0.0042356	233.844	0	233.844	-233.844	0	0.00520486
200960_x_at	CLTA	grey	247.737	130.798	116.939	13.8586	0.00489549	0.00551409	294.434	0	294.434	-294.434	0	0.00655347
200961_at	SEPHS2	red	264.041	54.6579	209.383	-154.725	0.0263158	0.00587698	324.846	40.393	284.453	-244.06	0.0194478	0.00723037
200962_at	RPL31	palevioletred2	242.751	2.17214	240.579	-238.407	0.0505149	0.00540312	288.381	1.54904	286.832	-285.283	0.0360243	0.00641873
200963_x_at	RPL31	lightcyan1	297.136	30.946	266.19	-235.244	0.0932109	0.0066136	338.934	8.19828	330.735	-322.537	0.0246936	0.00754393
200964_at	UBA1	grey	250.483	147.802	102.681	45.1205	0.00553192	0.00557522	278.486	0	278.486	-278.486	0	0.00619849
200965_s_at	ABLIM1	red	273.991	20.1686	253.822	-233.654	0.00971045	0.00609845	317.533	24.2416	293.292	-269.05	0.0116714	0.0070676
200966_x_at	ALDOA	floralwhite	295.792	10.9595	284.832	-273.873	0.0484935	0.00658369	345.815	4.78261	341.032	-336.25	0.021162	0.00769709
200967_at	PPIB	grey	234.634	135.946	98.6876	37.2583	0.00508818	0.00522244	270.845	0	270.845	-270.845	0	0.00602842
200968_s_at	PPIB	grey	190.165	111.646	78.5183	33.1281	0.0041787	0.00423266	243.594	0	243.594	-243.594	0	0.00542188
200969_at	SERP1	grey	211.537	109.305	102.232	7.0735	0.00409106	0.00470835	277.193	0	277.193	-277.193	0	0.00616972
200970_s_at	SERP1	grey	231.984	130.386	101.599	28.787	0.00488007	0.00516347	274.214	0	274.214	-274.214	0	0.0061034
200971_s_at	SERP1	grey	190.875	117.369	73.5056	43.8636	0.00439289	0.00424846	237.192	0	237.192	-237.192	0	0.00527938
200972_at	TSPAN3	grey	181.224	117.804	63.4205	54.3834	0.00440916	0.00403366	229.491	0	229.491	-229.491	0	0.00510798
200973_s_at	TSPAN3	grey60	393.747	30.5447	363.202	-332.657	0.0860414	0.00876395	456.951	9.94256	447.009	-437.066	0.0280072	0.0101707
200974_at	ACTA2	red	291.669	49.8897	241.779	-191.89	0.0240201	0.00649192	355	39.498	315.502	-276.003	0.0190169	0.00790152
200975_at	PPT1	green	355.964	115.554	240.409	-124.855	0.03057	0.00792298	427.816	77.9222	349.894	-271.972	0.0206143	0.00952226
200976_s_at	TAX1BP1	green	523.703	125.069	398.634	-273.565	0.033087	0.0116565	665.638	97.6617	567.977	-470.315	0.0258364	0.0148157
200977_s_at	TAX1BP1	grey	245.982	132.672	113.31	19.3624	0.00496566	0.00547503	277.673	0	277.673	-277.673	0	0.00618041
200978_at	MDH1	floralwhite	315.259	16.282	298.977	-282.695	0.0720441	0.00701699	358.147	5.47053	352.676	-347.206	0.0242059	0.00797157
200979_at	PDHA1	grey	212.236	123.573	88.6623	34.9111	0.0046251	0.00472391	250.529	0	250.529	-250.529	0	0.00557623
200980_s_at	PDHA1	grey	176.538	110.306	66.2319	44.074	0.00412852	0.00392935	232.769	0	232.769	-232.769	0	0.00518093
200981_x_at	GNAS	grey	204.345	121.113	83.2316	37.8813	0.00453301	0.00454827	248.071	0	248.071	-248.071	0	0.00552152
200982_s_at	ANXA6	grey	227.743	124.233	103.511	20.7221	0.00464978	0.00506908	270.055	0	270.055	-270.055	0	0.00601083
200983_x_at	CD59	midnightblue	315.896	23.8382	292.058	-268.219	0.0519351	0.00703116	351.386	8.48647	342.9	-334.413	0.018489	0.00782109
200984_s_at	CD59	ivory	217.71	2.42877	215.281	-212.852	0.0266898	0.00484575	251.154	1.88532	249.269	-247.383	0.0207178	0.00559015
200985_s_at	CD59	ivory	202.015	3.20728	198.808	-195.6	0.0352449	0.00449641	242.398	2.08478	240.314	-238.229	0.0229097	0.00539526
200986_at	SERPING1	grey	195.372	114.108	81.2642	32.8441	0.00427084	0.00434857	247.962	0	247.962	-247.962	0	0.00551909
200987_x_at	PSME3	pink	326.896	25.5957	301.301	-275.705	0.0434562	0.007276	369.808	10.1466	359.661	-349.515	0.0172269	0.00823113
200988_s_at	PSME3	darkgrey	287.461	18.7189	268.742	-250.023	0.0119381	0.00639825	344.251	16.8906	327.36	-310.47	0.0107721	0.00766228
200989_at	HIF1A	darkgrey	488.648	40.841	447.807	-406.966	0.0260465	0.0108762	617.63	32.5241	585.105	-552.581	0.0207424	0.0137471
200990_at	TRIM28	grey	335.868	131.027	204.841	-73.8135	0.00490408	0.0074757	398.17	0	398.17	-398.17	0	0.0088624
200991_s_at	SNX17	grey	191.884	111.92	79.964	31.9558	0.00418893	0.00427092	242.827	0	242.827	-242.827	0	0.0054048
200992_at	IPO7	grey60	330.684	17.6413	313.043	-295.401	0.0496937	0.00736031	363.858	6.90608	356.952	-350.045	0.0194538	0.00809868
200993_at	IPO7	darkolivegreen	322.918	19.0389	303.879	-284.84	0.051596	0.00718746	363.833	7.16212	356.671	-349.509	0.0194095	0.00809814
200994_at	IPO7	grey	171.542	109.557	61.9847	47.5723	0.0041005	0.00381815	230.823	0	230.823	-230.823	0	0.00513763
200995_at	IPO7	darkgrey	301.101	26.4128	274.688	-248.275	0.0168449	0.00670186	362.431	18.9059	343.525	-324.619	0.0120573	0.00806693
200996_at	ACTR3	grey	232.976	134.011	98.9647	35.0464	0.00501576	0.00518554	267.02	0	267.02	-267.02	0	0.00594328
200997_at	RBM14 /// RBM4	darkolivegreen	257.707	10.7965	246.91	-236.114	0.0292587	0.005736	291.039	5.48202	285.557	-280.075	0.0148564	0.0064779
200998_s_at	CKAP4	magenta	245.25	9.18346	236.067	-226.883	0.0135449	0.00545874	287.704	7.12905	280.575	-273.446	0.0105148	0.00640368
200999_s_at	CKAP4	white	227.928	17.6884	210.24	-192.552	0.014475	0.00507319	271.011	12.2495	258.761	-246.512	0.0100242	0.00603211
201000_at	AARS	grey	187.705	112.06	75.6455	36.4142	0.00419417	0.00417791	237.927	0	237.927	-237.927	0	0.00529575
201001_s_at	TMEM189-UBE2V1 /// UBE2V1	pink	367.902	25.6728	342.229	-316.556	0.0435872	0.0081887	429.844	11.2921	418.552	-407.26	0.0191716	0.00956739
201002_s_at	TMEM189-UBE2V1 /// UBE2V1	grey	209.899	113.533	96.3654	17.1678	0.00424931	0.00467189	258.577	0	258.577	-258.577	0	0.00575536
201003_x_at	RNPEP /// TMEM189 /// TMEM189-UBE2V1 /// UBE2V1	lightsteelblue1	283.635	4.11865	279.516	-275.397	0.044768	0.00631309	324.501	2.14211	322.359	-320.217	0.0232838	0.0072227
201004_at	SSR4	magenta	229.181	12.6676	216.513	-203.846	0.0186837	0.00510107	266.708	8.22438	258.483	-250.259	0.0121303	0.00593634
201005_at	CD9	red	384.097	109.807	274.289	-164.482	0.0528682	0.00854916	470.863	60.8527	410.011	-349.158	0.0292983	0.0104804
201006_at	PRDX2	green	261.993	52.4018	209.591	-157.189	0.0138629	0.00583139	312.689	47.9616	264.727	-216.766	0.0126883	0.00695978
201007_at	HADHB	skyblue2	347.128	4.32549	342.803	-338.477	0.0686586	0.00772632	426.462	2.2345	424.228	-421.993	0.0354683	0.00949213
201008_s_at	TXNIP	grey	237.08	111.97	125.11	-13.1406	0.0041908	0.00527689	292.338	0	292.338	-292.338	0	0.0065068
201009_s_at	TXNIP	grey	210.836	120.251	90.5851	29.6657	0.00450074	0.00469275	254.526	0	254.526	-254.526	0	0.0056652
201010_s_at	TXNIP	grey	259.03	127.293	131.737	-4.4437	0.00476431	0.00576544	296.05	0	296.05	-296.05	0	0.00658944
201011_at	RPN1	thistle3	174.57	2.56094	172.009	-169.449	0.0582032	0.00388556	231.178	1.4072	229.771	-228.364	0.0319819	0.00514552
201012_at	ANXA1	green	218.462	22.0581	196.404	-174.346	0.00583548	0.0048625	261.038	32.3925	228.645	-196.253	0.00856945	0.00581013
201013_s_at	PAICS	purple	607.014	78.6746	528.339	-449.664	0.0882002	0.0135108	797.391	40.4475	756.944	-716.496	0.0453448	0.0177482
201014_s_at	PAICS	red	258.242	16.9547	241.288	-224.333	0.00816305	0.00574792	304.595	21.7654	282.83	-261.064	0.0104792	0.00677963
201015_s_at	JUP	darkorange	274.646	8.30806	266.338	-258.03	0.0263748	0.00611304	316.728	4.69386	312.034	-307.34	0.0149011	0.00704967
201016_at	EIF1AX	magenta	291.057	10.0581	280.999	-270.941	0.0148349	0.0064783	332.468	7.23179	325.237	-318.005	0.0106664	0.00740003
201017_at	EIF1AX	magenta	282.432	8.08724	274.345	-266.258	0.0119281	0.00628632	325.447	7.00562	318.441	-311.435	0.0103328	0.00724374
201018_at	EIF1AX	grey	251.009	140.569	110.44	30.1284	0.00526119	0.00558691	286.875	0	286.875	-286.875	0	0.00638523
201019_s_at	EIF1AX	white	314.285	14.8336	299.451	-284.618	0.0121388	0.00699531	371.732	11.5547	360.178	-348.623	0.00945557	0.00827396
201020_at	YWHAH	purple	480.265	70.2094	410.056	-339.846	0.0787101	0.0106897	595.199	32.3833	562.815	-530.432	0.0363042	0.0132478
201021_s_at	DSTN	grey60	245.526	15.138	230.388	-215.25	0.0426423	0.00546487	283.342	6.34751	276.995	-270.647	0.0178803	0.00630659
201022_s_at	DSTN	magenta	371.726	41.9994	329.727	-287.727	0.061946	0.00827382	426.362	15.2118	411.15	-395.938	0.0224363	0.00948989
201023_at	TAF7	grey	242.11	127.879	114.23	13.6491	0.00478626	0.00538883	291.07	0	291.07	-291.07	0	0.00647859
201024_x_at	EIF5B	grey	222.804	112.492	110.312	2.17982	0.00421034	0.00495913	277.434	0	277.434	-277.434	0	0.00617508
201025_at	EIF5B	grey	222.195	141.292	80.9029	60.3889	0.00528826	0.00494557	254.318	0	254.318	-254.318	0	0.00566056
201026_at	EIF5B	white	179.961	22.6205	157.34	-134.72	0.018511	0.00400553	234.332	14.9427	219.39	-204.447	0.0122281	0.00521573
201027_s_at	EIF5B	darkorange	237.152	8.1797	228.973	-220.793	0.0259673	0.0052785	294.11	4.94116	289.169	-284.228	0.0156862	0.00654625
201028_s_at	CD99	midnightblue	294.922	38.8213	256.101	-217.28	0.084578	0.00656434	323.783	11.3434	312.439	-301.096	0.0247133	0.0072067
201029_s_at	CD99	midnightblue	268.123	22.0136	246.109	-224.096	0.0479599	0.00596783	299.722	8.04762	291.675	-283.627	0.0175329	0.00667117
201030_x_at	LDHB	magenta	363.685	27.9439	335.741	-307.797	0.0412152	0.00809484	417.405	12.7698	404.635	-391.865	0.0188345	0.00929052
201031_s_at	HNRNPH1	darkgrey	245.987	11.6689	234.318	-222.649	0.00744192	0.00547513	309.148	14.497	294.651	-280.154	0.00924556	0.00688097
201032_at	BLCAP	bisque4	306.867	4.96023	301.907	-296.947	0.0590504	0.0068302	344.289	2.34944	341.939	-339.59	0.0279695	0.00766312
201033_x_at	RPLP0	lightcyan1	240.401	34.7792	205.622	-170.843	0.104757	0.00535081	274.803	8.86083	265.942	-257.081	0.0266892	0.00611652
201034_at	ADD3	orange	213.642	15.9306	197.711	-181.781	0.0647586	0.0047552	255.597	5.27043	250.327	-245.057	0.0214245	0.00568904
201035_s_at	HADH	grey	188.181	116.695	71.4863	45.2085	0.00436765	0.0041885	233.218	0	233.218	-233.218	0	0.00519093
201036_s_at	HADH	grey	250.138	130.574	119.565	11.0093	0.00488711	0.00556754	294.901	0	294.901	-294.901	0	0.00656385
201037_at	PFKP	grey	238.611	128.302	110.309	17.9936	0.0048021	0.00531097	278.434	0	278.434	-278.434	0	0.00619733
201038_s_at	ANP32A	grey	217.977	128.516	89.4605	39.0557	0.0048101	0.00485169	256.53	0	256.53	-256.53	0	0.0057098
201039_s_at	RAD23A	darkgrey	282.176	9.76903	272.407	-262.638	0.00623025	0.00628063	323.818	12.7412	311.076	-298.335	0.00812576	0.00720748
201040_at	GNAI2	grey	276.192	120.69	155.502	-34.8116	0.00451719	0.00614744	335.931	0	335.931	-335.931	0	0.00747711
201041_s_at	DUSP1	plum2	219.454	6.13811	213.316	-207.177	0.074855	0.00488456	255.035	2.22536	252.81	-250.584	0.0271386	0.00567653
201042_at	TGM2	midnightblue	326.232	46.4506	279.781	-233.331	0.1012	0.00726122	368.014	12.7546	355.26	-342.505	0.0277877	0.0081912
201043_s_at	ANP32A	grey	198.435	114.132	84.3032	29.829	0.00427173	0.00441674	245.222	0	245.222	-245.222	0	0.0054581
201044_x_at	DUSP1	plum2	222.534	4.65147	217.882	-213.231	0.0567252	0.00495312	259.525	1.97006	257.555	-255.585	0.0240251	0.00577647
201045_s_at	RAB6A	grey	138.802	97.5806	41.2218	56.3588	0.00365224	0.00308944	215.415	0	215.415	-215.415	0	0.00479468
201046_s_at	RAD23A	grey	219.619	126.431	93.1876	33.2437	0.00473207	0.00488824	266.665	0	266.665	-266.665	0	0.00593538
201047_x_at	RAB6A	magenta	297.752	22.6448	275.107	-252.462	0.0333994	0.00662731	337.276	10.3757	326.901	-316.525	0.0153033	0.00750704
201048_x_at	RAB6A	grey	218.049	115.238	102.812	12.4256	0.00431311	0.00485331	270.036	0	270.036	-270.036	0	0.00601041
201049_s_at	RPS18	lightcyan1	235.952	22.507	213.445	-190.938	0.0677921	0.00525177	274.398	6.73803	267.66	-260.922	0.0202953	0.0061075
201050_at	PLD3	purple	292.986	18.5752	274.41	-255.835	0.0208242	0.00652123	340.095	14.313	325.782	-311.469	0.016046	0.00756978
201051_at	ANP32A	mediumorchid	246.588	3.44836	243.139	-239.691	0.0547358	0.0054885	292.966	1.85203	291.114	-289.262	0.0293973	0.0065208
201052_s_at	PSMF1	chocolate4	317.736	2.04094	315.695	-313.654	0.0658368	0.00707211	381.539	1.53238	380.007	-378.474	0.0494317	0.00849223
201053_s_at	PSMF1	grey	244.564	136.971	107.593	29.3785	0.00512656	0.00544347	284.5	0	284.5	-284.5	0	0.00633236
201054_at	HNRNPA0	red	367.669	89.0344	278.634	-189.6	0.0428668	0.00818351	450.266	52.8782	397.388	-344.509	0.0254589	0.0100219
201055_s_at	HNRNPA0	red	290.335	30.5226	259.812	-229.29	0.0146955	0.00646222	353.584	30.3838	323.2	-292.816	0.0146287	0.00787002
201056_at	GOLGB1	magenta	301.598	18.7624	282.836	-264.073	0.0276732	0.00671292	337.804	9.52568	328.278	-318.753	0.0140497	0.00751879
201057_s_at	GOLGB1	grey	199.969	133.424	66.5451	66.8792	0.0049938	0.00445089	233.26	0	233.26	-233.26	0	0.00519186
201058_s_at	MYL9	red	231.62	31.6535	199.967	-168.313	0.01524	0.00515537	293.351	32.0038	261.348	-229.344	0.0154087	0.00652937
201059_at	CTTN	darkgrey	364.503	19.7979	344.705	-324.907	0.0126262	0.00811304	430.594	19.0402	411.554	-392.514	0.012143	0.0095841
201060_x_at	STOM	midnightblue	344.173	32.8592	311.314	-278.454	0.0715887	0.00766054	396.871	10.8974	385.974	-375.076	0.0237417	0.0088335
201061_s_at	STOM	midnightblue	273.985	37.8873	236.098	-198.211	0.0825431	0.00609832	305.041	10.872	294.169	-283.297	0.0236862	0.00678956
201062_at	STOM	grey	171.38	107.784	63.5954	44.1889	0.00403415	0.00381454	228.988	0	228.988	-228.988	0	0.00509678
201063_at	RCN1	purple	294.468	45.4793	248.989	-203.51	0.0509858	0.00655422	359.555	23.8525	335.703	-311.85	0.0267405	0.00800292
201064_s_at	PABPC4	grey	202.857	132.848	70.0094	62.8382	0.00497221	0.00451516	240.437	0	240.437	-240.437	0	0.00535161
201065_s_at	GTF2I /// GTF2IP1 /// LOC100093631	grey	236.692	124.377	112.315	12.0621	0.00465518	0.00526825	273.069	0	273.069	-273.069	0	0.00607793
201066_at	CYC1	grey	261.603	136.648	124.954	11.6937	0.00511446	0.00582271	302.289	0	302.289	-302.289	0	0.00672829
201067_at	PSMC2	darkgrey	341.735	18.3389	323.396	-305.057	0.0116957	0.00760628	400.312	17.4871	382.825	-365.338	0.0111525	0.00891009
201068_s_at	PSMC2	grey	270.295	141.369	128.926	12.4426	0.00529115	0.00601619	313.434	0	313.434	-313.434	0	0.00697637
201069_at	MMP2	grey	168.956	116.097	52.8594	63.2376	0.00434527	0.0037606	223.096	0	223.096	-223.096	0	0.00496563
201070_x_at	SF3B1	white	300.447	89.8938	210.553	-120.659	0.0735628	0.00668729	356.241	33.9529	322.288	-288.335	0.0277847	0.00792916
201071_x_at	SF3B1	red	338.487	62.3295	276.157	-213.828	0.0300094	0.00753398	399.758	40.1143	359.644	-319.529	0.0193136	0.00889774
201072_s_at	SMARCC1	grey	173.512	107.066	66.4467	40.6188	0.00400724	0.00386201	233.229	0	233.229	-233.229	0	0.00519118
201073_s_at	SMARCC1	lavenderblush3	250.411	4.11807	246.293	-242.175	0.0580009	0.00557361	300.378	1.89635	298.482	-296.586	0.0267092	0.00668577
201074_at	SMARCC1	darkorange	291.79	8.6831	283.107	-274.424	0.0275654	0.00649461	340.815	5.32221	335.493	-330.17	0.0168959	0.0075858
201075_s_at	SMARCC1	grey	192.698	102.593	90.1052	12.4878	0.00383985	0.00428905	255.589	0	255.589	-255.589	0	0.00568887
201076_at	NHP2L1	grey	261.849	130.365	131.484	-1.11976	0.00487928	0.00582819	300.984	0	300.984	-300.984	0	0.00669925
201077_s_at	NHP2L1	lightcyan1	239.244	10.1542	229.089	-218.935	0.0305848	0.00532504	275.988	4.78064	271.207	-266.426	0.0143995	0.00614289
201078_at	TM9SF2	grey	259.299	130.336	128.963	1.37283	0.0048782	0.00577143	298.523	0	298.523	-298.523	0	0.00664448
201079_at	SYNGR2	red	448.3	134.927	313.373	-178.447	0.0649622	0.00997818	559.756	69.7887	489.967	-420.178	0.0336007	0.012459
201080_at	PIP4K2B	green	265.659	49.4558	216.203	-166.748	0.0130835	0.005913	325.667	50.2797	275.387	-225.107	0.0133015	0.00724864
201081_s_at	PIP4K2B	blueviolet	281.042	2.62735	278.414	-275.787	0.0750672	0.00625538	317.638	1.55711	316.08	-314.523	0.0444888	0.00706992
201082_s_at	DCTN1	grey	226.913	131.551	95.3617	36.1895	0.00492369	0.00505059	268.399	0	268.399	-268.399	0	0.00597397
201083_s_at	BCLAF1	white	282.833	69.3768	213.456	-144.079	0.0567731	0.00629524	316.832	26.4842	290.348	-263.864	0.0216728	0.007052
201084_s_at	BCLAF1	lavenderblush2	245.34	1.215	244.125	-242.91	0.0296341	0.00546073	290.455	1.38303	289.072	-287.688	0.0337325	0.00646489
201085_s_at	SON	grey	227.53	121.31	106.22	15.0906	0.0045404	0.00506433	266.989	0	266.989	-266.989	0	0.0059426
201086_x_at	SON	grey	188.293	112.469	75.8242	36.6445	0.00420947	0.00419099	242.264	0	242.264	-242.264	0	0.00539228
201087_at	PXN	grey	180.816	113.61	67.2057	46.4041	0.00425218	0.00402456	235.406	0	235.406	-235.406	0	0.00523962
201088_at	KPNA2	darkolivegreen	208.93	7.78696	201.143	-193.356	0.0211029	0.00465033	251.343	4.74677	246.597	-241.85	0.0128639	0.00559436
201089_at	ATP6V1B2	lightcyan	287.167	17.5197	269.648	-252.128	0.0532514	0.00639173	332.825	6.43811	326.387	-319.949	0.0195687	0.00740797
201090_x_at	TUBA1B	grey	231.26	136.424	94.8362	41.5879	0.00510607	0.00514735	264.308	0	264.308	-264.308	0	0.00588293
201091_s_at	CBX3	grey	266.835	125.666	141.17	-15.504	0.00470341	0.00593918	307.986	0	307.986	-307.986	0	0.00685511
201092_at	RBBP7	grey	215.77	133.426	82.3438	51.0819	0.00499385	0.00480256	248.712	0	248.712	-248.712	0	0.00553578
201093_x_at	SDHA	purple	275.922	30.0906	245.831	-215.741	0.0337338	0.00614142	350.973	20.891	330.082	-309.191	0.0234205	0.0078119
201094_at	RPS29	lightcyan1	287.713	39.9066	247.806	-207.9	0.1202	0.00640387	320.588	9.50463	311.083	-301.579	0.0286284	0.00713559
201095_at	DAP	grey	135.763	96.844	38.9187	57.9253	0.00362467	0.00302178	214.806	0	214.806	-214.806	0	0.00478111
201096_s_at	ARF4	grey	267.056	129.515	137.541	-8.02673	0.00484747	0.00594409	303.914	0	303.914	-303.914	0	0.00676447
201097_s_at	ARF4	grey	231.713	120.469	111.244	9.22552	0.00450892	0.00515743	283.206	0	283.206	-283.206	0	0.00630355
201098_at	COPB2	brown4	269.669	8.73333	260.935	-252.202	0.0526104	0.00600224	302.789	3.33415	299.455	-296.121	0.0200852	0.00673943
201099_at	USP9X	darkgrey	180.547	9.48592	171.061	-161.575	0.00604969	0.00401858	245.107	11.9882	233.119	-221.131	0.00764551	0.00545556
201100_s_at	USP9X	grey	240.031	118.322	121.709	-3.38713	0.00442855	0.00534258	294.719	0	294.719	-294.719	0	0.00655982
201101_s_at	BCLAF1	white	373.41	89.7369	283.674	-193.937	0.0734345	0.00831131	448.629	35.24	413.389	-378.149	0.028838	0.00998551
201102_s_at	PFKL	brown4	266.685	5.46908	261.216	-255.747	0.0329462	0.00593584	301.48	2.91637	298.563	-295.647	0.0175685	0.00671028
201103_x_at	NBPF10 /// NBPF11 /// NBPF12 /// NBPF15 /// NBPF16 /// NBPF24 /// NBPF8 /// NBPF9	green	507.747	204.571	303.177	-98.6056	0.0541193	0.0113014	629.989	120.234	509.756	-389.522	0.0318078	0.0140222
201104_x_at	NBPF1 /// NBPF10 /// NBPF11 /// NBPF12 /// NBPF14 /// NBPF15 /// NBPF16 /// NBPF24 /// NBPF8	green	520.718	222.341	298.377	-76.0352	0.0588205	0.0115901	661.517	131.031	530.486	-399.454	0.0346644	0.0147239
201105_at	LGALS1	skyblue4	283.608	2.25749	281.35	-279.093	0.0578843	0.0063125	322.494	1.56697	320.927	-319.36	0.0401788	0.00717802
201106_at	GPX4	lightcyan1	254.436	21.7085	232.728	-211.019	0.0653872	0.0056632	291.503	7.20517	284.298	-277.092	0.0217023	0.00648822
201107_s_at	THBS1	grey	207.161	125.602	81.5593	44.0423	0.00470101	0.00461095	247.312	0	247.312	-247.312	0	0.00550463
201108_s_at	THBS1	grey	158.216	101.643	56.5722	45.0713	0.00380431	0.00352154	228.243	0	228.243	-228.243	0	0.0050802
201109_s_at	THBS1	green	217.142	42.4324	174.709	-132.277	0.0112255	0.00483311	277.506	49.0222	228.484	-179.462	0.0129688	0.00617668
201110_s_at	THBS1	grey	202.437	121.678	80.7588	40.9195	0.00455417	0.00450581	246.587	0	246.587	-246.587	0	0.0054885
201111_at	CSE1L	honeydew1	346.416	4.75656	341.66	-336.903	0.0689357	0.00771047	402.221	2.31369	399.908	-397.594	0.0335318	0.00895258
201112_s_at	CSE1L	green	292.442	56.0781	236.364	-180.286	0.0148355	0.00650913	351.569	53.0737	298.495	-245.421	0.0140407	0.00782515
201113_at	TUFM	grey	202.803	113.795	89.0078	24.787	0.00425911	0.00451395	248.853	0	248.853	-248.853	0	0.00553892
201114_x_at	PSMA7	grey	234.887	130.82	104.067	26.7532	0.00489633	0.00522808	277.452	0	277.452	-277.452	0	0.00617549
201115_at	POLD2	grey	206.479	128.099	78.3802	49.719	0.00479449	0.00459578	243.733	0	243.733	-243.733	0	0.00542496
201116_s_at	CPE	pink	297.139	13.2082	283.931	-270.723	0.0224248	0.00661367	339.229	7.60857	331.62	-324.011	0.0129178	0.00755049
201117_s_at	CPE	grey	183.108	115.326	67.7823	47.5439	0.00431642	0.0040756	230.623	0	230.623	-230.623	0	0.00513317
201118_at	PGD	green	314.395	58.7078	255.687	-196.979	0.0155312	0.00699775	385.848	55.8266	330.021	-274.195	0.0147689	0.00858814
201119_s_at	COX8A	green	412.48	108.367	304.113	-195.746	0.0286685	0.00918092	491.242	75.8119	415.43	-339.619	0.0200561	0.010934
201120_s_at	PGRMC1	grey60	290.522	18.1553	272.367	-254.211	0.0511418	0.00646639	336.003	7.09608	328.907	-321.811	0.0199889	0.0074787
201121_s_at	PGRMC1	red	280.346	17.7779	262.568	-244.79	0.00855943	0.0062399	328.385	24.4288	303.956	-279.527	0.0117616	0.00730914
201122_x_at	EIF5A	grey	204.307	114.297	90.01	24.287	0.0042779	0.00454743	251.569	0	251.569	-251.569	0	0.00559938
201123_s_at	EIF5A	grey	201.671	107.143	94.5286	12.614	0.00401013	0.00448877	256.617	0	256.617	-256.617	0	0.00571174
201124_at	ITGB5	grey	180.649	109.454	71.1951	38.2592	0.00409665	0.00402087	240.93	0	240.93	-240.93	0	0.00536258
201125_s_at	ITGB5	grey	248.548	117.35	131.198	-13.8477	0.00439218	0.00553215	306.269	0	306.269	-306.269	0	0.00681688
201126_s_at	MGAT1	grey	205.059	118.852	86.2074	32.6447	0.00444839	0.00456418	251.233	0	251.233	-251.233	0	0.00559189
201127_s_at	ACLY	grey	222.098	114.415	107.683	6.73254	0.00428233	0.00494342	271.405	0	271.405	-271.405	0	0.00604088
201128_s_at	ACLY	grey	212.156	117.829	94.3268	23.5021	0.0044101	0.00472213	267.289	0	267.289	-267.289	0	0.00594927
201129_at	SRSF7	grey	209.006	118.889	90.1171	28.7718	0.00444977	0.00465202	253.698	0	253.698	-253.698	0	0.00564676
201130_s_at	CDH1	grey	221.501	113.891	107.611	6.27996	0.00426269	0.00493014	282.528	0	282.528	-282.528	0	0.00628847
201131_s_at	CDH1	grey	204.714	115.675	89.0397	26.6351	0.00432947	0.0045565	255.459	0	255.459	-255.459	0	0.00568597
201132_at	HNRNPH2	tan4	260.715	2.41132	258.303	-255.892	0.0730704	0.00580295	293.805	1.4994	292.305	-290.806	0.0454362	0.00653946
201133_s_at	PJA2	grey	256.755	127.235	129.52	-2.28451	0.00476215	0.0057148	293.13	0	293.13	-293.13	0	0.00652445
201134_x_at	COX7C	magenta	275.087	29.592	245.495	-215.903	0.043646	0.00612284	313.102	11.2877	301.814	-290.527	0.0166485	0.00696897
201135_at	ECHS1	grey	203.496	116.146	87.3502	28.7954	0.00434709	0.00452938	252.163	0	252.163	-252.163	0	0.00561259
201136_at	PLP2	grey	226.006	129.059	96.9469	32.1121	0.00483041	0.0050304	258.132	0	258.132	-258.132	0	0.00574546
201137_s_at	HLA-DPB1	skyblue1	208.613	2.68783	205.925	-203.237	0.0440627	0.00464326	250.314	1.72364	248.59	-246.867	0.0282565	0.00557145
201138_s_at	SSB	white	294.168	57.5001	236.667	-179.167	0.0470541	0.00654753	323.838	23.181	300.657	-277.476	0.0189697	0.00720794
201139_s_at	SSB	grey	202.956	118.371	84.5845	33.7867	0.00443039	0.00451735	252.889	0	252.889	-252.889	0	0.00562876
201140_s_at	RAB5C	grey	175.762	101.9	73.8616	28.0384	0.00381391	0.00391207	248.7	0	248.7	-248.7	0	0.00553553
201141_at	GPNMB	grey	311.454	121.981	189.472	-67.4909	0.00456551	0.00693228	379.636	0	379.636	-379.636	0	0.00844987
201142_at	EIF2S1	grey	255.14	128.722	126.417	2.30482	0.00481781	0.00567886	294.256	0	294.256	-294.256	0	0.0065495
201143_s_at	EIF2S1	grey	209.002	113.336	95.6669	17.6687	0.00424192	0.00465194	265.67	0	265.67	-265.67	0	0.00591323
201144_s_at	EIF2S1	grey	223.348	124.57	98.7776	25.7927	0.00466241	0.00497124	271.08	0	271.08	-271.08	0	0.00603364
201145_at	HAX1	darkorange	225.216	4.34108	220.875	-216.534	0.0137812	0.00501283	258.998	3.6403	255.358	-251.718	0.0115565	0.00576474
201146_at	NFE2L2	firebrick4	321.203	3.12314	318.08	-314.957	0.0637376	0.00714928	369.21	1.82269	367.387	-365.564	0.0371977	0.00821781
201147_s_at	TIMP3	grey	263.235	124.448	138.787	-14.3398	0.00465782	0.00585904	306.276	0	306.276	-306.276	0	0.00681705
201148_s_at	TIMP3	grey	183.66	119.958	63.7018	56.2566	0.0044898	0.00408788	233.397	0	233.397	-233.397	0	0.00519491
201149_s_at	TIMP3	white	297.733	13.9651	283.767	-269.802	0.0114281	0.00662688	368.095	13.6118	354.483	-340.872	0.0111389	0.008193
201150_s_at	TIMP3	orange	249.257	19.6186	229.638	-210.02	0.0797502	0.00554792	279.24	5.51073	273.73	-268.219	0.0224013	0.00621529
201151_s_at	MBNL1	white	339.598	89.212	250.386	-161.174	0.0730049	0.00755872	392.921	33.2936	359.627	-326.334	0.0272452	0.00874557
201152_s_at	MBNL1	white	240.229	25.4683	214.761	-189.292	0.0208414	0.00534698	282.687	13.7814	268.906	-255.124	0.0112777	0.006292
201153_s_at	MBNL1	grey	225.423	133.482	91.9414	41.5403	0.00499594	0.00501743	260.137	0	260.137	-260.137	0	0.00579008
201154_x_at	RPL4	lightcyan1	306.562	29.9791	276.583	-246.604	0.0902986	0.00682341	347.552	8.04481	339.507	-331.463	0.0242313	0.00773576
201155_s_at	MFN2	grey	277.838	138.161	139.677	-1.516	0.00517108	0.00618407	315.114	0	315.114	-315.114	0	0.00701375
201156_s_at	RAB5C	grey	208.123	120.538	87.5843	32.9541	0.00451151	0.00463236	251.979	0	251.979	-251.979	0	0.0056085
201157_s_at	NMT1	grey	244.868	130.256	114.612	15.6443	0.00487522	0.00545023	279.426	0	279.426	-279.426	0	0.00621941
201158_at	NMT1	maroon	414.491	15.8975	398.593	-382.696	0.105281	0.00922567	510.343	5.57181	504.771	-499.199	0.0368994	0.0113591
201159_s_at	NMT1	grey	231.628	109.799	121.829	-12.0304	0.00410955	0.00515555	294.977	0	294.977	-294.977	0	0.00656554
201160_s_at	CSDA	midnightblue	282.421	65.5674	216.854	-151.286	0.142848	0.00628608	307.272	14.9806	292.292	-277.311	0.0326375	0.00683921
201161_s_at	CSDA	midnightblue	277.216	61.2369	215.979	-154.742	0.133414	0.00617023	299.771	14.2253	285.545	-271.32	0.0309919	0.00667225
201162_at	IGFBP7	grey	244.293	130.667	113.626	17.0418	0.00489061	0.00543743	286.554	0	286.554	-286.554	0	0.00637808
201163_s_at	IGFBP7	grey	208.111	126.572	81.539	45.033	0.00473733	0.0046321	246.6	0	246.6	-246.6	0	0.00548877
201164_s_at	PUM1	grey	206.387	119.449	86.9377	32.5114	0.00447074	0.00459372	246.999	0	246.999	-246.999	0	0.00549766
201165_s_at	PUM1	grey	308.596	127.453	181.143	-53.6907	0.00477029	0.00686868	363.187	0	363.187	-363.187	0	0.00808375
201166_s_at	PUM1	mediumorchid	186.602	1.83047	184.772	-182.941	0.0290552	0.00415336	240.002	1.67618	238.326	-236.649	0.026606	0.00534192
201167_x_at	ARHGDIA	darkgrey	193.78	10.0342	183.746	-173.711	0.00639939	0.00431312	250.765	12.4641	238.301	-225.837	0.00794903	0.00558149
201168_x_at	ARHGDIA	grey	228.62	135.204	93.416	41.7878	0.0050604	0.00508858	260.577	0	260.577	-260.577	0	0.00579987
201169_s_at	BHLHE40	grey	218.827	116.285	102.542	13.7423	0.00435229	0.00487061	268.451	0	268.451	-268.451	0	0.00597514
201170_s_at	BHLHE40	grey	162.5	103.3	59.1994	44.1011	0.00386632	0.00361689	227.979	0	227.979	-227.979	0	0.00507432
201171_at	ATP6V0E1	grey	174.66	107.955	66.705	41.2499	0.00404053	0.00388755	234.634	0	234.634	-234.634	0	0.00522244
201172_x_at	ATP6V0E1	red	308.583	45.5126	263.07	-217.557	0.0219127	0.00686838	354.799	32.1367	322.662	-290.525	0.0154727	0.00789705
201173_x_at	NUDC	green	288.976	48.7808	240.195	-191.414	0.012905	0.00643197	337.093	46.3362	290.757	-244.421	0.0122583	0.00750297
201174_s_at	TERF2IP	floralwhite	348.692	20.3815	328.31	-307.929	0.0901838	0.00776112	389.187	6.04563	383.142	-377.096	0.0267506	0.00866247
201175_at	TMX2	green	337.152	74.2706	262.882	-188.611	0.0196483	0.00750428	415.947	64.4022	351.545	-287.142	0.0170376	0.00925808
201176_s_at	ARCN1	grey	195.451	121.523	73.9283	47.5948	0.00454836	0.00435032	239.236	0	239.236	-239.236	0	0.00532488
201177_s_at	UBA2	magenta3	209.277	1.74794	207.529	-205.781	0.052968	0.00465805	241.678	1.33957	240.338	-238.999	0.040593	0.00537922
201178_at	FBXO7	red	501.014	148.152	352.862	-204.71	0.0713298	0.0111515	639.568	79.4918	560.076	-480.584	0.0382724	0.0142354
201179_s_at	GNAI3	orange	343.563	13.3832	330.18	-316.797	0.0544032	0.00764697	403.914	5.51142	398.403	-392.891	0.0224042	0.00899026
201180_s_at	GNAI3	floralwhite	416.308	8.36895	407.939	-399.57	0.0370308	0.00926612	504.953	5.06964	499.884	-494.814	0.0224321	0.0112392
201181_at	GNAI3	grey	216.213	121.923	94.2898	27.6333	0.00456333	0.00481243	265.429	0	265.429	-265.429	0	0.00590788
201182_s_at	CHD4	grey	187.793	112.009	75.7837	36.2258	0.00419228	0.00417987	241.249	0	241.249	-241.249	0	0.00536968
201183_s_at	CHD4	magenta4	244.951	1.78196	243.169	-241.387	0.0424276	0.00545208	277.972	1.4095	276.562	-275.153	0.0335595	0.00618705
201184_s_at	CHD4	grey	201.215	117.133	84.0817	33.0513	0.00438405	0.0044786	252.054	0	252.054	-252.054	0	0.00561018
201185_at	HTRA1	red	422.973	123.419	299.555	-176.136	0.0594217	0.00941447	532.149	66.7949	465.354	-398.559	0.0321593	0.0118445
201186_at	LRPAP1	red	393.949	80.4963	313.453	-232.957	0.0387561	0.00876846	479.923	50.4415	429.482	-379.04	0.0242857	0.0106821
201187_s_at	ITPR3	grey	173.512	107.257	66.2541	41.0034	0.00401443	0.00386199	240.708	0	240.708	-240.708	0	0.00535764
201188_s_at	ITPR3	midnightblue	247.171	29.1578	218.014	-188.856	0.0635246	0.0055015	279.97	9.50739	270.463	-260.955	0.0207133	0.00623153
201189_s_at	ITPR3	grey	166.684	95.4746	71.2091	24.2655	0.00357342	0.00371002	237.319	0	237.319	-237.319	0	0.00528221
201190_s_at	PITPNA	grey	225.032	130.982	94.0499	36.9322	0.00490239	0.00500873	261.088	0	261.088	-261.088	0	0.00581125
201191_at	PITPNA	yellow2	291.773	1.97664	289.796	-287.82	0.065888	0.00649423	350.649	1.44501	349.204	-347.759	0.048167	0.00780468
201192_s_at	PITPNA	yellow3	299.533	4.24072	295.292	-291.051	0.108736	0.00666695	334.244	1.73433	332.51	-330.776	0.0444701	0.00743956
201193_at	IDH1	grey	198.072	112.378	85.6933	26.685	0.00420609	0.00440864	245.935	0	245.935	-245.935	0	0.00547399
201194_at	SEPW1	green	267.37	45.174	222.196	-177.022	0.0119508	0.00595107	319.066	46.7808	272.285	-225.504	0.0123759	0.00710171
201195_s_at	SLC7A5	deeppink	319.454	2.09592	317.358	-315.262	0.0598834	0.00711035	371.488	1.55601	369.932	-368.376	0.0444575	0.00826851
201196_s_at	AMD1	bisque4	256.896	3.64272	253.253	-249.611	0.0433658	0.00571795	293.289	2.07964	291.209	-289.13	0.0247576	0.00652798
201197_at	AMD1	lightcyan1	287.022	10.237	276.785	-266.548	0.0308343	0.00638849	333.049	4.8395	328.209	-323.37	0.0145768	0.00741295
201198_s_at	PSMD1	grey60	255.728	7.32311	248.404	-241.081	0.0206285	0.00569194	298.184	4.92536	293.258	-288.333	0.0138742	0.00663693
201199_s_at	PSMD1	grey	165.744	108.45	57.2946	51.1552	0.00405905	0.00368911	226.85	0	226.85	-226.85	0	0.00504918
201200_at	CREG1	grey	245.722	124.317	121.405	2.91142	0.00465292	0.00546924	295.266	0	295.266	-295.266	0	0.00657199
201201_at	CSTB	grey	226.304	129.796	96.508	33.2884	0.00485801	0.00503705	264.078	0	264.078	-264.078	0	0.0058778
201202_at	PCNA	grey	211.813	121.069	90.7435	30.3256	0.00453137	0.00471449	265.472	0	265.472	-265.472	0	0.00590883
201203_s_at	RRBP1	white	305.912	31.7492	274.163	-242.413	0.0259813	0.00680893	382.049	19.305	362.744	-343.439	0.0157979	0.00850358
201204_s_at	RRBP1	skyblue3	399.895	6.0331	393.862	-387.829	0.059148	0.0089008	475.059	3.19175	471.867	-468.675	0.0312916	0.0105738
201205_at		grey	173.92	113.76	60.1606	53.5992	0.0042578	0.00387109	229.243	0	229.243	-229.243	0	0.00510246
201206_s_at	RRBP1	grey	248.702	125.696	123.006	2.68924	0.00470453	0.00553557	299.369	0	299.369	-299.369	0	0.00666331
201207_at	TNFAIP1	grey	198.995	116.195	82.7994	33.3961	0.00434896	0.00442919	245.651	0	245.651	-245.651	0	0.00546766
201208_s_at	TNFAIP1	grey60	195.756	9.69289	186.063	-176.37	0.0273039	0.0043571	252.857	5.73628	247.121	-241.385	0.0161585	0.00562806
201209_at	HDAC1	darkorange	264.974	7.39043	257.584	-250.193	0.0234617	0.00589776	322.19	4.71035	317.48	-312.77	0.0149535	0.00717126
201210_at	DDX3X	purple	285.663	18.33	267.333	-249.003	0.0205494	0.00635824	341.343	15.4817	325.861	-310.379	0.0173561	0.00759755
201211_s_at	DDX3X	green	318.481	74.4668	244.014	-169.548	0.0197002	0.0070887	388.456	59.9816	328.474	-268.493	0.0158682	0.00864619
201212_at	LGMN	white	216.347	12.8224	203.524	-190.702	0.010493	0.00481541	281.451	12.2778	269.173	-256.896	0.0100473	0.0062645
201213_at	PPP1R7	grey	208.895	117.57	91.3249	26.2448	0.00440039	0.00464954	257.862	0	257.862	-257.862	0	0.00573946
201214_s_at	PPP1R7	purple	275.437	41.8401	233.596	-191.756	0.046906	0.00613062	331.679	22.2043	309.475	-287.271	0.0248927	0.00738247
201215_at	PLS3	pink	214.018	4.74009	209.278	-204.537	0.00804769	0.00476357	260.906	4.85981	256.046	-251.186	0.00825096	0.00580719
201216_at	ERP29	green	395.506	100.553	294.953	-194.4	0.0266013	0.00880311	474.117	73.3365	400.78	-327.444	0.0194012	0.0105528
201217_x_at	RPL3	lightcyan1	338.204	24.0187	314.185	-290.167	0.0723454	0.00752769	390.606	7.55428	383.051	-375.497	0.0227538	0.00869404
201218_at	CTBP2	darkgrey	328.866	17.1738	311.692	-294.518	0.0109527	0.00731984	379.704	15.928	363.776	-347.848	0.0101581	0.00845138
201219_at	CTBP2	darkgrey	284.891	24.6356	260.255	-235.62	0.0157115	0.00634105	343.723	17.7315	325.991	-308.26	0.0113083	0.00765052
201220_x_at	CTBP2	darkorange	264.273	8.13986	256.134	-247.994	0.0258408	0.00588216	309.273	4.89377	304.379	-299.485	0.0155358	0.00688374
201221_s_at	SNRNP70	green	392.319	91.825	300.494	-208.669	0.0242923	0.00873218	455.229	63.6935	391.536	-327.842	0.0168501	0.0101324
201222_s_at	RAD23B	grey	204.033	117.745	86.2875	31.4579	0.00440697	0.00454133	246.357	0	246.357	-246.357	0	0.00548336
201223_s_at	RAD23B	floralwhite	290.31	6.98026	283.33	-276.35	0.0308861	0.00646168	330.096	3.78496	326.311	-322.526	0.0167476	0.00734722
201224_s_at	SRRM1	white	258.489	64.7152	193.774	-129.059	0.0529585	0.00575341	301.964	26.4164	275.548	-249.131	0.0216174	0.00672107
201225_s_at	SRRM1	grey	294.884	145.463	149.421	-3.95837	0.00544437	0.00656347	329.481	0	329.481	-329.481	0	0.00733354
201226_at	NDUFB8 /// SEC31B	lightsteelblue1	247.54	2.5759	244.964	-242.388	0.0279989	0.0055097	306.245	1.98554	304.26	-302.274	0.0215819	0.00681636
201227_s_at	NDUFB8	grey	212.146	118.295	93.8511	24.4442	0.00442755	0.00472192	255.544	0	255.544	-255.544	0	0.00568785
201228_s_at	ARIH2	thistle1	256.199	4.35355	251.845	-247.492	0.0558147	0.00570243	299.755	1.97578	297.779	-295.803	0.0253305	0.00667189
201229_s_at	ARIH2	palevioletred2	216.022	3.22108	212.801	-209.58	0.0749089	0.00480819	253.799	1.57945	252.219	-250.64	0.0367314	0.00564901
201230_s_at	ARIH2	royalblue	299.06	6.83385	292.226	-285.392	0.0306451	0.00665643	355.486	4.05057	351.435	-347.385	0.018164	0.00791234
201231_s_at	ENO1	grey	207.083	122.243	84.8398	37.403	0.0045753	0.00460921	252.718	0	252.718	-252.718	0	0.00562496
201232_s_at	PSMD13	darkgrey	238.804	17.5082	221.296	-203.787	0.0111659	0.00531525	282.253	14.516	267.737	-253.221	0.00925766	0.00628234
201233_at	PSMD13	grey	212.586	133.263	79.3229	53.9404	0.00498777	0.00473171	246.587	0	246.587	-246.587	0	0.0054885
201234_at	ILK	grey	180.099	112.207	67.8917	44.3153	0.00419968	0.00400861	239.792	0	239.792	-239.792	0	0.00533726
201235_s_at	BTG2	grey	203.973	119.074	84.8999	34.1736	0.00445668	0.00454001	244.212	0	244.212	-244.212	0	0.00543563
201236_s_at	BTG2	midnightblue	295.807	27.1549	268.652	-241.497	0.059161	0.00658402	322.447	8.99465	313.453	-304.458	0.0195962	0.00717698
201237_at	CAPZA2	green	331.13	109.636	221.493	-111.857	0.0290043	0.00737023	403.659	77.0464	326.613	-249.566	0.0203827	0.00898458
201238_s_at	CAPZA2	grey60	271.543	22.6034	248.94	-226.336	0.0636714	0.00604396	314.959	7.58829	307.371	-299.782	0.0213755	0.0070103
201239_s_at	LOC653566 /// SPCS2	grey	275.078	147.942	127.135	20.8072	0.00553718	0.00612263	307.259	0	307.259	-307.259	0	0.00683893
201240_s_at	LOC653566 /// SPCS2	green	350.364	86.4233	263.941	-177.518	0.0228633	0.00779835	423.926	67.8979	356.028	-288.13	0.0179624	0.00943566
201241_at	DDX1	grey60	303.703	13.6908	290.012	-276.321	0.0385658	0.00675977	339.36	6.05046	333.309	-327.259	0.0170435	0.00755341
201242_s_at	ATP1B1	white	275.118	53.875	221.243	-167.368	0.0440875	0.00612353	308.811	22.754	286.057	-263.303	0.0186203	0.00687347
201243_s_at	ATP1B1	grey	219.076	127.062	92.0139	35.0483	0.00475568	0.00487616	255.549	0	255.549	-255.549	0	0.00568796
201244_s_at	RAF1	orange	391.452	11.6708	379.781	-368.11	0.0474423	0.00871287	446.966	5.52539	441.441	-435.915	0.022461	0.0099485
201245_s_at	OTUB1	grey	245.174	118.409	126.765	-8.35645	0.0044318	0.00545705	284.083	0	284.083	-284.083	0	0.00632308
201246_s_at	OTUB1	grey	150.388	96.3158	54.0727	42.2431	0.0036049	0.00334732	226.417	0	226.417	-226.417	0	0.00503955
201247_at	SREBF2	darkgrey	187.495	11.861	175.634	-163.773	0.00756444	0.00417323	265.953	14.0695	251.883	-237.814	0.0089729	0.00591954
201248_s_at	SREBF2	green	404.625	133.436	271.188	-137.752	0.0353006	0.00900607	518.547	94.6219	423.925	-329.303	0.0250322	0.0115417
201249_at	SLC2A1	grey	186.143	119.383	66.7607	52.6219	0.00446825	0.00414315	235.891	0	235.891	-235.891	0	0.00525042
201250_s_at	SLC2A1	midnightblue	209.376	6.6622	202.713	-196.051	0.0145146	0.00466025	250.249	5.04033	245.209	-240.169	0.0109811	0.00557001
201251_at	PKM2	green	249.26	44.0865	205.173	-161.087	0.0116631	0.00554798	305.468	47.1137	258.354	-211.241	0.0124639	0.00679906
201252_at	PSMC4	grey	209.802	130.259	79.5437	50.7149	0.00487531	0.00466974	246.997	0	246.997	-246.997	0	0.00549763
201253_s_at	CDIPT	coral1	218.021	0.800263	217.221	-216.421	0.0119442	0.00485268	283.076	1.53807	281.538	-280	0.0229563	0.00630065
201254_x_at	RPS6	lightcyan1	318.938	32.4013	286.536	-254.135	0.0975942	0.00709886	377.939	8.60455	369.334	-360.73	0.0259173	0.0084121
201255_x_at	BAT3	grey	216.227	116.448	99.7788	16.6692	0.00435841	0.00481274	262.99	0	262.99	-262.99	0	0.0058536
201256_at	COX7A2L	grey	208.583	116.655	91.9279	24.7268	0.00436615	0.0046426	255.042	0	255.042	-255.042	0	0.00567668
201257_x_at	RPS3A	lightcyan1	283.024	23.452	259.572	-236.12	0.0706384	0.00629951	325.079	7.00399	318.075	-311.071	0.0210963	0.00723555
201258_at	RPS16	lightcyan1	217.041	17.1973	199.844	-182.646	0.051799	0.00483086	253.196	5.82397	247.372	-241.548	0.0175421	0.0056356
201259_s_at	SYPL1	darkorange	316.125	7.4357	308.689	-301.253	0.0236054	0.00703625	374.302	4.97059	369.331	-364.361	0.0157796	0.00833115
201260_s_at	SYPL1	red	566.959	188.971	377.988	-189.017	0.0909826	0.0126193	742.312	97.7592	644.553	-546.794	0.0470675	0.0165223
201261_x_at	BGN	grey	170.788	109.19	61.5986	47.5912	0.00408675	0.00380138	228.651	0	228.651	-228.651	0	0.00508928
201262_s_at	BGN	tan4	231.808	1.96116	229.847	-227.886	0.0594292	0.00515954	266.954	1.4106	265.543	-264.133	0.0427455	0.00594182
201263_at	TARS	darkseagreen4	285.673	3.28589	282.387	-279.101	0.0483219	0.00635847	336.201	1.97156	334.23	-332.258	0.0289935	0.00748311
201264_at	COPE	grey	165.835	105.585	60.2503	45.3343	0.00395181	0.00369112	234.417	0	234.417	-234.417	0	0.00521762
201265_at		grey	222.512	138.304	84.2082	54.0958	0.00517644	0.00495264	258.164	0	258.164	-258.164	0	0.00574616
201266_at	TXNRD1	grey	190.756	119.82	70.9361	48.8839	0.00448462	0.00424582	238.587	0	238.587	-238.587	0	0.00531044
201267_s_at	PSMC3	chocolate4	234.584	1.24523	233.338	-232.093	0.0401686	0.00522132	277.809	1.35168	276.458	-275.106	0.0436025	0.00618344
201268_at	NME1-NME2 /// NME2	grey	261.993	148.173	113.82	34.3537	0.00554582	0.00583139	289.486	0	289.486	-289.486	0	0.00644333
201269_s_at	NUDCD3	coral	199.516	1.42907	198.086	-196.657	0.0357268	0.00444078	245.997	1.37686	244.62	-243.243	0.0344215	0.00547535
201270_x_at	NUDCD3	grey	231.82	111.898	119.922	-8.02442	0.0041881	0.0051598	282.651	0	282.651	-282.651	0	0.00629119
201271_s_at	RALY	red	592.032	147.555	444.477	-296.923	0.0710423	0.0131774	768.675	87.2078	681.468	-594.26	0.0419874	0.0171091
201272_at	AKR1B1	green	309.449	66.9069	242.542	-175.635	0.0177002	0.00688766	378.101	59.6723	318.429	-258.757	0.0157863	0.00841571
201273_s_at	SRP9	grey	301.846	142.215	159.631	-17.4151	0.00532283	0.00671844	345.785	0	345.785	-345.785	0	0.00769643
201274_at	PSMA5	magenta	296.663	26.0447	270.618	-244.574	0.038414	0.00660307	341.689	11.3232	330.366	-319.043	0.0167009	0.00760526
201275_at	FDPS	grey60	219.152	7.83894	211.313	-203.474	0.0220815	0.00487784	269.54	4.78926	264.75	-259.961	0.0134909	0.00599937
201276_at	RAB5B	darkolivegreen	249.637	6.03069	243.606	-237.575	0.0163433	0.00555637	279.756	4.02731	275.728	-271.701	0.0109141	0.00622676
201277_s_at	HNRNPAB	plum	233.56	3.11739	230.442	-227.325	0.0511048	0.00519854	275.339	1.78242	273.556	-271.774	0.0292199	0.00612845
201278_at	DAB2	grey	218.084	123.564	94.5201	29.0443	0.00462476	0.00485409	263.675	0	263.675	-263.675	0	0.00586884
201279_s_at	DAB2	darkgrey	310.665	24.0076	286.658	-262.65	0.0153109	0.00691474	369.424	18.024	351.4	-333.376	0.0114949	0.00822258
201280_s_at	DAB2	green	287.89	43.3261	244.564	-201.238	0.0114619	0.00640781	323.554	38.5153	285.038	-246.523	0.0101892	0.0072016
201281_at	ADRM1	grey	256.612	125.525	131.088	-5.56312	0.00469813	0.00571163	307.42	0	307.42	-307.42	0	0.00684251
201282_at	OGDH	darkgrey	274.077	17.3873	256.69	-239.302	0.0110888	0.00610036	338.913	16.8564	322.056	-305.2	0.0107502	0.00754347
201283_s_at	TRAK1	grey	151.096	101.598	49.4976	52.1005	0.00380261	0.00336306	221.117	0	221.117	-221.117	0	0.0049216
201284_s_at	APEH	grey60	230.677	7.71231	222.965	-215.252	0.0217248	0.00513437	293.951	5.38867	288.563	-283.174	0.0151794	0.00654272
201285_at	MKRN1	darkgrey	306.699	21.5144	285.185	-263.671	0.0137209	0.00682646	360.49	17.837	342.653	-324.816	0.0113756	0.00802373
201286_at	SDC1	grey	177.523	115.224	62.2985	52.926	0.00431261	0.00395128	228.58	0	228.58	-228.58	0	0.0050877
201287_s_at	SDC1	grey	182.356	112.922	69.4342	43.4881	0.00422645	0.00405886	238.761	0	238.761	-238.761	0	0.00531431
201288_at	ARHGDIB	grey	212.678	131.855	80.8231	51.0314	0.00493504	0.00473374	246.548	0	246.548	-246.548	0	0.00548762
201289_at	CYR61	plum2	255.211	8.26369	246.947	-238.684	0.100777	0.00568045	293.268	2.5069	290.761	-288.254	0.0305719	0.0065275
201290_at	SEC11A	red	273.497	40.4761	233.021	-192.545	0.0194878	0.00608746	344.567	36.0404	308.527	-272.486	0.0173521	0.00766931
201291_s_at	TOP2A	grey	182.857	116.941	65.916	51.0246	0.00437684	0.00406999	232.452	0	232.452	-232.452	0	0.00517388
201292_at	TOP2A	grey	175.18	114.576	60.6042	53.9719	0.00428835	0.00389914	232.126	0	232.126	-232.126	0	0.00516663
201293_x_at	PPIA	magenta	297.891	35.274	262.617	-227.343	0.0520266	0.00663042	333.129	12.1561	320.973	-308.817	0.0179293	0.00741472
201294_s_at	WSB1	green	283.558	53.356	230.202	-176.846	0.0141154	0.00631138	326.84	48.0406	278.799	-230.759	0.0127091	0.00727475
201295_s_at	WSB1	green	509.368	232.264	277.104	-44.8398	0.0614455	0.0113374	655.887	136.69	519.197	-382.508	0.0361613	0.0145986
201296_s_at	WSB1	green	439.454	197.191	242.264	-45.0727	0.0521669	0.00978131	549.589	114.61	434.978	-320.368	0.0303202	0.0122327
201297_s_at	MOBKL1B	grey	189.1	123.804	65.2965	58.5071	0.00463371	0.00420896	234.271	0	234.271	-234.271	0	0.00521436
201298_s_at	MOBKL1B	lightcyan	254.75	11.535	243.215	-231.68	0.0350609	0.00567018	288.396	5.1559	283.24	-278.084	0.0156714	0.00641907
201299_s_at	MOBKL1B	grey	239.765	131.636	108.129	23.5072	0.00492686	0.00533664	277.216	0	277.216	-277.216	0	0.00617023
201300_s_at	PRNP	red	272.499	25.4709	247.029	-221.558	0.0122633	0.00606525	330.965	28.2766	302.689	-274.412	0.0136142	0.00736657
201301_s_at	ANXA4	grey	192.14	122.912	69.2277	53.6841	0.00460034	0.00427661	235.406	0	235.406	-235.406	0	0.00523963
201302_at	ANXA4	grey	241.937	133.845	108.092	25.7535	0.00500955	0.00538499	279.132	0	279.132	-279.132	0	0.00621287
201303_at	EIF4A3	white	289.774	17.5434	272.23	-254.687	0.0143563	0.00644974	349.348	14.2263	335.122	-320.895	0.0116418	0.00777573
201304_at	NDUFA5	grey	237.386	120.381	117.005	3.37564	0.00450561	0.0052837	281.677	0	281.677	-281.677	0	0.00626953
201305_x_at	ANP32B	green	346.365	89.7684	256.596	-166.828	0.0237482	0.00770933	438.737	73.5304	365.206	-291.676	0.0194525	0.00976533
201306_s_at	ANP32B	red	551.609	175.907	375.702	-199.794	0.084693	0.0122776	721.866	92.9981	628.868	-535.87	0.0447752	0.0160672
201307_at	2016-09-11	grey	179.735	110.854	68.8816	41.9721	0.00414903	0.00400052	234.763	0	234.763	-234.763	0	0.00522531
201308_s_at	2016-09-11	green	256.211	42.3764	213.834	-171.458	0.0112107	0.0057027	316.887	45.7913	271.095	-225.304	0.0121141	0.00705321
201309_x_at	C5orf13	ivory	258.251	5.83685	252.414	-246.577	0.0641412	0.00574811	297.759	2.43163	295.328	-292.896	0.0267213	0.00662748
201310_s_at	C5orf13	sienna3	306.885	6.92616	299.959	-293.033	0.0612934	0.00683061	354.949	3.0201	351.929	-348.909	0.0267265	0.00790039
201311_s_at	SH3BGRL	darkolivegreen4	314.388	3.07847	311.309	-308.231	0.0641348	0.00699759	354.846	1.80741	353.039	-351.232	0.0376543	0.00789811
201312_s_at	SH3BGRL	magenta	228.997	9.14075	219.856	-210.716	0.0134819	0.00509698	274.03	7.60027	266.43	-258.829	0.0112098	0.00609931
201313_at	ENO2	floralwhite	205.302	8.87913	196.422	-187.543	0.0392882	0.00456957	254.903	4.04611	250.857	-246.811	0.0179031	0.0056736
201314_at	STK25	grey	195.309	111.141	84.1676	26.9735	0.00415979	0.00434715	253.588	0	253.588	-253.588	0	0.00564431
201315_x_at	IFITM2	midnightblue	290.54	55.6264	234.913	-179.287	0.12119	0.00646678	322.217	13.8465	308.37	-294.524	0.0301667	0.00717185
201316_at	PSMA2	grey	250.675	129.785	120.889	8.89575	0.00485759	0.00557948	284.589	0	284.589	-284.589	0	0.00633434
201317_s_at	PSMA2	green	281.156	75.6137	205.542	-129.929	0.0200036	0.00625793	344.876	63.4914	281.384	-217.893	0.0167967	0.00767619
201318_s_at	MYL12A /// MYL12B	grey	257.326	130.695	126.631	4.06425	0.00489165	0.00572751	300.51	0	300.51	-300.51	0	0.00668871
201319_at	MYL12A	midnightblue	210.371	18.171	192.2	-174.029	0.0395883	0.00468241	244.087	6.97268	237.114	-230.142	0.015191	0.00543285
201320_at	SMARCC2	red	274.044	34.3522	239.692	-205.34	0.0165393	0.00609963	322.432	30.3702	292.062	-261.692	0.0146221	0.00717664
201321_s_at	SMARCC2	green	261.432	46.336	215.096	-168.76	0.0122582	0.00581892	316.525	48.571	267.954	-219.383	0.0128495	0.00704515
201322_at	ATP5B	magenta	393.48	45.814	347.666	-301.852	0.0675723	0.008758	454.016	16.0332	437.983	-421.95	0.0236477	0.0101054
201323_at	EBNA1BP2	floralwhite	358.681	8.77804	349.903	-341.125	0.0388409	0.00798346	412.989	4.70077	408.288	-403.587	0.0207999	0.00919224
201324_at	EMP1	orange	288.442	23.7051	264.737	-241.032	0.0963621	0.0064201	324.481	6.72643	317.754	-311.028	0.0273432	0.00722224
201325_s_at	EMP1	midnightblue	216.331	29.3969	186.934	-157.537	0.0640455	0.00481505	249.921	9.46302	240.458	-230.995	0.0206166	0.00556271
201326_at	CCT6A	green	263.536	38.3872	225.149	-186.762	0.0101553	0.00586574	329.967	46.8758	283.091	-236.215	0.012401	0.00734435
201327_s_at	CCT6A	thistle1	224.311	3.67149	220.639	-216.968	0.0470704	0.00499267	267.168	1.79324	265.375	-263.582	0.0229903	0.00594658
201328_at	ETS2	royalblue	276.954	7.39608	269.558	-262.162	0.0331663	0.0061644	307.977	3.77495	304.202	-300.427	0.016928	0.0068549
201329_s_at	ETS2	green	292.013	38.6062	253.406	-214.8	0.0102133	0.00649957	341.6	43.0597	298.54	-255.48	0.0113915	0.00760327
201330_at	RARS	lightcyan	295.701	29.1135	266.587	-237.474	0.0884909	0.00658165	339.762	8.08201	331.68	-323.598	0.0245654	0.00756237
201331_s_at	STAT6	grey	226.79	118.491	108.299	10.1921	0.00443487	0.00504785	281.997	0	281.997	-281.997	0	0.00627665
201332_s_at	STAT6	grey	186.373	112.149	74.224	37.925	0.00419751	0.00414826	244.807	0	244.807	-244.807	0	0.00544886
201333_s_at	ARHGEF12	grey60	380.813	20.2867	360.526	-340.239	0.0571456	0.00847607	454.44	8.70405	445.736	-437.032	0.0245185	0.0101148
201334_s_at	ARHGEF12	grey	189.74	119.067	70.673	48.3942	0.00445644	0.0042232	233.781	0	233.781	-233.781	0	0.00520347
201335_s_at	ARHGEF12	maroon	409.731	17.761	391.97	-374.209	0.117623	0.00911972	501.295	5.79407	495.501	-489.707	0.0383713	0.0111577
201336_at	VAMP3	red	509.226	172.231	336.995	-164.764	0.0829228	0.0113343	653.191	87.1022	566.089	-478.986	0.0419366	0.0145386
201337_s_at	VAMP3	darkorange	239.344	5.36034	233.983	-228.623	0.017017	0.00532727	288.933	4.09793	284.835	-280.737	0.0130093	0.00643102
201338_x_at	GTF3A	green	312.213	58.5726	253.64	-195.068	0.0154954	0.00694918	361.413	48.8364	312.576	-263.74	0.0129197	0.00804427
201339_s_at	SCP2	pink	227.736	11.2344	216.502	-205.268	0.0190736	0.00506892	271.094	6.72003	264.374	-257.654	0.0114092	0.00603396
201340_s_at	ENC1	white	473.194	103.212	369.982	-266.77	0.0844613	0.0105323	581.994	43.2673	538.727	-495.459	0.0354069	0.0129539
201341_at	ENC1	purple	441.437	121.284	320.153	-198.868	0.135969	0.00982543	548.241	42.2073	506.034	-463.826	0.0473176	0.0122027
201342_at	SNRPC	grey	190.911	120.492	70.4195	50.0721	0.00450975	0.00424927	236.886	0	236.886	-236.886	0	0.00527258
201343_at	UBE2D2	grey	210.008	109.942	100.066	9.87594	0.00411489	0.00467431	268.819	0	268.819	-268.819	0	0.00598332
201344_at	UBE2D2	salmon1	279.952	3.05045	276.902	-273.851	0.0924379	0.00623113	314.788	1.55566	313.232	-311.677	0.0471413	0.0070065
201345_s_at	UBE2D2	grey	248.076	135.188	112.889	22.2991	0.0050598	0.00552164	284.575	0	284.575	-284.575	0	0.00633403
201346_at	ADIPOR2	red	328.925	89.9318	238.993	-149.062	0.0432989	0.00732116	417.245	56.5061	360.739	-304.233	0.0272056	0.00928698
201347_x_at	GRHPR	grey	248.869	122.112	126.757	-4.64405	0.00457042	0.00553928	298.767	0	298.767	-298.767	0	0.0066499
201348_at	GPX3	red	311.864	31.1789	280.685	-249.507	0.0150115	0.00694143	373.701	29.9648	343.736	-313.772	0.014427	0.00831778
201349_at	SLC9A3R1	orange	244.899	13.1208	231.778	-218.657	0.0533367	0.00545092	292.228	4.84398	287.384	-282.54	0.019691	0.00650437
201350_at	FLOT2	grey	223.28	125.116	98.1643	26.9513	0.00468282	0.00496973	258.754	0	258.754	-258.754	0	0.00575931
201351_s_at	YME1L1	brown2	285.905	3.99079	281.915	-277.924	0.0849104	0.00636364	322.855	1.79514	321.06	-319.264	0.0381944	0.00718605
201352_at	YME1L1	grey	244.153	119.109	125.043	-5.9339	0.00445802	0.00543431	293.215	0	293.215	-293.215	0	0.00652633
201353_s_at	BAZ2A	darkviolet	213.788	0.913467	212.874	-211.961	0.019858	0.00475845	259.223	1.35785	257.865	-256.507	0.0295184	0.00576974
201354_s_at	BAZ2A	lightcyan1	183.629	9.86959	173.759	-163.89	0.0297277	0.00408718	242.124	4.78228	237.341	-232.559	0.0144044	0.00538915
201355_s_at	BAZ2A	grey	152.25	102.014	50.2359	51.7779	0.00381817	0.00338875	222.185	0	222.185	-222.185	0	0.00494535
201356_at	SF3A1	grey	199.261	121.17	78.091	43.0792	0.00453515	0.00443512	239.847	0	239.847	-239.847	0	0.00533848
201357_s_at	SF3A1	red	308.191	48.1177	260.073	-211.955	0.0231669	0.00685966	365.63	36.6718	328.958	-292.286	0.0176561	0.00813812
201358_s_at	COPB1	grey	248.503	144.607	103.896	40.7115	0.00541235	0.00553113	278.418	0	278.418	-278.418	0	0.00619698
201359_at	COPB1	grey	202.976	125.553	77.4227	48.1304	0.0046992	0.0045178	240.79	0	240.79	-240.79	0	0.00535947
201360_at	CST3	orange	194.843	10.6927	184.15	-173.457	0.0434663	0.00433678	246.48	4.06795	242.412	-238.344	0.0165364	0.00548611
201361_at	TMEM109	darkorange2	281.933	3.35411	278.579	-275.225	0.038553	0.00627523	329.929	2.03556	327.894	-325.858	0.0233972	0.00734351
201362_at	IVNS1ABP	darkgrey	351.586	33.1198	318.466	-285.346	0.0211223	0.00782554	411.184	21.739	389.445	-367.706	0.0138642	0.00915206
201363_s_at	IVNS1ABP	darkolivegreen	271.205	10.7057	260.499	-249.793	0.0290129	0.00603643	305.388	5.31688	300.071	-294.754	0.0144089	0.00679727
201364_s_at	OAZ2	navajowhite	275.89	3.0667	272.824	-269.757	0.0929302	0.00614072	319.516	1.5886	317.927	-316.339	0.0481395	0.00711173
201365_at	OAZ2	grey	187.516	125.06	62.456	62.6037	0.00468073	0.00417369	230.66	0	230.66	-230.66	0	0.00513399
201366_at	ANXA7	grey	298.142	147.878	150.264	-2.386	0.00553477	0.00663599	331.212	0	331.212	-331.212	0	0.00737207
201367_s_at	ZFP36L2	darkorange	275.018	10.6549	264.363	-253.708	0.0338251	0.0061213	332.19	5.53099	326.659	-321.128	0.0175587	0.00739383
201368_at	ZFP36L2	midnightblue	307.494	30.332	277.162	-246.83	0.0660827	0.00684416	346.051	9.2786	336.772	-327.493	0.0202148	0.00770234
201369_s_at	ZFP36L2	white	298.103	42.3896	255.714	-213.324	0.0346887	0.00663513	342.353	20.507	321.846	-301.339	0.0167815	0.00762003
201370_s_at	CUL3	grey	221.699	119.459	102.24	17.2193	0.0044711	0.00493453	269.937	0	269.937	-269.937	0	0.00600822
201371_s_at	CUL3	bisque4	280.203	5.79882	274.404	-268.605	0.0690335	0.00623671	311.771	2.29655	309.475	-307.178	0.0273399	0.00693935
201372_s_at	CUL3	mediumorchid	217.654	2.34969	215.304	-212.954	0.0372967	0.0048445	273.212	1.64432	271.567	-269.923	0.0261004	0.0060811
201373_at	PLEC	grey	232.77	119.422	113.348	6.07371	0.00446972	0.00518096	287.042	0	287.042	-287.042	0	0.00638894
201374_x_at	PPP2CB	grey	165.627	103.888	61.7391	42.1489	0.00388831	0.0036865	238.504	0	238.504	-238.504	0	0.00530858
201375_s_at	PPP2CB	grey	285.883	129.193	156.691	-27.4977	0.00483542	0.00636314	335.911	0	335.911	-335.911	0	0.00747665
201376_s_at	HNRNPF	darkgrey	357.698	24.0579	333.64	-309.582	0.015343	0.00796157	434.005	21.3977	412.607	-391.209	0.0136465	0.00966
201377_at	UBAP2L	grey60	358.85	19.9363	338.913	-318.977	0.0561585	0.00798722	424.174	8.07759	416.096	-408.018	0.0227538	0.00944118
201378_s_at	UBAP2L	darkgrey	230.788	12.5861	218.202	-205.615	0.00802682	0.00513683	270.075	12.9952	257.08	-244.085	0.00828778	0.00601128
201379_s_at	TPD52L2	grey	233.857	108.758	125.098	-16.3398	0.0040706	0.00520514	296.556	0	296.556	-296.556	0	0.00660069
201380_at	CRTAP	grey	219.024	129.617	89.4076	40.2091	0.00485129	0.00487501	254.592	0	254.592	-254.592	0	0.00566666
201381_x_at	CACYBP	darkseagreen4	285.539	3.55821	281.981	-278.422	0.0523266	0.00635548	323.398	2.03638	321.362	-319.326	0.0299468	0.00719815
201382_at	CACYBP	grey	221.237	121.602	99.635	21.9666	0.0045513	0.00492425	261.58	0	261.58	-261.58	0	0.0058222
201383_s_at	NBR1	darkgrey	245.538	9.30679	236.231	-226.924	0.00593546	0.00546513	287.337	11.8065	275.531	-263.724	0.00752966	0.0063955
201384_s_at	NBR1	purple	411.919	51.0748	360.844	-309.77	0.0572587	0.00916843	515.893	26.5526	489.34	-462.788	0.0297675	0.0114827
201385_at	DHX15	grey	228.616	133.629	94.9873	38.6413	0.00500145	0.0050885	258.619	0	258.619	-258.619	0	0.00575631
201386_s_at	DHX15	bisque4	371.556	8.5886	362.967	-354.379	0.102245	0.00827003	409.447	2.89214	406.555	-403.663	0.0344302	0.0091134
201387_s_at	UCHL1	purple	365.478	63.8804	301.597	-237.717	0.0716148	0.00813474	441.826	27.6215	414.204	-386.583	0.0309658	0.00983409
201388_at	PSMD3	grey	251.475	135.658	115.817	19.842	0.00507742	0.00559729	287.782	0	287.782	-287.782	0	0.00640541
201389_at	ITGA5	grey	222.737	125.846	96.8915	28.9542	0.00471015	0.00495765	263.168	0	263.168	-263.168	0	0.00585755
201390_s_at	CSNK2B	magenta	359.997	14.5297	345.467	-330.937	0.0214302	0.00801274	430.28	9.95051	420.33	-410.379	0.0146763	0.00957711
201391_at	TRAP1	grey	154.967	102.623	52.3447	50.278	0.00384096	0.00344924	225.759	0	225.759	-225.759	0	0.0050249
201392_s_at	IGF2R	white	201.164	36.5525	164.612	-128.059	0.029912	0.00447747	247.727	18.8278	228.9	-210.072	0.0154073	0.00551388
201393_s_at	IGF2R	floralwhite	357.939	9.31587	348.623	-339.307	0.0412207	0.00796694	413.316	4.86974	408.446	-403.576	0.0215475	0.00919952
201394_s_at	RBM5	green	401.852	143.597	258.255	-114.658	0.0379888	0.00894437	495.819	93.5329	402.286	-308.753	0.0247441	0.0110358
201395_at	RBM5	darkgrey	320.071	19.1975	300.874	-281.676	0.0122433	0.0071241	382.568	17.9269	364.641	-346.714	0.011433	0.00851513
201396_s_at	SGTA	darkgrey	247.084	16.2268	230.857	-214.63	0.0103487	0.00549954	292.422	14.7489	277.673	-262.924	0.0094062	0.00650868
201397_at	PHGDH	purple	437.123	68.3588	368.764	-300.405	0.0766355	0.0097294	550.424	32.286	518.138	-485.852	0.0361951	0.0122512
201398_s_at	TRAM1	purple	378.768	41.386	337.382	-295.996	0.0463969	0.00843056	465.602	23.5925	442.009	-418.417	0.026449	0.0103633
201399_s_at	TRAM1	green	434.722	150.557	284.165	-133.607	0.03983	0.00967597	531.846	95.0264	436.82	-341.793	0.0251392	0.0118377
201400_at	PSMB3	darkorange	289.761	11.9593	277.801	-265.842	0.0379659	0.00644944	333.969	5.57412	328.395	-322.821	0.0176956	0.00743342
201401_s_at	ADRBK1	green	375.99	106.757	269.233	-162.477	0.0282425	0.00836873	445.338	70.4825	374.855	-304.373	0.0186462	0.00991225
201402_at	ADRBK1	grey	199.119	106.102	93.0178	13.0838	0.00397117	0.00443197	260.344	0	260.344	-260.344	0	0.00579469
201403_s_at	MGST3	magenta	322.495	27.7196	294.776	-267.056	0.0408844	0.00717805	384.675	11.3447	373.33	-361.986	0.0167326	0.00856203
201404_x_at	PSMB2	grey	186.55	102.444	84.1055	18.3389	0.00383429	0.0041522	251.233	0	251.233	-251.233	0	0.0055919
201405_s_at	COPS6	lightsteelblue1	242.122	4.5806	237.541	-232.961	0.0497891	0.00538911	287.628	2.20497	285.423	-283.218	0.0239671	0.00640198
201406_at	RPL36A	lightcyan1	266.211	38.8865	227.324	-188.438	0.117128	0.00592527	294.34	9.41013	284.93	-275.52	0.0283438	0.00655137
201407_s_at	PPP1CB	mediumorchid	192.164	1.18531	190.979	-189.794	0.0188145	0.00427716	245.33	1.53076	243.8	-242.269	0.0242978	0.00546052
201408_at	PPP1CB	grey	239.743	127.345	112.398	14.9476	0.00476628	0.00533616	280.011	0	280.011	-280.011	0	0.00623245
201409_s_at	PPP1CB	grey	175.959	115.807	60.1526	55.654	0.0043344	0.00391647	229.167	0	229.167	-229.167	0	0.00510075
201410_at	PLEKHB2	grey	255.527	124.653	130.874	-6.2204	0.00466552	0.00568748	298.411	0	298.411	-298.411	0	0.00664199
201411_s_at	PLEKHB2	white	270.142	31.4731	238.669	-207.196	0.0257554	0.00601277	318.76	15.6103	303.15	-287.54	0.0127744	0.00709492
201412_at	LRP10	midnightblue	301.815	25.6483	276.166	-250.518	0.0558787	0.00671774	338.384	8.94815	329.436	-320.488	0.0194949	0.0075317
201413_at	HSD17B4	grey	249.003	118.611	130.391	-11.7801	0.00443938	0.00554226	293.212	0	293.212	-293.212	0	0.00652626
201414_s_at	NAP1L4	grey60	284.292	8.61771	275.674	-267.057	0.0242752	0.00632773	338.086	5.70355	332.382	-326.679	0.0160663	0.00752506
201415_at	GSS	grey	218.912	121.267	97.645	23.6217	0.00453876	0.0048725	266.798	0	266.798	-266.798	0	0.00593835
201416_at	SOX4	grey	155.28	107.646	47.6342	60.0114	0.00402895	0.00345619	221.304	0	221.304	-221.304	0	0.00492574
201417_at	SOX4	grey	198.929	129.704	69.2248	60.4791	0.00485455	0.00442772	237.645	0	237.645	-237.645	0	0.00528946
201418_s_at	SOX4	grey	181.811	113.795	68.0158	45.779	0.0042591	0.00404671	233.793	0	233.793	-233.793	0	0.00520374
201419_at	BAP1	mediumpurple1	264.172	1.74173	262.43	-260.688	0.0470739	0.00587989	315.976	1.45246	314.524	-313.071	0.0392558	0.00703294
201420_s_at	WDR77	pink	261.409	13.0758	248.333	-235.258	0.0222	0.0058184	314.011	7.78671	306.224	-298.438	0.0132202	0.00698921
201421_s_at	WDR77	grey	194.698	110.721	83.9767	26.7443	0.00414406	0.00433355	251.073	0	251.073	-251.073	0	0.00558835
201422_at	IFI30	midnightblue	210.588	32.9525	177.635	-144.683	0.0717918	0.00468722	245.358	9.89218	235.465	-225.573	0.0215516	0.00546113
201423_s_at	CUL4A	grey	198.265	119.621	78.6432	40.9782	0.00447718	0.00441294	243.016	0	243.016	-243.016	0	0.005409
201424_s_at	CUL4A	red	297.726	43.3924	254.334	-210.942	0.0208918	0.00662675	348.312	33.0356	315.277	-282.241	0.0159054	0.00775268
201425_at	ALDH2	grey	191.734	120.783	70.9513	49.8315	0.00452065	0.00426758	236.495	0	236.495	-236.495	0	0.00526386
201426_s_at	VIM	grey	284.401	131.445	152.956	-21.5108	0.00491972	0.00633015	333.022	0	333.022	-333.022	0	0.00741235
201427_s_at	SEPP1	red	624.261	215.898	408.364	-192.466	0.103947	0.0138947	821.65	109.596	712.054	-602.458	0.0527665	0.0182882
201428_at	CLDN4	white	255.855	27.6018	228.253	-200.652	0.0225874	0.00569478	300.755	16.6472	284.108	-267.461	0.0136229	0.00669416
201429_s_at	RPL37A	lightcyan1	262.635	25.4027	237.232	-211.83	0.076514	0.00584568	295.007	7.50382	287.503	-279.999	0.0226019	0.00656621
201430_s_at	DPYSL3	green	329.595	75.2777	254.317	-179.04	0.0199147	0.00733608	392.624	59.4188	333.205	-273.786	0.0157192	0.00873895
201431_s_at	DPYSL3	thistle2	298.362	6.36981	291.993	-285.623	0.0786396	0.0066409	355.871	2.74066	353.13	-350.389	0.0338353	0.00792091
201432_at	CAT	darkolivegreen	278.223	14.3943	263.829	-249.435	0.0390089	0.00619265	306.413	5.96216	300.451	-294.489	0.0161576	0.00682009
201433_s_at	PTDSS1	grey	225.702	106.227	119.475	-13.2481	0.00397586	0.00502364	287.169	0	287.169	-287.169	0	0.00639175
201434_at	TTC1	green	280.951	72.2081	208.742	-136.534	0.0191027	0.00625335	358.6	64.996	293.604	-228.608	0.0171947	0.00798167
201435_s_at	EIF4E	grey60	303.146	16.4049	286.741	-270.336	0.0462111	0.00674737	353.496	7.01497	346.481	-339.466	0.0197605	0.00786805
201436_at	EIF4E	magenta3	308.26	3.05112	305.209	-302.158	0.0924582	0.00686121	358.597	1.58721	357.01	-355.423	0.0480972	0.0079816
201437_s_at	EIF4E	grey	261.744	140.717	121.027	19.6907	0.00526676	0.00582585	301.87	0	301.87	-301.87	0	0.00671896
201438_at	COL6A3	grey	150.758	93.4751	57.2832	36.1918	0.00349858	0.00335555	237.598	0	237.598	-237.598	0	0.00528842
201439_at	GBF1	grey	216.217	130.353	85.8632	44.4902	0.00487886	0.00481251	256.569	0	256.569	-256.569	0	0.00571068
201440_at	DDX23	purple	365.363	41.6264	323.737	-282.11	0.0466663	0.00813219	434.591	22.2142	412.377	-390.163	0.0249038	0.00967306
201441_at	COX6B1	magenta	332.51	23.9452	308.565	-284.62	0.0353175	0.00740096	395.361	10.9352	384.425	-373.49	0.0161285	0.00879987
201442_s_at	ATP6AP2	grey	211.627	110.189	101.438	8.75058	0.00412415	0.00471037	261.889	0	261.889	-261.889	0	0.00582909
201443_s_at	ATP6AP2	darkorange	305.505	17.1878	288.317	-271.129	0.0545644	0.00679988	343.113	6.11604	336.997	-330.881	0.019416	0.00763695
201444_s_at	ATP6AP2	grey60	469.635	28.1461	441.489	-413.343	0.0792848	0.0104531	570.145	11.0842	559.061	-547.977	0.0312231	0.0126902
201445_at	CNN3	midnightblue	287.129	20.4461	266.682	-246.236	0.044545	0.00639086	330.203	7.81411	322.389	-314.575	0.0170242	0.00734961
201446_s_at	TIA1	green	353.409	72.059	281.35	-209.291	0.0190632	0.00786612	434.633	63.9886	370.645	-306.656	0.0169282	0.009674
201447_at	TIA1	green	315.938	86.5439	229.394	-142.85	0.0228952	0.0070321	379.077	66.1063	312.97	-246.864	0.0174885	0.00843743
201448_at	TIA1	green	332.262	87.741	244.521	-156.78	0.0232119	0.00739542	403.505	68.2005	335.304	-267.104	0.0180425	0.00898115
201449_at	TIA1	grey	230.189	123.158	107.031	16.1266	0.00460954	0.0051235	274.734	0	274.734	-274.734	0	0.00611498
201450_s_at	TIA1	green	311.33	83.3077	228.022	-144.715	0.0220391	0.00692953	379.657	66.2077	313.449	-247.242	0.0175153	0.00845035
201451_x_at	RHEB	grey	171.478	110.825	60.6523	50.173	0.00414796	0.00381672	231.87	0	231.87	-231.87	0	0.00516093
201452_at	RHEB	grey60	260.178	6.0801	254.097	-248.017	0.0171271	0.00579099	303.155	4.37444	298.78	-294.406	0.0123224	0.00674757
201453_x_at	RHEB	grey	225.129	115.745	109.384	6.3602	0.00433209	0.00501089	277.671	0	277.671	-277.671	0	0.00618036
201454_s_at	NPEPPS	white	226.649	27.1195	199.53	-172.411	0.0221927	0.00504473	262.993	15.4189	247.574	-232.155	0.0126177	0.00585365
201455_s_at	NPEPPS	pink	257.188	23.7012	233.487	-209.786	0.0402397	0.00572445	286.271	8.22241	278.049	-269.826	0.01396	0.00637177
201456_s_at	BUB3	white	280.259	78.6982	201.561	-122.862	0.0644011	0.00623795	321.753	29.5325	292.22	-262.688	0.0241673	0.00716152
201457_x_at	BUB3	bisque4	268.44	5.36037	263.08	-257.72	0.0638139	0.0059749	307.674	2.27199	305.402	-303.13	0.0270475	0.00684816
201458_s_at	BUB3	darkgrey	346.622	26.2252	320.397	-294.171	0.0167253	0.00771505	404.966	19.2299	385.736	-366.506	0.012264	0.00901367
201459_at	RUVBL2	darkolivegreen	224.831	7.56718	217.264	-209.697	0.0205073	0.00500425	268.011	4.50196	263.509	-259.007	0.0122004	0.00596535
201460_at	MAPKAPK2	red	415.22	89.2011	326.019	-236.818	0.0429471	0.00924191	500.924	52.4209	448.503	-396.082	0.0252388	0.0111495
201461_s_at	MAPKAPK2	grey	225.694	116.289	109.405	6.8835	0.00435245	0.00502346	279.579	0	279.579	-279.579	0	0.00622281
201462_at	SCRN1	red	222.754	11.5882	211.165	-199.577	0.00557928	0.00495801	268.617	19.7391	248.878	-229.139	0.00950366	0.00597884
201463_s_at	TALDO1	red	431.215	93.883	337.332	-243.449	0.0452012	0.00959791	546.377	59.0781	487.299	-428.221	0.028444	0.0121612
201464_x_at	JUN	grey	292.533	130.566	161.967	-31.4016	0.0048868	0.00651115	336.892	0	336.892	-336.892	0	0.00749848
201465_s_at	JUN	grey	220.618	118.894	101.724	17.1694	0.00444995	0.00491048	267.055	0	267.055	-267.055	0	0.00594406
201466_s_at	JUN	midnightblue	198.615	12.5088	186.106	-173.598	0.0272522	0.00442074	242.241	5.97823	236.263	-230.285	0.0130245	0.00539177
201467_s_at	NQO1	green	219.631	21.8613	197.77	-175.909	0.00578341	0.00488852	267.377	32.5428	234.834	-202.292	0.00860922	0.00595124
201468_s_at	NQO1	plum4	211.497	2.95502	208.542	-205.587	0.0869125	0.00470748	250.186	1.4341	248.752	-247.317	0.0421793	0.00556859
201469_s_at	SHC1	navajowhite1	376.708	9.8865	366.822	-356.935	0.0932688	0.00838471	450.802	3.96089	446.841	-442.88	0.0373669	0.0100339
201470_at	GSTO1	magenta	251.969	15.0245	236.944	-221.92	0.02216	0.00560828	286.932	8.67069	278.261	-269.59	0.0127886	0.00638648
201471_s_at	SQSTM1	skyblue3	315.227	4.2405	310.987	-306.746	0.0415735	0.00701627	370.394	2.52532	367.869	-365.344	0.0247581	0.00824417
201472_at	VBP1	grey	273.263	143.566	129.697	13.8684	0.00537338	0.00608225	309.357	0	309.357	-309.357	0	0.00688562
201473_at	JUNB	plum2	272.066	12.8913	259.175	-246.284	0.157211	0.00605561	303.235	2.95192	300.283	-297.332	0.035999	0.00674936
201474_s_at	ITGA3	grey	194.283	114.492	79.7913	34.7004	0.00428519	0.00432432	249.699	0	249.699	-249.699	0	0.00555776
201475_x_at	MARS	grey	172.913	95.6153	77.2981	18.3172	0.00357868	0.00384868	254.298	0	254.298	-254.298	0	0.00566013
201476_s_at	RRM1	grey	196.016	119.419	76.5972	42.8218	0.00446961	0.0043629	239.785	0	239.785	-239.785	0	0.00533709
201477_s_at	RRM1	grey	245.353	134.68	110.674	24.0058	0.00504078	0.00546103	281.121	0	281.121	-281.121	0	0.00625715
201478_s_at	DKC1	yellow2	195.692	1.35677	194.336	-192.979	0.0452255	0.00435569	242.837	1.29183	241.545	-240.254	0.043061	0.00540503
201479_at	DKC1	grey	218.789	124.649	94.1399	30.5087	0.00466534	0.00486976	258.828	0	258.828	-258.828	0	0.00576095
201480_s_at	SUPT5H	darkolivegreen	240.594	10.2049	230.389	-220.184	0.0276557	0.0053551	275.99	5.28241	270.708	-265.425	0.0143155	0.00614295
201481_s_at	PYGB	darkolivegreen	335.399	19.8548	315.544	-295.69	0.0538069	0.00746526	369.373	7.3038	362.069	-354.766	0.0197935	0.00822145
201482_at	QSOX1	grey	203.26	119.627	83.6331	35.9936	0.00447738	0.00452413	243.745	0	243.745	-243.745	0	0.00542523
201483_s_at	SUPT4H1	grey	246.37	127.557	118.813	8.74365	0.0047742	0.00548367	292.543	0	292.543	-292.543	0	0.00651138
201484_at	SUPT4H1	magenta	270.983	10.6981	260.285	-249.587	0.0157789	0.0060315	324.332	7.69971	316.632	-308.933	0.0113565	0.00721893
201485_s_at	RCN2	grey	199.964	124.838	75.1254	49.7129	0.00467244	0.00445076	241.467	0	241.467	-241.467	0	0.00537454
201486_at	RCN2	darkorange	341.999	16.7514	325.248	-308.496	0.053179	0.00761216	393.32	6.79485	386.525	-379.73	0.021571	0.00875444
201487_at	CTSC	grey	351.059	130.808	220.252	-89.4442	0.00489586	0.00781382	426.571	0	426.571	-426.571	0	0.00949454
201488_x_at	KHDRBS1	lightsteelblue1	212.99	1.50724	211.483	-209.975	0.016383	0.00474069	248.399	1.6961	246.703	-245.007	0.0184358	0.00552883
201489_at	PPIF	darkgrey	369.403	34.7237	334.679	-299.956	0.0221452	0.00822211	458.238	25.4278	432.81	-407.382	0.0162167	0.0101994
201490_s_at	PPIF	grey	210.482	112.446	98.0363	14.4093	0.00420861	0.00468487	259.073	0	259.073	-259.073	0	0.00576641
201491_at	AHSA1	darkolivegreen	252.045	17.2245	234.821	-217.596	0.0466788	0.00560998	286.651	6.46077	280.19	-273.729	0.0175089	0.00638023
201492_s_at	RPL41	lightcyan1	304.935	31.1614	273.773	-242.612	0.0938598	0.00678719	339.721	8.60985	331.111	-322.501	0.0259333	0.00756144
201493_s_at	PUM2	brown2	266.857	4.05089	262.806	-258.755	0.0861893	0.00593966	294.461	1.72042	292.741	-291.02	0.0366047	0.00655407
201494_at	PRCP	red	441.545	84.4064	357.139	-272.732	0.0406386	0.00982784	556.876	56.2174	500.659	-444.441	0.0270666	0.0123949
201495_x_at	MYH11	grey	168.547	111.328	57.2186	54.1093	0.00416678	0.00375148	228.624	0	228.624	-228.624	0	0.00508868
201496_x_at	MYH11	darkred	193.46	3.61998	189.84	-186.22	0.0152742	0.004306	238.319	2.99034	235.329	-232.338	0.0126175	0.00530446
201497_x_at	MYH11	lavenderblush3	181.223	3.29439	177.929	-174.634	0.0463999	0.00403363	245.464	1.69707	243.767	-242.07	0.0239024	0.0054635
201498_at	USP7	mediumorchid	225.997	3.271	222.726	-219.455	0.0519206	0.00503021	266.653	1.82591	264.827	-263.001	0.0289827	0.00593512
201499_s_at	USP7	darkolivegreen2	195.827	2.01697	193.81	-191.793	0.0576277	0.00435869	239.218	1.40593	237.812	-236.407	0.0401694	0.00532448
201500_s_at	PPP1R11	grey	254.427	130.766	123.661	7.10513	0.0048943	0.00566299	292.414	0	292.414	-292.414	0	0.00650849
201501_s_at	GRSF1	grey	295.065	124.001	171.064	-47.0631	0.00464111	0.00656752	349.787	0	349.787	-349.787	0	0.0077855
201502_s_at	NFKBIA	sienna3	307.44	4.43553	303.005	-298.569	0.0392525	0.00684296	352.339	2.53629	349.802	-347.266	0.0224451	0.00784229
201503_at	G3BP1	darkgrey	281.33	21.9894	259.341	-237.352	0.0140239	0.00626181	320.012	15.7277	304.285	-288.557	0.0100304	0.00712278
201504_s_at	TSN	pink	240.468	11.9682	228.5	-216.532	0.0203196	0.0053523	280.671	6.75956	273.912	-267.152	0.0114763	0.00624713
201505_at	LAMB1	darkgrey	503.276	51.3495	451.926	-400.577	0.0327484	0.0112018	645.206	36.84	608.366	-571.527	0.0234949	0.0143609
201506_at	TGFBI	grey	259.617	111.638	147.979	-36.3413	0.00417838	0.00577852	324.134	0	324.134	-324.134	0	0.00721451
201507_at	PFDN1	grey	277.142	130.366	146.776	-16.4093	0.00487934	0.00616858	329.359	0	329.359	-329.359	0	0.00733082
201508_at	IGFBP4	grey	198.295	117.636	80.6582	36.9781	0.00440289	0.00441361	247.644	0	247.644	-247.644	0	0.00551202
201509_at	IDH3B	navajowhite2	203.674	2.27713	201.397	-199.12	0.030772	0.00453335	241.32	1.77009	239.55	-237.78	0.0239201	0.00537125
201510_at	ELF3	grey	192.099	119.302	72.7976	46.5043	0.00446522	0.00427572	240.914	0	240.914	-240.914	0	0.00536223
201511_at	AAMP	grey	168.114	108.06	60.0538	48.0064	0.00404447	0.00374185	230.959	0	230.959	-230.959	0	0.00514064
201512_s_at	TOMM70A	grey	239.071	118.995	120.076	-1.0812	0.00445373	0.00532119	295.109	0	295.109	-295.109	0	0.00656849
201513_at	TSN	grey	187.339	116.463	70.8762	45.5868	0.00435897	0.00416976	235.565	0	235.565	-235.565	0	0.00524317
201514_s_at	G3BP1	lightcyan	269.759	12.8248	256.935	-244.11	0.038981	0.00600426	298.095	5.43309	292.662	-287.229	0.016514	0.00663495
201515_s_at	TSN	grey	186.924	120.521	66.4023	54.119	0.00451086	0.00416051	233.159	0	233.159	-233.159	0	0.00518961
201516_at	SRM	grey	177.672	109.39	68.2821	41.1079	0.00409424	0.00395459	231.534	0	231.534	-231.534	0	0.00515345
201517_at	NCBP2	grey	215.306	140.272	75.0339	65.2382	0.0052501	0.00479225	247.355	0	247.355	-247.355	0	0.00550558
201518_at	CBX1	red	269.55	31.8079	237.742	-205.934	0.0153144	0.0059996	319.474	28.8965	290.577	-261.681	0.0139126	0.00711079
201519_at	TOMM70A	floralwhite	312.516	12.918	299.598	-286.68	0.0571595	0.00695593	355.41	4.9997	350.41	-345.411	0.0221226	0.00791066
201520_s_at	GRSF1	grey60	272.074	15.2105	256.864	-241.653	0.0428464	0.00605579	311.95	6.34342	305.607	-299.264	0.0178688	0.00694334
201521_s_at	NCBP2	grey	208.829	125.809	83.0204	42.7883	0.00470876	0.00464808	250.927	0	250.927	-250.927	0	0.00558509
201522_x_at	SNRPN /// SNURF	grey	229.366	122.794	106.571	16.2227	0.00459593	0.00510518	267.549	0	267.549	-267.549	0	0.00595506
201523_x_at	UBE2N	grey60	293.752	14.6478	279.104	-264.456	0.0412613	0.00653828	341.051	6.57174	334.479	-327.908	0.018512	0.00759106
201524_x_at	UBE2N	grey	193.644	119.902	73.7424	46.1593	0.00448767	0.0043101	240.407	0	240.407	-240.407	0	0.00535095
201525_at	APOD	red	374.876	88.547	286.329	-197.782	0.0426322	0.00834393	471.234	55.7169	415.517	-359.8	0.0268256	0.0104886
201526_at	ARF5	magenta	261.731	16.2973	245.434	-229.136	0.0240373	0.00582557	296.547	8.72167	287.825	-279.104	0.0128638	0.00660049
201527_at	ATP6V1F	magenta	271.623	26.3625	245.261	-218.898	0.0388827	0.00604574	307.734	10.4964	297.238	-286.741	0.0154814	0.00684949
201528_at	RPA1	royalblue	269.11	9.0167	260.093	-251.076	0.0404336	0.0059898	314.826	4.09166	310.735	-306.643	0.0183483	0.00700735
201529_s_at	RPA1	grey	180.532	114.47	66.0624	48.4077	0.00428438	0.00401826	232.107	0	232.107	-232.107	0	0.0051662
201530_x_at	EIF4A1	lightcyan1	295.49	13.7221	281.768	-268.046	0.0413318	0.00657698	329.453	5.60139	323.851	-318.25	0.0168717	0.00733291
201531_at	ZFP36	midnightblue	300.573	45.8644	254.709	-208.844	0.0999224	0.0066901	331.262	12.3682	318.894	-306.526	0.0269459	0.00737318
201532_at	PSMA3	navajowhite2	234.991	1.60838	233.382	-231.774	0.0217349	0.00523038	277.269	1.75284	275.516	-273.764	0.023687	0.00617142
201533_at	CTNNB1	red	326.492	83.4384	243.054	-159.615	0.0401725	0.00726701	407.209	52.9519	354.257	-301.305	0.0254944	0.00906359
201534_s_at	UBL3	lightsteelblue1	293.786	3.71322	290.072	-286.359	0.0403611	0.00653903	331.044	2.19174	328.852	-326.66	0.0238233	0.00736832
201535_at	UBL3	green	375.336	99.7871	275.549	-175.761	0.0263987	0.00835416	464.744	76.4831	388.261	-311.778	0.0202336	0.0103442
201536_at	DUSP3	grey	209.643	115.235	94.4079	20.827	0.00431301	0.0046662	254.401	0	254.401	-254.401	0	0.00566243
201537_s_at	DUSP3	grey60	371.42	19.8859	351.534	-331.648	0.0560167	0.00826701	428.741	7.83974	420.901	-413.061	0.0220838	0.00954284
201538_s_at	DUSP3	thistle1	188.699	5.05377	183.645	-178.591	0.064792	0.00420003	248.959	1.90601	247.053	-245.147	0.024436	0.00554128
201539_s_at	FHL1	pink	381.108	22.077	359.031	-336.954	0.0374821	0.00848264	453.947	11.0485	442.899	-431.85	0.0187581	0.0101039
201540_at	FHL1	darkgrey	360.969	31.0513	329.918	-298.867	0.0198031	0.00803439	448.83	23.9876	424.842	-400.855	0.0152982	0.00998998
201541_s_at	ZNHIT1	grey	171.388	111.213	60.1755	51.0374	0.00416247	0.00381474	226.259	0	226.259	-226.259	0	0.00503603
201542_at	SAR1A	firebrick4	255.969	2.93498	253.034	-250.099	0.0598976	0.00569731	306.419	1.60309	304.816	-303.213	0.0327162	0.00682022
201543_s_at	SAR1A	grey	186.65	116.957	69.6924	47.265	0.00437748	0.00415442	234.662	0	234.662	-234.662	0	0.00522307
201544_x_at	PABPN1	green	380.19	121.906	258.284	-136.378	0.0322502	0.0084622	457.145	81.3593	375.786	-294.427	0.0215236	0.0101751
201545_s_at	PABPN1	grey	254.734	131.229	123.505	7.72307	0.00491162	0.00566983	301.985	0	301.985	-301.985	0	0.00672154
201546_at	TRIP12	pink	230.602	4.72368	225.878	-221.155	0.00801984	0.0051327	276.614	5.33725	271.276	-265.939	0.00906155	0.00615682
201547_at	KDM5B	grey	193.632	123.982	69.6507	54.331	0.00464038	0.00430984	234.452	0	234.452	-234.452	0	0.00521839
201548_s_at	KDM5B	white	329.333	34.0787	295.255	-261.176	0.0278876	0.00733025	390.501	19.0762	371.425	-352.349	0.0156107	0.00869171
201549_x_at	KDM5B	grey	215.942	111.65	104.292	7.35819	0.00417884	0.00480641	264.287	0	264.287	-264.287	0	0.00588245
201550_x_at	ACTG1	indianred3	292.791	6.95346	285.838	-278.884	0.19867	0.00651689	326.753	1.823	324.93	-323.107	0.0520856	0.0072728
201551_s_at	LAMP1	purple	294.816	24.1456	270.67	-246.524	0.0270691	0.00656196	370.419	19.1011	351.318	-332.216	0.0214138	0.00824472
201552_at	LAMP1	red	427.067	108.351	318.716	-210.365	0.0521672	0.00950559	547.953	65.6966	482.257	-416.56	0.0316305	0.0121963
201553_s_at	LAMP1	red	562.476	131.346	431.13	-299.784	0.0632384	0.0125195	740.108	80.617	659.491	-578.874	0.0388142	0.0164732
201554_x_at	GYG1	darkgrey	169.043	5.82574	163.217	-157.392	0.0037154	0.00376253	238.848	11.3079	227.54	-216.232	0.00721165	0.00531624
201555_at	MCM3	plum1	281.284	3.5444	277.739	-274.195	0.0361673	0.00626076	321.703	2.11251	319.59	-317.478	0.0215562	0.00716041
201556_s_at	VAMP2	grey	194.095	118.658	75.4361	43.2223	0.00444114	0.00432013	246.934	0	246.934	-246.934	0	0.00549623
201557_at	VAMP2	floralwhite	222.956	6.76259	216.194	-209.431	0.029923	0.00496253	262.758	3.6902	259.068	-255.378	0.0163283	0.00584843
201558_at	RAE1	skyblue3	257.839	3.8785	253.96	-250.082	0.0380245	0.00573894	300.381	2.32685	298.054	-295.727	0.0228123	0.00668582
201559_s_at	CLIC4	grey	269.485	126.481	143.005	-16.5238	0.00473391	0.00599816	310.845	0	310.845	-310.845	0	0.00691874
201560_at	CLIC4	red	388.723	94.1258	294.597	-200.471	0.0453182	0.00865213	468.63	53.5984	415.032	-361.433	0.0258057	0.0104307
201561_s_at	CLSTN1	sienna3	265.754	4.8177	260.936	-256.119	0.0426345	0.00591511	307.496	2.46402	305.032	-302.568	0.0218055	0.00684421
201562_s_at	SORD	grey	220.448	132.622	87.826	44.7963	0.00496378	0.0049067	260.923	0	260.923	-260.923	0	0.00580758
201563_at	SORD	grey	198.481	122.068	76.4135	45.6543	0.00456875	0.00441776	239.437	0	239.437	-239.437	0	0.00532936
201564_s_at	FSCN1	grey	188.304	109.96	78.3443	31.6156	0.00411557	0.00419124	249.286	0	249.286	-249.286	0	0.00554858
201565_s_at	ID2	plum	195.032	1.43866	193.593	-192.155	0.0235846	0.00434099	247.934	1.59321	246.341	-244.747	0.0261182	0.00551847
201566_x_at	ID2	red	224.048	14.45	209.597	-195.147	0.00695715	0.00498681	275.565	20.7056	254.859	-234.153	0.00996897	0.00613347
201567_s_at	GOLGA4	grey	175.427	115.702	59.7258	55.9758	0.00433047	0.00390463	226.637	0	226.637	-226.637	0	0.00504445
201568_at	UQCRQ	magenta	348.83	50.5735	298.256	-247.683	0.0745922	0.00776419	399.166	15.7761	383.39	-367.614	0.0232685	0.00888457
201569_s_at	SAMM50	grey	226.352	123.36	102.992	20.3683	0.00461712	0.00503811	269.122	0	269.122	-269.122	0	0.00599008
201570_at	SAMM50	green	352.543	120.235	232.309	-112.074	0.0318081	0.00784685	433.355	82.6703	350.685	-268.015	0.0218704	0.00964555
201571_s_at	DCTD	grey	306.517	131.669	174.848	-43.1788	0.00492811	0.00682241	369.155	0	369.155	-369.155	0	0.0082166
201572_x_at	DCTD	grey	238.549	118.659	119.89	-1.23169	0.00444115	0.00530958	285.843	0	285.843	-285.843	0	0.00636225
201573_s_at	ETF1	darkgrey	218.178	9.4576	208.72	-199.263	0.00603164	0.00485617	269.735	12.8998	256.836	-243.936	0.00822692	0.00600372
201574_at	ETF1	grey	219.064	108.451	110.613	-2.16137	0.00405912	0.0048759	282.68	0	282.68	-282.68	0	0.00629185
201575_at	SNW1	darkgrey	337.313	14.9836	322.329	-307.346	0.00955589	0.00750785	408.727	18.127	390.6	-372.473	0.0115606	0.00909737
201576_s_at	GLB1	darkolivegreen	280.136	8.25848	271.877	-263.619	0.0223807	0.00623521	313.27	4.71944	308.551	-303.831	0.0127898	0.00697272
201577_at	NME1	magenta	364.466	41.9311	322.535	-280.604	0.0618453	0.00811223	415.969	14.934	401.035	-386.101	0.0220265	0.00925857
201578_at	PODXL	midnightblue	422.181	28.3009	393.88	-365.579	0.0616577	0.00939683	503.96	11.193	492.767	-481.574	0.0243856	0.0112171
201579_at	FAT1	red	298.614	62.7944	235.82	-173.026	0.0302332	0.00664651	361.753	42.1411	319.611	-277.47	0.0202894	0.00805183
201580_s_at	TMX4	darkgrey	261.682	16.8952	244.787	-227.892	0.010775	0.00582448	308.245	14.8119	293.433	-278.622	0.00944639	0.00686088
201581_at	TMX4	grey	250.411	127.8	122.611	5.18888	0.00478328	0.0055736	289.309	0	289.309	-289.309	0	0.00643938
201582_at	SEC23B	grey	172.511	114.88	57.631	57.2485	0.00429971	0.00383971	226.072	0	226.072	-226.072	0	0.00503188
201583_s_at	SEC23B	grey	165.355	110.953	54.4011	56.5522	0.00415276	0.00368043	222.108	0	222.108	-222.108	0	0.00494365
201584_s_at	DDX39	red	298.178	45.2773	252.901	-207.624	0.0217994	0.00663681	352.908	34.5664	318.342	-283.775	0.0166425	0.00785497
201585_s_at	SFPQ	grey	180.381	108.378	72.003	36.3747	0.00405635	0.00401488	248.856	0	248.856	-248.856	0	0.00553899
201586_s_at	SFPQ	grey	256.071	138.74	117.331	21.409	0.00519276	0.0056996	297.563	0	297.563	-297.563	0	0.0066231
201587_s_at	IRAK1	grey	218.81	110.233	108.577	1.65581	0.00412579	0.00487023	280.569	0	280.569	-280.569	0	0.00624485
201588_at	TXNL1	mediumorchid	267.94	4.65766	263.282	-258.624	0.0739311	0.00596375	296.035	1.91604	294.118	-292.202	0.0304133	0.00658909
201589_at	SMC1A	red	384.431	96.0182	288.413	-192.395	0.0462293	0.0085566	466.083	53.9516	412.132	-358.18	0.0259757	0.010374
201590_x_at	ANXA2	midnightblue	262.734	37.905	224.829	-186.924	0.0825817	0.00584789	294.608	10.7683	283.84	-273.072	0.0234603	0.00655734
201591_s_at	NISCH	thistle2	365.887	5.10498	360.783	-355.678	0.0630244	0.00814386	450.093	2.78981	447.304	-444.514	0.0344421	0.0100181
201592_at	EIF3H	lightcyan1	220.347	18.2139	202.133	-183.92	0.0548611	0.00490446	258.504	6.38726	252.116	-245.729	0.0192387	0.00575373
201593_s_at	ZC3H15	white	291.519	70.4165	221.103	-150.686	0.0576239	0.00648858	329.133	27.2858	301.848	-274.562	0.0223288	0.0073258
201594_s_at	PPP4R1	grey	208.533	129.58	78.9532	50.6263	0.0048499	0.00464149	244.271	0	244.271	-244.271	0	0.00543695
201595_s_at	ZC3H15	darkorange	280.844	12.1732	268.671	-256.498	0.0386451	0.00625098	322.631	5.41213	317.219	-311.807	0.0171814	0.00718108
201596_x_at	KRT18	grey	186.22	113.343	72.8767	40.4663	0.00424219	0.00414485	239.802	0	239.802	-239.802	0	0.00533748
201597_at	COX7A2	grey	252.445	122.207	130.238	-8.03127	0.00457395	0.00561887	291.16	0	291.16	-291.16	0	0.00648059
201598_s_at	INPPL1	grey	261.766	133.89	127.876	6.01481	0.00501125	0.00582635	301.066	0	301.066	-301.066	0	0.00670108
201599_at	OAT	grey	286.988	129.259	157.729	-28.4698	0.00483791	0.00638774	329.824	0	329.824	-329.824	0	0.00734116
201600_at	PHB2	lightcyan1	255.876	9.20922	246.667	-237.457	0.0277386	0.00569524	308.759	4.75163	304.008	-299.256	0.0143121	0.00687231
201601_x_at	IFITM1	midnightblue	300.932	44.2141	256.718	-212.504	0.0963269	0.0066981	342.973	11.7575	331.215	-319.458	0.0256154	0.00763384
201602_s_at	PPP1R12A	white	411.541	68.9256	342.615	-273.69	0.056404	0.00916001	505.899	31.6575	474.241	-442.584	0.0259063	0.0112602
201603_at	PPP1R12A	skyblue3	239.865	2.76021	237.105	-234.345	0.0270609	0.00533887	279.594	2.10335	277.49	-275.387	0.0206211	0.00622315
201604_s_at	PPP1R12A	pink	284.295	14.9257	269.369	-254.444	0.0253408	0.00632779	327.465	7.49752	319.967	-312.47	0.0127292	0.00728865
201605_x_at	CNN2	grey	186.269	121.694	64.5756	57.1181	0.00455474	0.00414595	231.393	0	231.393	-231.393	0	0.00515031
201606_s_at	PWP1	white	281.235	65.7751	215.46	-149.685	0.0538257	0.00625968	311.974	25.4454	286.529	-261.083	0.0208228	0.00694387
201607_at	PWP1	darkorange	328.723	12.592	316.131	-303.539	0.0399745	0.00731665	382.12	6.26976	375.85	-369.58	0.019904	0.00850516
201608_s_at	PWP1	grey	176.892	113.91	62.9819	50.9279	0.00426341	0.00393722	230.674	0	230.674	-230.674	0	0.0051343
201609_x_at	ICMT	grey	236.112	143.396	92.7159	50.6797	0.005367	0.00525533	266.793	0	266.793	-266.793	0	0.00593823
201610_at	ICMT	grey	188.749	114.442	74.3069	40.1351	0.00428333	0.00420114	238.28	0	238.28	-238.28	0	0.0053036
201611_s_at	ICMT	palevioletred2	223.472	2.24049	221.232	-218.991	0.0521044	0.00497401	264.315	1.50851	262.807	-261.298	0.0350815	0.00588309
201612_at	ALDH9A1	orange	302.763	10.8966	291.866	-280.969	0.0442953	0.00673884	365.323	4.616	360.707	-356.091	0.0187642	0.00813131
201613_s_at	AP1G2	green	634.299	288.635	345.664	-57.0283	0.0763585	0.0141181	833.638	172.148	661.489	-489.341	0.0455419	0.018555
201614_s_at	RUVBL1	green	272.1	47.7796	224.321	-176.541	0.0126401	0.00605636	350.422	53.4943	296.927	-243.433	0.0141519	0.00779963
201615_x_at	CALD1	grey	194.494	105.45	89.0446	16.4049	0.00394676	0.00432902	259.867	0	259.867	-259.867	0	0.00578407
201616_s_at	CALD1	white	350.339	43.39	306.949	-263.559	0.0355073	0.00779779	423.404	22.7055	400.698	-377.993	0.0185806	0.00942405
201617_x_at	CALD1	lightcyan1	288.058	13.2332	274.825	-261.592	0.0398589	0.00641155	326.956	5.58378	321.372	-315.789	0.0168186	0.00727734
201618_x_at	GPAA1	grey	234.206	114.143	120.063	-5.91982	0.00427214	0.00521291	286.213	0	286.213	-286.213	0	0.00637048
201619_at	PRDX3	pink	327.674	12.6456	315.028	-302.383	0.0214696	0.00729331	395.346	8.67737	386.669	-377.992	0.0147324	0.00879955
201620_at	MBTPS1	grey	224.806	118.885	105.921	12.9647	0.00444964	0.0050037	279.392	0	279.392	-279.392	0	0.00621866
201621_at	NBL1	grey	182.384	114.446	67.9385	46.5074	0.00428348	0.00405948	233.061	0	233.061	-233.061	0	0.00518743
201622_at	SND1	red	293.682	38.5659	255.116	-216.55	0.0185681	0.00653672	344.634	31.2894	313.344	-282.055	0.0150647	0.0076708
201623_s_at	DARS	grey	209.128	120.529	88.5994	31.9293	0.00451114	0.00465474	257.29	0	257.29	-257.29	0	0.00572673
201624_at	DARS	grey	199.145	114.338	84.8069	29.5312	0.00427944	0.00443253	248.782	0	248.782	-248.782	0	0.00553734
201625_s_at	INSIG1	grey	236.473	127.717	108.755	18.9621	0.0047802	0.00526337	279.802	0	279.802	-279.802	0	0.00622779
201626_at	INSIG1	red	308.366	69.3646	239.001	-169.636	0.0333965	0.00686355	369.413	44.3838	325.029	-280.645	0.0213692	0.00822232
201627_s_at	INSIG1	red	314.026	52.5175	261.509	-208.991	0.0252853	0.00698955	372.639	36.5146	336.125	-299.61	0.0175805	0.00829414
201628_s_at	RRAGA	grey60	275.858	15.3876	260.471	-245.083	0.0433453	0.00614001	315.26	6.29659	308.963	-302.666	0.0177369	0.007017
201629_s_at	ACP1	red	392.007	74.6037	317.403	-242.799	0.035919	0.00872522	483.909	50.0186	433.891	-383.872	0.0240821	0.0107708
201630_s_at	ACP1	pink	275.849	5.55931	270.289	-264.73	0.00943855	0.00613979	330.004	6.06022	323.944	-317.884	0.010289	0.00734518
201631_s_at	IER3	midnightblue	255.91	13.5309	242.379	-228.848	0.029479	0.005696	288.265	6.09281	282.173	-276.08	0.0132741	0.00641616
201632_at	EIF2B1	grey	213.602	131.383	82.2181	49.1653	0.00491741	0.00475431	248.243	0	248.243	-248.243	0	0.00552535
201633_s_at	CYB5B	darkgrey	230.008	12.7152	217.293	-204.578	0.00810917	0.00511949	286.181	14.1408	272.04	-257.9	0.00901836	0.00636977
201634_s_at	CYB5B	magenta	300.672	9.6721	291	-281.328	0.0142656	0.0066923	359.808	8.26539	351.543	-343.278	0.0121908	0.00800855
201635_s_at	FXR1	grey	239.503	126.066	113.436	12.6296	0.0047184	0.00533081	276.652	0	276.652	-276.652	0	0.00615767
201636_at	FXR1	darkolivegreen	262.226	11.66	250.566	-238.906	0.0315988	0.00583659	293.803	5.4432	288.36	-282.917	0.0147512	0.00653943
201637_s_at	FXR1	red	334.486	58.3316	276.155	-217.823	0.0280846	0.00744494	403.319	40.1933	363.126	-322.933	0.0193516	0.00897701
201638_s_at	CPSF1	grey	200.597	123.722	76.8745	46.848	0.00463068	0.00446485	242.659	0	242.659	-242.659	0	0.00540106
201639_s_at	CPSF1	magenta	281.338	10.893	270.445	-259.552	0.0160664	0.00626198	331.204	7.64305	323.561	-315.918	0.0112729	0.00737188
201640_x_at	CLPTM1	grey	186.293	122.391	63.9017	58.4892	0.00458084	0.00414647	231.519	0	231.519	-231.519	0	0.00515311
201641_at	BST2	midnightblue	207.448	21.4849	185.963	-164.478	0.046808	0.00461735	244.544	7.69801	236.846	-229.148	0.0167713	0.00544302
201642_at	IFNGR2	red	251.187	21.9268	229.26	-207.333	0.010557	0.00559087	300.878	25.5118	275.366	-249.854	0.012283	0.00669689
201643_x_at	KDM3B	grey	273.393	132.173	141.22	-9.04691	0.00494697	0.00608515	328.379	0	328.379	-328.379	0	0.007309
201644_at	TSTA3	grey	219.384	128.486	90.8988	37.5868	0.00480895	0.00488302	258.947	0	258.947	-258.947	0	0.0057636
201645_at	TNC	grey	222.063	119.841	102.222	17.6191	0.00448541	0.00494265	272.894	0	272.894	-272.894	0	0.00607403
201646_at	SCARB2	green	238.222	36.5801	201.642	-165.062	0.00967726	0.0053023	307.259	47.0658	260.193	-213.128	0.0124513	0.00683893
201647_s_at	SCARB2	green	212.252	23.055	189.197	-166.143	0.0060992	0.00472428	276.391	37.0166	239.375	-202.358	0.00979276	0.00615187
201648_at	JAK1	grey	253.925	128.73	125.195	3.53479	0.00481809	0.00565182	305.236	0	305.236	-305.236	0	0.00679389
201649_at	UBE2L6	lavenderblush3	215.869	4.18143	211.688	-207.506	0.0588933	0.00480478	257.965	1.86098	256.104	-254.243	0.0262109	0.00574173
201650_at	KRT19	grey	163.16	98.9029	64.2572	34.6458	0.00370173	0.00363159	241.359	0	241.359	-241.359	0	0.00537213
201651_s_at	PACSIN2	darkgrey	304.682	23.029	281.653	-258.624	0.0146869	0.00678156	358.786	17.2578	341.529	-324.271	0.0110062	0.00798581
201652_at	COPS5	mediumorchid	331.613	7.28473	324.329	-317.044	0.115631	0.007381	374.206	2.37129	371.835	-369.463	0.0376395	0.00832902
201653_at	CNIH	grey	244.83	120.43	124.4	-3.96978	0.00450745	0.00544939	300.479	0	300.479	-300.479	0	0.00668802
201654_s_at	HSPG2	grey	167.598	114.582	53.0152	61.5672	0.00428859	0.00373036	222.138	0	222.138	-222.138	0	0.0049443
201655_s_at	HSPG2	darkgrey	226.986	14.2922	212.694	-198.401	0.00911491	0.00505221	292.587	14.9428	277.644	-262.701	0.00952984	0.00651235
201656_at	ITGA6	midnightblue	196.605	14.2126	182.392	-168.18	0.0309643	0.00437599	243.379	6.60851	236.771	-230.162	0.0143976	0.0054171
201657_at	ARL1	grey	213.227	119.192	94.0343	25.1579	0.00446112	0.00474596	259.341	0	259.341	-259.341	0	0.00577238
201658_at	ARL1	grey	201.601	122.734	78.8668	43.8673	0.00459369	0.0044872	248.778	0	248.778	-248.778	0	0.00553725
201659_s_at	ARL1	grey	257.875	130.159	127.716	2.44343	0.00487159	0.00573974	296.194	0	296.194	-296.194	0	0.00659263
201660_at	ACSL3	grey	190.762	117.657	73.1045	44.5526	0.00440367	0.00424594	235.883	0	235.883	-235.883	0	0.00525024
201661_s_at	ACSL3	navajowhite	197.438	1.62209	195.816	-194.194	0.0491543	0.00439454	240.788	1.3292	239.459	-238.13	0.0402789	0.00535943
201662_s_at	ACSL3	darkorange	303.846	13.8091	290.037	-276.228	0.0438383	0.00676296	345.496	5.91172	339.585	-333.673	0.0187674	0.00769
201663_s_at	SMC4	white	234.475	30.5617	203.914	-173.352	0.0250096	0.00521892	289.482	17.8373	271.645	-253.807	0.0145968	0.00644324
201664_at	SMC4	grey	165.002	112.318	52.6838	59.6345	0.00420384	0.00367259	222.238	0	222.238	-222.238	0	0.00494653
201665_x_at	RPS17	lightcyan1	270.018	38.9878	231.03	-192.042	0.117433	0.00601001	302.307	9.39636	292.911	-283.514	0.0283023	0.0067287
201666_at	TIMP1	midnightblue	216.824	30.0237	186.8	-156.776	0.0654112	0.00482602	255.022	9.88347	245.139	-235.255	0.0215326	0.00567624
201667_at	GJA1	orange	296.68	39.438	257.242	-217.804	0.160317	0.00660345	329.293	8.48027	320.812	-312.332	0.0344726	0.00732934
201668_x_at	MARCKS	white	374.682	43.1057	331.576	-288.47	0.0352747	0.0083396	449.266	23.0964	426.17	-403.074	0.0189005	0.0099997
201669_s_at	MARCKS	red	420.341	90.3144	330.026	-239.712	0.0434831	0.00935587	503.339	54.1868	449.153	-394.966	0.026089	0.0112032
201670_s_at	MARCKS	red	352.144	83.3279	268.816	-185.488	0.0401194	0.00783796	423.265	50.3307	372.934	-322.603	0.0242324	0.00942096
201671_x_at	USP14	antiquewhite4	401.475	2.49493	398.98	-396.485	0.0383836	0.00893596	497.783	2.24589	495.537	-493.291	0.0345522	0.0110796
201672_s_at	USP14	grey	290.543	141.21	149.334	-8.12414	0.00528518	0.00646686	331.896	0	331.896	-331.896	0	0.00738728
201673_s_at	GYS1	lightsteelblue	258.157	2.5704	255.586	-253.016	0.0443173	0.00574601	296.829	1.70297	295.126	-293.423	0.0293616	0.00660678
201674_s_at	AKAP1	grey	209.394	128.893	80.5015	48.3913	0.0048242	0.00466066	247.192	0	247.192	-247.192	0	0.00550195
201675_at	AKAP1	royalblue	268.735	5.42095	263.314	-257.893	0.0243092	0.00598145	317.763	3.4733	314.29	-310.817	0.0155753	0.00707273
201676_x_at	PSMA1	magenta	294.229	28.7096	265.519	-236.809	0.0423446	0.00654889	333.67	11.4013	322.269	-310.868	0.0168161	0.00742678
201677_at	C3orf37	grey	245.659	125.868	119.791	6.07754	0.00471099	0.00546783	290.05	0	290.05	-290.05	0	0.00645588
201678_s_at	C3orf37	grey	200.341	115.758	84.5836	31.1741	0.00433257	0.00445917	252.542	0	252.542	-252.542	0	0.00562103
201679_at	SRRT	grey	259.052	132.441	126.611	5.82934	0.00495699	0.00576594	302.502	0	302.502	-302.502	0	0.00673305
201680_x_at	SRRT	green	276.547	69.6469	206.9	-137.253	0.0184251	0.00615533	328.039	55.5918	272.447	-216.856	0.0147068	0.00730144
201681_s_at	DLG5	magenta	238.042	12.4763	225.565	-213.089	0.0184016	0.00529829	283.813	7.81522	275.998	-268.183	0.0115269	0.00631707
201682_at	PMPCB	grey	169.449	109.531	59.9184	49.6124	0.00409952	0.00377157	229.459	0	229.459	-229.459	0	0.00510727
201683_x_at	TOX4	darkorange	207.498	5.25328	202.244	-196.991	0.0166771	0.00461845	259.922	4.25816	255.664	-251.406	0.013518	0.00578531
201684_s_at	TOX4	grey	182.705	116.885	65.8201	51.0647	0.00437476	0.00406662	231.435	0	231.435	-231.435	0	0.00515124
201685_s_at	TOX4	brown4	170.36	2.60462	167.756	-165.151	0.0156905	0.00379185	229.891	2.32091	227.571	-225.25	0.0139814	0.00511689
201686_x_at	API5	grey	278.671	131.706	146.965	-15.2593	0.00492947	0.0062026	337.46	0	337.46	-337.46	0	0.00751112
201687_s_at	API5	darkgrey	410.877	32.9996	377.878	-344.878	0.0210456	0.00914524	512.644	27.0457	485.598	-458.552	0.0172485	0.0114103
201688_s_at	TPD52	pink	310.535	26.1807	284.354	-258.174	0.0444494	0.00691183	365.482	10.3214	355.16	-344.839	0.0175235	0.00813483
201689_s_at	TPD52	grey	235.679	116.092	119.586	-3.49426	0.00434509	0.00524569	284.666	0	284.666	-284.666	0	0.00633604
201690_s_at	TPD52	floralwhite	267.351	9.03776	258.313	-249.275	0.0399901	0.00595065	309.391	4.06724	305.324	-301.257	0.0179966	0.00688638
201691_s_at	TPD52	grey	205.419	133.078	72.3413	60.7365	0.00498083	0.00457218	239.382	0	239.382	-239.382	0	0.00532813
201692_at	SIGMAR1	grey	222.308	129.986	92.322	37.6645	0.00486513	0.0049481	259.344	0	259.344	-259.344	0	0.00577243
201693_s_at	EGR1	plum2	224.442	5.39574	219.047	-213.651	0.0658017	0.0049956	266.865	2.05543	264.809	-262.754	0.0250662	0.00593983
201694_s_at	EGR1	plum2	237.42	6.10425	231.316	-225.212	0.0744421	0.00528446	271.383	2.11013	269.273	-267.162	0.0257333	0.00604039
201695_s_at	PNP	midnightblue	250.696	28.5769	222.119	-193.542	0.062259	0.00557995	279.299	8.85264	270.446	-261.593	0.0192868	0.00621658
201696_at	SRSF4	grey	278.496	132.525	145.971	-13.4461	0.00496013	0.00619871	316.028	0	316.028	-316.028	0	0.00703411
201697_s_at	DNMT1	grey	251.311	125.279	126.032	-0.752667	0.00468894	0.00559363	288.188	0	288.188	-288.188	0	0.00641443
201698_s_at	SRSF9	grey	204.649	122.443	82.2061	40.2372	0.0045828	0.00455505	245.83	0	245.83	-245.83	0	0.00547164
201699_at	PSMC6	grey	253.835	117.82	136.015	-18.1948	0.00440977	0.00564983	296.204	0	296.204	-296.204	0	0.00659286
201700_at	CCND3	grey	201.335	109.351	91.9844	17.3664	0.00409278	0.00448129	250.094	0	250.094	-250.094	0	0.00556655
201701_s_at	PGRMC2	grey	188.189	114.483	73.706	40.7774	0.00428488	0.00418869	239.345	0	239.345	-239.345	0	0.00532731
201702_s_at	PPP1R10	plum	227.519	1.66136	225.858	-224.196	0.0272355	0.00506408	278.735	1.64365	277.091	-275.448	0.0269451	0.00620404
201703_s_at	PPP1R10	purple	368.273	29.7709	338.502	-308.731	0.0333755	0.00819696	443.39	19.2891	424.101	-404.812	0.0216246	0.0098689
201704_at	ENTPD6	purple	396.559	45.0423	351.516	-306.474	0.0504959	0.00882654	479.313	23.2122	456.101	-432.889	0.0260226	0.0106685
201705_at	PSMD7	grey	267.854	124.878	142.976	-18.0982	0.00467393	0.00596186	311.368	0	311.368	-311.368	0	0.00693037
201706_s_at	PEX19	pink	233.236	7.45682	225.78	-218.323	0.0126601	0.00519134	283.471	6.1079	277.363	-271.255	0.01037	0.00630945
201707_at	PEX19	pink	239.046	2.79366	236.253	-233.459	0.00474305	0.00532065	286.86	4.84222	282.017	-277.175	0.00822109	0.00638488
201708_s_at	NIPSNAP1	grey60	260.579	6.54142	254.038	-247.496	0.0184265	0.00579993	314.659	5.04064	309.618	-304.577	0.014199	0.00700362
201709_s_at	NIPSNAP1	darkolivegreen	247.879	10.0847	237.795	-227.71	0.0273298	0.00551726	286.863	5.19398	281.669	-276.475	0.0140758	0.00638496
201710_at	MYBL2	grey	216.191	133.809	82.382	51.4272	0.0050082	0.00481195	249.084	0	249.084	-249.084	0	0.00554406
201711_x_at	RANBP2	white	411.712	77.1711	334.541	-257.37	0.0631515	0.00916382	497.471	33.4134	464.057	-430.644	0.0273432	0.0110726
201712_s_at	RANBP2	grey	216.222	123.971	92.2509	31.7206	0.00464	0.00481264	259.048	0	259.048	-259.048	0	0.00576584
201713_s_at	RANBP2	grey	183.703	121.259	62.4441	58.8145	0.00453846	0.00408882	230.912	0	230.912	-230.912	0	0.00513961
201714_at	TUBG1	grey	214.629	118.758	95.8707	22.8875	0.00444488	0.00477717	262.519	0	262.519	-262.519	0	0.0058431
201715_s_at	ACIN1	darkgrey	229.923	8.42373	221.499	-213.075	0.00537228	0.00511758	277.586	11.5823	266.003	-254.421	0.00738667	0.00617846
201716_at	SNX1	red	386.917	80.2478	306.669	-226.421	0.0386364	0.00861193	467.614	48.7346	418.879	-370.145	0.0234639	0.0104081
201717_at	MRPL49	grey	208.797	127.527	81.2699	46.2572	0.00477308	0.00464737	243.264	0	243.264	-243.264	0	0.00541453
201718_s_at	EPB41L2	skyblue1	257.179	3.25704	253.922	-250.665	0.0533941	0.00572424	309.848	1.8518	307.996	-306.144	0.0303574	0.00689654
201719_s_at	EPB41L2	grey	216.543	111.781	104.762	7.01935	0.00418374	0.00481978	271.749	0	271.749	-271.749	0	0.00604854
201720_s_at	LAPTM5	midnightblue	237.189	24.9075	212.282	-187.374	0.0542648	0.00527931	275.477	8.34394	267.133	-258.789	0.0181785	0.00613151
201721_s_at	LAPTM5	midnightblue	246.827	39.4084	207.418	-168.01	0.085857	0.00549383	272.772	10.7724	261.999	-251.227	0.0234693	0.00607131
201722_s_at	GALNT1	coral4	212.881	1.65916	211.221	-209.562	0.0553053	0.00473826	253.324	1.3325	251.992	-250.659	0.0444168	0.00563845
201723_s_at	GALNT1	grey	255.636	139.166	116.471	22.6949	0.00520868	0.00568991	293.081	0	293.081	-293.081	0	0.00652335
201724_s_at	GALNT1	grey	202.137	128.382	73.7544	54.628	0.00480509	0.00449913	239.621	0	239.621	-239.621	0	0.00533344
201725_at	CDC123	grey	211.691	116.565	95.1262	21.4385	0.00436278	0.00471178	265.767	0	265.767	-265.767	0	0.0059154
201726_at	ELAVL1	grey	237.347	131.457	105.89	25.5675	0.00492017	0.00528283	268.461	0	268.461	-268.461	0	0.00597537
201727_s_at	ELAVL1	grey	187.45	118.717	68.7332	49.9835	0.00444332	0.00417223	235.354	0	235.354	-235.354	0	0.00523847
201728_s_at	KIAA0100	white	230.357	35.6617	194.695	-159.034	0.0291831	0.00512725	275.296	19.4046	255.891	-236.487	0.0158794	0.00612749
201729_s_at	KIAA0100	grey	300.499	143.521	156.978	-13.4572	0.0053717	0.00668847	338.849	0	338.849	-338.849	0	0.00754204
201730_s_at	TPR	grey	228.891	117.732	111.159	6.57288	0.00440646	0.00509462	265.962	0	265.962	-265.962	0	0.00591974
201731_s_at	TPR	lightcyan	284.879	9.57046	275.308	-265.738	0.0290896	0.00634078	319.647	4.87268	314.775	-309.902	0.0148106	0.00711466
201732_s_at	CLCN3	white	257.56	41.1128	216.448	-175.335	0.0336439	0.00573274	299.73	18.1788	281.551	-263.373	0.0148762	0.00667134
201733_at	CLCN3	grey	181.849	117.017	64.8323	52.1848	0.00437971	0.00404758	231.757	0	231.757	-231.757	0	0.0051584
201734_at	CLCN3	red	296.866	43.6088	253.258	-209.649	0.020996	0.0066076	356.117	34.5118	321.605	-287.093	0.0166162	0.00792639
201735_s_at	CLCN3	indianred4	303.532	3.03405	300.498	-297.464	0.0561862	0.00675597	352.061	1.85952	350.201	-348.342	0.0344356	0.00783611
201736_s_at	2016-03-06	pink	299.258	22.5585	276.7	-254.141	0.0382996	0.00666084	349.813	9.48293	340.33	-330.847	0.0161001	0.00778607
201737_s_at	2016-03-06	grey	200.93	122.576	78.3545	44.2214	0.00458776	0.00447228	239.995	0	239.995	-239.995	0	0.00534177
201738_at	EIF1B	darkorange	256.805	9.86326	246.941	-237.078	0.0313119	0.00571592	298.881	5.13435	293.746	-288.612	0.0162995	0.00665244
201739_at	SGK1	red	404.696	109.642	295.055	-185.413	0.0527884	0.00900766	495.614	60.0156	435.599	-375.583	0.0288953	0.0110313
201740_at	NDUFS3	darkgrey	337.461	22.9464	314.515	-291.568	0.0146342	0.00751116	409.212	19.7989	389.413	-369.614	0.0126269	0.00910817
201741_x_at	SRSF1	grey	196.675	117.235	79.4398	37.7951	0.00438786	0.00437755	245.292	0	245.292	-245.292	0	0.00545967
201742_x_at	SRSF1	green	352.798	77.6765	275.121	-197.445	0.0205493	0.00785251	415.226	57.7466	357.479	-299.732	0.0152769	0.00924203
201743_at	CD14	midnightblue	308.822	58.6203	250.202	-191.581	0.127713	0.00687371	342.136	14.3327	327.803	-313.471	0.0312258	0.00761521
201744_s_at	LUM	grey	206.499	110.257	96.2426	14.0142	0.00412669	0.00459623	267.225	0	267.225	-267.225	0	0.00594784
201745_at	TWF1	red	245.127	40.8496	204.278	-163.428	0.0196676	0.005456	306.706	35.2078	271.498	-236.291	0.0169513	0.00682661
201746_at	TP53	pink	213.137	9.53309	203.604	-194.07	0.0161852	0.00474396	264.744	6.49507	258.249	-251.754	0.0110273	0.00589263
201747_s_at	SAFB	grey	191.266	120.182	71.084	49.0979	0.00449816	0.00425716	237.658	0	237.658	-237.658	0	0.00528976
201748_s_at	SAFB	grey	230.278	127.646	102.632	25.0137	0.00477753	0.00512549	274.624	0	274.624	-274.624	0	0.00611253
201749_at	ECE1	coral4	257.622	1.80372	255.819	-254.015	0.060124	0.00573412	294.968	1.40436	293.564	-292.159	0.0468119	0.00656535
201750_s_at	ECE1	grey	175.947	109.47	66.4771	42.9929	0.00409724	0.0039162	230.005	0	230.005	-230.005	0	0.00511941
201751_at	JOSD1	grey	211.279	124.937	86.3428	38.5939	0.00467612	0.00470262	255.375	0	255.375	-255.375	0	0.0056841
201752_s_at	ADD3	lightpink3	233.386	3.70849	229.677	-225.969	0.0882973	0.00519466	275.122	1.63138	273.49	-271.859	0.0388425	0.00612362
201753_s_at	ADD3	grey	239.286	112.875	126.411	-13.5356	0.00422468	0.00532598	285.94	0	285.94	-285.94	0	0.00636441
201754_at	COX6C	floralwhite	307.755	8.32844	299.426	-291.098	0.0368515	0.00684995	348.123	4.41338	343.71	-339.296	0.0195282	0.00774847
201755_at	MCM5	grey	170.34	116.359	53.9805	62.3786	0.00435509	0.00379139	223.264	0	223.264	-223.264	0	0.00496937
201756_at	RPA2	grey	214.984	135.595	79.389	56.2063	0.00507506	0.00478508	250.002	0	250.002	-250.002	0	0.00556451
201757_at	NDUFS5 /// RPL10	magenta	271.151	16.6544	254.496	-237.842	0.024564	0.00603523	306.821	8.35387	298.467	-290.113	0.0123213	0.00682917
201758_at	TSG101	grey	279.449	123.752	155.697	-31.9455	0.00463178	0.00621993	330.834	0	330.834	-330.834	0	0.00736365
201759_at	TBCD	grey	197.631	108.74	88.8909	19.8493	0.00406992	0.00439884	264.925	0	264.925	-264.925	0	0.00589665
201760_s_at	WSB2	skyblue3	283.638	4.81644	278.822	-274.005	0.04722	0.00631317	337.519	2.50855	335.011	-332.502	0.0245937	0.00751245
201761_at	MTHFD2	midnightblue	282.03	29.6731	252.357	-222.684	0.0646473	0.00627738	328.332	9.0002	319.332	-310.332	0.0196083	0.00730797
201762_s_at	PSME2	grey	216.173	130.9	85.2724	45.628	0.00489933	0.00481154	253.217	0	253.217	-253.217	0	0.00563605
201763_s_at	DAXX	grey	148.606	102.86	45.7463	57.1137	0.00384984	0.00330766	219.65	0	219.65	-219.65	0	0.00488893
201764_at	TMEM106C	grey	216.819	122.501	94.318	28.1831	0.00458497	0.00482593	257.194	0	257.194	-257.194	0	0.00572457
201765_s_at	HEXA	grey	239.054	126.611	112.443	14.168	0.00473878	0.00532082	274.317	0	274.317	-274.317	0	0.00610571
201766_at	ELAC2	grey	244.121	123.446	120.675	2.77095	0.00462033	0.0054336	295.328	0	295.328	-295.328	0	0.00657337
201767_s_at	ELAC2	grey	198.608	117.978	80.6297	37.3484	0.00441568	0.00442058	243.262	0	243.262	-243.262	0	0.00541449
201768_s_at	CLINT1	grey	194.532	109.488	85.044	24.4445	0.00409793	0.00432987	254.466	0	254.466	-254.466	0	0.00566385
201769_at	CLINT1	coral	221.115	1.71636	219.399	-217.683	0.042909	0.00492155	264.331	1.41857	262.913	-261.494	0.0354644	0.00588344
201770_at	SNRPA	pink	213.854	9.56632	204.287	-194.721	0.0162416	0.00475992	265.822	6.69125	259.131	-252.44	0.0113604	0.00591663
201771_at	SCAMP3	grey	237.202	121.009	116.193	4.81595	0.00452913	0.00527961	289.528	0	289.528	-289.528	0	0.00644426
201772_at	AZIN1	bisque4	267.047	3.8656	263.181	-259.316	0.0460191	0.00594388	298.007	2.06635	295.941	-293.875	0.0245994	0.006633
201773_at	ADNP	pink	204.226	7.7889	196.437	-188.649	0.0132239	0.00454564	250.617	5.79176	244.825	-239.033	0.00983321	0.00557819
201774_s_at	NCAPD2	grey	205.616	120.392	85.2237	35.1683	0.00450603	0.00457656	258.697	0	258.697	-258.697	0	0.00575804
201775_s_at	KIAA0494	grey	254.101	125.636	128.464	-2.82767	0.00470232	0.00565573	310.805	0	310.805	-310.805	0	0.00691785
201776_s_at	KIAA0494	grey	259.993	127.073	132.92	-5.8463	0.0047561	0.00578689	298.756	0	298.756	-298.756	0	0.00664965
201777_s_at	KIAA0494	red	235.912	26.8595	209.053	-182.194	0.0129319	0.0052509	304.159	30.4419	273.718	-243.276	0.0146566	0.00676993
201778_s_at	KIAA0494	red	326.649	78.4906	248.158	-169.667	0.0377904	0.00727049	397.322	48.8876	348.435	-299.547	0.0235376	0.00884354
201779_s_at	RNF13	red	642.499	219.779	422.72	-202.942	0.105815	0.0143006	852.789	113.595	739.194	-625.599	0.054692	0.0189812
201780_s_at	RNF13	red	543.921	129.113	414.809	-285.696	0.062163	0.0121065	710.792	77.2974	633.495	-556.197	0.0372159	0.0158207
201781_s_at	AIP	red	268.417	27.5781	240.838	-213.26	0.0132779	0.00597437	341.728	29.9375	311.79	-281.853	0.0144138	0.00760612
201782_s_at	AIP	grey	238.917	124.924	113.993	10.9308	0.00467564	0.00531777	284.014	0	284.014	-284.014	0	0.00632154
201783_s_at	RELA	floralwhite	360.969	13.0868	347.882	-334.796	0.0579061	0.00803439	411.322	5.27587	406.046	-400.77	0.0233446	0.00915514
201784_s_at	C11orf58	darkgrey	291.82	21.5826	270.238	-248.655	0.0137644	0.00649529	350.222	17.6388	332.584	-314.945	0.0112493	0.00779519
201785_at	RNASE1	red	595.408	176.073	419.335	-243.262	0.0847728	0.0132525	789.539	96.2777	693.261	-596.984	0.0463542	0.0175734
201786_s_at	ADAR	lavenderblush3	261.539	5.2455	256.294	-251.048	0.0738802	0.00582129	313.991	2.04669	311.944	-309.898	0.0288267	0.00698876
201787_at	FBLN1	grey	233.229	126.06	107.169	18.8916	0.00471818	0.00519117	280.501	0	280.501	-280.501	0	0.00624334
201788_at	DDX42	darkolivegreen	271.081	19.4317	251.65	-232.218	0.0526606	0.00603368	304.538	6.83536	297.703	-290.868	0.018524	0.00677836
201789_at	DHRS7	grey	193.56	116.337	77.2225	39.1145	0.00435426	0.00430822	242.133	0	242.133	-242.133	0	0.00538935
201790_s_at	DHCR7	darkgrey	315.759	20.1648	295.594	-275.429	0.0128602	0.00702811	390.938	20.1617	370.777	-350.615	0.0128582	0.00870144
201791_s_at	DHCR7	darkorange	229.677	6.3068	223.371	-217.064	0.0200216	0.00511212	300.899	5.02157	295.878	-290.856	0.0159415	0.00669736
201792_at	AEBP1	grey	176.314	114.766	61.548	53.2184	0.00429547	0.00392438	230.65	0	230.65	-230.65	0	0.00513377
201793_x_at	SMG7	white	241.974	48.8751	193.099	-144.224	0.039996	0.00538583	282.055	22.4362	259.619	-237.183	0.0183602	0.00627794
201794_s_at	SMG7	grey	203.412	116.813	86.5983	30.2151	0.00437209	0.00452751	250.659	0	250.659	-250.659	0	0.00557912
201795_at	LBR	green	339.847	37.9628	301.884	-263.922	0.0100431	0.00756426	411.021	45.4781	365.543	-320.064	0.0120312	0.00914843
201796_s_at	VARS	grey	345.658	140.195	205.463	-65.2675	0.00524723	0.00769361	409.549	0	409.549	-409.549	0	0.00911567
201797_s_at	VARS	grey	190.067	115.322	74.7446	40.5778	0.00431628	0.00423048	243.544	0	243.544	-243.544	0	0.00542077
201798_s_at	MYOF	midnightblue	254.765	15.9341	238.831	-222.897	0.0347148	0.00567052	312.221	6.69944	305.521	-298.822	0.0145957	0.00694936
201799_s_at	OSBP	pink	254.298	14.3056	239.992	-225.687	0.024288	0.00566012	318.128	7.75388	310.374	-302.62	0.0131645	0.00708084
201800_s_at	OSBP	grey	179.458	117.407	62.0511	55.3562	0.00439432	0.00399435	230.758	0	230.758	-230.758	0	0.00513618
201801_s_at	SLC29A1	red	348.358	65.1765	283.181	-218.005	0.0313801	0.00775369	426.207	45.2809	380.926	-335.645	0.0218011	0.00948645
201802_at	SLC29A1	grey	193.283	99.9961	93.2865	6.70962	0.00374265	0.00430205	261.043	0	261.043	-261.043	0	0.00581026
201803_at	POLR2B	grey	245.592	129.229	116.363	12.866	0.00483678	0.00546635	280.442	0	280.442	-280.442	0	0.00624204
201804_x_at	TBCB	red	383.414	93.1008	290.314	-197.213	0.0448246	0.00853397	475.138	56.3325	418.806	-362.473	0.0271221	0.0105755
201805_at	PRKAG1	darkred	250.228	6.63666	243.591	-236.955	0.0280028	0.00556954	293.245	3.73989	289.505	-285.766	0.0157801	0.00652701
201806_s_at	ATXN2L	grey	158.069	99.0315	59.0371	39.9944	0.00370655	0.00351827	229.492	0	229.492	-229.492	0	0.005108
201807_at	VPS26A	green	339.022	93.8973	245.125	-151.227	0.0248406	0.00754589	420.024	73.2096	346.814	-273.605	0.0193676	0.00934883
201808_s_at	ENG	grey	180.479	115.671	64.8076	50.8635	0.00432933	0.00401706	230.577	0	230.577	-230.577	0	0.00513215
201809_s_at	ENG	grey	187.932	116.668	71.2631	45.4053	0.00436666	0.00418295	242.694	0	242.694	-242.694	0	0.00540184
201810_s_at	SH3BP5	grey	271.518	140.731	130.787	9.9443	0.00526727	0.00604339	301.42	0	301.42	-301.42	0	0.00670897
201811_x_at	SH3BP5	darkolivegreen	284.192	14.6755	269.517	-254.842	0.039771	0.00632551	314.663	6.10491	308.558	-302.453	0.0165445	0.00700371
201812_s_at	C4orf46 /// TOMM7	lightcyan1	249.753	25.5487	224.205	-198.656	0.0769538	0.00555897	280.439	7.62544	272.813	-265.188	0.0229682	0.00624196
201813_s_at	TBC1D5	red	232.197	36.9842	195.213	-158.229	0.0178065	0.0051682	289.378	32.3966	256.982	-224.585	0.0155978	0.00644093
201814_at	TBC1D5	grey60	227.841	7.0509	220.791	-213.74	0.0198617	0.00507126	269.078	4.93917	264.139	-259.2	0.0139132	0.00598909
201815_s_at	TBC1D5	grey	224.103	132.683	91.4203	41.2628	0.00496606	0.00498805	261.481	0	261.481	-261.481	0	0.00582001
201816_s_at	GBAS	magenta	252.751	13.7974	238.954	-225.156	0.0203501	0.00562569	290.375	8.17741	282.197	-274.02	0.0120611	0.00646311
201817_at	UBE3C	green	241.712	43.4066	198.305	-154.899	0.0114832	0.00537998	314.805	49.843	264.962	-215.119	0.013186	0.00700687
201818_at	LPCAT1	magenta	298.429	17.3649	281.064	-263.699	0.0256119	0.00664237	364.513	9.29261	355.22	-345.927	0.0137059	0.00811326
201819_at	SCARB1	grey	249.029	122.328	126.701	-4.37253	0.0045785	0.00554285	304.202	0	304.202	-304.202	0	0.00677088
201820_at	KRT5	grey	207.285	122.552	84.7333	37.8183	0.00458685	0.00461371	245.862	0	245.862	-245.862	0	0.00547236
201821_s_at	TIMM17A	grey60	327.67	31.1203	296.549	-265.429	0.0876628	0.00729321	372.221	9.12646	363.095	-353.968	0.0257083	0.00828484
201822_at	TIMM17A	grey	185.008	110.594	74.4139	36.1801	0.00413931	0.00411788	238.078	0	238.078	-238.078	0	0.0052991
201823_s_at	RNF14	yellow3	262.212	2.45832	259.754	-257.295	0.0630339	0.00583627	310.788	1.55725	309.231	-307.674	0.0399294	0.00691748
201824_at	RNF14	grey	229.925	138.963	90.962	48.001	0.0052011	0.00511763	260.872	0	260.872	-260.872	0	0.00580644
201825_s_at	SCCPDH	green	251.641	40.2165	211.424	-171.208	0.0106393	0.00560098	314.793	46.8879	267.906	-221.018	0.0124042	0.00700662
201826_s_at	SCCPDH	grey	250.291	118.691	131.599	-12.908	0.00444238	0.00557093	303.036	0	303.036	-303.036	0	0.00674493
201827_at	SMARCD2	lightcoral	178.602	6.75318	171.849	-165.095	0.125059	0.00397529	226.236	1.90188	224.334	-222.432	0.0352199	0.00503552
201828_x_at	FAM127A	lightcyan1	249.362	9.55298	239.809	-230.256	0.028774	0.00555027	291.031	4.74407	286.287	-281.543	0.0142894	0.00647773
201829_at	NET1	grey	232.623	128.306	104.317	23.9893	0.00480224	0.00517769	269.846	0	269.846	-269.846	0	0.00600618
201830_s_at	NET1	grey	231.331	127.323	104.008	23.3151	0.00476543	0.00514892	278.295	0	278.295	-278.295	0	0.00619424
201831_s_at	USO1	white	291.277	69.4932	221.784	-152.291	0.0568684	0.00648321	333.304	27.9942	305.309	-277.315	0.0229085	0.00741861
201832_s_at	USO1	grey60	249.266	11.2272	238.039	-226.812	0.0316261	0.00554812	284.715	5.48198	279.233	-273.751	0.0154422	0.00633715
201833_at	HDAC2	grey	265.681	124.916	140.765	-15.8495	0.00467534	0.00591348	313.858	0	313.858	-313.858	0	0.0069858
201834_at	PRKAB1	grey60	264.773	8.20817	256.565	-248.357	0.0231216	0.00589327	300.535	4.97297	295.562	-290.589	0.0140084	0.00668927
201835_s_at	PRKAB1	grey	207.209	127.81	79.3988	48.4113	0.00478367	0.00461202	243.28	0	243.28	-243.28	0	0.00541489
201836_s_at	SUPT7L	grey	265.619	139.368	126.25	13.1184	0.00521628	0.0059121	298.06	0	298.06	-298.06	0	0.00663417
201837_s_at	SUPT7L	green	460.809	142.886	317.924	-175.038	0.0378004	0.0102566	583.64	99.6454	483.995	-384.349	0.0263612	0.0129906
201838_s_at	SUPT7L	grey	160.282	111.706	48.5759	63.1305	0.00418094	0.00356754	218.698	0	218.698	-218.698	0	0.00486774
201839_s_at	EPCAM	grey	247.517	124.845	122.672	2.1728	0.00467269	0.00550919	284.467	0	284.467	-284.467	0	0.00633163
201840_at	NEDD8	grey	170.933	114.194	56.7393	57.4548	0.00427405	0.00380461	225.109	0	225.109	-225.109	0	0.00501043
201841_s_at	HSPB1	darkolivegreen	333.783	33.8837	299.899	-266.016	0.0918258	0.00742929	369.021	9.08464	359.937	-350.852	0.0246196	0.00821361
201842_s_at	EFEMP1	orange	228.849	10.3515	218.497	-208.146	0.0420792	0.00509368	260.456	4.43306	256.023	-251.59	0.0180206	0.00579719
201843_s_at	EFEMP1	ivory	249.506	8.28587	241.22	-232.934	0.0910535	0.00555346	278.093	2.77255	275.32	-272.548	0.0304676	0.00618974
201844_s_at	RYBP	grey	190.563	111.145	79.4176	31.7277	0.00415994	0.00424152	242.797	0	242.797	-242.797	0	0.00540414
201845_s_at	RYBP	red	307.172	51.2794	255.893	-204.613	0.0246892	0.00683698	364.382	36.5657	327.816	-291.251	0.017605	0.00811035
201846_s_at	RYBP	darkgrey	258.434	14.4196	244.014	-229.594	0.00919617	0.00575217	305.035	14.6276	290.408	-275.78	0.0093288	0.00678943
201847_at	LIPA	red	462.662	125.385	337.276	-211.891	0.0603685	0.0102978	591.82	71.2344	520.586	-449.351	0.0342968	0.0131726
201848_s_at	BNIP3	grey60	351.875	28.9327	322.942	-294.009	0.0815006	0.00783197	407.255	9.34806	397.907	-388.559	0.0263326	0.00906462
201849_at	BNIP3	magenta	263.057	21.3376	241.719	-220.382	0.0314714	0.00585508	300.281	9.80819	290.473	-280.665	0.0144664	0.00668361
201850_at	CAPG	grey	221.017	121.941	99.0763	22.8644	0.00456399	0.00491936	270.971	0	270.971	-270.971	0	0.00603122
201851_at	SH3GL1	grey	228.955	128.781	100.173	28.6079	0.00482002	0.00509604	268.672	0	268.672	-268.672	0	0.00598006
201852_x_at	COL3A1	grey	179.202	105.951	73.25	32.7015	0.00396555	0.00398864	245.737	0	245.737	-245.737	0	0.00546957
201853_s_at	CDC25B	green	256.989	65.9923	190.997	-125.004	0.0174583	0.00572002	323.625	60.8238	262.801	-201.977	0.016091	0.00720318
201854_s_at	ATMIN	darkgrey	279.607	22.1702	257.437	-235.266	0.0141392	0.00622345	343.006	18.2433	324.763	-306.52	0.0116348	0.00763458
201855_s_at	ATMIN	grey	200.145	119.254	80.8905	38.3637	0.00446344	0.00445479	244.407	0	244.407	-244.407	0	0.00543996
201856_s_at	ZFR	darkgrey	327.112	22.3163	304.796	-282.48	0.0142323	0.00728081	402.591	19.3693	383.222	-363.852	0.0123529	0.0089608
201857_at	ZFR	darkgrey	294.754	16.6975	278.056	-261.359	0.0106489	0.00656058	347.278	15.4642	331.814	-316.349	0.00986238	0.00772965
201858_s_at	SRGN	midnightblue	302.958	36.9433	266.015	-229.072	0.0804866	0.0067432	334.369	10.8518	323.517	-312.665	0.0236423	0.00744232
201859_at	SRGN	midnightblue	316.7	50.9074	265.792	-214.885	0.110909	0.00704905	350.873	13.3305	337.543	-324.212	0.0290426	0.00780968
201860_s_at	PLAT	navajowhite2	195.629	1.26124	194.368	-193.106	0.0170437	0.00435427	255.336	1.69611	253.639	-251.943	0.0229204	0.00568322
201861_s_at	LRRFIP1	grey	156.167	105.241	50.926	54.3153	0.00393897	0.00347595	224.311	0	224.311	-224.311	0	0.00499268
201862_s_at	LRRFIP1	grey	224.316	131.461	92.8553	38.6058	0.00492032	0.0049928	260.379	0	260.379	-260.379	0	0.00579548
201863_at	FAM32A	grey	165.549	110.173	55.3755	54.7975	0.00412355	0.00368475	225.226	0	225.226	-225.226	0	0.00501305
201864_at	GDI1	grey	253.246	141.781	111.464	30.3171	0.00530659	0.0056367	284.893	0	284.893	-284.893	0	0.00634111
201865_x_at	NR3C1	lightcyan1	280.205	15.0541	265.151	-250.097	0.0453437	0.00623676	321.952	5.92291	316.029	-310.106	0.0178401	0.00716595
201866_s_at	NR3C1	grey	177.943	118.168	59.7753	58.3925	0.00442278	0.00396063	227.211	0	227.211	-227.211	0	0.00505723
201867_s_at	TBL1X	grey	228.142	135.577	92.5651	43.0116	0.00507436	0.00507794	260.45	0	260.45	-260.45	0	0.00579705
201868_s_at	TBL1X	green	331.456	75.4913	255.965	-180.474	0.0199712	0.0073775	390.782	58.0052	332.777	-274.771	0.0153453	0.00869796
201869_s_at	TBL1X	navajowhite2	210.132	1.4105	208.722	-207.311	0.0190608	0.00467709	264.504	1.77073	262.734	-260.963	0.0239287	0.00588729
201870_at	TOMM34	grey	234.172	126.245	107.926	18.3193	0.00472511	0.00521215	278.598	0	278.598	-278.598	0	0.00620099
201871_s_at	UBXN1	blueviolet	297.258	3.10671	294.152	-291.045	0.088763	0.00661633	326.544	1.61969	324.924	-323.305	0.0462769	0.00726816
201872_s_at	ABCE1	green	246.15	48.3422	197.808	-149.466	0.012789	0.00547877	311.028	51.2095	259.818	-208.609	0.0135475	0.0069228
201873_s_at	ABCE1	firebrick3	252.746	3.38809	249.358	-245.97	0.0968027	0.00562559	282.014	1.5653	280.449	-278.883	0.0447229	0.00627702
201874_at	MPZL1	grey	167.194	118.037	49.1576	68.879	0.00441787	0.00372138	218.803	0	218.803	-218.803	0	0.00487008
201875_s_at	MPZL1	grey	203.344	123.193	80.1512	43.0419	0.00461086	0.004526	242.562	0	242.562	-242.562	0	0.00539891
201876_at	PON2	orange	292.105	25.1778	266.927	-241.75	0.102349	0.00650163	326.702	6.27843	320.423	-314.145	0.0255221	0.00727167
201877_s_at	PPP2R5C	purple	363.961	40.5061	323.455	-282.949	0.0454104	0.00810099	437.928	22.4414	415.487	-393.045	0.0251585	0.00974733
201878_at	ARIH1	grey	198.527	120.669	77.858	42.8111	0.0045164	0.00441878	248.03	0	248.03	-248.03	0	0.0055206
201879_at	ARIH1	white	283.686	85.275	198.411	-113.136	0.0697832	0.00631424	326.546	31.127	295.419	-264.292	0.0254722	0.00726821
201880_at	ARIH1	grey	251.236	143.462	107.774	35.6875	0.00536947	0.00559196	282.68	0	282.68	-282.68	0	0.00629184
201881_s_at	ARIH1	ivory	271.259	2.83699	268.422	-265.585	0.0311757	0.00603764	305.727	2.0297	303.697	-301.668	0.0223044	0.00680482
201882_x_at	B4GALT1	pink	212.443	4.22216	208.221	-203.999	0.00716836	0.00472852	260.55	5.09157	255.458	-250.367	0.00864444	0.00579928
201883_s_at	B4GALT1	thistle1	208.418	4.52789	203.89	-199.362	0.0580499	0.00463894	243.958	1.83569	242.122	-240.287	0.0235344	0.00542998
201884_at	CEACAM5	green	369.342	107.783	261.559	-153.776	0.028514	0.00822075	457.86	79.7736	378.086	-298.313	0.0211041	0.010191
201885_s_at	CYB5R3	grey	138.987	90.4817	48.5051	41.9766	0.00338654	0.00309355	226.136	0	226.136	-226.136	0	0.0050333
201886_at	DCAF11	grey	215.117	115.95	99.1666	16.7839	0.00433979	0.00478804	259.488	0	259.488	-259.488	0	0.00577563
201887_at	IL13RA1	grey	234.749	134.361	100.387	33.9744	0.00502888	0.00522499	269.261	0	269.261	-269.261	0	0.00599316
201888_s_at	IL13RA1	purple	353.979	35.5996	318.379	-282.78	0.0399099	0.0078788	451.003	22.9267	428.076	-405.149	0.0257026	0.0100383
201889_at	FAM3C	floralwhite	257.238	7.00742	250.231	-243.223	0.0310063	0.00572556	300.934	3.87341	297.061	-293.188	0.017139	0.00669815
201890_at	RRM2	grey	164.332	98.1666	66.1656	32.001	0.00367418	0.00365768	238.329	0	238.329	-238.329	0	0.00530468
201891_s_at	B2M	midnightblue	207.116	12.8057	194.31	-181.504	0.0278991	0.00460994	250.754	5.71821	245.036	-239.318	0.012458	0.00558124
201892_s_at	IMPDH2	midnightblue	212.907	12.3749	200.532	-188.157	0.0269606	0.00473884	249.323	5.76201	243.561	-237.799	0.0125534	0.00554939
201893_x_at	DCN	darkgrey	479.299	41.7006	437.599	-395.898	0.0265948	0.0106682	615.743	33.5308	582.212	-548.681	0.0213845	0.0137051
201894_s_at	SSR1	grey	193.066	113.529	79.5364	33.9928	0.00424917	0.00429722	245.664	0	245.664	-245.664	0	0.00546794
201895_at	ARAF	darkviolet	242.857	1.83348	241.024	-239.19	0.0398583	0.00540547	283.824	1.4473	282.377	-280.93	0.031463	0.00631731
201896_s_at	PSRC1	red	222.57	29.0783	193.491	-164.413	0.0140001	0.00495392	282.909	29.2246	253.684	-224.46	0.0140706	0.00629694
201897_s_at	CKS1B	grey	226.222	125.986	100.236	25.7498	0.0047154	0.00503522	279.235	0	279.235	-279.235	0	0.00621517
201898_s_at	UBE2A	grey	222.488	133.69	88.7982	44.8916	0.00500374	0.0049521	256.71	0	256.71	-256.71	0	0.0057138
201899_s_at	UBE2A	green	410.027	108.463	301.564	-193.101	0.0286939	0.0091263	504.533	80.4233	424.11	-343.686	0.021276	0.0112298
201900_s_at	AKR1A1	grey	219.098	117.663	101.435	16.2282	0.00440388	0.00487664	263.683	0	263.683	-263.683	0	0.005869
201901_s_at	YY1	white	255.32	58.0356	197.284	-139.249	0.0474923	0.00568287	288.759	23.014	265.744	-242.73	0.0188331	0.00642714
201902_s_at	YY1	grey	191.985	116.12	75.8648	40.2552	0.00434613	0.00427317	243.109	0	243.109	-243.109	0	0.00541108
201903_at	UQCRC1	green	368.894	109.081	259.812	-150.731	0.0288575	0.00821077	448.443	76.9774	371.465	-294.488	0.0203644	0.00998136
201904_s_at	CTDSPL	green	412.904	136.307	276.598	-140.291	0.0360599	0.00919035	501.83	88.3118	413.518	-325.207	0.0233629	0.0111697
201905_s_at	CTDSPL	grey	202.87	117.888	84.9813	32.9071	0.00441232	0.00451544	249.868	0	249.868	-249.868	0	0.00556152
201906_s_at	CTDSPL	darkseagreen3	283.465	2.07614	281.389	-279.313	0.0506375	0.00630931	341.229	1.49734	339.731	-338.234	0.0365204	0.00759501
201907_x_at	DVL3	grey	169.78	109.854	59.9259	49.9277	0.0041116	0.00377892	224.101	0	224.101	-224.101	0	0.00498801
201908_at	DVL3	darkred	267.193	3.14164	264.051	-260.909	0.0132559	0.00594713	312.367	2.86894	309.498	-306.629	0.0121052	0.00695261
201909_at	RPS4Y1	grey	188.881	103.284	85.5967	17.6876	0.00386572	0.00420408	249.375	0	249.375	-249.375	0	0.00555054
201910_at	FARP1	darkgrey	245.918	14.2489	231.67	-217.421	0.00908729	0.00547361	302.009	14.9408	287.068	-272.127	0.00952855	0.00672206
201911_s_at	FARP1	darkgrey	354.32	29.7915	324.528	-294.737	0.0189997	0.00788639	418.642	21.0085	397.634	-376.625	0.0133983	0.00931807
201912_s_at	GSPT1	grey	224.011	115.807	108.205	7.60187	0.00433441	0.00498601	267.068	0	267.068	-267.068	0	0.00594436
201913_s_at	COASY	grey	189.57	123.691	65.8791	57.8115	0.00462949	0.00421941	234.26	0	234.26	-234.26	0	0.00521412
201914_s_at	SEC63	magenta	264.757	12.5866	252.17	-239.584	0.0185643	0.00589291	307.316	7.84256	299.473	-291.63	0.0115672	0.00684018
201915_at	SEC63	grey	233.938	125.924	108.014	17.91	0.00471307	0.00520695	279.958	0	279.958	-279.958	0	0.00623126
201916_s_at	SEC63	grey	243.932	134.162	109.77	24.3918	0.00502141	0.00542941	281.656	0	281.656	-281.656	0	0.00626906
201917_s_at	SLC25A36	white	293.274	94.0378	199.236	-105.198	0.076954	0.00652764	332.281	33.4155	298.865	-265.45	0.027345	0.00739585
201918_at	SLC25A36	white	287.585	79.828	207.757	-127.929	0.0653257	0.00640103	334.225	30.758	303.467	-272.709	0.0251702	0.00743913
201919_at	SLC25A36	grey	217.458	111.824	105.634	6.18984	0.00418534	0.00484014	264.993	0	264.993	-264.993	0	0.00589817
201920_at	SLC20A1	darkolivegreen	192.532	7.87207	184.66	-176.788	0.0213335	0.00428536	245.052	4.86871	240.183	-235.314	0.0131943	0.00545432
201921_at	GNG10	darkorange	339.941	14.5963	325.345	-310.749	0.0463373	0.00756636	393.719	6.53095	387.188	-380.657	0.0207332	0.00876333
201922_at	NSA2	grey	195.714	115.856	79.8577	35.9983	0.00433625	0.00435616	239.334	0	239.334	-239.334	0	0.00532705
201923_at	PRDX4	grey	253.509	145.514	107.995	37.5188	0.00544629	0.00564256	282.947	0	282.947	-282.947	0	0.00629778
201924_at	AFF1	sienna3	240.358	2.18292	238.175	-235.992	0.0193179	0.00534985	284.752	2.09643	282.656	-280.559	0.0185524	0.00633797
201925_s_at	CD55	red	475.586	110.408	365.178	-254.77	0.0531573	0.0105855	610.646	67.8846	542.761	-474.877	0.032684	0.0135917
201926_s_at	CD55	grey	201.233	112.684	88.549	24.1346	0.00421752	0.004479	254.642	0	254.642	-254.642	0	0.00566779
201927_s_at	PKP4	grey	216.932	130.861	86.0702	44.7913	0.00489788	0.00482843	252.689	0	252.689	-252.689	0	0.0056243
201928_at	PKP4	red	448.42	137.539	310.88	-173.341	0.0662201	0.00998085	560.522	71.9853	488.536	-416.551	0.0346583	0.012476
201929_s_at	PKP4	red	412.384	130.894	281.49	-150.597	0.0630205	0.00917877	509.246	68.1028	441.143	-373.04	0.032789	0.0113347
201930_at	MCM6	pink	216.917	7.01329	209.904	-202.891	0.0119071	0.00482811	289.067	6.43898	282.628	-276.189	0.0109321	0.00643402
201931_at	ETFA	grey	198.976	120.822	78.1543	42.6677	0.00452212	0.00442878	243.708	0	243.708	-243.708	0	0.00542442
201932_at	LRRC41	grey	195.332	122.991	72.3408	50.65	0.0046033	0.00434766	240.646	0	240.646	-240.646	0	0.00535626
201933_at	CHMP1A	grey	169.258	111.697	57.5608	54.1363	0.00418059	0.00376731	224.913	0	224.913	-224.913	0	0.00500608
201934_at	WDR82	green	366.121	76.589	289.532	-212.943	0.0202617	0.00814905	444.983	64.1903	380.792	-316.602	0.0169816	0.00990435
201935_s_at	EIF4G3	plum2	323.88	4.15925	319.72	-315.561	0.0507226	0.00720886	361.852	2.29527	359.556	-357.261	0.0279911	0.00805403
201936_s_at	EIF4G3	grey	218.519	125.077	93.4423	31.6344	0.00468136	0.00486376	261.165	0	261.165	-261.165	0	0.00581297
201937_s_at	DNPEP	grey	206.968	128.237	78.7311	49.506	0.00479965	0.00460666	246.485	0	246.485	-246.485	0	0.00548623
201938_at	CDK2AP1	red	324.975	27.199	297.776	-270.577	0.0130953	0.00723325	381.445	27.5439	353.901	-326.357	0.0132614	0.00849014
201939_at	PLK2	red	281.792	24.7575	257.035	-232.277	0.0119198	0.00627208	353.645	29.0732	324.572	-295.499	0.0139977	0.00787138
201940_at	CPD	grey	262.533	123.399	139.134	-15.735	0.00461857	0.00584341	324.249	0	324.249	-324.249	0	0.00721708
201941_at	CPD	green	262.744	64.6313	198.113	-133.482	0.0170982	0.00584812	335.136	60.401	274.735	-214.334	0.0159791	0.00745941
201942_s_at	CPD	green	260.942	39.4511	221.491	-182.04	0.0104368	0.005808	312.993	42.0524	270.94	-228.888	0.011125	0.00696654
201943_s_at	CPD	grey60	226.832	10.7021	216.129	-205.427	0.0301468	0.00504878	267.087	5.48536	261.602	-256.117	0.0154517	0.00594478
201944_at	HEXB	green	329.813	65.6403	264.173	-198.533	0.0173652	0.00734092	405.731	59.1696	346.561	-287.392	0.0156533	0.00903069
201945_at	FURIN	grey	259.167	123.072	136.095	-13.0224	0.00460634	0.00576849	307.702	0	307.702	-307.702	0	0.00684877
201946_s_at	CCT2	grey60	339.609	27.1245	312.485	-285.36	0.0764071	0.00755897	390.098	8.8058	381.293	-372.487	0.0248051	0.00868274
201947_s_at	CCT2	grey60	352.938	21.9988	330.939	-308.941	0.0619686	0.00785564	397.189	7.79528	389.394	-381.599	0.0219585	0.00884057
201948_at	GNL2	darkolivegreen	263.393	14.1828	249.21	-235.027	0.0384358	0.00586255	294.605	5.8953	288.71	-282.814	0.0159764	0.00655727
201949_x_at	CAPZB	honeydew1	209.99	2.66704	207.323	-204.656	0.0386527	0.00467393	251.284	1.74618	249.538	-247.792	0.0253069	0.00559304
201950_x_at	CAPZB	grey	221.621	128.869	92.7521	36.1168	0.0048233	0.0049328	263.994	0	263.994	-263.994	0	0.00587593
201951_at	ALCAM	indianred4	301.144	4.56803	296.576	-292.008	0.0845931	0.0067028	345.441	2.00168	343.44	-341.438	0.0370681	0.00768877
201952_at	ALCAM	red	349.857	73.5244	276.333	-202.809	0.0353993	0.00778707	429.606	48.9836	380.622	-331.639	0.0235838	0.00956209
201953_at	CIB1	grey	206.183	121.772	84.4114	37.3601	0.00455766	0.00458919	253.151	0	253.151	-253.151	0	0.0056346
201954_at	ARPC1B	midnightblue	213.983	15.6165	198.367	-182.75	0.0340228	0.0047628	267.185	6.72244	260.463	-253.74	0.0146458	0.00594697
201955_at	CCNC	purple	449.314	36.9561	412.358	-375.402	0.0414306	0.0100008	541.404	22.8368	518.567	-495.73	0.0256018	0.0120505
201956_s_at	GNPAT	grey	270.98	132.24	138.739	-6.49913	0.00494948	0.00603142	313.539	0	313.539	-313.539	0	0.00697869
201957_at	PPP1R12B	grey	203.993	126.429	77.5642	48.8644	0.00473197	0.00454044	243.373	0	243.373	-243.373	0	0.00541696
201958_s_at	PPP1R12B	grey	185.918	116.823	69.0948	47.7281	0.00437244	0.00413812	235.452	0	235.452	-235.452	0	0.00524064
201959_s_at	MYCBP2	darkgrey	377.853	22.9849	354.868	-331.883	0.0146588	0.00841019	479.604	24.109	455.495	-431.386	0.0153757	0.0106749
201960_s_at	MYCBP2	grey	313.532	140.218	173.314	-33.0954	0.00524809	0.00697855	357.148	0	357.148	-357.148	0	0.00794934
201961_s_at	RNF41	white	257.613	62.6837	194.929	-132.245	0.051296	0.00573391	305.137	26.414	278.723	-252.309	0.0216153	0.00679169
201962_s_at	RNF41	purple	278.208	49.6353	228.573	-178.937	0.055645	0.00619231	336.919	24.0802	312.839	-288.759	0.0269957	0.0074991
201963_at	ACSL1	red	366.875	104.328	262.547	-158.219	0.0502302	0.00816585	464.516	61.5087	403.008	-341.499	0.0296142	0.0103391
201964_at	SETX	darkgrey	268.49	13.5353	254.954	-241.419	0.00863222	0.005976	331.666	15.49	316.176	-300.686	0.00987885	0.00738218
201965_s_at	SETX	grey	181.178	110.587	70.5918	39.9949	0.00413903	0.00403264	238.657	0	238.657	-238.657	0	0.00531199
201966_at	NDUFS2	grey60	290.627	13.8562	276.771	-262.915	0.0390316	0.00646874	323.677	5.91827	317.759	-311.841	0.0166712	0.00720436
201967_at	RBM6	green	339.608	105.405	234.203	-128.798	0.0278849	0.00755893	408.623	73.7997	334.823	-261.023	0.0195237	0.00909505
201968_s_at	PGM1	green	266.672	56.235	210.437	-154.202	0.014877	0.00593555	342.496	58.0766	284.419	-226.343	0.0153642	0.00762322
201969_at	NASP	plum1	201.643	3.1319	198.511	-195.379	0.0319582	0.00448813	253.663	2.03489	251.628	-249.593	0.0207642	0.00564599
201970_s_at	NASP	darkorange	308.099	14.9589	293.14	-278.182	0.0474885	0.00685762	358.34	6.19209	352.148	-345.956	0.0196574	0.00797587
201971_s_at	ATP6V1A	green	289.861	53.7952	236.066	-182.271	0.0142315	0.00645169	343.255	50.9028	292.352	-241.449	0.0134664	0.00764012
201972_at	ATP6V1A	red	238.305	24.3079	213.997	-189.689	0.0117034	0.00530415	296.077	27.6823	268.395	-240.713	0.013328	0.00659004
201973_s_at	C7orf28B /// CCZ1	grey	178.247	114.866	63.3811	51.485	0.0042992	0.0039674	229.182	0	229.182	-229.182	0	0.0051011
201974_s_at	CCZ1	grey	207.891	111.69	96.2013	15.4885	0.00418032	0.00462721	264.855	0	264.855	-264.855	0	0.00589511
201975_at	CLIP1	grey	218.243	117.027	101.216	15.8112	0.00438008	0.00485761	272.054	0	272.054	-272.054	0	0.00605534
201976_s_at	MYO10	orange	285.457	21.6159	263.841	-242.225	0.0878697	0.00635365	326.685	6.20243	320.483	-314.28	0.0252131	0.00727131
201977_s_at	KIAA0141	green	384.009	98.5284	285.48	-186.952	0.0260657	0.0085472	471.723	73.4376	398.285	-324.848	0.0194279	0.0104995
201978_s_at	KIAA0141	red	200.674	10.839	189.835	-178.996	0.00521859	0.00446657	247.225	17.8198	229.405	-211.586	0.00857958	0.0055027
201979_s_at	PPP5C	grey	221.689	130.65	91.0391	39.6107	0.00488995	0.00493431	256.563	0	256.563	-256.563	0	0.00571055
201980_s_at	RSU1	darkolivegreen	306.249	16.5375	289.711	-273.174	0.0448171	0.00681644	335.926	6.58813	329.337	-322.749	0.017854	0.00747698
201981_at	PAPPA	grey	189.754	115.237	74.5165	40.7209	0.0043131	0.00422351	240.911	0	240.911	-240.911	0	0.00536216
201982_s_at	PAPPA	grey	226.115	121.763	104.352	17.4118	0.00455735	0.00503283	269.588	0	269.588	-269.588	0	0.00600045
201983_s_at	EGFR	orange	242.697	16.978	225.719	-208.741	0.0690162	0.00540192	282.785	5.38708	277.398	-272.01	0.0218987	0.00629417
201984_s_at	EGFR	skyblue4	245.74	2.25682	243.483	-241.227	0.0578671	0.00546964	285.157	1.50857	283.648	-282.14	0.0386812	0.00634698
201985_at	KIAA0196	grey	208.9	111.329	97.5712	13.758	0.00416683	0.00464967	265.922	0	265.922	-265.922	0	0.00591884
201986_at	MED13	grey	187.224	108.21	79.0142	29.1953	0.00405006	0.0041672	250.984	0	250.984	-250.984	0	0.00558636
201987_at	MED13	grey	214.077	118.947	95.1299	23.8175	0.00445196	0.0047649	258.959	0	258.959	-258.959	0	0.00576387
201988_s_at	CREBL2	grey	220.716	126.281	94.4349	31.8463	0.00472645	0.00491267	255.612	0	255.612	-255.612	0	0.00568937
201989_s_at	CREBL2	grey	182.918	112.074	70.8443	41.2297	0.0041947	0.00407136	241.877	0	241.877	-241.877	0	0.00538366
201990_s_at	CREBL2	grey	206.17	121.558	84.6118	36.9463	0.00454967	0.00458889	245.433	0	245.433	-245.433	0	0.00546282
201991_s_at	KIF5B	darkgrey	295.986	13.4873	282.499	-269.011	0.00860159	0.00658801	356.489	17.3048	339.184	-321.879	0.0110362	0.00793467
201992_s_at	KIF5B	magenta	310.563	20.7989	289.764	-268.965	0.0306768	0.00691246	348.81	10.2199	338.59	-328.37	0.0150736	0.00776376
201993_x_at	HNRPDL	grey	185.548	114.37	71.1772	43.1933	0.00428065	0.00412989	235.241	0	235.241	-235.241	0	0.00523596
201994_at	MORF4L2	blue4	257.966	3.15414	254.812	-251.658	0.0901182	0.00574177	292.181	1.55713	290.624	-289.067	0.0444895	0.00650332
201995_at	EXT1	grey	160.38	106.167	54.2126	51.9545	0.00397362	0.0035697	227.861	0	227.861	-227.861	0	0.00507169
201996_s_at	SPEN	white	283.291	80.4701	202.821	-122.351	0.0658511	0.00630544	327.987	30.0402	297.946	-267.906	0.0245828	0.00730027
201997_s_at	SPEN	magenta	347.082	45.386	301.696	-256.309	0.066941	0.00772528	399.392	15.1213	384.27	-369.149	0.0223029	0.00888959
201998_at	ST6GAL1	grey	280.77	131.307	149.463	-18.1561	0.00491455	0.00624933	324.245	0	324.245	-324.245	0	0.007217
201999_s_at	DYNLT1	purple	307.734	40.5394	267.195	-226.655	0.0454478	0.0068495	378.348	22.9795	355.368	-332.389	0.0257617	0.0084212
202000_at	NDUFA6	grey	262.639	132.563	130.076	2.48682	0.00496156	0.00584578	308.597	0	308.597	-308.597	0	0.00686869
202001_s_at	NDUFA6	green	425.75	142.771	282.978	-140.207	0.0377702	0.00947627	513.291	89.2277	424.064	-334.836	0.0236052	0.0114248
202002_at	ACAA2	grey	148.739	99.081	49.658	49.423	0.0037084	0.00331061	221.227	0	221.227	-221.227	0	0.00492404
202003_s_at	ACAA2	orange	222.904	11.8371	211.067	-199.23	0.0481184	0.00496137	272.973	4.63744	268.336	-263.698	0.0188514	0.00607579
202004_x_at	SDHC	magenta	308.948	13.5072	295.441	-281.934	0.0199222	0.00687652	374.287	9.22902	365.058	-355.829	0.0136121	0.00833081
202005_at	ST14	grey	203.122	115.468	87.6539	27.8143	0.00432174	0.00452106	255.758	0	255.758	-255.758	0	0.00569261
202006_at	PTPN12	darkgrey	276.115	13.4703	262.645	-249.175	0.00859075	0.00614573	320.849	13.6215	307.228	-293.607	0.00868715	0.00714141
202007_at	NID1	grey	180.657	114.389	66.2687	48.1199	0.00428133	0.00402104	234.944	0	234.944	-234.944	0	0.00522934
202008_s_at	NID1	green	377.123	115.589	261.533	-145.944	0.0305792	0.00839393	455.504	77.6786	377.825	-300.147	0.0205499	0.0101385
202009_at	TWF2	white	323.375	28.9749	294.4	-265.426	0.023711	0.00719763	396.966	18.4432	378.523	-360.08	0.0150926	0.00883561
202010_s_at	ZNF410	darkolivegreen	243.564	11.285	232.279	-220.994	0.0305827	0.00542121	274.423	5.47922	268.944	-263.464	0.0148488	0.00610806
202011_at	TJP1	orange	377.635	15.0711	362.564	-347.493	0.0612645	0.00840535	442.47	6.22164	436.248	-430.026	0.0252912	0.00984842
202012_s_at	EXT2	grey	213.71	130.496	83.2145	47.2813	0.00488419	0.00475673	252.366	0	252.366	-252.366	0	0.00561712
202013_s_at	EXT2	grey	211.336	109.588	101.748	7.84049	0.00410166	0.00470388	263.347	0	263.347	-263.347	0	0.00586154
202014_at	PPP1R15A	palevioletred3	343.248	7.81585	335.432	-327.617	0.104211	0.00763996	397.134	2.80297	394.331	-391.528	0.037373	0.00883935
202015_x_at		green	179.471	28.1412	151.33	-123.189	0.00744476	0.00399464	262.241	44.0632	218.177	-174.114	0.0116569	0.00583691
202016_at	MEST	green	398.74	120.263	278.476	-158.213	0.0318157	0.00887508	494.987	85.3348	409.653	-324.318	0.0225754	0.0110173
202017_at	EPHX1	red	304.527	36.0513	268.475	-232.424	0.0173574	0.00677811	347.386	29.2049	318.181	-288.976	0.0140611	0.00773206
202018_s_at	LTF	grey	185.947	109.214	76.7329	32.4816	0.00408767	0.00413878	242.702	0	242.702	-242.702	0	0.00540201
202019_s_at	LANCL1	pink	241.536	11.7333	229.803	-218.07	0.0199208	0.00537608	278.44	6.61165	271.828	-265.217	0.0112252	0.00619747
202020_s_at	LANCL1	antiquewhite4	432.617	4.07519	428.542	-424.467	0.0626952	0.00962913	531.414	2.60763	528.806	-526.199	0.0401174	0.0118281
202021_x_at	EIF1	skyblue3	284.562	3.69849	280.864	-277.165	0.0362597	0.00633374	344.608	2.19386	342.414	-340.22	0.0215084	0.00767023
202022_at	ALDOC	pink	309.264	8.1519	301.112	-292.96	0.0138402	0.00688354	371.858	7.07319	364.785	-357.712	0.0120088	0.00827676
202023_at	EFNA1	red	354.16	52.4524	301.707	-249.255	0.0252539	0.00788283	431.444	40.1367	391.307	-351.171	0.0193244	0.00960301
202024_at	ASNA1	grey	215.564	124.551	91.0129	33.5379	0.00466168	0.00479798	256.623	0	256.623	-256.623	0	0.00571187
202025_x_at	ACAA1	red	256.947	30.7765	226.17	-195.394	0.0148178	0.00571908	332.569	33.3971	299.172	-265.775	0.0160795	0.00740227
202026_at	SDHD	mediumorchid	273.976	3.74143	270.234	-266.493	0.0593877	0.0060981	307.325	1.91356	305.411	-303.498	0.030374	0.00684039
202027_at	TMEM184B	grey	171.443	117.954	53.489	64.4647	0.00441477	0.00381595	222.16	0	222.16	-222.16	0	0.00494481
202028_s_at	RPL38	grey	199.448	114.397	85.0512	29.3455	0.00428163	0.00443928	249.24	0	249.24	-249.24	0	0.00554754
202029_x_at	RPL38	lightcyan1	245.224	29.96	215.264	-185.304	0.0902409	0.00545816	276.388	8.12045	268.268	-260.147	0.0244592	0.0061518
202030_at	BCKDK	grey	233.028	124.335	108.693	15.6422	0.0046536	0.00518669	274.507	0	274.507	-274.507	0	0.00610994
202031_s_at	WIPI2	grey	191.392	101.365	90.0271	11.3374	0.00379387	0.00425996	249.182	0	249.182	-249.182	0	0.00554626
202032_s_at	MAN2A2	grey	278.551	133.351	145.2	-11.8496	0.00499104	0.00619994	323.734	0	323.734	-323.734	0	0.00720562
202033_s_at	RB1CC1	royalblue	411.091	14.2746	396.816	-382.541	0.0640116	0.00914999	485.78	6.05202	479.728	-473.676	0.0271391	0.0108124
202034_x_at	RB1CC1	grey	209.101	131.751	77.3499	54.4015	0.00493119	0.00465415	242.349	0	242.349	-242.349	0	0.00539417
202035_s_at	SFRP1	red	213.198	28.622	184.576	-155.954	0.0137805	0.00474532	269.213	29.7954	239.417	-209.622	0.0143454	0.00599209
202036_s_at	SFRP1	grey	223.003	121.014	101.989	19.0249	0.0045293	0.00496355	279.646	0	279.646	-279.646	0	0.00622431
202037_s_at	SFRP1	red	330.967	85.1268	245.84	-160.714	0.0409854	0.00736661	410.219	52.8064	357.413	-304.607	0.0254244	0.00913059
202038_at	UBE4A	sienna4	264.658	2.42263	262.236	-259.813	0.0654766	0.00589072	312.219	1.52331	310.696	-309.172	0.0411705	0.00694932
202039_at	MYO18A /// TIAF1	grey	281.609	136.7	144.909	-8.20813	0.00511642	0.00626801	319.689	0	319.689	-319.689	0	0.00711559
202040_s_at	KDM5A	white	278.912	75.3954	203.516	-128.121	0.0616983	0.00620797	323.176	29.0393	294.137	-265.097	0.0237637	0.00719319
202041_s_at	FIBP	grey	215.911	125.874	90.0366	35.8376	0.00471121	0.00480571	253.258	0	253.258	-253.258	0	0.00563699
202042_at	HARS	grey	218.51	125.956	92.5533	33.4031	0.00471429	0.00486355	258.678	0	258.678	-258.678	0	0.00575762
202043_s_at	SMS	red	289.911	50.1749	239.736	-189.561	0.0241574	0.00645278	347.729	38.9216	308.808	-269.886	0.0187393	0.0077397
202044_at	GRLF1	grey	244.488	113.218	131.271	-18.0529	0.0042375	0.00544178	304.558	0	304.558	-304.558	0	0.0067788
202045_s_at	GRLF1	magenta4	234.861	1.92982	232.931	-231.001	0.0459482	0.0052275	266.719	1.44913	265.27	-263.821	0.0345031	0.00593659
202046_s_at	GRLF1	blueviolet	343.347	4.20418	339.143	-334.939	0.120119	0.00764216	390.499	1.77133	388.728	-386.957	0.0506094	0.00869167
202047_s_at	CBX6	purple	504.018	96.5568	407.461	-310.904	0.108248	0.0112183	641.703	40.5038	601.199	-560.695	0.0454078	0.0142829
202048_s_at	CBX6	purple	412.028	82.8517	329.177	-246.325	0.0928831	0.00917086	511.268	33.1373	478.131	-444.994	0.0371494	0.0113797
202049_s_at	ZMYM4	brown2	246.938	2.2413	244.697	-242.455	0.0476873	0.0054963	279.604	1.5879	278.016	-276.428	0.033785	0.00622337
202050_s_at	ZMYM4	darkred	307.425	7.9128	299.512	-291.599	0.0333873	0.00684261	354.87	4.27565	350.595	-346.319	0.0180407	0.00789865
202051_s_at	ZMYM4	darkgrey	302.058	14.3257	287.732	-273.407	0.00913628	0.00672316	349.512	15.3825	334.129	-318.747	0.00981026	0.00777937
202052_s_at	RAI14	skyblue2	267.447	3.68335	263.763	-260.08	0.0584658	0.00595279	333.738	2.00655	331.732	-329.725	0.03185	0.00742829
202053_s_at	ALDH3A2	grey	249.486	133.465	116.021	17.4436	0.00499531	0.00555301	280.36	0	280.36	-280.36	0	0.00624021
202054_s_at	ALDH3A2	grey	198.3	110.538	87.7619	22.7765	0.00413723	0.00441374	255.387	0	255.387	-255.387	0	0.00568437
202055_at	KPNA1	grey	172.367	107.184	65.1831	42.0012	0.00401169	0.00383652	235.245	0	235.245	-235.245	0	0.00523604
202056_at	KPNA1	white	249.842	27.2062	222.636	-195.429	0.0222637	0.00556094	296.018	16.3327	279.685	-263.353	0.0133655	0.00658872
202057_at	KPNA1	mediumpurple1	284.453	2.08286	282.37	-280.287	0.0562934	0.0063313	344.727	1.54555	343.181	-341.636	0.0417717	0.00767288
202058_s_at	KPNA1	grey	173.001	116.722	56.2792	60.4423	0.00436865	0.00385062	223.931	0	223.931	-223.931	0	0.00498422
202059_s_at	KPNA1	blue2	210.615	2.24075	208.374	-206.133	0.0476755	0.00468782	266.466	1.58361	264.882	-263.299	0.0336939	0.00593096
202060_at	CTR9	skyblue3	240.158	3.25775	236.9	-233.642	0.0319388	0.00534539	292.872	2.3185	290.554	-288.235	0.0227304	0.0065187
202061_s_at	SEL1L	skyblue1	216.394	1.56841	214.826	-213.258	0.0257116	0.00481647	265.639	1.62486	264.014	-262.389	0.026637	0.00591254
202062_s_at	SEL1L	white	317.784	47.5421	270.242	-222.7	0.0389052	0.00707318	360.895	22.2715	338.623	-316.352	0.0182254	0.00803273
202063_s_at	SEL1L	grey	167.181	112.043	55.1381	56.9046	0.00419353	0.00372108	227.302	0	227.302	-227.302	0	0.00505924
202064_s_at	SEL1L	grey	169.946	111.829	58.1179	53.7106	0.00418551	0.00378264	224.639	0	224.639	-224.639	0	0.00499998
202065_s_at	PPFIA1	grey	207.985	117.101	90.8843	26.2163	0.00438283	0.00462929	251.183	0	251.183	-251.183	0	0.0055908
202066_at	PPFIA1	grey	309.801	129.341	180.46	-51.1196	0.00484096	0.00689551	359.552	0	359.552	-359.552	0	0.00800285
202067_s_at	LDLR	red	269.844	36.4913	233.353	-196.862	0.0175692	0.00600615	334.926	33.8118	301.114	-267.303	0.0162791	0.00745473
202068_s_at	LDLR	darkorange	320.02	8.96449	311.055	-302.091	0.0284587	0.00712294	380.793	5.4494	375.344	-369.894	0.0172997	0.00847563
202069_s_at	IDH3A	white	302.863	33.3321	269.531	-236.199	0.0272766	0.00674108	337.946	18.339	319.607	-301.268	0.0150073	0.00752195
202070_s_at	IDH3A	purple	293.869	16.4587	277.41	-260.951	0.0184515	0.00654088	365.019	15.416	349.603	-334.187	0.0172826	0.00812454
202071_at	SDC4	red	381.794	68.7636	313.03	-244.267	0.0331072	0.0084979	471.926	46.7384	425.188	-378.449	0.0225028	0.0105041
202072_at	HNRNPL	grey60	316.469	16.0017	300.467	-284.465	0.0450753	0.00704391	375.766	7.11519	368.651	-361.535	0.0200428	0.00836373
202073_at	OPTN	grey	261.329	125.664	135.665	-10.0009	0.00470334	0.00581661	303.057	0	303.057	-303.057	0	0.0067454
202074_s_at	OPTN	yellow3	241.122	2.57277	238.549	-235.976	0.0659685	0.00536685	274.496	1.55108	272.945	-271.394	0.0397714	0.00610969
202075_s_at	PLTP	orange	309.76	14.2546	295.506	-281.251	0.0579456	0.0068946	360.894	5.01852	355.875	-350.857	0.0204005	0.00803271
202076_at	BIRC2	grey	288.192	117.36	170.833	-53.4729	0.00439253	0.00641453	357.262	0	357.262	-357.262	0	0.00795187
202077_at	NDUFAB1	magenta	295.195	30.7031	264.492	-233.789	0.0452848	0.0065704	334.776	11.778	322.998	-311.22	0.0173717	0.00745139
202078_at	COPS3	grey	166.347	110.623	55.724	54.8993	0.0041404	0.00370253	224.265	0	224.265	-224.265	0	0.00499164
202079_s_at	TRAK1	grey	178.919	113.73	65.1891	48.5405	0.00425667	0.00398234	229.882	0	229.882	-229.882	0	0.00511667
202080_s_at	TRAK1	grey	254.691	130.3	124.391	5.90832	0.00487685	0.00566887	303.241	0	303.241	-303.241	0	0.00674948
202081_at	IER2	plum2	272.431	9.44074	262.991	-253.55	0.115131	0.00606373	303.553	2.60594	300.947	-298.341	0.0317798	0.00675643
202082_s_at	SEC14L1	grey	239.91	131.755	108.154	23.6011	0.00493133	0.00533987	274.86	0	274.86	-274.86	0	0.0061178
202083_s_at	SEC14L1	yellow3	222.605	1.23976	221.365	-220.126	0.0317887	0.00495471	256.831	1.38785	255.443	-254.055	0.0355859	0.00571649
202084_s_at	SEC14L1	yellow3	270.307	2.03523	268.272	-266.236	0.0521854	0.00601644	311.02	1.51256	309.508	-307.995	0.0387836	0.00692264
202085_at	TJP2	red	354.485	79.1246	275.361	-196.236	0.0380956	0.00789007	431.383	49.3034	382.079	-332.776	0.0237378	0.00960164
202086_at	MX1	lavenderblush3	171.658	7.21503	164.443	-157.227	0.10162	0.00382073	222.375	2.11701	220.258	-218.141	0.029817	0.00494959
202087_s_at	CTSL1	grey	177.51	115.295	62.215	53.0797	0.00431525	0.00395098	232.674	0	232.674	-232.674	0	0.00517881
202088_at	SLC39A6	honeydew1	236.174	1.68307	234.49	-232.807	0.0243923	0.00525671	278.013	1.69241	276.32	-274.628	0.0245277	0.00618797
202089_s_at	SLC39A6	darkgrey	258.196	10.5073	247.689	-237.181	0.00670109	0.00574688	305.337	12.8892	292.447	-279.558	0.00822015	0.00679613
202090_s_at	UQCR11	grey	244.849	145.446	99.403	46.0433	0.00544376	0.00544981	279.439	0	279.439	-279.439	0	0.00621971
202091_at	ARL2BP	darkviolet	174.335	3.7381	170.597	-166.858	0.0812631	0.00388031	229.135	1.54253	227.593	-226.05	0.0335334	0.00510005
202092_s_at	ARL2BP	blue2	287.987	3.27331	284.714	-281.441	0.0696448	0.00640997	329.384	1.70778	327.676	-325.968	0.0363357	0.00733137
202093_s_at	PAF1	green	375.388	88.7351	286.653	-197.917	0.0234749	0.00835532	468.603	72.0389	396.564	-324.526	0.0190579	0.0104301
202094_at	BIRC5	grey	144.731	94.5072	50.2242	44.283	0.00353721	0.00322141	226.365	0	226.365	-226.365	0	0.0050384
202095_s_at	BIRC5	white	222.821	18.706	204.115	-185.409	0.0153077	0.00495951	279.559	13.8393	265.72	-251.88	0.0113251	0.00622238
202096_s_at	TSPO	midnightblue	222.461	24.3379	198.123	-173.785	0.0530238	0.0049515	261.436	8.446	252.99	-244.544	0.0184009	0.005819
202097_at	NUP153	lightcyan1	185.2	9.22227	175.978	-166.755	0.0277779	0.00412215	239.839	4.87022	234.969	-230.099	0.0146693	0.0053383
202098_s_at	PRMT2	grey	232.754	123.79	108.963	14.8273	0.00463322	0.00518059	280.513	0	280.513	-280.513	0	0.00624362
202099_s_at	DGCR2	antiquewhite2	184.008	0.628594	183.379	-182.751	0.0157149	0.00409562	248.418	1.31789	247.1	-245.783	0.0329471	0.00552925
202100_at	RALB	darkolivegreen4	309.191	2.13794	307.053	-304.916	0.0445404	0.00688193	351.754	1.66536	350.089	-348.423	0.0346951	0.00782929
202101_s_at	RALB	grey	241.125	128.828	112.297	16.5319	0.00482179	0.00536692	278.504	0	278.504	-278.504	0	0.00619889
202102_s_at	BRD4	grey	198.59	110.357	88.2321	22.1254	0.00413045	0.00442017	256.648	0	256.648	-256.648	0	0.00571243
202103_at	BRD4	magenta	263.067	16.4741	246.593	-230.119	0.0242981	0.00585531	296.836	8.80275	288.033	-279.231	0.0129834	0.00660693
202104_s_at	SPG7	grey	233.953	125.934	108.019	17.9156	0.00471346	0.00520728	273.069	0	273.069	-273.069	0	0.00607793
202105_at	IGBP1	plum	191.513	1.83094	189.682	-187.851	0.0300154	0.00426267	244.929	1.58193	243.347	-241.765	0.0259333	0.00545158
202106_at	GOLGA3	grey	198.856	132.544	66.3112	66.2331	0.00496086	0.00442609	236.123	0	236.123	-236.123	0	0.00525558
202107_s_at	MCM2	darkseagreen3	202.094	2.18321	199.911	-197.728	0.0532491	0.00449818	244.849	1.48711	243.362	-241.875	0.0362711	0.00544981
202108_at	PEPD	red	237.874	20.8354	217.038	-196.203	0.0100315	0.00529455	292.385	25.8934	266.492	-240.598	0.0124667	0.00650786
202109_at	ARFIP2	grey	220.503	117.142	103.36	13.782	0.0043844	0.00490791	272.162	0	272.162	-272.162	0	0.00605775
202110_at	COX7B	magenta	358.78	39.7923	318.987	-279.195	0.0586906	0.00798566	410.252	14.5631	395.689	-381.126	0.0214795	0.00913132
202111_at	SLC4A2	red	328.938	60.9429	267.995	-207.052	0.0293418	0.00732144	388.241	40.8723	347.369	-306.497	0.0196785	0.00864141
202112_at	VWF	midnightblue	229.384	12.4596	216.925	-204.465	0.0271451	0.0051056	268.363	6.14302	262.22	-256.077	0.0133835	0.00597318
202113_s_at	SNX2	pink	353.81	24.1989	329.612	-305.413	0.0410848	0.00787506	400.604	10.2782	390.326	-380.048	0.0174502	0.00891657
202114_at	SNX2	red	331.618	45.5763	286.042	-240.466	0.0219433	0.00738111	390.297	35.3754	354.922	-319.546	0.017032	0.00868717
202115_s_at	NOC2L	pink	232.026	9.27199	222.754	-213.482	0.0157419	0.00516441	288.391	6.80362	281.587	-274.783	0.0115511	0.00641895
202116_at	DPF2	red	359.695	71.5792	288.116	-216.537	0.0344628	0.00800604	424.992	43.6814	381.311	-337.629	0.021031	0.00945941
202117_at	ARHGAP1	grey	221.381	118.498	102.882	15.6156	0.00443514	0.00492745	267.389	0	267.389	-267.389	0	0.00595151
202118_s_at	CPNE3	darkgrey	276.859	14.3982	262.461	-248.063	0.0091825	0.00616229	335.704	15.3687	320.336	-304.967	0.00980149	0.00747206
202119_s_at	CPNE3	orange	262.74	16.6929	246.048	-229.355	0.0678574	0.00584803	299.211	5.65185	293.559	-287.907	0.022975	0.00665978
202120_x_at	AP2S1	grey	301.904	133.329	168.574	-35.2448	0.00499025	0.00671972	351.123	0	351.123	-351.123	0	0.00781523
202121_s_at	CHMP2A	grey	255.048	128.064	126.984	1.07989	0.00479317	0.00567682	291.021	0	291.021	-291.021	0	0.0064775
202122_s_at	PLIN3	green	229.353	48.2016	181.151	-132.95	0.0127517	0.0051049	299.234	53.1705	246.063	-192.893	0.0140663	0.0066603
202123_s_at	ABL1	red	455.036	115.082	339.955	-224.873	0.0554076	0.0101281	551.557	61.8999	489.658	-427.758	0.0298026	0.0122765
202124_s_at	TRAK2	white	243.551	44.5599	198.991	-154.431	0.0364647	0.00542091	279.554	19.8153	259.739	-239.924	0.0162155	0.00622227
202125_s_at	TRAK2	red	384.922	57.3006	327.622	-270.321	0.0275882	0.00856754	474.122	43.0825	431.04	-387.957	0.0207427	0.0105529
202126_at	PRPF4B	darkgrey	349.387	21.2053	328.182	-306.976	0.0135238	0.0077766	438.452	21.9843	416.468	-394.484	0.0140206	0.00975899
202127_at	PRPF4B	darkolivegreen	324.435	21.5228	302.912	-281.389	0.0583273	0.00722121	362.721	7.62404	355.097	-347.472	0.0206614	0.00807337
202128_at	KIAA0317	grey	244.869	131.256	113.613	17.6425	0.00491263	0.00545025	280.293	0	280.293	-280.293	0	0.00623871
202129_s_at	RIOK3	grey	183.016	106.737	76.2787	30.4587	0.00399496	0.00407354	243.143	0	243.143	-243.143	0	0.00541183
202130_at	RIOK3	grey	239.984	132.872	107.112	25.7604	0.00497314	0.00534153	271.859	0	271.859	-271.859	0	0.006051
202131_s_at	RIOK3	grey	186.071	107.03	79.0411	27.9885	0.0040059	0.00414153	248.644	0	248.644	-248.644	0	0.00553428
202132_at	WWTR1	grey	213.421	116.128	97.2925	18.8359	0.00434645	0.00475029	258.747	0	258.747	-258.747	0	0.00575914
202133_at	WWTR1	grey	228.155	111.762	116.394	-4.63194	0.00418301	0.00507824	276.751	0	276.751	-276.751	0	0.00615987
202134_s_at	WWTR1	green	222.488	21.1114	201.377	-180.265	0.00558501	0.0049521	273.567	34.1495	239.417	-205.268	0.00903425	0.006089
202135_s_at	ACTR1B	grey	187.963	116.922	71.0404	45.882	0.00437617	0.00418365	237.786	0	237.786	-237.786	0	0.0052926
202136_at	ZMYND11	green	350.62	82.9436	267.676	-184.732	0.0219427	0.00780403	424.984	67.5154	357.468	-289.953	0.0178612	0.00945921
202137_s_at	ZMYND11	grey	244.451	115.933	128.518	-12.5845	0.00433914	0.00544094	303.422	0	303.422	-303.422	0	0.00675351
202138_x_at	AIMP2	grey	195.083	118.367	76.7165	41.6501	0.00443022	0.00434213	247.773	0	247.773	-247.773	0	0.0055149
202139_at	AKR7A2	grey	177.823	108.629	69.194	39.4353	0.00406577	0.00395796	233.012	0	233.012	-233.012	0	0.00518635
202140_s_at	CLK3	grey	175.367	107.149	68.2182	38.9311	0.00401038	0.0039033	235.394	0	235.394	-235.394	0	0.00523936
202141_s_at	COPS8	floralwhite	275.544	7.32721	268.216	-260.889	0.0324213	0.006133	316.896	4.04936	312.846	-308.797	0.0179175	0.00705341
202142_at	COPS8	grey	191.257	118.309	72.9486	45.36	0.00442805	0.00425697	241.994	0	241.994	-241.994	0	0.00538626
202143_s_at	COPS8	grey	253.964	124.675	129.289	-4.61417	0.00466632	0.00565268	300.348	0	300.348	-300.348	0	0.0066851
202144_s_at	ADSL	grey	206.223	116.395	89.8283	26.5667	0.00435643	0.00459009	260.375	0	260.375	-260.375	0	0.00579539
202145_at	LY6E	darkgrey	368.21	24.8589	343.351	-318.492	0.0158539	0.00819555	462.712	23.9091	438.803	-414.894	0.0152481	0.010299
202146_at	IFRD1	grey	197.229	111.898	85.331	26.567	0.00418812	0.00438989	248.69	0	248.69	-248.69	0	0.00553531
202147_s_at	IFRD1	grey	301.7	138.785	162.915	-24.1296	0.00519444	0.00671518	338.411	0	338.411	-338.411	0	0.00753229
202148_s_at	PYCR1	grey	168.558	108.545	60.013	48.5318	0.00406261	0.00375173	229.565	0	229.565	-229.565	0	0.00510962
202149_at	NEDD9	grey	218.969	124.289	94.6794	29.6098	0.00465189	0.00487377	253.918	0	253.918	-253.918	0	0.00565166
202150_s_at	NEDD9	salmon1	250.399	2.35528	248.044	-245.689	0.0713722	0.00557334	293.815	1.45296	292.362	-290.909	0.0440291	0.00653969
202151_s_at	UBAC1	grey	185.341	108.394	76.9474	31.4467	0.00405697	0.0041253	250.67	0	250.67	-250.67	0	0.00557938
202152_x_at	USF2	darkgrey	192.087	8.44765	183.639	-175.191	0.00538753	0.00427543	263.711	13.2507	250.46	-237.209	0.00845067	0.00586963
202153_s_at	NUP62	grey	227.635	118.067	109.568	8.49982	0.00441902	0.00506666	278.779	0	278.779	-278.779	0	0.00620503
202154_x_at	TUBB3	grey	275.511	142.676	132.835	9.84047	0.00534007	0.00613229	310.137	0	310.137	-310.137	0	0.00690298
202155_s_at	NUP214	grey	227.326	126.75	100.576	26.1741	0.00474399	0.00505979	260.483	0	260.483	-260.483	0	0.00579778
202156_s_at	CELF2	green	303.615	90.1607	213.454	-123.293	0.023852	0.0067578	380.805	70.4553	310.35	-239.894	0.018639	0.00847589
202157_s_at	CELF2	purple	505.017	72.0495	432.968	-360.918	0.080773	0.0112406	649.384	34.4956	614.888	-580.393	0.0386722	0.0144539
202158_s_at	CELF2	grey	166.511	113.253	53.2583	59.9946	0.00423883	0.00370618	223.778	0	223.778	-223.778	0	0.00498081
202159_at	FARSA	skyblue4	233.07	1.09769	231.972	-230.874	0.0281459	0.00518762	266.467	1.36741	265.1	-263.732	0.0350617	0.00593098
202160_at	CREBBP	grey	242.76	117.311	125.449	-8.13791	0.00439071	0.00540331	287.634	0	287.634	-287.634	0	0.0064021
202161_at	PKN1	orange	299.108	24.9384	274.17	-249.231	0.101376	0.0066575	333.664	6.86692	326.797	-319.93	0.0279143	0.00742663
202162_s_at	CNOT8	royalblue	218.409	3.54202	214.867	-211.325	0.0158835	0.00486132	261.668	3.14599	258.522	-255.376	0.0141076	0.00582417
202163_s_at	CNOT8	grey	226.805	122.423	104.382	18.0418	0.00458205	0.00504818	280.279	0	280.279	-280.279	0	0.00623839
202164_s_at	CNOT8	red	272.873	27.453	245.42	-217.967	0.0132176	0.00607356	321.748	27.6605	294.088	-266.427	0.0133175	0.00716142
202165_at	PPP1R2	darkolivegreen	246.842	15.2109	231.631	-216.421	0.041222	0.00549418	285.739	6.14316	279.596	-273.453	0.0166481	0.00635993
202166_s_at	PPP1R2	purple	389.577	27.3893	362.188	-334.798	0.0307055	0.00867114	468.299	19.6378	448.661	-429.024	0.0220155	0.0104233
202167_s_at	MMS19	grey	182.149	114.29	67.8586	46.4314	0.00427764	0.00405423	233.836	0	233.836	-233.836	0	0.00520468
202168_at	TAF9	darkgrey	294.781	20.251	274.53	-254.279	0.0129152	0.00656119	343.009	16.6812	326.328	-309.646	0.0106385	0.00763464
202169_s_at	AASDHPPT	grey	269.073	134.295	134.778	-0.483902	0.00502637	0.00598898	308.036	0	308.036	-308.036	0	0.00685621
202170_s_at	AASDHPPT	white	350.474	65.3194	285.155	-219.835	0.0534529	0.00780079	402.003	26.8796	375.124	-348.244	0.0219964	0.00894772
202171_at	VEZF1	red	461.519	151.416	310.103	-158.687	0.0729013	0.0102724	585.045	78.0322	507.013	-428.981	0.0375696	0.0130218
202172_at	VEZF1	red	531.623	177.894	353.729	-175.835	0.0856493	0.0118328	686.427	91.097	595.33	-504.233	0.0438599	0.0152784
202173_s_at	VEZF1	red	452.982	140.599	312.384	-171.785	0.0676931	0.0100824	571.551	74.0337	497.517	-423.484	0.0356445	0.0127215
202174_s_at	PCM1	grey	177.764	112.66	65.1045	47.5552	0.00421662	0.00395665	236.091	0	236.091	-236.091	0	0.00525488
202175_at	CHPF	grey	214.231	122.28	91.9506	30.3296	0.0045767	0.00476831	256.806	0	256.806	-256.806	0	0.00571594
202176_at	ERCC3	grey	165.066	102.732	62.3342	40.3979	0.00384505	0.00367402	229.27	0	229.27	-229.27	0	0.00510305
202177_at	GAS6	grey	205.939	119.127	86.8122	32.3151	0.00445869	0.00458377	253.52	0	253.52	-253.52	0	0.00564281
202178_at	PRKCZ	floralwhite	279.343	11.7193	267.624	-255.905	0.0518554	0.00621758	332.31	4.8985	327.412	-322.513	0.0216748	0.0073965
202179_at	BLMH	grey	164.08	107.106	56.9744	50.1312	0.00400874	0.00365206	228.789	0	228.789	-228.789	0	0.00509235
202180_s_at	MVP	grey	230.734	135.635	95.0991	40.5361	0.00507655	0.00513564	266.109	0	266.109	-266.109	0	0.00592301
202181_at	KIAA0247	coral3	254.588	2.18726	252.401	-250.214	0.0546816	0.00566659	295.323	1.52305	293.8	-292.277	0.0380762	0.00657325
202182_at	KAT2A	grey	210.311	120.475	89.8356	30.6396	0.00450914	0.00468106	256.307	0	256.307	-256.307	0	0.00570485
202183_s_at	KIF22	grey	239.354	119.221	120.133	-0.911898	0.00446221	0.00532751	286.026	0	286.026	-286.026	0	0.00636632
202184_s_at	NUP133	grey	239.528	137.755	101.772	35.9829	0.0051559	0.00533137	270.398	0	270.398	-270.398	0	0.00601848
202185_at	PLOD3	red	425.441	95.1612	330.28	-235.119	0.0458166	0.0094694	517.556	55.9097	461.647	-405.737	0.0269185	0.0115197
202186_x_at	PPP2R5A	grey	167.898	113.972	53.9268	60.0448	0.00426572	0.00373705	223.565	0	223.565	-223.565	0	0.00497608
202187_s_at	PPP2R5A	grey	207.584	131.39	76.1938	55.196	0.00491765	0.00462036	244.595	0	244.595	-244.595	0	0.00544415
202188_at	NUP93	grey	182.114	119.446	62.6673	56.7792	0.00447063	0.00405346	229.871	0	229.871	-229.871	0	0.00511642
202189_x_at	PTBP1	floralwhite	338.434	9.60895	328.825	-319.216	0.0425175	0.00753281	390.299	4.4711	385.828	-381.357	0.0197836	0.00868722
202190_at	CSTF1	grey	219.599	124.955	94.6441	30.3106	0.0046768	0.0048878	266.731	0	266.731	-266.731	0	0.00593686
202191_s_at	GAS7	purple	341.062	47.0615	294	-246.939	0.0527596	0.0075913	402.835	22.8337	380.001	-357.167	0.0255983	0.00896623
202192_s_at	GAS7	purple	338.389	44.3049	294.084	-249.779	0.0496692	0.00753181	404	22.2204	381.779	-359.559	0.0249107	0.00899216
202193_at	LIMK2	midnightblue	254.503	25.9925	228.51	-202.518	0.0566286	0.00566468	294.08	8.91373	285.167	-276.253	0.0194199	0.00654559
202194_at	TMED5	green	246.258	26.9263	219.332	-192.405	0.00712336	0.00548117	304.54	38.7944	265.745	-226.951	0.0102631	0.0067784
202195_s_at	TMED5	grey	174.848	110.826	64.0225	46.8033	0.00414798	0.00389174	228.853	0	228.853	-228.853	0	0.00509378
202196_s_at	DKK3	purple	310.903	41.8917	269.011	-227.12	0.0469638	0.00692003	372.934	22.0592	350.875	-328.815	0.02473	0.0083007
202197_at	MTMR3	darkorange	320.31	12.7484	307.561	-294.813	0.0404711	0.0071294	363.581	5.61439	357.967	-352.352	0.0178235	0.00809253
202198_s_at	MTMR3	grey	188.699	112.06	76.6389	35.4208	0.00419417	0.00420002	250.305	0	250.305	-250.305	0	0.00557124
202199_s_at	SRPK1	grey	193.142	119.559	73.583	45.9763	0.00447486	0.00429893	242.718	0	242.718	-242.718	0	0.00540237
202200_s_at	SRPK1	thistle	233.265	2.06436	231.201	-229.137	0.0469173	0.00519198	270.93	1.54949	269.38	-267.831	0.0352157	0.0060303
202201_at	BLVRB	grey	256.321	144.884	111.437	33.447	0.00542271	0.00570515	280.506	0	280.506	-280.506	0	0.00624345
202202_s_at	LAMA4	grey	155.574	101.4	54.1743	47.2256	0.00379519	0.00346275	225.502	0	225.502	-225.502	0	0.00501919
202203_s_at	AMFR	grey	232.135	130.437	101.698	28.7397	0.004882	0.00516682	265.051	0	265.051	-265.051	0	0.00589946
202204_s_at	AMFR	palevioletred2	260.157	4.4777	255.68	-251.202	0.104133	0.00579054	291.309	1.75977	289.549	-287.789	0.0409249	0.00648391
202205_at	VASP	grey	163.723	107.059	56.6635	50.3956	0.004007	0.00364411	228.323	0	228.323	-228.323	0	0.00508199
202206_at	ARL4C	yellow3	315.44	3.8469	311.593	-307.746	0.0986384	0.00702101	356.767	1.73002	355.037	-353.307	0.0443594	0.00794087
202207_at	ARL4C	yellow2	300.641	2.17582	298.465	-296.29	0.0725273	0.00669162	344.973	1.47658	343.496	-342.02	0.0492192	0.00767834
202208_s_at	ARL4C	grey	196.96	126.866	70.0945	56.7711	0.00474832	0.0043839	235.518	0	235.518	-235.518	0	0.00524213
202209_at	LSM3	darkolivegreen	304.611	17.1003	287.51	-270.41	0.0463422	0.00677997	346.955	6.84525	340.11	-333.265	0.0185508	0.00772247
202210_x_at	GSK3A	grey	166.882	106.105	60.7773	45.3273	0.00397128	0.00371443	229.65	0	229.65	-229.65	0	0.00511151
202211_at	ARFGAP3	grey	206.694	103.85	102.844	1.0056	0.00388688	0.00460055	269.799	0	269.799	-269.799	0	0.00600514
202212_at	PES1	darkgrey	235.763	7.71502	228.048	-220.333	0.00492029	0.00524757	293.07	12.5449	280.525	-267.981	0.00800058	0.00652311
202213_s_at	CUL4B	grey	231.978	104.837	127.14	-22.303	0.00392385	0.00516332	296.617	0	296.617	-296.617	0	0.00660206
202214_s_at	CUL4B	grey	274.854	131.709	143.145	-11.4362	0.0049296	0.00611766	315.206	0	315.206	-315.206	0	0.0070158
202215_s_at	NFYC	grey	172.71	107.836	64.8737	42.9622	0.00403608	0.00384414	230.391	0	230.391	-230.391	0	0.005128
202216_x_at	NFYC	mistyrose	252.302	1.03124	251.271	-250.24	0.0343745	0.0056157	295.077	1.32221	293.755	-292.433	0.0440736	0.00656777
202217_at	C21orf33	green	410.155	134.512	275.643	-141.13	0.0355852	0.00912916	519.321	93.4028	425.918	-332.515	0.0247097	0.011559
202218_s_at	FADS2	grey	186.971	118.909	68.0615	50.848	0.00445054	0.00416157	233.646	0	233.646	-233.646	0	0.00520045
202219_at	SLC6A8	red	483.329	105.913	377.416	-271.503	0.0509932	0.0107579	609.555	64.9886	544.567	-479.578	0.0312897	0.0135674
202220_at	KIAA0907	green	373.637	167.464	206.172	-38.7083	0.0443027	0.00831634	472.866	104.236	368.63	-264.393	0.0275757	0.010525
202221_s_at	EP300	floralwhite	214.048	5.49245	208.556	-203.063	0.0243029	0.00476425	260.744	3.48782	257.256	-253.768	0.0154328	0.0058036
202222_s_at	DES	grey	212.581	113.926	98.6545	15.2715	0.00426402	0.00473158	265.536	0	265.536	-265.536	0	0.00591025
202223_at	STT3A	darkorange2	248.216	7.23301	240.983	-233.75	0.083138	0.00552476	289.8	2.41208	287.388	-284.976	0.0277251	0.00645032
202224_at	CRK	antiquewhite4	427.541	4.53633	423.005	-418.468	0.0697897	0.00951614	528.412	2.61167	525.8	-523.188	0.0401796	0.0117613
202225_at	CRK	brown4	242.678	6.73066	235.947	-229.217	0.0405461	0.00540149	279.25	2.91193	276.338	-273.426	0.0175418	0.0062155
202226_s_at	CRK	grey	193.094	121.278	71.8167	49.4609	0.00453917	0.00429786	238.203	0	238.203	-238.203	0	0.00530188
202227_s_at	BRD8	red	272.919	42.0678	230.851	-188.783	0.0202541	0.00607458	333.215	35.0659	298.149	-263.083	0.016883	0.00741664
202228_s_at	NPTN	purple	274.399	35.5481	238.851	-203.303	0.0398521	0.00610753	315.383	19.1279	296.255	-277.127	0.0214438	0.00701975
202229_s_at	CHERP	grey	173.61	117.099	56.5111	60.5877	0.00438277	0.00386418	224.161	0	224.161	-224.161	0	0.00498935
202230_s_at	CHERP	grey	209.569	110.475	99.0933	11.3821	0.00413487	0.00466454	261.26	0	261.26	-261.26	0	0.00581507
202231_at	EIF3M	grey	240.876	148.098	92.7782	55.3199	0.00554301	0.00536138	272.098	0	272.098	-272.098	0	0.0060563
202232_s_at	EIF3M	darkorange	272.257	8.5119	263.745	-255.233	0.0270219	0.00605985	304.629	4.42073	300.208	-295.787	0.0140341	0.00678037
202233_s_at	UQCRH	magenta	368.14	42.7075	325.433	-282.725	0.0629905	0.00819401	426.049	15.0013	411.047	-396.046	0.0221258	0.00948292
202234_s_at	SLC16A1	grey	236.296	117.244	119.052	-1.80849	0.00438819	0.00525943	294.274	0	294.274	-294.274	0	0.00654989
202235_at	SLC16A1	grey	233.428	120.175	113.252	6.92312	0.00449792	0.00519559	281.29	0	281.29	-281.29	0	0.00626091
202236_s_at	SLC16A1	grey	217.455	126.102	91.3536	34.7482	0.00471973	0.00484009	256.51	0	256.51	-256.51	0	0.00570936
202237_at	NNMT	grey	199.667	125.951	73.7153	52.2359	0.0047141	0.00444415	241.794	0	241.794	-241.794	0	0.00538181
202238_s_at	NNMT	grey	178.57	103.508	75.0619	28.446	0.00387409	0.00397458	247.509	0	247.509	-247.509	0	0.00550902
202239_at	PARP4	red	259.282	33.0031	226.279	-193.276	0.0158898	0.00577106	308.637	30.5732	278.064	-247.491	0.0147199	0.0068696
202240_at	PLK1	green	193.435	38.9232	154.512	-115.589	0.0102971	0.00430545	265.742	48.9809	216.761	-167.78	0.0129579	0.00591485
202241_at	TRIB1	grey	238.499	123.142	115.357	7.78473	0.00460895	0.00530848	275.716	0	275.716	-275.716	0	0.00613683
202242_at	TSPAN7	red	352.811	31.1286	321.683	-290.554	0.0149873	0.00785282	414.674	31.41	383.264	-351.854	0.0151228	0.00922975
202243_s_at	PSMB4	grey	241.205	123.891	117.314	6.57758	0.004637	0.00536871	291.793	0	291.793	-291.793	0	0.00649469
202244_at	PSMB4	grey	207.401	121.217	86.1846	35.0324	0.0045369	0.00461631	250.1	0	250.1	-250.1	0	0.00556669
202245_at	LSS	red	251.996	53.3345	198.662	-145.327	0.0256786	0.00560889	315.133	40.8408	274.292	-233.451	0.0196634	0.00701417
202246_s_at	CDK4	green	289.673	48.2434	241.43	-193.186	0.0127628	0.0064475	349.1	49.0272	300.072	-251.045	0.0129702	0.0077702
202247_s_at	MTA1	darkolivegreen	230.895	9.57571	221.319	-211.743	0.0259504	0.00513921	267.325	5.20512	262.12	-256.915	0.014106	0.00595008
202248_at	E2F4	grey	210.623	129.268	81.3555	47.9122	0.00483823	0.00468802	244.679	0	244.679	-244.679	0	0.00544603
202249_s_at	DCAF8	grey	177.541	106.865	70.6762	36.1889	0.00399974	0.00395169	240.446	0	240.446	-240.446	0	0.00535181
202250_s_at	DCAF8	darkgrey	294.894	12.9953	281.899	-268.904	0.00828782	0.00656371	330.575	13.4419	317.133	-303.691	0.00857262	0.00735788
202251_at	PRPF3	grey	153.753	103.503	50.2503	53.2522	0.00387389	0.00342221	221.041	0	221.041	-221.041	0	0.00491989
202252_at	RAB13	grey	213.872	115.973	97.8993	18.0734	0.00434062	0.00476033	260.571	0	260.571	-260.571	0	0.00579974
202253_s_at	DNM2	darkorange	301.416	9.31976	292.096	-282.776	0.0295865	0.00670886	357.675	5.34617	352.329	-346.983	0.016972	0.00796107
202254_at	SIPA1L1	purple	568.596	108.459	460.137	-351.678	0.121591	0.0126557	734.293	45.1161	689.177	-644.061	0.0505786	0.0163438
202255_s_at	SIPA1L1	white	398.522	57.7181	340.804	-283.085	0.0472325	0.00887023	494.543	28.6566	465.886	-437.23	0.0234506	0.0110075
202256_at	CD2BP2	mediumpurple1	255.961	1.9774	253.983	-252.006	0.0534433	0.00569713	310.326	1.47606	308.85	-307.374	0.0398936	0.00690718
202257_s_at	CD2BP2	grey	244.231	142.267	101.965	40.3025	0.00532476	0.00543606	273.973	0	273.973	-273.973	0	0.00609805
202258_s_at	N4BP2L2	grey	323.703	134.515	189.188	-54.6727	0.00503462	0.00720492	386.646	0	386.646	-386.646	0	0.0086059
202259_s_at	N4BP2L2	grey	251.915	134.096	117.819	16.2764	0.00501892	0.00560708	284.365	0	284.365	-284.365	0	0.00632934
202260_s_at	STXBP1	purple	420.644	97.4469	323.197	-225.75	0.109245	0.00936262	514.927	35.9864	478.941	-442.955	0.0403435	0.0114612
202261_at	VPS72	chocolate4	238.966	1.47634	237.49	-236.013	0.0476238	0.00531887	300.808	1.35723	299.451	-298.094	0.0437817	0.00669534
202262_x_at	DDAH2	grey	214.135	120.468	93.667	26.8012	0.00450888	0.00476618	254.352	0	254.352	-254.352	0	0.00566132
202263_at	CYB5R1	darkred	247.391	6.84978	240.541	-233.691	0.028902	0.00550639	286.391	3.6258	282.765	-279.139	0.0152987	0.00637444
202264_s_at	TOMM40	grey	153.538	102.8	50.7381	52.0617	0.00384758	0.00341742	223.671	0	223.671	-223.671	0	0.00497844
202265_at	BMI1	grey	212.832	107.767	105.065	2.70232	0.0040335	0.00473717	275.253	0	275.253	-275.253	0	0.00612654
202266_at	TDP2	grey	192.358	121.102	71.2557	49.8462	0.0045326	0.00428146	239.292	0	239.292	-239.292	0	0.00532613
202267_at	LAMC2	white	195.711	9.65771	186.053	-176.395	0.0079032	0.00435609	239.973	10.1445	229.829	-219.684	0.00830154	0.00534128
202268_s_at	NAE1	grey	180.757	108.794	71.9631	36.8309	0.00407194	0.00402326	239.428	0	239.428	-239.428	0	0.00532914
202269_x_at	GBP1	midnightblue	207.987	14.5007	193.487	-178.986	0.0315919	0.00462934	245.875	6.45586	239.42	-232.964	0.0140651	0.00547265
202270_at	GBP1	grey	218.911	125.106	93.8047	31.3014	0.00468246	0.00487248	260.109	0	260.109	-260.109	0	0.00578947
202271_at	FBXO28	firebrick4	265.93	3.75989	262.17	-258.411	0.0767325	0.00591903	313.608	1.68617	311.922	-310.236	0.0344116	0.00698024
202272_s_at	FBXO28	grey	199.894	127.646	72.248	55.398	0.00477753	0.00444921	237.202	0	237.202	-237.202	0	0.00527961
202273_at	PDGFRB	deeppink	330.998	2.05908	328.939	-326.88	0.0588307	0.00736731	394.848	1.59996	393.248	-391.648	0.0457131	0.00878846
202274_at	ACTG2	grey	159.195	103.336	55.8593	47.4765	0.00386765	0.00354334	225.538	0	225.538	-225.538	0	0.00501999
202275_at	G6PD	grey	192.425	119.908	72.5168	47.3914	0.00448792	0.00428296	238.401	0	238.401	-238.401	0	0.00530628
202276_at	SHFM1	bisque4	245.732	5.01313	240.719	-235.706	0.0596802	0.00546946	277.378	2.22989	275.148	-272.918	0.0265463	0.00617383
202277_at	SPTLC1	mediumorchid	264.419	3.49619	260.922	-257.426	0.055495	0.00588538	295.966	1.82423	294.142	-292.317	0.0289561	0.00658756
202278_s_at	SPTLC1	lightcyan1	226.877	11.4171	215.459	-204.042	0.034389	0.00504978	266.683	5.03325	261.65	-256.616	0.0151604	0.00593578
202279_at	C14orf2	darkorange	311.232	12.9666	298.265	-285.299	0.0411638	0.00692735	358.849	6.0039	352.845	-346.841	0.01906	0.00798721
202280_at		grey	168.718	118.129	50.5892	67.5397	0.00442132	0.0037553	222.589	0	222.589	-222.589	0	0.00495435
202281_at	GAK	palevioletred2	262.517	1.80219	260.714	-258.912	0.0419114	0.00584305	300.772	1.52654	299.245	-297.719	0.0355009	0.00669453
202282_at	HSD17B10	green	356.189	63.9256	292.264	-228.338	0.0169115	0.00792801	422.731	55.9802	366.751	-310.771	0.0148096	0.00940908
202283_at	SERPINF1	red	284.134	53.0879	231.046	-177.959	0.0255599	0.00632421	354.38	41.105	313.275	-272.17	0.0197906	0.00788774
202284_s_at	CDKN1A	midnightblue	317.587	55.1702	262.417	-207.247	0.120197	0.00706881	347.201	13.8412	333.359	-319.518	0.0301552	0.00772793
202285_s_at	TACSTD2	grey	227.236	123.859	103.376	20.4833	0.00463581	0.00505777	261.593	0	261.593	-261.593	0	0.0058225
202286_s_at	TACSTD2	grey	181.385	108.505	72.8792	35.6262	0.00406114	0.00403723	236.693	0	236.693	-236.693	0	0.00526827
202287_s_at	TACSTD2	grey	182.967	112.438	70.5295	41.908	0.00420831	0.00407245	233.865	0	233.865	-233.865	0	0.00520534
202288_at	MTOR	skyblue3	247.062	3.82252	243.239	-239.417	0.0374757	0.00549906	292.929	2.16721	290.761	-288.594	0.0212472	0.00651996
202289_s_at	TACC2	grey	208.446	126.384	82.0619	44.3222	0.0047303	0.00463956	245.86	0	245.86	-245.86	0	0.00547231
202290_at	PDAP1	grey	207.612	124.398	83.2145	41.1832	0.00465595	0.004621	253.848	0	253.848	-253.848	0	0.0056501
202291_s_at	MGP	red	224.393	24.3632	200.03	-175.666	0.01173	0.0049945	276.965	27.2144	249.751	-222.536	0.0131027	0.00616465
202292_x_at	LYPLA2	grey	199.421	124.715	74.7058	50.0092	0.00466783	0.00443868	240.841	0	240.841	-240.841	0	0.00536059
202293_at	STAG1	floralwhite	248.236	7.16548	241.071	-233.906	0.0317057	0.00552521	286.544	3.73958	282.805	-279.065	0.0165468	0.00637786
202294_at	STAG1	grey	280.362	129.475	150.887	-21.4122	0.00484599	0.00624026	326.598	0	326.598	-326.598	0	0.00726937
202295_s_at	CTSH	darkgrey	258.07	15.7425	242.328	-226.585	0.0100399	0.00574408	326.734	16.3523	310.382	-294.03	0.0104287	0.0072724
202296_s_at	RER1	grey	219.304	122.321	96.9836	25.3369	0.00457821	0.00488124	263.814	0	263.814	-263.814	0	0.00587192
202297_s_at	RER1	pink	267.485	11.512	255.973	-244.461	0.0195449	0.00595363	309.219	7.12152	302.097	-294.976	0.0120909	0.00688254
202298_at	NDUFA1	grey	226.313	118.57	107.743	10.8266	0.00443783	0.00503725	266.002	0	266.002	-266.002	0	0.00592064
202299_s_at	HBXIP	darkseagreen3	213.008	2.29543	210.712	-208.417	0.055986	0.00474109	256.157	1.46709	254.69	-253.222	0.0357827	0.00570149
202300_at	HBXIP	grey	313.328	143.756	169.572	-25.8157	0.0053805	0.00697401	351.8	0	351.8	-351.8	0	0.0078303
202301_s_at	RSRC2	grey60	260.003	12.8021	247.201	-234.399	0.0360623	0.0057871	301.336	6.24936	295.087	-288.838	0.0176038	0.00670709
202302_s_at	RSRC2	grey	169.895	112.674	57.2212	55.453	0.00421717	0.00378151	226.052	0	226.052	-226.052	0	0.00503144
202303_x_at	SMARCA5	grey	209.288	115.489	93.7982	21.691	0.00432253	0.00465829	255.645	0	255.645	-255.645	0	0.00569011
202304_at	FNDC3A	grey	215.721	141.711	74.0096	67.7017	0.00530396	0.00480148	248.757	0	248.757	-248.757	0	0.00553678
202305_s_at	FEZ2	white	243.53	28.6941	214.836	-186.142	0.0234813	0.00542045	295.952	16.9217	279.03	-262.108	0.0138475	0.00658725
202306_at	POLR2G	royalblue	266.769	7.76949	258.999	-251.23	0.0348408	0.0059377	316.619	3.94604	312.673	-308.727	0.0176952	0.00704725
202307_s_at	TAP1	midnightblue	313.736	17.1279	296.608	-279.48	0.0373156	0.00698308	360.942	7.47051	353.471	-346.001	0.0162756	0.00803379
202308_at	SREBF1	grey60	353.883	17.5612	336.322	-318.761	0.0494683	0.00787668	403.331	7.41578	395.915	-388.499	0.0208895	0.00897727
202309_at	MTHFD1	grey	240.234	128.508	111.726	16.7817	0.00480978	0.00534709	279.322	0	279.322	-279.322	0	0.0062171
202310_s_at	COL1A1	grey	173.65	111.824	61.8262	49.9974	0.00418533	0.00386507	235.493	0	235.493	-235.493	0	0.00524157
202311_s_at	COL1A1	grey	182.135	119.382	62.7539	56.6276	0.00446821	0.00405394	234.969	0	234.969	-234.969	0	0.00522991
202312_s_at	COL1A1	grey	170.218	108.955	61.2636	47.6909	0.00407794	0.00378869	229.771	0	229.771	-229.771	0	0.00511421
202313_at	PPP2R2A	red	302.264	48.937	253.327	-204.39	0.0235614	0.00672774	377.508	39.9954	337.512	-297.517	0.0192563	0.0084025
202314_at	CYP51A1	indianred4	208.999	1.87591	207.123	-205.247	0.034739	0.00465186	263.252	1.55737	261.695	-260.137	0.0288401	0.00585942
202315_s_at	BCR	grey	245.677	121.339	124.338	-2.99954	0.00454147	0.00546825	295.568	0	295.568	-295.568	0	0.0065787
202316_x_at	UBE4B	pink	293.654	24.2497	269.404	-245.154	0.041171	0.00653609	342.488	9.58129	332.907	-323.325	0.016267	0.00762304
202317_s_at	UBE4B	grey	196.327	111.635	84.6919	26.9432	0.00417827	0.00436981	250.26	0	250.26	-250.26	0	0.00557025
202318_s_at	SENP6	grey	179.082	114.857	64.225	50.632	0.00429886	0.00398598	229.116	0	229.116	-229.116	0	0.00509963
202319_at	SENP6	grey	291.168	111.464	179.705	-68.2412	0.00417185	0.00648078	356.04	0	356.04	-356.04	0	0.00792469
202320_at	GTF3C1	magenta	301.004	17.9158	283.088	-265.173	0.0264245	0.0066997	344.875	9.25952	335.616	-326.356	0.0136571	0.00767618
202321_at	GGPS1	grey	190.85	122.548	68.302	54.2457	0.00458671	0.0042479	234.863	0	234.863	-234.863	0	0.00522755
202322_s_at	GGPS1	blue2	253.616	1.83986	251.776	-249.936	0.0391459	0.00564494	289.83	1.52922	288.301	-286.772	0.0325366	0.00645099
202323_s_at	ACBD3	grey	191.928	121.38	70.5471	50.8333	0.00454302	0.00427189	237.619	0	237.619	-237.619	0	0.00528889
202324_s_at	ACBD3	honeydew1	208.981	1.29143	207.689	-206.398	0.0187164	0.00465146	248.744	1.62942	247.114	-245.485	0.0236147	0.0055365
202325_s_at	ATP5J	magenta	311.458	42.5148	268.943	-226.428	0.0627062	0.00693237	350.903	13.7326	337.17	-323.437	0.0202546	0.00781033
202326_at	EHMT2	darkgrey	258.244	16.8763	241.368	-224.491	0.0107629	0.00574795	319.952	16.2563	303.696	-287.44	0.0103675	0.00712145
202327_s_at	PKD1	deeppink	267.243	1.63019	265.612	-263.982	0.046577	0.00594824	325	1.45047	323.55	-322.099	0.0414419	0.0072338
202328_s_at	PKD1	green	519.738	243.017	276.722	-33.7048	0.0642902	0.0115683	656.297	136.669	519.628	-382.959	0.0361559	0.0146077
202329_at	CSK	grey	182.349	104.298	78.0512	26.2466	0.00390366	0.0040587	251.015	0	251.015	-251.015	0	0.00558704
202330_s_at	UNG	grey	215.036	117.461	97.5744	19.8868	0.00439633	0.00478623	254.824	0	254.824	-254.824	0	0.00567183
202331_at	BCKDHA	royalblue	248.309	6.24282	242.067	-235.824	0.0279947	0.00552683	290.995	3.6221	287.373	-283.751	0.0162426	0.00647691
202332_at	CSNK1E	chocolate4	291.458	1.53508	289.923	-288.388	0.0495186	0.00648723	340.832	1.44589	339.386	-337.94	0.0466418	0.00758618
202333_s_at	UBE2B	grey	227.539	139.847	87.6926	52.1543	0.00523418	0.00506454	260.011	0	260.011	-260.011	0	0.00578729
202334_s_at	UBE2B	palevioletred3	238.273	2.4289	235.844	-233.415	0.0323854	0.00530343	288.932	1.8096	287.122	-285.313	0.024128	0.006431
202335_s_at	UBE2B	lightcyan	197.276	7.24459	190.032	-182.787	0.02202	0.00439094	249.56	4.43025	245.129	-240.699	0.0134658	0.00555466
202336_s_at	PAM	purple	302.716	54.9672	247.749	-192.781	0.0616225	0.0067378	364.224	25.3491	338.874	-313.525	0.0284183	0.00810683
202337_at	PMF1	red	272.289	48.6412	223.648	-175.006	0.023419	0.00606056	344.38	40.0335	304.346	-264.313	0.0192747	0.00766514
202338_at	TK1	grey	219.897	119.122	100.775	18.3468	0.00445848	0.00489442	267.043	0	267.043	-267.043	0	0.00594381
202339_at	SYMPK	mediumorchid	240.799	2.31838	238.481	-236.163	0.0367997	0.00535968	277.716	1.70377	276.012	-274.308	0.0270439	0.00618135
202340_x_at	NR4A1	grey	193.837	118.683	75.1539	43.5289	0.00444205	0.00431438	238.778	0	238.778	-238.778	0	0.00531469
202341_s_at	TRIM2	red	301.539	47.2099	254.329	-207.119	0.0227298	0.00671159	364.626	37.9414	326.684	-288.743	0.0182674	0.00811578
202342_s_at	TRIM2	red	355.753	71.0404	284.713	-213.673	0.0342034	0.0079183	434.405	46.3464	388.058	-341.712	0.0223141	0.00966891
202343_x_at	COX5B	magenta	234.789	21.0348	213.754	-192.719	0.0310248	0.00522589	271.644	9.60529	262.039	-252.434	0.0141671	0.00604621
202344_at	HSF1	grey	145.808	100.431	45.3769	55.0538	0.00375892	0.00324536	218.291	0	218.291	-218.291	0	0.00485869
202345_s_at	FABP5	midnightblue	180.984	10.3714	170.613	-160.241	0.0225955	0.00402831	232.754	5.6344	227.12	-221.485	0.0122754	0.0051806
202346_at	UBE2K	magenta	258.593	16.3322	242.261	-225.929	0.0240888	0.00575572	299.805	8.58698	291.218	-282.631	0.0126652	0.006673
202347_s_at	UBE2K	white	330.786	54.2222	276.564	-222.341	0.0443717	0.00736258	392.136	25.1534	366.983	-341.83	0.0205838	0.00872811
202348_s_at	TOR1A	sienna3	232.809	3.05699	229.752	-226.695	0.027053	0.00518183	283.677	2.25452	281.423	-279.168	0.0199515	0.00631404
202349_at	TOR1A	grey	235.898	120.353	115.544	4.80897	0.00450458	0.00525057	282.728	0	282.728	-282.728	0	0.00629291
202350_s_at	MATN2	grey	220.369	113.313	107.057	6.25614	0.00424106	0.00490494	272.329	0	272.329	-272.329	0	0.00606145
202351_at	ITGAV	orange	245.14	14.3415	230.799	-216.457	0.0582987	0.00545629	283.054	5.10771	277.946	-272.839	0.0207631	0.00630017
202352_s_at	PSMD12	lightslateblue	261.552	2.04607	259.505	-257.459	0.0568354	0.00582157	295.963	1.44244	294.521	-293.078	0.0400678	0.0065875
202353_s_at	PSMD12	grey	206.513	118.721	87.7923	30.9287	0.00444348	0.00459654	255.273	0	255.273	-255.273	0	0.00568183
202354_s_at	GTF2F1	grey	163.082	108.431	54.6515	53.7791	0.00405834	0.00362986	226.349	0	226.349	-226.349	0	0.00503803
202355_s_at	GTF2F1	red	225.394	34.885	190.509	-155.624	0.0167959	0.00501678	286.476	33.1156	253.361	-220.245	0.0159439	0.00637634
202356_s_at	GTF2F1	lightcyan1	209.758	7.87224	201.885	-194.013	0.0237116	0.00466875	255.55	4.50193	251.048	-246.546	0.01356	0.00568799
202357_s_at	CFB	lightcoral	167.852	2.68632	165.166	-162.479	0.0497467	0.00373603	221.348	1.5588	219.789	-218.23	0.0288667	0.00492673
202358_s_at	SNX19	grey	165.787	105.118	60.6695	44.4483	0.00393434	0.00369007	234.046	0	234.046	-234.046	0	0.00520935
202359_s_at	SNX19	grey	187.749	109.686	78.0629	31.6232	0.00410533	0.00417889	240.503	0	240.503	-240.503	0	0.00535308
202360_at	MAML1	magenta	395.243	37.1408	358.103	-320.962	0.0547799	0.00879726	470.721	15.5475	455.173	-439.626	0.0229314	0.0104772
202361_at	SEC24C	grey	170.058	110.172	59.8866	50.2851	0.0041235	0.00378513	224.26	0	224.26	-224.26	0	0.00499155
202362_at	RAP1A	sienna3	304.954	6.96265	297.991	-291.029	0.0616163	0.00678761	360.824	2.95427	357.87	-354.916	0.026144	0.00803117
202363_at	SPOCK1	grey	240.309	117.953	122.356	-4.40262	0.00441474	0.00534875	298.997	0	298.997	-298.997	0	0.00665503
202364_at	MXI1	red	328.548	64.9782	263.57	-198.592	0.0312846	0.00731276	385.834	41.2478	344.586	-303.338	0.0198593	0.00858783
202365_at	UNC119B	grey	228.877	122.889	105.987	16.9022	0.0045995	0.0050943	272.723	0	272.723	-272.723	0	0.00607023
202366_at	ACADS	grey	180.612	119.335	61.2771	58.0581	0.00446647	0.00402004	227.473	0	227.473	-227.473	0	0.00506306
202367_at	CUX1	white	215.34	11.6916	203.649	-191.957	0.00956763	0.00479301	272.356	11.587	260.769	-249.182	0.00948202	0.00606205
202368_s_at	TRAM2	grey	182.67	115.05	67.6197	47.4305	0.0043061	0.00406584	231.204	0	231.204	-231.204	0	0.00514609
202369_s_at	TRAM2	green	293.085	83.0972	209.987	-126.89	0.0219834	0.00652343	352.037	62.731	289.306	-226.575	0.0165955	0.00783558
202370_s_at	CBFB	red	411.138	95.6558	315.482	-219.826	0.0460548	0.00915104	494.46	53.0752	441.385	-388.31	0.0255538	0.0110056
202371_at	TCEAL4	magenta	334.715	33.0373	301.678	-268.641	0.0487276	0.00745004	378.251	12.3387	365.912	-353.573	0.0181987	0.00841905
202372_at	RAB3GAP2	grey	203.976	117.34	86.6364	30.7037	0.0043918	0.00454007	249.362	0	249.362	-249.362	0	0.00555027
202373_s_at	RAB3GAP2	grey	176.498	105.859	70.6391	35.2195	0.00396207	0.00392846	241.288	0	241.288	-241.288	0	0.00537056
202374_s_at	RAB3GAP2	navajowhite	221.645	1.93993	219.705	-217.765	0.0587858	0.00493333	268.004	1.41405	266.59	-265.176	0.04285	0.0059652
202375_at	SEC24D	grey	185.946	116.031	69.915	46.1157	0.00434279	0.00413875	236.534	0	236.534	-236.534	0	0.00526474
202376_at	SERPINA3	midnightblue	282.296	53.0443	229.252	-176.207	0.115565	0.0062833	306.214	13.1302	293.084	-279.953	0.0286061	0.00681566
202377_at	LEPROT	ivory	271.242	12.5098	258.732	-246.223	0.13747	0.00603726	302.526	3.12134	299.405	-296.283	0.0343004	0.00673357
202378_s_at	LEPROT	lightpink3	265.297	2.6367	262.66	-260.023	0.0627786	0.00590493	304.635	1.60525	303.03	-301.425	0.0382202	0.00678053
202379_s_at	NKTR	green	564.254	221.072	343.182	-122.11	0.0584847	0.0125591	733.469	137.763	595.706	-457.943	0.0364453	0.0163254
202380_s_at	NKTR	green	366.546	78.6305	287.916	-209.285	0.0208017	0.00815853	426.719	60.5919	366.127	-305.535	0.0160296	0.00949783
202381_at	ADAM9	grey	242.292	112.13	130.161	-18.0306	0.00419681	0.00539289	309.537	0	309.537	-309.537	0	0.00688963
202382_s_at	GNPDA1	grey	162.263	102.103	60.1601	41.943	0.00382151	0.00361163	231.14	0	231.14	-231.14	0	0.00514468
202383_at	KDM5C	lavenderblush1	229.369	0.971849	228.397	-227.425	0.03135	0.00510525	283.274	1.28572	281.989	-280.703	0.0414749	0.00630508
202384_s_at	TCOF1	skyblue2	236.463	2.1525	234.311	-232.158	0.0341666	0.00526316	277.712	1.67469	276.037	-274.362	0.0265823	0.00618126
202385_s_at	TCOF1	grey	178.014	106.481	71.5335	34.9471	0.00398535	0.00396221	237.506	0	237.506	-237.506	0	0.00528637
202386_s_at	KIAA0430	salmon1	212.423	1.45701	210.966	-209.509	0.0441519	0.00472808	252.57	1.3342	251.236	-249.902	0.0404303	0.00562166
202387_at	BAG1	green	296.06	57.448	238.612	-181.164	0.0151979	0.00658964	355.526	53.2049	302.321	-249.116	0.0140754	0.00791323
202388_at	RGS2	orangered1	267.944	1.02727	266.917	-265.889	0.0277639	0.00596385	334.696	1.4187	333.277	-331.859	0.0383433	0.00744961
202389_s_at	HTT	green	241.3	46.6386	194.661	-148.023	0.0123383	0.00537081	290.15	46.5084	243.642	-197.133	0.0123038	0.00645811
202390_s_at	HTT	green	363.851	102.414	261.437	-159.023	0.0270938	0.00809854	444.181	76.4092	367.772	-291.363	0.0202141	0.00988651
202391_at	BASP1	purple	280.443	62.0219	218.421	-156.399	0.0695313	0.00624205	341.193	27.9415	313.252	-285.31	0.0313245	0.00759422
202392_s_at	PISD	purple	330.828	31.2512	299.577	-268.326	0.035035	0.00736352	397.79	18.5194	379.271	-360.751	0.0207617	0.00885395
202393_s_at	KLF10	grey	213.032	128.458	84.5737	43.8843	0.00480792	0.00474163	251.471	0	251.471	-251.471	0	0.0055972
202394_s_at	ABCF3	grey	189.67	125.152	64.5182	60.6337	0.00468418	0.00422165	232.496	0	232.496	-232.496	0	0.00517486
202395_at	NSF	purple	289.289	66.7746	222.514	-155.74	0.0748594	0.00643894	340.613	27.9586	312.655	-284.696	0.0313437	0.00758131
202396_at	TCERG1	grey	241.91	128.478	113.432	15.0463	0.00480868	0.00538439	287.821	0	287.821	-287.821	0	0.00640626
202397_at	NUTF2	chocolate4	305.719	2.41191	303.307	-300.895	0.0778036	0.00680464	360.726	1.53863	359.187	-357.648	0.0496333	0.00802897
202398_at	AP3S2	plum4	169.147	3.79937	165.348	-161.548	0.111746	0.00376484	226.915	1.45757	225.457	-224	0.0428696	0.00505063
202399_s_at	AP3S2	grey	257.538	132.653	124.885	7.76808	0.00496493	0.00573223	303.9	0	303.9	-303.9	0	0.00676417
202400_s_at	SRF	grey	159.032	99.4437	59.5879	39.8558	0.00372197	0.0035397	233.122	0	233.122	-233.122	0	0.00518878
202401_s_at	SRF	green	297.819	82.1072	215.712	-133.605	0.0217215	0.00662881	357.369	64.7416	292.627	-227.886	0.0171274	0.00795426
202402_s_at	CARS	white	214.036	7.83036	206.205	-198.375	0.00640782	0.00476397	261.153	9.69256	251.46	-241.768	0.00793172	0.0058127
202403_s_at	COL1A2	green	311.14	90.5349	220.605	-130.07	0.023951	0.00692529	390.613	70.9253	319.688	-248.763	0.0187633	0.00869421
202404_s_at	COL1A2	red	302.225	47.752	254.473	-206.721	0.0229908	0.00672687	382.973	40.0691	342.904	-302.835	0.0192918	0.00852416
202405_at	TIAL1	honeydew1	228.085	2.85579	225.229	-222.374	0.0413883	0.00507668	265.887	1.8194	264.068	-262.248	0.0263682	0.00591807
202406_s_at	TIAL1	grey	245.748	133.162	112.585	20.5772	0.004984	0.00546981	279.027	0	279.027	-279.027	0	0.00621053
202407_s_at	PRPF31	royalblue	269.055	7.20668	261.848	-254.641	0.0323169	0.00598858	306.937	3.87905	303.058	-299.179	0.0173948	0.00683175
202408_s_at	PRPF31	grey	156.917	109.24	47.6768	61.5631	0.00408863	0.00349263	220.988	0	220.988	-220.988	0	0.00491872
202409_at	IGF2 /// INS-IGF2	magenta3	195.401	1.91063	193.491	-191.58	0.0578977	0.00434921	259.867	1.3963	258.471	-257.074	0.0423122	0.00578407
202410_x_at	IGF2 /// INS-IGF2	grey	201.832	99.9682	101.864	-1.89556	0.0037416	0.00449234	276.669	0	276.669	-276.669	0	0.00615806
202411_at	IFI27	grey	200.405	125.733	74.6719	51.061	0.00470592	0.00446058	240.743	0	240.743	-240.743	0	0.00535842
202412_s_at	USP1	white	334.085	128.511	205.574	-77.0626	0.105164	0.007436	380.943	42.4212	338.522	-296.1	0.0347146	0.00847896
202413_s_at	USP1	sienna3	252.6	1.82825	250.772	-248.943	0.0161792	0.00562233	308.134	2.08344	306.05	-303.967	0.0184376	0.00685839
202414_at	ERCC5	grey	165.721	104.973	60.7477	44.2255	0.00392893	0.00368859	231.446	0	231.446	-231.446	0	0.00515149
202415_s_at	HSPBP1	indianred3	263.857	1.85955	261.997	-260.138	0.05313	0.00587288	301.087	1.42495	299.662	-298.237	0.040713	0.00670155
202416_at	DNAJC7	green	276.713	69.5177	207.195	-137.677	0.0183909	0.00615903	350.395	63.3713	287.024	-223.653	0.0167649	0.00779904
202417_at	KEAP1	red	362.989	50.6608	312.328	-261.668	0.0243913	0.00807935	425.205	37.7719	387.434	-349.662	0.0181858	0.00946415
202418_at	YIF1A	darkgrey	298.848	15.4621	283.386	-267.924	0.00986104	0.0066517	372.617	17.616	355.001	-337.385	0.0112347	0.00829364
202419_at	KDSR	red	492.835	120.643	372.192	-251.549	0.0580853	0.0109694	620.95	69.6699	551.28	-481.61	0.0335435	0.013821
202420_s_at	DHX9	grey	204.684	119.519	85.1657	34.3531	0.00447334	0.00455583	252.784	0	252.784	-252.784	0	0.00562643
202421_at	IGSF3	purple	253.215	21.3297	231.886	-210.556	0.0239122	0.00563603	309.992	15.7641	294.228	-278.464	0.0176727	0.00689974
202422_s_at	ACSL4	purple	303.884	42.0891	261.795	-219.706	0.047185	0.00676379	351.025	20.8608	330.165	-309.304	0.0233866	0.00781307
202423_at	MYST3	darkorange	425.957	23.8975	402.06	-378.162	0.075865	0.00948088	506.149	9.32529	496.823	-487.498	0.0296041	0.0112658
202424_at	MAP2K2	darkolivegreen	229.665	9.27653	220.389	-211.112	0.0251397	0.00511185	265.521	4.89656	260.624	-255.728	0.0132698	0.00590992
202425_x_at	PPP3CA	grey	206.068	123.96	82.1077	41.8525	0.00463958	0.00458663	246.134	0	246.134	-246.134	0	0.00547842
202426_s_at	RXRA	white	198.406	36.7376	161.669	-124.931	0.0300635	0.0044161	243.728	19.0651	224.663	-205.598	0.0156015	0.00542487
202427_s_at	BRP44	magenta	309.125	23.1147	286.01	-262.895	0.0340925	0.00688044	358.315	11.0744	347.241	-336.167	0.0163339	0.00797533
202428_x_at	DBI	coral	255.706	3.37744	252.328	-248.951	0.084436	0.00569146	290.889	1.59314	289.296	-287.703	0.0398286	0.00647457
202429_s_at	PPP3CA	purple	376.862	97.213	279.649	-182.436	0.108983	0.00838814	457.153	35.7493	421.404	-385.654	0.0400777	0.0101752
202430_s_at	PLSCR1	midnightblue	326.003	34.1854	291.818	-257.633	0.074478	0.00725613	377.679	10.6654	367.014	-356.348	0.0232362	0.00840632
202431_s_at	MYC	midnightblue	218.163	20.9976	197.165	-176.167	0.0457465	0.00485583	256.042	7.51916	248.523	-241.004	0.0163816	0.00569894
202432_at	PPP3CB	floralwhite	345.859	10.5316	335.327	-324.796	0.0466001	0.00769807	410.898	5.08565	405.812	-400.727	0.0225029	0.0091457
202433_at	SLC35B1	lightcyan1	250.73	7.07724	243.653	-236.575	0.021317	0.0055807	290.418	4.25535	286.162	-281.907	0.0128173	0.00646406
202434_s_at	CYP1B1	plum	222.616	2.281	220.335	-218.054	0.0373934	0.00495494	267.489	1.63053	265.858	-264.228	0.0267299	0.00595372
202435_s_at	CYP1B1	grey	196.484	112.63	83.8535	28.7767	0.00421552	0.0043733	255.209	0	255.209	-255.209	0	0.0056804
202436_s_at	CYP1B1	grey	249.831	115.109	134.722	-19.6135	0.00430828	0.00556069	313.939	0	313.939	-313.939	0	0.00698761
202437_s_at	CYP1B1	red	335.189	83.7797	251.409	-167.63	0.0403369	0.00746058	416.898	53.1762	363.722	-310.546	0.0256024	0.00927925
202438_x_at	IDS	darkgrey	394.805	27.2908	367.514	-340.223	0.0174049	0.00878751	493.722	25.0732	468.649	-443.576	0.0159906	0.0109892
202439_s_at	IDS	white	437.888	57.085	380.803	-323.718	0.0467144	0.00974644	543.813	29.7621	514.051	-484.289	0.0243552	0.0121041
202440_s_at	ST5	grey	184.24	106.352	77.888	28.4638	0.00398053	0.00410078	247.321	0	247.321	-247.321	0	0.00550484
202441_at	ERLIN1	grey	212.141	128.224	83.9169	44.3074	0.00479917	0.0047218	251.26	0	251.26	-251.26	0	0.0055925
202442_at	AP3S1	red	335.877	47.0402	288.836	-241.796	0.0226481	0.00747588	398.102	37.171	360.931	-323.76	0.0178965	0.00886088
202443_x_at	NOTCH2	orange	290.641	31.3628	259.278	-227.915	0.127491	0.00646903	327.819	7.76458	320.055	-312.29	0.0315633	0.00729655
202444_s_at	ERLIN1	lightcyan	240.909	18.0911	222.818	-204.727	0.0549882	0.00536212	277.152	6.00276	271.149	-265.146	0.0182455	0.0061688
202445_s_at	NOTCH2	lightcyan	222.033	15.6017	206.431	-190.829	0.0474215	0.00494196	260.399	5.72774	254.671	-248.944	0.0174095	0.00579592
202446_s_at	PLSCR1	midnightblue	337.93	61.6494	276.281	-214.631	0.134312	0.00752159	374.76	15.1747	359.585	-344.411	0.0330603	0.00834134
202447_at	DECR1	grey	247.015	134.341	112.674	21.667	0.00502811	0.00549803	287.594	0	287.594	-287.594	0	0.00640123
202448_s_at	ZER1	grey	229.481	121.623	107.858	13.7648	0.0045521	0.00510776	272.919	0	272.919	-272.919	0	0.00607459
202449_s_at	RXRA	grey	269.823	134.852	134.971	-0.119357	0.00504723	0.00600568	305.421	0	305.421	-305.421	0	0.00679801
202450_s_at	CTSK	grey	157.415	103.181	54.2339	48.9469	0.00386185	0.00350371	227.123	0	227.123	-227.123	0	0.00505527
202451_at	GTF2H1	grey	269.397	132.277	137.12	-4.84299	0.00495086	0.0059962	304.862	0	304.862	-304.862	0	0.00678556
202452_at	ZER1	grey	266.001	128.82	137.181	-8.3603	0.00482148	0.0059206	302.748	0	302.748	-302.748	0	0.00673851
202453_s_at	GTF2H1	grey	209.773	114.024	95.7493	18.2747	0.00426768	0.0046691	261.39	0	261.39	-261.39	0	0.00581799
202454_s_at	ERBB3	red	395.503	163.394	232.109	-68.7152	0.0786682	0.00880304	516.053	83.0942	432.959	-349.864	0.0400068	0.0114862
202455_at	HDAC5	grey	199.871	120.587	79.284	41.3033	0.00451334	0.0044487	250.394	0	250.394	-250.394	0	0.00557324
202456_s_at	ZER1	grey	170.052	115.077	54.9748	60.1022	0.0043071	0.00378499	224.178	0	224.178	-224.178	0	0.00498973
202457_s_at	PPP3CA	purple	382.894	107.237	275.657	-168.42	0.120221	0.00852239	470.916	37.9829	432.933	-394.95	0.0425817	0.0104816
202458_at	PRSS23	grey	204.372	117.64	86.7325	30.9073	0.00440301	0.00454888	252.501	0	252.501	-252.501	0	0.00562013
202459_s_at	LPIN2	grey	207.261	125.987	81.2743	44.7124	0.00471542	0.00461318	247.527	0	247.527	-247.527	0	0.00550941
202460_s_at	LPIN2	orangered1	240.278	2.12822	238.15	-236.021	0.0575195	0.00534806	278.942	1.43636	277.506	-276.069	0.0388207	0.00620864
202461_at	EIF2B2	darkgrey	276.558	14.222	262.336	-248.114	0.00907018	0.00615557	312.647	13.5234	299.124	-285.6	0.00862464	0.00695884
202462_s_at	DDX46	darkgrey	356.596	26.465	330.131	-303.666	0.0168782	0.00793705	435.296	22.8811	412.415	-389.534	0.0145925	0.00968874
202463_s_at	MBD3	salmon2	190.595	3.88264	186.713	-182.83	0.090294	0.00424224	228.624	1.52848	227.095	-225.567	0.0355461	0.00508867
202464_s_at	PFKFB3	midnightblue	253.371	10.3498	243.021	-232.671	0.0225486	0.00563949	300.168	5.41223	294.755	-289.343	0.0117913	0.00668108
202465_at	PCOLCE	grey	137.853	89.8042	48.0487	41.7554	0.00336119	0.00306831	229.163	0	229.163	-229.163	0	0.00510068
202466_at	PAPD7	royalblue	322.026	9.05149	312.975	-303.923	0.0405897	0.00716761	369.114	4.02751	365.086	-361.059	0.0180606	0.00821567
202467_s_at	COPS2	green	320.876	71.8268	249.05	-177.223	0.0190018	0.00714202	383.122	59.0708	324.051	-264.981	0.0156272	0.00852747
202468_s_at	CTNNAL1	green	407.307	153.968	253.339	-99.3703	0.0407324	0.00906577	516.565	101.483	415.082	-313.599	0.0268473	0.0114976
202469_s_at	CPSF6	grey	189.329	117.567	71.7619	45.8052	0.0044003	0.00421405	235.035	0	235.035	-235.035	0	0.00523136
202470_s_at	CPSF6	grey	194.435	118.462	75.9725	42.4896	0.00443379	0.00432769	239.388	0	239.388	-239.388	0	0.00532825
202471_s_at	IDH3G	grey	234.193	118.975	115.218	3.757	0.00445298	0.00521262	281.589	0	281.589	-281.589	0	0.00626756
[truncated: 42,929 more rows]
