# Supplementary material for: Systems Genetic Analyses Highlight a TGFβ-FOXO3 Dependent Striatal Astrocyte Network Conserved across Species and Associated with Stress, Sleep, and Huntington’s Disease
Source: PLoS Genet. 2016 Jul 8;12(7):e1006137. doi: 10.1371/journal.pgen.1006137 (PMC4938493; doi:10.1371/journal.pgen.1006137)
Supplement: S4 Table — Module ranks are based upon differential connectivity and differential gene expression enrichment, denoted by a "1" in columns 2 through 6. (XLSX) [file pgen.1006137.s010.xlsx]

## Sheet: HDCaudateModuleRanking
moduleName	Differentially Connected	Enrichment for Upregulated Genes (GSE3790)	Enrichment for Downregulated Genes (GSE3790)	Enrichment for Upregulated Genes (GSE26927)	Enrichment for Downregulated Genes (GSE26927)	Rank
thistle2	1	1	0	1	0	1
lightcyan	0	1	0	1	0	2
skyblue	0	0	1	0	1	4
blue	1	0	0	1	0	4
white	1	0	0	1	0	4
darkolivegreen	1	0	0	1	0	6
darkolivegreen4	1	0	0	0	0	45.5
salmon	0	0	0	1	0	45.5
cyan	1	0	0	0	0	45.5
lightyellow	1	0	0	0	0	45.5
yellow	1	0	0	0	0	45.5
saddlebrown	1	0	0	0	0	45.5
lightblue4	1	0	0	0	0	45.5
darkred	1	0	0	0	0	45.5
coral2	1	0	0	0	0	45.5
darkorange2	1	0	0	0	0	45.5
blue2	1	0	0	0	0	45.5
purple	1	0	0	0	0	45.5
darkorange	1	0	0	0	0	45.5
lightsteelblue1	1	0	0	0	0	45.5
plum3	1	0	0	0	0	45.5
plum2	1	0	0	0	0	45.5
lightcyan1	1	0	0	0	0	45.5
orangered3	1	0	0	0	0	45.5
darkslateblue	1	0	0	0	0	45.5
plum	1	0	0	0	0	45.5
sienna3	1	0	0	0	0	45.5
mediumpurple1	1	0	0	0	0	45.5
skyblue3	1	0	0	0	0	45.5
navajowhite2	0	1	0	0	0	45.5
lavenderblush2	1	0	0	0	0	45.5
mediumorchid	1	0	0	0	0	45.5
thistle1	1	0	0	0	0	45.5
lightpink4	1	0	0	0	0	45.5
yellowgreen	1	0	0	0	0	45.5
lightpink3	1	0	0	0	0	45.5
coral1	1	0	0	0	0	45.5
floralwhite	1	0	0	0	0	45.5
skyblue4	1	0	0	0	0	45.5
magenta4	1	0	0	0	0	45.5
darkmagenta	1	0	0	0	0	45.5
plum1	1	0	0	0	0	45.5
orange	1	0	0	0	0	45.5
yellow3	1	0	0	0	0	45.5
antiquewhite4	1	0	0	0	0	45.5
salmon4	1	0	0	0	0	45.5
maroon	1	0	0	0	0	45.5
orangered1	1	0	0	0	0	45.5
darkseagreen3	1	0	0	0	0	45.5
coral	1	0	0	0	0	45.5
royalblue	1	0	0	0	0	45.5
skyblue1	1	0	0	0	0	45.5
lightgreen	1	0	0	0	0	45.5
yellow4	1	0	0	0	0	45.5
navajowhite1	1	0	0	0	0	45.5
honeydew1	1	0	0	0	0	45.5
paleturquoise	1	0	0	0	0	45.5
skyblue2	1	0	0	0	0	45.5
firebrick4	1	0	0	0	0	45.5
bisque4	1	0	0	0	0	45.5
mediumpurple2	1	0	0	0	0	45.5
darkgrey	1	0	0	0	0	45.5
lightsteelblue	1	0	0	0	0	45.5
orangered4	1	0	0	0	0	45.5
brown2	1	0	0	0	0	45.5
palevioletred2	1	0	0	0	0	45.5
violet	1	0	0	0	0	45.5
sienna4	1	0	0	0	0	45.5
thistle3	1	0	0	0	0	45.5
indianred4	1	0	0	0	0	45.5
antiquewhite2	1	0	0	0	0	45.5
steelblue	1	0	0	0	0	45.5
lightslateblue	1	0	0	0	0	45.5
honeydew	1	0	0	0	0	45.5
indianred3	1	0	0	0	0	45.5
lavenderblush3	1	0	0	0	0	45.5
palevioletred3	1	0	0	0	0	45.5
salmon2	1	0	0	0	0	45.5
thistle	1	0	0	0	0	45.5
pink4	1	0	0	0	0	45.5
darkviolet	1	0	0	0	0	45.5
darkseagreen4	1	0	0	0	0	45.5
lightcoral	1	0	0	0	0	45.5
mediumpurple4	1	0	0	0	0	45.5
coral3	0	0	0	0	0	85
