# Supplementary material for: Systems Genetic Analyses Highlight a TGFβ-FOXO3 Dependent Striatal Astrocyte Network Conserved across Species and Associated with Stress, Sleep, and Huntington’s Disease
Source: PLoS Genet. 2016 Jul 8;12(7):e1006137. doi: 10.1371/journal.pgen.1006137 (PMC4938493; doi:10.1371/journal.pgen.1006137)
Supplement: S5 Table — (XLSX) [file pgen.1006137.s011.xlsx]

## Sheet: TFBSenrichment_Thistle2
TF	JASPAR.ID	Z score	Fisher score (-ln(P))	DEG P (Hodges et al 2006)	Z rank	Fisher's Rank	Composite (Z and Fisher's) Rank	DEG Rank	Relevance Rank
FOXO3	MA0157.1	20.976	66.106	4.72e-06	14	8	3	12	1
Nkx2-5	MA0063.1	42.454	62.905	0.213	1	14	1	41	2
Sox5	MA0087.1	26.58	56.899	1.56e-07	10	30	9	9	3
NKX3-1	MA0124.1	20.178	57.684	0.000842	16	28	12	18	4
Pdx1	MA0132.1	33.282	58.59	0.232	4	24	6.5	42	5
Foxd3	MA0041.1	29.055	54.642	0.0719	7	36	10	35	6
HOXA5	MA0158.1	41.009	58.542	0.603	2	25	4.5	61	7
SOX9	MA0077.1	19.39	48.049	1.79e-09	17	47	25	5	8
SRY	MA0084.1	35.037	63.3	0.911	3	13	2	79	9
FOXD1	MA0031.1	16.766	50.519	3.65e-06	21	44	26	11	10
Prrx2	MA0075.1	30.884	60.449	0.732	6	21	4.5	71	11
SPIB	MA0081.1	12.627	73.997	0.722	27	1	6.5	70	12
FOXA1	MA0148.1	26.905	50.018	0.0204	8	46	21	30	13
ARID3A	MA0151.1	32.005	52.684	0.654	5	39	12	65	14.5
YY1	MA0095.1	2.743	60.81	4.03e-05	54	20	33	14	14.5
SPI1	MA0080.2	5.372	62.743	0.0844	46	16	24	36	16
ELF5	MA0136.1	6.791	64.392	0.382	42	11	20	50	17
IRF1	MA0050.1	16.933	45.417	0.00915	20	51	31	25	18
Foxa2	MA0047.2	22.522	46.767	0.261	11	50	22.5	44	19.5
FEV	MA0156.1	0.5	70.372	0.0123	64	5	29.5	29	19.5
CEBPA	MA0102.2	20.53	56.216	0.696	15	34	17	69	21
RUNX1	MA0002.2	6.503	61.413	0.467	43	18	22.5	53	22
NFATC2	MA0152.1	17.146	63.841	1	19	12	8	100	23
FOXI1	MA0042.1	22.488	53.968	0.842	12	37	17	76	24
Nkx3-2	MA0122.1	10.419	62.898	0.758	36	15	19	75	25
MAX	MA0058.1	3.33	60.951	0.295	50	19	29.5	47	26
Sox17	MA0078.1	16.368	57.995	0.97	22	27	17	81	27
Stat3	MA0144.1	0.162	57.468	3.27e-05	68	29	40	13	28
HLF	MA0043.1	8.592	35.767	1.17e-10	38	66	46	1	29
Gata1	MA0035.2	13.462	52.072	0.586	26	40	27	59	30
Nobox	MA0125.1	26.831	56.068	1	9	35	12	100	31
Gfi	MA0038.1	21.806	56.449	1	13	33	14	100	32.5
MEF2A	MA0052.1	14.045	48.003	0.497	24	48	32	56	32.5
Hand1::Tcfe2a	MA0092.1	8.281	67.894	1	40	7	15	100	34
ELK1	MA0028.1	-7.368	64.895	0.000309	95	10	47.5	17	35
NFIL3	MA0025.1	19.039	40.988	0.52	18	61	34	57	36
Sox2	MA0143.1	11.917	27.962	2.75e-07	31	80	50.5	10	37
FOXF2	MA0030.1	12.493	29.476	0.00605	28	77	47.5	23	38
REL	MA0101.1	2.3	58.296	0.642	55	26	35	62	39
TBP	MA0108.2	6.975	39.799	0.21	41	62	45	40	40
E2F1	MA0024.1	1.762	53.153	0.406	60	38	41.5	51	41
Myb	MA0100.1	-1.491	65.907	0.749	74	9	37.5	72	42
Pax6	MA0069.1	11.457	18.484	2.73e-09	33	92	62.5	7	43
RORA_1	MA0071.1	6.154	59.175	1	45	23	28	100	44
HNF1B	MA0153.1	12.436	33.535	0.431	29	73	43.5	52	45
TEAD1	MA0090.1	1.796	38.986	0.000992	58	63	60	20	46
Klf4	MA0039.2	-26.217	73.534	0.00929	116	2	57.5	26	47
Lhx3	MA0135.1	14.65	32.572	0.68	23	75	41.5	68	48
PBX1	MA0070.1	10.874	26.3	0.132	34	83	56	39	49
NR3C1	MA0113.1	10.636	22.976	0.024	35	88	61	31	50
AP1	MA0099.2	8.734	50.073	1	37	45	36	100	51
Foxq1	MA0040.1	12.396	44.103	1	30	53	37.5	100	52
NFE2L2	MA0150.1	2.918	25.996	4.18e-05	53	84	70.5	15	53
HNF1A	MA0046.1	11.553	25.006	0.299	32	86	57.5	48	54
RELA	MA0107.1	-1.214	28.134	1.51e-10	73	79	77	2	55
Arnt::Ahr	MA0006.1	-1.086	59.771	1	72	22	39	100	56
NR4A2	MA0160.1	-1.799	43.82	0.131	76	54	66	38	57
IRF2	MA0051.1	2.92	8.802	1.76e-10	52	102	78.5	3	58
STAT1	MA0137.2	4.054	38.838	0.757	48	64	52	74	59
USF1	MA0093.1	-0.071	56.63	1	70	32	43.5	100	60
INSM1	MA0155.1	-8.746	43.39	4.27e-08	100	57	82.5	8	61
Nr2e3	MA0164.1	4.621	34.355	0.975	47	69	55	83	62
SP1	MA0079.2	-23.294	70.871	0.845	115	4	59	77	63
Mycn	MA0104.2	-8.053	47.755	0.107	97	49	74	37	64
Pou5f1	MA0142.1	13.545	25.872	1	25	85	49	100	65
ZNF354C	MA0130.1	-11.14	69.328	1	105	6	50.5	100	66
Egr1	MA0162.1	-9.59	43.483	0.00641	101	56	82.5	24	67
MZF1_1-4	MA0056.1	-13.647	72.669	1	110	3	53	100	68
ZEB1	MA0103.1	-12.908	62.562	0.958	108	17	62.5	80	69
Arnt	MA0004.1	-2.895	45.318	0.676	81	52	68	67	70
Ddit3::Cebpa	MA0019.1	6.414	33.966	1	44	71	54	100	71
HNF4A	MA0114.1	-0.484	32.032	0.341	71	76	75	49	72.5
Esrrb	MA0141.1	-4.891	43.71	0.482	88	55	73	55	72.5
NR2F1	MA0017.1	-4.055	17.488	2.21e-09	83	93	100	6	74
CREB1	MA0018.2	-6.196	34.883	0.267	91	67	84	45	75.5
NFYA	MA0060.1	-7.827	34.562	0.0607	96	68	89	34	75.5
Tal1::Gata1	MA0140.1	2.977	28.659	1	51	78	64	100	77
Evi1	MA0029.1	8.498	18.553	1	39	91	66	100	78.5
RORA_2	MA0072.1	3.875	27.193	1	49	81	66	100	78.5
Zfx	MA0146.1	-17.201	50.945	0.647	112	42	78.5	64	80
Myc	MA0147.1	-10.302	41.531	0.274	103	60	88	46	81
EBF1	MA0154.1	-6.515	50.985	1	93	41	69	100	82
NHLH1	MA0048.1	-8.062	26.394	0.00142	98	82	102	22	83
RREB1	MA0073.1	-6.348	9.716	5.28e-10	92	101	107.5	4	84
Spz1	MA0111.1	0.257	33.996	1	67	70	70.5	100	85
PLAG1	MA0163.1	-4.378	9.906	0.000923	86	100	105	19	86
T	MA0009.1	0.667	7.437	0.473	63	103	90.5	54	87
HIF1A::ARNT	MA0259.1	-13.138	56.728	1	109	31	72	100	88
NFKB1	MA0105.1	-6.842	24.142	0.0387	94	87	103	33	89
Pax4	MA0068.1	0.002	1.871	0.0374	69	113	104	32	90
MZF1_5-13	MA0057.1	-12.28	50.913	1	106	43	76	100	91
TP53	MA0106.1	-2.732	0	0.00125	79	116	110	21	92
ESR2	MA0258.1	-1.712	13.946	0.645	75	97	95.5	63	93
ESR1	MA0112.2	1.768	4.709	0.75	59	108	92.5	73	94
PPARG	MA0066.1	-2.747	0.515	0.0114	80	115	110	28	95
TLX1::NFIC	MA0119.1	2.144	11.127	1	57	99	80.5	100	96.5
NF-kappaB	MA0061.1	-4.238	33.754	1	84	72	80.5	100	96.5
znf143	MA0088.1	-8.126	4.876	4.54e-05	99	106	116	16	98
CTCF	MA0139.1	-11.094	11.24	0.0109	104	98	113.5	27	99
Ar	MA0007.1	1.178	4.701	0.861	62	109	94	78	100
TAL1::TCF3	MA0091.1	0.386	17.175	1	65	94	85.5	100	101.5
PPARG::RXRA	MA0065.2	-4.269	33.295	1	85	74	85.5	100	101.5
Myf	MA0055.1	-10.296	41.867	1	102	59	87	100	103
EWSR1-FLI1	MA0149.1	2.175	4.181	1	56	110	90.5	100	104
Pax5	MA0014.1	-4.842	6.345	0.601	87	104	106	60	105
ELK4	MA0076.1	-12.611	16.916	0.255	107	95	113.5	43	106
MYC::MAX	MA0059.1	-2.312	18.775	1	77	90	92.5	100	107
GABPA	MA0062.2	-18.03	38.826	0.974	113	65	101	82	108
SRF	MA0083.1	-2.915	4.111	0.662	82	111	107.5	66	109
Tcfcp2l1	MA0145.1	-18.852	42.7	1	114	58	95.5	100	110
NR1H2::RXRA	MA0115.1	1.422	2.317	1	61	112	97.5	100	111.5
RXRA::VDR	MA0074.1	0.286	4.835	1	66	107	97.5	100	111.5
MIZF	MA0131.1	-2.344	14.142	1	78	96	99	100	113
REST	MA0138.2	-5.556	0.979	0.572	89	114	115	58	114
RXR::RAR_DR5	MA0159.1	-5.601	5.525	1	90	105	110	100	115
Zfp423	MA0116.1	-14.159	19.579	1	111	89	112	100	116
