# Supplementary material for: Systems Genetic Analyses Highlight a TGFβ-FOXO3 Dependent Striatal Astrocyte Network Conserved across Species and Associated with Stress, Sleep, and Huntington’s Disease
Source: PLoS Genet. 2016 Jul 8;12(7):e1006137. doi: 10.1371/journal.pgen.1006137 (PMC4938493; doi:10.1371/journal.pgen.1006137)
Supplement: S6 Table — (XLSX) [file pgen.1006137.s012.xlsx]

## Sheet: PIN
Blue CRs	Protein Interaction Partners	sources
SCARA5	E2F4	BIND
SCARA5	CAND1	BioGrid
GPX8	UBC	BioGrid
FREM1	STK3	BioGrid
SLC2A12	UBC	BioGrid
CCDC135	ATP6V1A	ophid
CCDC135	RPS3A	ophid
CCDC135	HNRNPA1	ophid
CCDC135	ZEB1	ophid
CCDC135	PHOSPHO2	ophid
CCDC135	EDEM2	ophid
CCDC135	TRNAU1AP	ophid
STEAP1	UBC	BioGrid
SEMA3B	NRP2	CCSB;HPRD_Binary
SEMA3B	NRP1	CCSB;HPRD_Binary
SEMA3B	PAK6	IntAct
SEMA3B	SEMA3A	HPRD_Binary
KCNE2	KCNQ1	COCIT;HPRD_Binary;BioGrid
KCNE2	KCNE3	COCIT
KCNE2	KCNH2	HPRD_Binary
LTBP2	FBLN5	ophid;HomoMint
LTBP2	ABL1	IntAct
CLIC6	DRD3	HPRD_Binary;ophid;BioGrid
CLIC6	DRD2	HPRD_Binary;BioGrid
CLIC6	DRD4	HPRD_Binary;BioGrid
PCOLCE	GNB2	COCIT
PCOLCE	COL11A1	Reactome
PCOLCE	COL11A2	Reactome
PCOLCE	COL5A1	Reactome
PCOLCE	COL5A3	Reactome
PCOLCE	TLL1	Reactome
PCOLCE	BMP1	Reactome
PCOLCE	COL24A1	Reactome
PCOLCE	COL27A1	Reactome
PCOLCE	TLL2	Reactome
PCOLCE	COL1A2	Reactome
PCOLCE	COL5A2	Reactome
PCOLCE	COL8A2	COCIT
PCOLCE	PXN	BIND
PCOLCE	PLG	HPRD_Binary
PCOLCE	COL2A1	HPRD_Binary
PCOLCE	COL3A1	HPRD_Binary
PCOLCE	COL1A1	Reactome
PCOLCE	ECT2	BioGrid
MFRP	C1QTNF5	HPRD_Binary
MFRP	UBC	BioGrid
ITPRIPL1	UBQLN4	IntAct;HPRD_Binary;HomoMint;BioGrid
ITPRIPL1	UBC	BioGrid
CAB39L	STK11	IntAct;Reactome;BioGrid
CAB39L	BCKDK	IntAct;BioGrid
CAB39L	PRKAA2	Reactome
CAB39L	PRKAA1	Reactome
CAB39L	PRKAG2	Reactome
CAB39L	PRKAG1	Reactome
CAB39L	STRADB	Reactome
CAB39L	PPM1A	Reactome
CAB39L	STRADA	Reactome
CAB39L	PRKAB2	Reactome
CAB39L	ACACB	Reactome
CAB39L	PRKAB1	Reactome
CAB39L	MLH1	IntAct
CAB39L	STK24	ORTHO
CAB39L	STK3	ORTHO
CAB39L	CEP70	ORTHO
CAB39L	STK25	ORTHO
CAB39L	MST4	ORTHO
CAB39L	TRIP12	ORTHO
CAB39L	PRKAG3	Reactome
ABCA4	CNGB1	HPRD_Binary;BioGrid;HomoMint
ABCA4	ABCA2	COCIT
ABCA4	HEATR6	COCIT
ABCA4	ABCA1	COCIT
SPINT2	SUMO4	HPRD_Binary;BioGrid
SPINT2	MST1	COCIT
SPINT2	UBC	BioGrid
SPINT2	ITIH2	BioGrid
SPINT2	ITIH3	HPRD_Binary
SPINT2	CTSB	HPRD_Binary
SPINT2	HGFAC	HPRD_Binary
SPINT2	ARRDC2	ORTHO
SPINT2	SPINT1	COCIT
SPINT2	APP	BioGrid
TCN2	CBL	COCIT;BioGrid
TCN2	GIF	COCIT
TCN2	USF1	htridb
TCN2	PAXIP1	BioGrid
TCN2	APP	BioGrid
TCN2	TCN1	COCIT
TCN2	HIP1	COCIT
TCN2	USF2	htridb
LTBP3	PRPF40A	HPRD_Binary;HomoMint
LTBP3	GORASP2	IntAct
LTBP3	TGFB1	Reactome
LTBP3	TGFB3	Reactome
LTBP3	TGFB2	Reactome
LTBP3	CCNG1	BioGrid
LTBP3	PIK3R2	BioGrid
LTBP3	RAC1	BioGrid
LTBP3	CACNA1A	BioGrid
LTBP3	STAT3	ophid
LTBP3	ITGB5	HPRD_Binary
LTBP3	HBEGF	HPRD_Binary
LTBP3	PELI2	IntAct;BioGrid
ACE	AGT	COCIT
ACE	ACE2	Reactome
ACE	REN	Reactome
ACE	ATP6AP2	Reactome
ACE	UBC	BioGrid
ACE	AGTR2	HPRD_Binary
ACE	COMT	HPRD_Binary
ACE	BDKRB2	HPRD_Binary
ACE	SEC16A	ORTHO
ACE	SEC16B	ORTHO
ACE	MYC	htridb
COL4A4	COL4A5	COCIT;Reactome
COL4A4	MMP11	Reactome
COL4A4	PPIB	Reactome
COL4A4	MMP8	Reactome
COL4A4	MMP9	Reactome
COL4A4	MMP10	Reactome
COL4A4	MMP7	Reactome
COL4A4	MMP3	Reactome
COL4A4	MMP2	Reactome
COL4A4	ELANE	Reactome
COL4A4	PRSS2	Reactome
COL4A4	MMP1	Reactome
COL4A4	CRTAP	Reactome
COL4A4	COL6A5	Reactome
COL4A4	COL6A6	Reactome
COL4A4	MMP12	Reactome
COL4A4	MMP13	Reactome
COL4A4	COL12A1	Reactome
COL4A4	COL9A2	Reactome
COL4A4	COL9A3	Reactome
COL4A4	COL16A1	Reactome
COL4A4	COL7A1	Reactome
COL4A4	MMP19	Reactome
COL4A4	LEPRE1	Reactome
COL4A4	LAMA3	Reactome
COL4A4	LAMC2	Reactome
COL4A4	LAMB3	Reactome
COL4A4	COL14A1	Reactome
COL4A4	MMP15	Reactome
COL4A4	SERPINH1	Reactome
COL4A4	MMP14	Reactome
COL4A4	COL5A3	Reactome
COL4A4	COL5A1	Reactome
COL4A4	COL9A1	Reactome
COL4A4	ANTXR2	HPRD_Binary
COL4A4	HABP2	HPRD_Binary
COL4A4	MATN2	HPRD_Binary
COL4A4	TGFBI	HPRD_Binary
COL4A4	SERPINE2	HPRD_Binary
COL4A4	OSM	HPRD_Binary
COL4A4	FBLN2	HPRD_Binary
COL4A4	FN1	HPRD_Binary
COL4A4	DCN	HPRD_Binary
COL4A4	CD93	HPRD_Binary
COL4A4	KLK6	IntAct
COL4A4	COL4A2	COCIT
COL4A4	SAA1	HPRD_Binary
COL4A4	ITGB1	Reactome
COL4A4	ITGA1	Reactome
COL4A4	COL6A3	Reactome
COL4A4	COL6A2	Reactome
COL4A4	COL6A1	Reactome
COL4A4	COL1A2	Reactome
COL4A4	COL5A2	Reactome
COL4A4	COL1A1	Reactome
COL4A4	UBC	BioGrid
COL4A4	COL4A3	Reactome
COL4A4	NCAM1	Reactome
COL4A4	FURIN	Reactome
COL4A4	PDGFB	Reactome
COL4A4	PDGFA	Reactome
COL4A4	COL4A6	COCIT
COL8A1	EFEMP2	CCSB;IntAct;HPRD_Binary;BioGrid;HomoMint
COL8A1	KRTAP4-12	CCSB;IntAct;HPRD_Binary;BioGrid;HomoMint
COL8A1	KLHL12	CCSB;HPRD_Binary;BioGrid;HomoMint
COL8A1	COL8A2	IntAct;HPRD_Binary;BioGrid;Reactome
COL8A1	VCL	CCSB;BIND
COL8A1	UBQLN4	HPRD_Binary;HomoMint
COL8A1	MMP12	Reactome
COL8A1	MMP13	Reactome
COL8A1	MMP14	Reactome
COL8A1	COL5A3	Reactome
COL8A1	MMP11	Reactome
COL8A1	PPIB	Reactome
COL8A1	MMP8	Reactome
COL8A1	COL9A1	Reactome
COL8A1	SERPINH1	Reactome
COL8A1	MMP15	Reactome
COL8A1	COL14A1	Reactome
COL8A1	ADAMTSL4	BioGrid
COL8A1	COL12A1	Reactome
COL8A1	MMP19	Reactome
COL8A1	LEPRE1	Reactome
COL8A1	COL9A2	Reactome
COL8A1	COL9A3	Reactome
COL8A1	COL16A1	Reactome
COL8A1	MMP9	Reactome
COL8A1	COL6A3	Reactome
COL8A1	COL6A5	Reactome
COL8A1	COL6A6	Reactome
COL8A1	COL5A1	Reactome
COL8A1	COL6A1	Reactome
COL8A1	ITGA2	HPRD_Binary
COL8A1	ITGA1	HPRD_Binary
COL8A1	PXN	BIND
COL8A1	ITIH1	COCIT
COL8A1	CRTAP	Reactome
COL8A1	MMP1	Reactome
COL8A1	COL6A2	Reactome
COL8A1	MMP10	Reactome
COL8A1	MMP7	Reactome
COL8A1	MMP3	Reactome
COL8A1	MMP2	Reactome
COL8A1	ELANE	Reactome
COL8A1	PRSS2	Reactome
COL8A1	COL5A2	Reactome
COL8A1	ADCY5	COCIT
NUCB1	GNAI3	IntAct;HPRD_Binary;ophid;HomoMint
NUCB1	GNAI2	CCSB;HPRD_Binary;BioGrid
NUCB1	PTGS2	CCSB;HPRD_Binary;BioGrid
NUCB1	GNAS	IntAct;HPRD_Binary
NUCB1	PTGS1	HPRD_Binary;BioGrid
NUCB1	CBS	BioGrid
NUCB1	KLC4	BioGrid
NUCB1	MIR30A	miRTarBase
NUCB1	CASP8	HomoMint
NUCB1	CASP6	HomoMint
NUCB1	SLC2A4	ophid
NUCB1	KCNMA1	ophid
NUCB1	PIWIL1	ophid
NUCB1	CTPS2	BioGrid
NUCB1	GTF2I	BioGrid
NUCB1	METTL1	BioGrid
NUCB1	SET	BioGrid
NUCB1	RBL1	BioGrid
NUCB1	MYC	BioGrid
NUCB1	GNAI1	BioGrid
NUCB1	WARS	BioGrid
NUCB1	RAD23B	BioGrid
NUCB1	PRKDC	BioGrid
NUCB1	XPNPEP1	BioGrid
NUCB1	GNAO1	HPRD_Binary
NUCB1	GNAZ	HPRD_Binary
NUCB1	CRAT	ORTHO
NUCB1	PABPC4	ORTHO
NUCB1	MLH1	ORTHO
NUCB1	PABPC1	ORTHO
NUCB1	HNF4A	BIND
NUCB1	HIVEP1	IntAct;BioGrid
NUCB1	PNN	ORTHO
NUCB1	NUP88	ORTHO
NUCB1	KCNIP3	ORTHO
NUCB1	PABPC3	ORTHO
NUCB1	NDN	HPRD_Binary
NUCB1	KCNIP4	ORTHO
NUCB1	XPO1	IntAct;BioGrid
NUCB1	KCNIP1	ORTHO
NUCB1	ACOX1	ORTHO
NUCB1	CCDC75	ORTHO
NUCB1	KCNIP2	ORTHO
KRT18	KRT8	DIP;IntAct;HPRD_Binary;BioGrid;HPRD_Complex
KRT18	KRT15	CCSB;IntAct;HPRD_Binary;BioGrid;HomoMint
KRT18	NME7	CCSB;IntAct;HPRD_Binary;BioGrid;HomoMint
KRT18	TUBGCP4	CCSB;IntAct;HPRD_Binary;BioGrid;HomoMint
KRT18	LDOC1	CCSB;HPRD_Binary;BioGrid;HomoMint
KRT18	CBL	DIP;BIND;HPRD_Binary;BioGrid
KRT18	EXOC8	CCSB;HPRD_Binary;BioGrid;HomoMint
KRT18	TRADD	IntAct;BIND;HPRD_Binary;BioGrid
KRT18	CCDC85B	CCSB;HPRD_Binary;BioGrid;HomoMint
KRT18	HGS	CCSB;HPRD_Binary;BioGrid;HomoMint
KRT18	YWHAG	CCSB;IntAct;HPRD_Binary;BioGrid
KRT18	DNAJB6	CCSB;HPRD_Binary;BioGrid
KRT18	DEDD	CCSB;HPRD_Binary;BioGrid
KRT18	YWHAZ	HPRD_Binary;BioGrid;HomoMint
KRT18	PKD1	HPRD_Binary;BioGrid;HomoMint
KRT18	COL17A1	HPRD_Binary;BioGrid
KRT18	PNN	HPRD_Binary;BioGrid
KRT18	PKP3	BIND;BioGrid
KRT18	CLEC3B	IntAct;BioGrid
KRT18	PPM1B	IntAct;BioGrid
KRT18	RAF1	HPRD_Binary;HomoMint
KRT18	SVIL	HPRD_Binary;BioGrid
KRT18	HSPA5	HPRD_Binary;HPRD_Complex
KRT18	KRT5	HPRD_Binary;BioGrid
KRT18	GRB2	BioGrid;HomoMint
KRT18	HSPA1A	HPRD_Binary;HPRD_Complex
KRT18	PRKCE	HPRD_Binary;BioGrid
KRT18	PKP2	HPRD_Binary;BioGrid
KRT18	TNFRSF1B	HPRD_Binary;BioGrid
KRT18	YWHAQ	IntAct;BioGrid
KRT18	RHPN2	CCSB;HPRD_Binary
KRT18	CASP3	CCSB;HPRD_Binary
KRT18	YWHAE	CCSB;HPRD_Binary
KRT18	YWHAB	CCSB;HPRD_Binary
KRT18	MAPK14	CCSB;HPRD_Binary
KRT18	C22orf28	BioGrid
KRT18	PIPOX	HPRD_Complex
KRT18	ALB	HPRD_Complex
KRT18	TRO	HPRD_Complex
KRT18	DDX1	BioGrid
KRT18	HNRNPR	BioGrid
KRT18	C14orf166	BioGrid
KRT18	HNRNPU	BioGrid
KRT18	CNOT1	BioGrid
KRT18	TGM2	HPRD_Complex
KRT18	ACADVL	HPRD_Complex
KRT18	C1QBP	HPRD_Complex
KRT18	NIPSNAP1	HPRD_Complex
KRT18	KRT1	HPRD_Complex
KRT18	HSPA9	HPRD_Complex
KRT18	KRT9	HPRD_Complex
KRT18	GBAS	HPRD_Complex
KRT18	HSP90AA1	HPRD_Complex
KRT18	ACTN4	HPRD_Complex
KRT18	CTNNB1	HPRD_Complex
KRT18	ACTG1	HPRD_Complex
KRT18	ACTB	HPRD_Complex
KRT18	HSPD1	HPRD_Complex
KRT18	POLR2E	HPRD_Complex
KRT18	XRCC5	HPRD_Complex
KRT18	LMNA	HPRD_Complex
KRT18	FKBP3	BioGrid
KRT18	FLII	BioGrid
KRT18	RFC2	BioGrid
KRT18	CDC5L	BioGrid
KRT18	EP300	BioGrid
KRT18	PIAS4	BioGrid
KRT18	GRN	BioGrid
KRT18	HRAS	BioGrid
KRT18	KPNA2	BioGrid
KRT18	TXNDC11	BioGrid
KRT18	POT1	BioGrid
KRT18	TXN2	BioGrid
KRT18	PDE4DIP	BioGrid
KRT18	GIT2	BioGrid
KRT18	CCNI	BioGrid
KRT18	ITGA4	BioGrid
KRT18	YTHDC1	BioGrid
KRT18	NOS2	BioGrid
KRT18	RPL14	BioGrid
KRT18	PAN2	BioGrid
KRT18	SEC16A	BioGrid
KRT18	VCAM1	BioGrid
KRT18	ORC5	BioGrid
KRT18	FN1	BioGrid
KRT18	ESR1	BioGrid
KRT18	BBS7	BioGrid
KRT18	ATF2	BioGrid
KRT18	BBS4	BioGrid
KRT18	IQCB1	BioGrid
KRT18	BBS1	BioGrid
KRT18	FRAT1	BioGrid
KRT18	SFN	CCSB
KRT18	CASP8	HPRD_Binary
KRT18	CASP6	HPRD_Binary
KRT18	CASP7	HPRD_Binary
KRT18	SERPINE1	HPRD_Binary
KRT18	EGFR	HPRD_Binary
KRT18	TCHP	HPRD_Binary
KRT18	RPS6KA3	HPRD_Binary
KRT18	SHC1	HPRD_Binary
KRT18	CAMK2A	HPRD_Binary
KRT18	USH2A	HPRD_Binary
KRT18	IFIT2	ophid
KRT18	IKBKG	IntAct;BioGrid
KRT18	TUBG1	HPRD_Binary
KRT18	CDK1	HPRD_Binary
KRT18	DSP	DIP
KRT18	TSG101	IntAct
KRT18	SMARCD1	IntAct;BioGrid
KRT18	FGA	IntAct
KRT18	BBS2	IntAct;BioGrid
KRT18	YWHAH	HPRD_Binary
KRT18	MCC	BioGrid
KRT18	CDH1	HPRD_Complex;BioGrid
KRT18	UBC	BioGrid
KRT18	SUMO2	BioGrid
KRT18	SUMO3	BioGrid
KRT18	SUMO1	BioGrid
KRT18	RCHY1	BioGrid
KRT18	SQSTM1	BioGrid
KRT18	CTNNA1	HPRD_Complex
KRT18	SET	HPRD_Complex
KRT18	ACTG2	HPRD_Complex
KRT18	ANP32B	HPRD_Complex
KRT18	ALK	BioGrid
KRT18	USP32	BioGrid
KRT18	HSPA4	BioGrid
KRT18	PRKCA	HPRD_Binary
KRT18	KRT72	BioGrid
