# Supplementary material for: Systems Genetic Analyses Highlight a TGFβ-FOXO3 Dependent Striatal Astrocyte Network Conserved across Species and Associated with Stress, Sleep, and Huntington’s Disease
Source: PLoS Genet. 2016 Jul 8;12(7):e1006137. doi: 10.1371/journal.pgen.1006137 (PMC4938493; doi:10.1371/journal.pgen.1006137)
Supplement: S7 Table — (XLSX) [file pgen.1006137.s013.xlsx]

## Sheet: MGI_GeneLists
Abnormal Voluntary Movement (MP0003491)	Abnormal Affective Behavior (MP0002572)
4930591A17Rik	Aaas
a	Aaj1
A2m	Aaj2
Aaas	Aaj3
Aadat	Aaj4
Aars	Abca2
Abca2	Abcd4
Abca3	Abl2
Abcd1	Adcy7
Abcd2	Adcy8
Abcg1	Adcyap1
Abhd12	Adcyap1r1
Abl2	Adm
Acadvl	Adora1
Acan	Adora2a
Ache	Adra1b
Acot7	Adra2c
Acot13	Afm
Acp2	Aggr1
Acta1	Aggr2
Actd1	Agtr2
Actd2	Ahi1
Actd3	Akap5
Actd4	Als2
Actg1	Ankrd11
Actl6b	Anxty
Actre1	Apba2
Actre2	Apoe
Actre5	App
Actre6	Araf
Adam22	Arc
Adam23	Arf4
Adarb1	Arhgef6
Adcy5	Arhgef9
Adcyap1	Arsg
Adcyap1r1	Arx
Adh7	Asah1
Adipor1	Aspa
Adipor2	Atat1
Adm	Atf7
Adora2a	Atmin
Adra1d	Atp1a1
Aff1	Atp1a2
Afg3l2	Atp1a3
ag	Atp6v1b1
Aga	Atp13a2
agil	Atxn1
Agpat2	Atxn3
Agrn	Avpr1a
Agrp	Avpr1b
Agt	Axtofd1
Agtpbp1	Axtofd3
Agtr2	Axtofd4
Ahi1	Axtofd5
Aifm1	B3galt2
Aire	B3gnt2
Akt1	B4galt5
Aldh5a1	Bace1
Als2	Bai2
Amdt1	Bbs1
Amdt2	Bbs2
Ank	Bbs4
Ank2	Bdnf
Ank3	Bhv31
Anks1b	Braf
anx	Cacna1b
aol	Cacna1c
Ap3b1	Cacna1e
Ap3b2	Cacna2d3
Ap3d1	Cacnb4
Ap4e1	Cadps2
Apaf1	Camk2a
Apba1	Camk4
Apc	Canx
Apc2	Casp6
Apo	Cav1
Apod	Cbx7
Apoe	Cckbr
App	Cd47
Aqp1	Cdh23
Aqp2	Cdk5r1
Araf	Cdkl5
Arcn1	Celf6
Arhgap10	Cer1
Arhgef4	Cers1
Arid4a	Cers6
Arl6ip5	Chat
Arntl	Chd6
Arpc3	Chl1
Arrdc3	Chrd
Arsa	Chrna4
Arsb	Chrna7
Arvcf	Chrnb2
Arx	Chst1
Ascc3	Chst3
Asl	ci
asp1	Ckap5
asp2	Ckb
asp3	Ckmt1
Aspa	Clcn3
aspb	Clcn6
Ass1	Clock
Asxl2	Cnih1
Atcay	Cnr1
Ate1	Comt
Atf2	Cpeb3
Atg4b	Cplx2
Atg4c	Crem
Atg5	Crhbp
Atg7	Crhr1
Atl1	Crhr2
Atm	Csgalnact1
Atmin	Csk
atms	Csmd1
Atoh1	Ctns
Atox1	Cxadr
Atp1a1	Cyb561
Atp1a2	Cyp7a1
Atp1a3	Cyp19a1
Atp1b2	Dcdc2a
Atp2a2	Ddc
Atp2b2	Deaf1
Atp6v0a4	Del(5Gtf2i-Limk1)1Uta
Atp7a	Del(5Limk1-Trim50)2Uta
Atp7b	Del(6)1Mom
Atp8a1	Del(7Coro1a-Spn)1Dolm
Atp8a2	Del(7Gabrb3-Ube3a)1Yhj
Atp13a2	Del(11Cops3-Gid4)2Jrl
Atpif1	Del(13Simc1-B4galt7)2Dja
Atrn	Del(16Dgcr2-Hira)3Aam
Atxn1	Del(17)5Mom
Atxn1l	Desp1
Atxn2	Desp2
Atxn3	Dgcr8
Atxn7	Dhrs4
awg	Disc1
Axtofa1	Dlg4
Axtofa2	Dlgap3
Axtofa3	Dnmt3a
Axtofa4	Dp(7Herc2-Mkrn3)1Taku
Axtofa5	Dp(11Cops3-Rnf112)1Jrl
Axtofa6	Dp(16Cbr1-ORF9)1Rhr
Axtofa7	Drd1
B3galt2	Drd2
B4galnt3	Drd3
B4galt2	Drd4
Bace1	Dst
Bahcc1	Dusp1
baln	Dync1li1
baln2	Efna3
baln3	Egr1
Barx2	Ehmt1
Basp1	Ehmt2
Baz1b	Elfn1
Bbs1	Elmaz1
Bcat2	Elmaz2
Bckdk	Elmod1
Bcs1l	Emc10
Bda	Emo1
Bdnf	Emo2
bella	Emo3
Bicc1	En2
Bloc1s4	Eno2
Bloc1s5	Eomes
Bloc1s6	Epm2aip1
Bmi1	Erc2
Braf	Ercc2
Brca1	Espn
Bre	Esr1
Brpf1	Esr2
Brsk2	Exa
Bslm4	Exq1
Bsn	Ext1
Bsx	Eya3
Btbd9	Fabp7
Btd	Fev
Bw8q1	Fgf13
BY367451	Fgfbp3
C1qbp	Fkbp5
cab	Fmr1
Cacna1a	Folh1
Cacna1b	Fos
Cacna1c	Foxp2
Cacna1g	Frzb
Cacna1s	Fshr
Cacna2d2	Fxr2
Cacna2d3	Fyn
Cacnb4	Fzd3
Cacng2	Gabbr1
Cadps2	Gabbr2
Calb1	Gabra1
Camk2a	Gabrb3
Camk2b	Gabrd
Camk4	Gabrg2
Canx	Gad2
Car8	Gbx1
Cars2	Gcnt4
Casp3	Gdi1
Casp6	Gena135
Casr	Gena144
Cav1	Gena151
Cbl	Gena318
Cbll	Gif
Cbln1	Git1
Ccdc7	Gjb6
Ccdc88a	Gm2a
Ccdc101	Gm5134
Cckar	Gnal
Cckbr	Gnas
Ccm2	Gng2
Ccnyl1	Gpr19
Ccr5	Gpr26
Cd28	Gpr83
Cd81	Gria1
Cd86	Gria2
Cdc42	Gria4
Cdc73	Grid2
Cdh8	Grik2
Cdh23	Grin1
Cdk4	Grin2a
Cdk5	Grin2b
Cdkl5	Grin3b
Cdkn2a	Grm1
Cdkn2c	Grm2
Cdo1	Grm3
Cebpa	Grm8
Celf4	Grn
Celsr1	Gsk3b
Cend1	Gsta3
Cenpj	Gtf2i
Cep19	Gtf2ird1
Cep41	H2-K
Cer1	Hbtq
Cerk	Hcn1
Cers1	Hcn2
Cers6	Hcrtr1
Ces1d	Hcrtr2
Cfl1	Hdc
Cfl2	Hgs
Cftr	Hipk2
cg	Hmx3
cha	Hnf4g
Chat	Hprt
Chd2	Hrh1
Chd7	Hrh3
Chn1	Hsd17b4
Chp1	Htr1a
Chrd	Htr1b
Chrm1	Htr2a
Chrm4	Htr2c
Chrna1	Htr4
Chrna4	Htr5a
Chrna7	Htt
Chrnb3	hy1
Chrne	Hydin
Chrng	Ids
Chst3	Idua
cir	Ifng
Cisd2	Ifngr1
Cit	Ift122
Ckap5	Igf2bp1
Ckmt1	Il1r1
ckr	Il6
cla	Il6ra
Clcn1	Imab
Clcn3	Ins2
Clcn6	Kalrn
Cldn19	Kcnb2
Clic5	Kcnc2
Clk1	Kcnh1
Cln3	Kcnh5
Cln6	Kcnip3
Cln8	Kcnj11
Clock	Kdm8
Clp1	Kif13a
Clpp	Kirrel3
Clrn1	L1cam
Cm	Lama2
Cmah	Lmx1b
Cnp	Lpar5
Cnr1	Lphn3
Cntn1	Lrnx7
Cntnap1	Lrnx8
Cntnap2	Lrnx9
co	Lrnx10
Cocia4	Lrp5
Cocia5	Lrrc7
Cocia6	Lrrn1
Cocia7	Lrrtm1
Cocia8	Lsamp
Cocia9	Lypd1
Cocia10	Maged1
Cocia11	Man2b1
Cocia12	Maoa
Cocia13	Map1b
Cocia14	Map2
cod	Map6
Col1a1	Mapk1
Col1a2	Mapk8ip2
Col2a1	Mapt
Col4a3	2015-03-09
Col10a1	Mas1
Col19a1	Mc2r
Cops4	Mc5r
Coq9	Mcat
cosa	Mchr1
Cox6a1	Mdk
Cox10	Mecp2
Cp	Med18
Cpe	Mkks
Cpeb3	Mmp24
cpfl7	Mpp5
Cplx1	Mpst
Cplx2	mt-Atp8
Creb1	Mybpc3
Crebbp	Myg1
Crem	Myo7a
Crhr1	Mysm1
Crhr2	Naglu
cri	Nat8l
Crsl	Nav2
Crtc1	Ncor1
Csmd1	Ndst3
Cstb	Ndufs4
Cth	Nenf
Ctnna2	Nfasc
Ctnnb1	Nipal3
Ctns	Nkx2-1
Ctsa	Nlgn3
Ctsd	Nlgn4l
Ctsf	Nos1
Cx3cr1	Nos3
Cyba	Notch3
Cybb	Npas3
Cycs	Npas4
Cyp7a1	Npepps
Cyp11a1	Npy
Cyp19a1	Npy1r
Cys1	Npy2r
Dab1	Npy4r
Dao	Nr2c2
Dbnl	Nr2e1
Dbp	Nr3c1
Dbt	Nr3c2
Dcc	Nr4a2
dcl	Nsila1
dcr	Nsila2
Dctn1	Nsila3
Ddc	Nsila4
Ddit3	Nsila5
Decr1	Nsila6
Del(2Hoxd1-Hoxd13)12Ddu	Nsila7
Del(2Hoxd8,Hoxd9-Hoxd13)1Cx	Nsila8
Del(2Hoxd8-Hoxd10)15Ddu	Nsila9
Del(2Hoxd8-Hoxd13)9Ddu	Nsila10
Del(2Hoxd9-Hoxd10)14Ddu	Nt5e
Del(2Hoxd9-Hoxd13)8Ddu	Ntan1
Del(2Hoxd10)13Ddu	Ntrk1
Del(2Hoxd10-Hoxd13)7Ddu	Ntrk2
Del(2Nespas-Gnas)1Hju	nv
Del(5D5Mit73-D5Mit351)5Jcs	Oit1
Del(5D5Mit148-Qdpr)2Jcs	Opa1
Del(7Coro1a-Spn)1Dolm	Ophn1
Del(7Herc2-Mkrn3)13FRdni	Oprd1
Del(7Slx1b-Sept1)4Aam	Oprl1
Del(7Ube3a-Snrpn)1Alb	Oprm1
Del(11Cops3-Gid4)2Jrl	Otc
Del(11Cops3-Rnf112)1Jrl	Oxt
Del(16Dgcr2-Hira)3Aam	Oxtr
Del(17Abcg1-Cbs)2Yah	P2rx5
Del(17Abcg1-Rrp1b)5Yey	P2rx7
Des	Park2
Dfb	Pawr
Dfnb59	Pax5
Dgat1	Pbx3
Dhcr7	Pcdh17
Disc1	Pcsk1n
Dkk3	Pde1b
Dlg3	Pde10a
Dlg4	Pdlim5
Dlg5	Pdyn
Dll1	Pedm15
Dll3	Pedm29
Dloc1	Penk
Dloc2	Penk-rs
Dlx2	Pex5l
Dlx5	Pfn2
Dmbx1	Pitx3
Dmd	Pla2g6
Dnah5	Plat
Dnaja3	Plaur
Dnajc5	Pomc
Dnm1	Ppargc1a
Dnm3os	Ppt1
Dnmt3a	Prkcg
Do	Prkcz
Dock3	Prss12
Dok7	Psap
Dp(7Slx1b-Sept1)5Aam	Ptch1
Dp(11Cops3-Rnf112)1Jrl	Pten
Dp(16Cbr1-ORF9)1Rhr	Ptger1
Dp(17Abcg1-Cbs)1Yah	Ptgfrn
Dp(XTceal3-Plp1)1Gmh	Ptgs2
Drd1	Ptk7
Drd2	Ptpra
Drd3	Ptprf
Drd4	Ptprg
Drd5	Qk
Drg2	Rai1
Dscam	Ralbp1
Dst	Rasd2
Dusp1	Rgs2
Dync1h1	Rgs4
Dync1i2	Rgs7
Dync1li1	Rgs14
E2f5	Rgsc200
Eam	Rgsc1002
Ebf2	Rgsc1770
Edaradd	Ric1
Efnb2	Ric8
Efnb3	Rln3
Egr2	Rnf103
Egr3	Rorb
Ehmt1	Rtn4r
Ehmt2	Ryr3
Ei24	S100a1
Eif2ak3	S100a10
Eif4h	Scn8a
Eila1	2015-09-05
Eila2	Serpina6
Eila3	Serpini1
Elda3	Sesn3
Elda4	Setd1a
Elf3	Sfrp2
Elfn1	Sh3kbp1
Elk3	Shank1
Elmod1	Shank2
Elovl4	Shank3
En1	Sigmar1
En2	Sirpa
Enah	Slc2a3
Eno2	Slc4a10
Enpp1	Slc6a1
Eomes	Slc6a2
Epb4.1l3	Slc6a3
Epcam	Slc6a4
Epg5	Slc6a8
Epha3	Slc9a1
Epha4	Slc12a6
Ephb2	Slc17a5
Epm2a	Slc17a6
Erbb2	Slc17a7
Erbb3	Slc18a2
Erbb4	Slitrk1
Ercc1	Slitrk5
Ercc6	Smpd1
Errfi1	Snap25
Espn	Snord116
Esr1	Socs7
Esr2	Sp4
Esrp1	Sppl3
Esrrb	Spred1
Ethe1	Srgap3
Etohr	Srr
Etv1	Ssrq1
Etv4	Ssrq2
Ext1	Ssrq5
Eya1	Ssrq8
F3	Ssrq10
F5	Sstr2
fa	St8sia2
Fa2h	Ston2
Faah	Stub1
Fabp7	Stx1a
Fam20c	Sv2c
Fam63a	Syn1
Fam83g	Syn2
Fam117b	Syn3
Fam134c	Syngap1
Fasn	Synpo
Fbxo11	Sytl1
Fbxo45	Tac1
Fdft1	Tacr1
Fech	Tacr3
Fez1	Tbx1
Fezf2	Tc(HSA21)1TybEmcf
Fgf3	Tdo2
Fgf9	Tfam
Fgf13	Tg(ACTA1*D286G)#Kjno
Fgf14	Tg(ACTB-APP)1Colm
Fgf21	Tg(ACTB-APP*V717F)1Colm
Fgfr1	Tg(ACTB-THRB*)#Syc
Fgfr3	Tg(APP)8.9Btla
Fgfrl1	Tg(App)1874Kha
Fhl1	Tg(APPSWE)2123Kha
Fig4	Tg(APPSWE)2576Kha
Fign	Tg(APPswe,PSEN1dE9)85Dbo
Fkbp8	Tg(APPSwFlLon,PSEN1*M146L*L286V)6799Vas
Fkbp9	Tg(APPV717I)1130Kha
fm	Tg(CAG-VCP*A232E)93Jpat
Fmr1	Tg(CAG-VCP*R155H)55Jpat
Fos	Tg(Camk2a-Crebbp*)1364Tabe
Foxa2	Tg(Camk2a-Crem)I15Endo
Foxb1	Tg(Camk2a-ESR1/Disc1*)2698.1Sva
Foxg1	Tg(Camk2a-Fyn-531)1Nko
Foxi1	Tg(Camk2a-rtTA)1237Kndl
Foxj1	Tg(Camk2a-Setdb1)1Akba
Foxo1	Tg(Camk2a-tTA)1Mmay
Foxo6	Tg(CEPHY152F7)12Hgc
Foxp2	Tg(CEPHY152F7)57Hgc
Foxp3	Tg(Ckm-Ppargc1a)31Brsp
fsq	Tg(CMV-RNAi:Pqbp1)1Hiok
Fto	Tg(Disc1/EGFP)M19Sshe
Fxn	Tg(DRD1-ctxA)7Burt
Fxr1	Tg(Eno2-Hmox1)2Main
Fxr2	Tg(Eno2CDK5R1)1Jdm
Fzd4	Tg(GAS)2Tcw
Gaa	Tg(Gria2*586N)238.2Rsp
Gabbr1	Tg(HCRT-MJD)1Stak
Gabbr2	Tg(HDexon1)61Gpb
Gabra1	Tg(HDexon1)62Gpb
Gabra3	Tg(HTT*97Q)IXwy
Gabra5	Tg(HTT*)1Xwy
Gabrb2	Tg(Htt-ATXN3*148Q)3746Thsc
Gabrb3	Tg(Mapt-MAPT*)#Hanr
Gabrg2	Tg(MECP2)1Hzo
Gad1	Tg(MECP2)3Hzo
Gak	Tg(Mov1/Tyr)OVE876BPay
Gal3st1	Tg(MT1A-Dyrk1a)#Xest
Galc	Tg(NES/TK-PDGFB,-lacZ)310Kfn
Galr2	Tg(PDGFB-APPInd)F17Plhn
Gan	Tg(PDGFB-APPSwInd)20Lms
gand	Tg(Prnp-App/APPswe)E1-2Dbo
Gars	Tg(Prnp-APPSweArc)#Rmni
Gas1	Tg(Prnp-ATN1)124Dbo
Gatm	Tg(Prnp-ATN1)150Dbo
Gba	Tg(Prnp-ITM2B*)7Jckr
Gbx1	Tg(Prnp-MAPT*P301S)PS19Vle
Gcnt2	Tg(Prnp-SNAP25/HTT*150Q)8Xjl
Gdf15	Tg(RCAN1)M9Mapr
Gdnf	Tg(RP23-326M22)760She
Gena111	Tg(SCA7)c92QAls
Gena135	Tg(Shank3-EGFP)1Hzo
Gena143	Tg(SNCA)ARyot
Gena151	Tg(Snca-SNCA/GFP)#Jyl
Gena160	Tg(SOD1)51Yg
Gena185	Tg(SOD1*G93A)1Gur
Gena187	Tg(Syn1-ADCY7)11004Btab
Gena214	Tg(TARDBP)#Jpj
Gena228	Tg(TARDBP*A315T)#Jpj
Gena318	Tg(TARDBP*G348C)#Jpj
Gena342	Tg(Thy1-APP)3Somm
Gena350	Tg(Thy1-APP)4Vln
Gena401	Tg(Thy1-App*R609D*K612E)4Vln
Gfi1	Tg(Thy1-App*R609D*K612E)6Vln
Ghsr	Tg(Thy1-APP<SL>)28Lpr
Git1	Tg(Thy1-APPLon)2Vln
Gja1	Tg(Thy1-APPSw)1Vln
Gjb6	Tg(Thy1-MAPT)22Schd
Gjc2	Tg(Thy1-MAPT*)1Avil
Glb1	Tg(Thy1-Nlgn2)6Hnes
Gli2	Tg(Thy1-PSEN1*M146V,-APP*Swe)10Arte
Glp2r	Tg(Thy1-TARDBP*)BOddo
Glra1	Tg(Thy1-Tcf4)1Mjro
Glrb	Tg(YAC128)53Hay
Gm5134	Tg(YAC128)#Hay
Gmnn	Thra
Gna11	Timo
Gnal	Tlr3
Gnao1	Tmem43
Gnaq	tmgc8
Gnas	tmgc10
gnd	tmgc30
Gng2	tmgc57
Golm1	tmgc58
Gpr21	Tnc
Gpr37	Tnf
Gpr37l1	Tnfaip1
Gpr50	Tom1l2
Gpr56	Tomt
Gpr83	Tpgs1
Gpr126	Tph2
Gpr161	Trhr
Gprasp1	Trib2
Gprc5b	Trmt1l
Gpx4	Trp73
Grhl3	Trpc2
Gria1	Trpc5
Gria2	Trpv1
Gria3	Tsn
Gria4	Tuba1a
Grid2	Uba6
Grin1	Ube3a
Grin2a	Ubr1
Grin2b	Uchl1
Grin2c	Ucn
Grin2d	Ulk2
Grin3b	Usp46
Grk5	Vamp7
Grk6	vc
Grm1	Vdr
Grm2	Vim
Grm5	Wasf1
Grm8	Wdup
gro27	Wfs1
gro46	Wt
gro47	Xbp1
gro48	Zdhhc8
gro50	Zeb1
Grpr	Zfp568
Grxcr1	Zfp715
Gse1	Zic2
Gsta3
Gstm1
Gtf2i
Gtf2ird1
Gulo
Gusb
Gy
Gyk
H2-K
H6pd
Hap1
Has2
Hax1
hb
Hbegf
Hcn2
Hcrt
Hdac2
Hdac4
Hdgf
Hdis
heco
Hells
Herc1
Hexa
Hexb
Hfe
Hgs
Hif1an
Hip1
Hipk2
hipr
Hmbs
Hmgb1
Hmgcl
Hmgn1
hml
Hmox1
Hmx2
Hmx3
Hnf4g
hop
Hoxa1
Hoxb1
Hoxb2
Hoxb8
Hoxc8
Hoxd10
hpc
Hprt
Hrh1
Hrh2
Hrh3
Hsd17b4
Hspd1
Hspg2
hstp
htr
Htr1a
Htr1b
Htr2a
Htr2c
Htr6
Htra2
Htt
hug
hy1
Hydin
Id2
Id4
Ids
Idua
Ifit2
Ifng
Ift20
Igf2bp1
Ighmbp2
Ikbkap
Ikbkg
Il1r1
Il2rb
Il6
Il6ra
Ilf3
Impa1
inad
Inpp4a
Ins2
Ireb2
Itgav
Itgb1
Itgb5
Itpa
Itpkb
Itpr1
Jag1
Jam3
jb
Kalrn
Kat2a
Kcna1
Kcna2
Kcnb2
Kcne1
Kcnh1
Kcnip3
Kcnj6
Kcnj10
Kcnj11
Kcnj12
Kcnj16
Kcnma1
Kcnn2
Kcnq1
Kcnv1
Kel
Kif1a
Kif3a
Kif5a
Kif13a
Kif14
Kl
Klhdc2
Kmt2a
Krt16
Ky
L1cam
Lactb2
Lama1
Lama2
Lama4
Lamb2
Lamc1
Large
Lbx1
Lclat1
Ldb3
Ldlr
Lep
Lepr
Lgals8
Lgi1
Lgi4
Lhfpl5
Lig3
Lig4
Limk1
Limk2
Lipi
Lmf1
Lmna
Lmo4
Lmx1a
Lmx1b
Loca1
Loca2
Loco1
Loco2
Lox
Lpar1
Lpar5
Lphn2
Lphn3
Lpin1
Lrig2
Lrig3
Lrp1
Lrp4
Lrp5
Lrp6
Lrrc4
Lrrc7
Lrrtm1
Lsamp
Ltbp3
Ltn1
Lx
Lyst
Lyz2
lz
m4.8.4Djba
Mafb
Mag
Maged1
Magel2
Maoa
Maob
Map1b
Map2k4
Map3k7
Map6
Mapk3
Mapk6
Mapk7
Mapk10
Mapt
2015-03-09
Mark4
Mboat7
Mbp
Mc2r
Mc3r
Mc4r
Mcat
Mchr1
Mcm2
Mcoln1
Mcoln3
mea
Mecom
Mecp2
Mef2c
Meox2
Mfn2
Mfsd2a
Mgat2
Mgll
Mhdaabe10
Mhdaabe18
Mhdaabe19
Mhdaabe025
Mid1
Mir96
Mir128-2
Mirc35hg
mix
Mkks
Mlca1
Mlca2
Mmp14
Mn1
Mnat1
mneu
Mpp5
Mpv17
Mpz
Mro
Msi1
Msra
Mtm1
Mtmr2
Musk
Mut
Mut810
Mut955
Mut960
Mut1064
Mut1083
Mut1264
Mut1454
Mut1556
Mut1602
Mut1679
Mut1681
Mut1696
Mycn
Myd88
Myg1
Myh4
Myh6
Myh10
Myo5a
Myo6
Myo7a
Myo15
Myog
Myrf
Mysm1
nad
Naglu
Napa
Napb
Nat8l
Nbea
Nbn
Ncdn
Ncf1
Ncoa3
Ncor1
Ncor2
nd
Ndrg1
Ndufs4
Neb
Negr1
Nespas
Neu1
Neurl1a
Neurod1
Neurod2
Neurod4
Neurog2
Nf1
Nfasc
Nfix
Nfkb1
Ngf
Ngfr
Nhlh2
Ninj1
Nipsnap1
Nkx2-1
Nkx6-1
Nlgn3
Nlk
nm3
nma
nmf4
nmf9
nmf62
nmf63
nmf65
nmf67
nmf110
nmf127
nmf148
nmf219
nmf242
nmf313
nmf318
nmf347
nmf356
nmf370
nmf445
Nmnat2
Nmu
Nos3
Notch3
Noto
Nox3
Noxo1
Npas3
Npas4
Npbwr1
Npc1
Npc2
Npepps
Nphp3
Npy
Npy1r
Npy2r
Npy6r
nr
Nr1d2
Nr1h2
Nr3c1
Nr4a2
Nr4a3
Nrcam
Nrep
Nrg1
Nsun2
Nt5e
Ntan1
Ntf3
Ntn1
Ntrk2
Ntrk3
Ntsr1
Ntsr2
Numb
nur1
nur2
nur3
nur6
nur8
nur9
nur10
nur11
nur13
nur19
nur21
nur22
nur23
nur25
nur26
nur27
nur28
nur29
nur34
Nur37
nur39
nur40
nur41
nur42
nur43
nur44
nur45
nur46
nur47
nur48
nur49
nur50
nur51
nur52
nur53
nur54
nur55
nur56
nur57
nur58
nur59
nur60
nur61
nur62
nur64
Nur67
nur68
nur69
nur73
nur74
nur75
nur76
nv
Nxph3
oar
Oat
Oca2
Ofact
Ogg1
Ogt
Olig2
Opa3
Ophn1
Opn4
Oprd1
Oprk1
Oprm1
Orc4
Ostes
Ostm1
Otc
Otog
Otop1
Otx1
Oxtr
p23-ST1
Pacs2
Pah
Park2
Park7
Pax1
Pax5
Pbx3
Pcca
Pcdh15
Pcdhg
Pck1
Pcsk1n
Pdcd10
Pde1b
Pde10a
Pde11a
Pdgfra
Pdlim5
Pdpn
Pdyn
Pedm29
Pedm36
Per2
Pex2
Pex5
Pex7
Pex13
Pfdn5
Pgap3
Pgd
pgo
Phex
Phyh
Pi4k2a
Piga
Pik3c3
Pikfyve
Pink1
Pip5k1c
Pitpna
Pitx3
Pkd2l2
Pla2g6
Plat
Play22
Play31
Play32
Play50
Play63
Play72
Play82
Plcb1
Plcb4
Plin2
Plin5
Plod1
Plp1
Plxna2
pma
Pmp22
Pnpla6
pogo
Pomc
Pou2f2
Pou3f4
Pou4f1
Pou4f2
Pou4f3
Pparg
Ppargc1a
Ppargc1b
Ppm1f
Ppp1r1b
Ppp1r3b
Ppp2r1a
Ppp3r1
Ppt1
Ppt2
pr
Prdx6
Prex2
Prf1
Prg4
Prkab1
Prkar2b
Prmt5
Prnp
Prokr2
Prom1
Prop1
Prox1
Prpsap2
Prss12
Prss50
Prx
Psap
Psen1
Psip1
Psmg1
Pstpip2
Ptch1
Pten
Ptger1
Ptger4
Ptges3
Pthlh
Ptpn2
Ptpn9
Ptpra
Ptprd
Ptprf
Ptprg
Ptprr
Ptrf
Ptrh2
Pts
Pura
Pv
Pzp
Qk
Rab27a
Rac3
Rad18
Rad23b
Rad50
Rai1
Ralbp1
Rasd2
Rb1
rba
Rbfox2
Rbpj
Rcan2
Rce1
rd14
Rear1
Rear2
Reep1
Reln
Ren1
Ret
rg
Rgn
Rgs4
Rgs7
Rgsc23
Rgsc73
Rgsc200
Rgsc386
Rgsc612
Rgsc651
Rgsc654
Rgsc718
Rgsc786
Rgsc934
Rgsc974
Rgsc1002
Rgsc1152
Rgsc1243
Rgsc1479
Rgsc1497
Rgsc1543
Rgsc1556
Rgsc1670
Rgsc1699
Rgsc1747
Rgsc1769
Rgsc1770
Rgsc1798
Rhbdf1
Ric8
Rky
Rln3
Rnd3
Rnu2-8
Robo3
Rock1
Rora
Rorb
Rpl13a
Rpl27a
Rptor
Rrodp1
Rrodp2
Rtn4r
Rubie
Runx3
Ryk
Ryr1
Ryr2
Ryr3
S1pr2
Samd4
Scn1a
Scn1b
Scn3a
Scn8a
Scn10a
Scnn1a
Scnn1g
Sco2
Scx
Scyl1
Sdhd
Sele
Selm
Selp
Sepn1
Sepp1
2015-09-08
Serpina6
Setmar
Sez6
Sfrp2
Sfswap
Sgcg
Sgh
Sh3kbp1
Shank1
Shank2
Shank3
Shc1
Shh
shmy
Sigmar1
Sil1
Sirt1
Sirt2
Six1
skax1
Skax12
Skor2
skp
Slc1a1
Slc1a2
Slc1a7
Slc4a2
Slc5a6
Slc6a1
Slc6a2
Slc6a3
Slc6a4
Slc6a5
Slc6a8
Slc6a9
Slc7a8
Slc7a10
Slc9a1
Slc9a3r1
Slc9a6
Slc12a2
Slc12a5
Slc12a6
Slc13a5
Slc17a5
Slc17a6
Slc17a8
Slc18a2
Slc19a2
Slc19a3
Slc23a1
Slc25a38
Slc26a4
Slc27a4
Slc30a4
Slc31a1
Slc32a1
Slc34a1
Slc38a10
Slc41a3
Slc45a2
Slitrk1
Slitrk6
Slms1
Slms2
Smad2
Smad3
Smad4
Smad7
Smap1
Smn1
Smoc1
Smpd1
Smpdl3b
smrl
Snai2
Snap25
Snca
Snip1
sno
Snrpn
Sobp
Socs7
Sod2
Sox2
Sox10
Sp4
Sparc
Spast
Spg7
Spg20
Spns1
Spr
Spred1
Sptbn2
Sptbn4
Sqstm1
Srf
Srgap3
Srr
Srrm4
Ssfa2
ssl
Sstr1
Sstr2
Stac3
Stat3
Stau1
Steap4
Stk36
Ston2
stu
Stub1
Stx1a
Stx1b
Stx11
Stxbp1
Suco
sunk
Supv3l1
Suz12
Sv2c
sy
Syngap1
Synj1
Synpo
Syt2
Sytl1
Taar1
Tacc3
Tacr1
Tal2
tb
Tbce
Tbob
Tbx1
Tbx10
Tc(HSA21)1TybEmcf
Tcf7l2
Tenm4
Terc
Tfam
Tg(ACTA1*D286G)#Kjno
Tg(ACTA1-Ar)141Kyjo
Tg(ACTA1-Casp3*)27.10Spc
Tg(ACTA1-Casp3*)37.3Spc
Tg(ACTA1-Casp3*)37.9Spc
Tg(ACTA1-Casp3*)39.1Spc
Tg(ACTA1-Casp3*)41.1Spc
Tg(ACTA1-Casp3*)42Spc
Tg(ACTA1-PABPN1*A17)1Drub
Tg(ACTB-APP)1Colm
Tg(ACTB-APP*V717F)1Colm
Tg(ACTB-Eif4e)#Ppp
Tg(ACTB-THRB*)#Syc
Tg(ACTB-THRB*)DSyc
Tg(Adora2a-Chrm3*,-mCherry)AD6Blr
Tg(AMY1C)9257Mm
Tg(APP695)3Dbo
Tg(APP)8.9Btla
Tg(APPSWE)2576Kha
Tg(APPV717F)109Ili
Tg(AR*100Q)C25Als
Tg(AR*100Q)C32Als
Tg(ATN1*)Q129Stsu
Tg(ATXN3*)67.2Cce
Tg(ATXN3*)84.2Cce
Tg(B19-RNAi:Il3)241Ckn
Tg(CAG-AR*97Q)7-8Sobu
Tg(CAG-Bgeo,-AlstR,-EGFP)192Gld
Tg(CAG-DMPK*)1323Coop
Tg(CAG-dsRed2/RNAi:Tardbp)6Zxu
Tg(CAG-Map3k7*K63W)1232Mds
Tg(Camk2a-Crem)I15Endo
Tg(Camk2a-DISC1)10Asaw
Tg(Camk2a-DISC1)37Asaw
Tg(Camk2a-Fyn-531)1Nko
Tg(Camk2a-rtTA)1237Kndl
Tg(Camk2a-tTA)1Mmay
Tg(CD2-Tgfbr2)1Grs
Tg(CD4-HIV)F21380Pjo
Tg(CD4-HIV)F21388Pjo
Tg(CD4-HIV)F21407Pjo
Tg(CD4-HIV)F26605Pjo
Tg(CD4-HIV)F26622Pjo
Tg(CD4-HIV)F26990Pjo
Tg(CD4-HIV)F27011Pjo
Tg(CD4-HIV)F27367Pjo
Tg(CD4-HIV)F27372Pjo
Tg(CEPHY152F7)12Hgc
Tg(CEPHY152F7)57Hgc
Tg(Chat-COP4*H134R/EYFP,Slc18a3)6Gfng
Tg(Ckm-Chrne*L269F)5Cgz
Tg(Ckmm-Cav3)1Ysu
Tg(CMV-ATXN3*94Q)94Pama
Tg(CMV-EGFP,RNU6-RNAi:Rgs16)#Haya
Tg(CMV-HTT*48Q)BTag
Tg(CMV-HTT*89Q)ATag
Tg(CMV-IGL@AL080)55Dcs
Tg(CMV-SALL4_iB)#Chai
Tg(CMV-TOR1A*)1Nush
Tg(CMV-TOR1A*)2Nush
Tg(Cnp-Gpr17)1Qrlu
Tg(Cnp-SNCA)M2Vle
Tg(Col11a2-Npr2*)28Keoz
Tg(DRD1-ctxA)7Burt
Tg(Eno2-ATN1)3Tx
Tg(Eno2-ATN1)14Tx
Tg(Eno2-Bmp4)3Jake
Tg(Eno2-MFN2*R94Q)L51Ugfm
Tg(Eno2-MFN2*R94Q)L87Ugfm
Tg(Eno2-PSEN2)2348Ykk
Tg(Eno2-PSEN2*)1480Ykk
Tg(Eno2-TOR1A*)13Shas
Tg(Eno2CDK5R1)1Jdm
Tg(Fabp2-Arg1)1Wla
Tg(Fabp4-Agt)2Mte
Tg(Fabp4-TLE3)#aPton
Tg(Gfap-APOE_i4)50Hube
Tg(GFAP-Hras1)2Agu
Tg(GFAP-HTT*160Q)1Xjl
Tg(Gfap-Ifna1)12Ilc
Tg(Gfap-Ifna1)39Ilc
Tg(Gfap-Il6)G16Lms
Tg(Gfap-Il6)G167Lms
Tg(Gfap-Il6)G369Lms
Tg(Gfap-rtTA,tetO-MAOB,-lacZ)1Jkan
Tg(GFAP-SRC)1Aag
Tg(GFAP-SRC)2Aag
Tg(Gpbar1)1Auw
Tg(Gria2*586N)238.2Rsp
Tg(HCRT-MJD)1Stak
Tg(HD82Gln)81Gschi
Tg(HD)63Aron
Tg(HDexon1)62Gpb
Tg(HTT*97Q)IXwy
Tg(HTT*/EGFP)150Nn
Tg(HTT*/EGFP)190Nn
Tg(Htt-ATXN3*148Q)3746Thsc
Tg(ICAM1)4Grom
Tg(Igh-Lmp2a)13FRdni
Tg(Igkv3-5*-MYC)#Plbe
Tg(Lck-Notch3)#Issc
Tg(Lmnb1)1Yfu
Tg(Lrrk2)6Yue
Tg(Lrrk2*G2019S)2Yue
Tg(LRRK2*R1441G)135Cjli
Tg(Mbp-Cadm4*)#Pele
Tg(Mbp-Pad2)28Fgm
Tg(MECP2)1Hzo
Tg(MECP2)3Hzo
Tg(Mov1/Tyr)OVE876BPay
Tg(Mpz)80.2Wra
Tg(Mpz-RAF1/ESR1)A668Ayld
Tg(MT1A-Dyrk1a)#Xest
Tg(Myh6-Acsl1)O7Jesc
Tg(Myh6-CREB1*S133A)1Jml
Tg(Myh6-Tnf)1Brgi
Tg(Myh6-Tnf)2Brgi
Tg(Myh6-Tpm1*E180G)57Dfw
Tg(Myh6-tTA)6Smbf
Tg(NEFL*E397K)#Milg
Tg(NES/TK-PDGFB,-lacZ)310Kfn
Tg(Neurod2-Smo*A1)199Jols
Tg(Neurod2-Smo*A2)#Jols
Tg(Pcp2-ATXN1*30Q*S776D)2Horr
Tg(Pcp2-ATXN1*82Q)5Horr
Tg(Pcp2-ATXN1*82Q*S776D)5Horr
Tg(Pcp2-ATXN3*69Q)bHirai
Tg(Pcp2-SCA2)11Plt
Tg(Pcp2-TBP*)69Hmhl
Tg(PDGFB-APPSwInd)20Lms
Tg(PDGFB-GPR37)20Ryot
Tg(PDGFB-LRRK2*G2019S)32Hlw
Tg(PDGFB-LRRK2*R1441C)574Djmo
Tg(PDGFB-UCHL1*I93M)HWada
Tg(PLA2G2A)703Dsg
Tg(PLP1*)4Rsj
Tg(Plp1-SNCA)1Haa
Tg(Plp)66Kan
Tg(PMP22)C22Clh
Tg(Ppp1r1b-HTT*)1Meeh
Tg(Prnp)1D4Lnq
Tg(Prnp)2D1Lnq
Tg(Prnp*)#Rgab
Tg(Prnp*D177N*M128V)A21Rchi
Tg(Prnp*P101L)174Sbp
Tg(Prnp*P101L)2247Sbp
Tg(Prnp*P101L)2862Sbp
Tg(Prnp-App/APPswe)E1-2Dbo
Tg(Prnp-APPSweArc)#Rmni
Tg(Prnp-AR*112Q)#Deme
Tg(Prnp-ATN1)124Dbo
Tg(Prnp-ATN1)150Dbo
Tg(Prnp-ATXN3)BVcg
Tg(Prnp-ATXN3)CVcg
Tg(Prnp-ATXN3*70Q)70.61Olri
Tg(Prnp-ATXN3*79Q)#Hlw
Tg(Prnp-ATXN3*148Q)148.19Olri
Tg(Prnp-ATXN3*148Q)NES.24Olri
Tg(Prnp-FTL*)4Ruvi
Tg(Prnp-FUS)WT3Cshw
Tg(Prnp-HTT*82Q)52Caro
Tg(Prnp-HTT*82Q,KRT14-EGFP)C63Dbo
Tg(Prnp-ITM2B*)1Ruvi
Tg(Prnp-ITM2B*)7Jckr
Tg(Prnp-MAPT*P301L)#Ruvi
Tg(Prnp-MAPT*P301L)JNPL3Hlmc
Tg(Prnp-MAPT*P301S)PS19Vle
Tg(Prnp-SNCA*A53T)23Mkle
Tg(Prnp-SNCA*A53T)25Mkle
Tg(Prnp-SNCA*A53T)83Vle
Tg(Prnp-SNCA*A53T)AAub
Tg(Prnp-SOD1*G37R,-PSEN1)110Dbo
Tg(Prnp-TARDBP)3cPtrc
Tg(Prnp-TARDBP)4Jlel
Tg(Prnp-TARDBP*A315T)23Jlel
Tg(Prnp-TARDBP*A315T)95Balo
Tg(Prp-GPR37)1Ryot
Tg(RCAN1)M9Mapr
Tg(RP23-326M22)760She
Tg(SCA7)c92QAls
Tg(Shank3-EGFP)1Hzo
Tg(Shh)#Dje
Tg(Slc6a3-PARK2*Q311X)AXwy
Tg(Slc6a3-PARK2*Q311X)DXwy
Tg(SNCA)ARyot
Tg(Snca-SNCA/GFP)#Jyl
Tg(SOD1)51Yg
Tg(SOD1)69Yg
Tg(SOD1*)125Dbo
Tg(SOD1*G37R)9Dpr
Tg(SOD1*G37R)29Dpr
Tg(SOD1*G37R)42Dpr
Tg(SOD1*G37R)106Dpr
Tg(SOD1*G85R)74Dwc
Tg(SOD1*G85R)148Dwc
Tg(SOD1*G85R)#Roos
Tg(Sod1*G86R)M1Jwg
Tg(SOD1*G86R)M3Jwg
Tg(SOD1*G93A)1Gur
Tg(SOD1*G93A)2Gur
Tg(SOD1*G93A)<dl>1Gur
Tg(SOD1*G127X)716Mrkl
Tg(SOD1*H46R*H48Q)58Dbo
Tg(SOD1*H46R*H48Q)139Dbo
Tg(Tgfb1)1Der
Tg(Th-SNCA*)1702Yosh
Tg(Th-SNCA*A30P*A53T)39Eric
Tg(THY1-APOD1)1Era
Tg(Thy1-APP)3Somm
Tg(Thy1-APP)4Vln
Tg(Thy1-App*R609D*K612E)4Vln
Tg(Thy1-App*R609D*K612E)6Vln
Tg(Thy1-APP<SL>)28Lpr
Tg(Thy1-APPLon)2Vln
Tg(Thy1-APPSw)1Vln
Tg(Thy1-BSCL2*N88S)#Dit
Tg(Thy1-FUS*)19Vlb
Tg(Thy1-GLRA1)783Wha
Tg(Thy1-GLRA1)803Wha
Tg(Thy1-GLRA1*R271Q)300Wha
Tg(Thy1-HSPB1*P182L)#Lvdb
Tg(Thy1-HSPB1*S135F)#Lvdb
Tg(Thy1-MAPT)1Vln
Tg(Thy1-MAPT)22Schd
Tg(Thy1-MAPT*)30Schd
Tg(Thy1-MAPT*K369I)K3Gotz
Tg(Thy1-MAPT*P301L)2Vln
Tg(Thy1-MAPT*P301S)2541Godt
Tg(Thy1-Nlgn2)6Hnes
Tg(Thy1-PSEN1*M146V,-APP*Swe)10Arte
Tg(Thy1-SNCA*A30P)18Pjk
Tg(THY1-SNCA*A30P)M30Sud
Tg(THY1-SNCA*A53T)F53Sud
Tg(Thy1-Sncg)HvP36Putt
Tg(Thy1-TARDBP)4Singh
Tg(Thy1-VAPB*P56S,-EGFP)D3Cai
Tg(Trp53A135V)L3Ber
Tg(Tuba1-MAPT)14Vle
Tg(UBC-Adk)1Bois
Tg(UBC-GFP/HTT*84Q)22Shya
Tg(UCP3,UCP2)1Ful
Tg(Vav1-Lin28b)C3Apla
Tg(WapTAg)3Knw
Tg(YAC72)2511Hay
Tg(YAC128)53Hay
Tg(YAC128)55Hay
Tg(YAC128)#Hay
Tgfb1
Tgfbr2
Tgm1
Th
Thbs2
thd
Thpr
Thra
Thrb
ti
tictac
Tim
Timp3
tip
Tk1
Tk2
Tlr2
Tlr4
Tmc1
Tmc8
Tmem8c
Tmem68
Tmem176b
Tmem189
tmgc2
tmgc8
tmgc12
tmgc20
tmgc28
Tmie
Tmod2
Tmprss3
Tmub1
tn
Tnc
Tnf
Tnfaip1
Tnik
Tnni3
Tom1l2
Tomt
Top2b
tor
Tor1a
Tph2
Tpp1
Trak1
Trib2
Trib3
Trim2
Trim54
Trio
Trip11
Trl
trm
Trms
Trmt1l
Trp53
Trpc3
Ts(17<16>)65Dn
Tsc1
Tsc2
Tshz3
Tsta3
tth
Ttl
Ttll1
Ttll4
Ttn
Ttpa
Tuba1a
Tubb2b
Twist1
Twist2
Twsg1
Txnrd1
Tyl
Uba6
Ube3a
Ube4b
Ubr1
Uchl1
Ucn2
Ucp2
Ugcg
Ugt1
Ugt8a
Unc5c
Unc79
uns
Uqcrfs1
us
Use1
Ush1c
Ush1g
usl
Usp2
Usp14
Usp42
Vac14
Vactq1
Vactq2
Vamp1
Vangl2
Vat1l
vc
Vdr
Vegfa
Vgf
Vim
Vipr1
Vipr2
Vldlr
Vnn1
Vps13a
Vps54
wd
Wfs1
Whl
Whrn
Wnt1
Wnt3a
Wnt7a
Wt
Wwtr1
Xbp1
Xiap
Xirp2
Xrcc1
Yap1
Yipf1
Zc3hc1
Zdhhc13
Zdhhc17
Zeb1
Zfhx3
Zfp36
Zfp106
Zfp423
Zic1
Zic2
Zic3
Zic5
Zmpste24
