# Supplementary material for: Systems Genetic Analyses Highlight a TGFβ-FOXO3 Dependent Striatal Astrocyte Network Conserved across Species and Associated with Stress, Sleep, and Huntington’s Disease
Source: PLoS Genet. 2016 Jul 8;12(7):e1006137. doi: 10.1371/journal.pgen.1006137 (PMC4938493; doi:10.1371/journal.pgen.1006137)
Supplement: S8 Table — (XLSX) [file pgen.1006137.s014.xlsx]

## Sheet: Sheet1
compound	score	normScore	pvalue	adjP	CAS	chembl_id	chebi_id	DrugBank	PubChem	MeSH_ID
sanguinarine	0.611549	2.80237	3.73771e-09	4.89267e-06	2447-54-3	CHEMBL417799	17183	NA	5154	C005705
flumetasone	0.534196	2.44791	1.35578e-06	0.000565193	2135-17-3	CHEMBL1201392	34764	NA	16490	D005443
streptozocin	-0.534765	-2.41152	2.53713e-06	0.000565193	18883-66-4	CHEMBL1908346	1348717	DB00428	29327	D013311
triflusal	0.524191	2.40206	2.66232e-06	0.000565193	322-79-2	CHEMBL1332032	855916	DB08814	9458	C016167
menadione	0.523272	2.39785	2.82973e-06	0.000565193	58-27-5	CHEMBL590	28869	DB00170	4055	D024483
roxithromycin	0.522303	2.39341	3.01697e-06	0.000565193	80214-83-1	CHEMBL1214185	786036	DB00778	5480431	D015575
alsterpaullone	0.522276	2.39328	3.02242e-06	0.000565193	237430-03-4	CHEMBL50894	NA	DB04014	5005498	C120793
napelline	0.517861	2.37305	4.03814e-06	0.000660741	5008-52-6	NA	NA	NA	6713970	C109326
rimexolone	0.515968	2.36438	4.56682e-06	0.000664219	49697-38-3	CHEMBL1200617	774568	DB00896	39507	C013769
oleandomycin	0.513851	2.35468	5.23615e-06	0.000685412	7060-74-4	CHEMBL606258	16869	NA	19822	D009827
rottlerin	0.490848	2.24927	2.18539e-05	0.00260062	82-08-6	CHEMBL34241	NA	NA	5281847	C085746
ambroxol	-0.497795	-2.24481	2.47252e-05	0.00268139	23828-92-4	CHEMBL153479	353571	NA	108013	D000551
trihexyphenidyl	-0.496515	-2.23904	2.66295e-05	0.00268139	58947-95-8	CHEMBL1490	250389	DB00376	5371	D014282
roxarsone	0.47878	2.19397	4.43506e-05	0.00414678	121-19-7	CHEMBL1321154	35817	NA	5104	D012406
Prestwick-642	-0.484622	-2.1854	5.22769e-05	0.00456203	154-23-4	NA	NA	NA	9064	D002392
4,5-dianilinophthalimide	0.465038	2.131	9.58865e-05	0.00784472	145915-58-8	CHEMBL268868	53110	DB08383	1697	C098874
norcyclobenzaprine	0.46343	2.12363	0.000104688	0.00806099	303-50-4	NA	NA	NA	9918	NA
vigabatrin	-0.470071	-2.11978	0.000115086	0.00836932	60643-86-9	CHEMBL89598	241484	DB01080	5665	D020888
podophyllotoxin	-0.466318	-2.10286	0.000140155	0.00965597	518-28-5	CHEMBL61	50305	DB01179	10607	D011034
cantharidin	0.455596	2.08773	0.000159414	0.00970422	56-25-7	CHEMBL48449	169448	NA	2545	D002193
natamycin	0.454781	2.08399	0.000166429	0.00970422	7681-93-8	CHEMBL1200656	774607	DB00826	5281099	D010866
citalopram (Prestwick-692)	-0.462669	-2.08641	0.000169328	0.00970422	11087-94-8	CHEMBL549	3723	DB00215	2771	D015283
doxazosin	0.454321	2.08189	0.00017051	0.00970422	77883-43-3	CHEMBL707	4708	DB00590	3157	D017292
etomidate	0.452149	2.07193	0.000191084	0.0103302	33125-97-2	CHEMBL681	4910	DB00292	36339	D005045
bromocriptine	0.451537	2.06913	0.000197292	0.0103302	22260-51-1	CHEMBL493	3181	DB01200	31101	D001971
latamoxef	0.450388	2.06386	0.00020944	0.0105445	64953-12-4	CHEMBL1200357	774308	DB04570	47499	D009070
dacarbazine	0.445054	2.03942	0.000275472	0.0133553	13942	CHEMBL476	105772	DB00851	5353562	D003606
thiostrepton	0.439337	2.01323	0.000367261	0.0165382	1393-48-2	CHEMBL468719	29693	NA	16129638	D013883
fluorometholone	0.438752	2.01054	0.000378101	0.0165382	426-13-1	CHEMBL1200600	774551	DB00324	9878	D005469
cyclizine	0.438703	2.01032	0.000379026	0.0165382	303-25-3	CHEMBL648	3994	DB01176	6726	D003501
levonorgestrel	0.43803	2.00723	0.00039188	0.0165474	797-63-7	CHEMBL1389	44593	DB00367	13109	D016912
PHA-00665752	0.436192	1.99881	0.000429066	0.0174922	477575-56-7	NA	NA	NA	10461815	NA
etamsylate	0.435634	1.99625	0.000440981	0.0174922	2624-44-4	CHEMBL2104376	NA	NA	17506	D004979
indoprofen	-0.440743	-1.98753	0.000500597	0.019273	31842-01-0	CHEMBL15870	116599	NA	3718	D007216
syrosingopine	0.431137	1.97565	0.000548695	0.0202689	84-36-6	CHEMBL1399124	NA	NA	6769	C084824
mefloquine	0.430809	1.97414	0.000557432	0.0202689	51773-92-3	CHEMBL416956	63681	DB00358	4046	D015767
sulmazole	-0.437877	-1.97461	0.000573021	0.0202725	73384-60-8	CHEMBL286020	34988	NA	5353	C029758
gliclazide	0.429501	1.96815	0.000593517	0.0204451	21187-98-4	CHEMBL427216	31654	DB01120	3475	D005907
luteolin	0.428746	1.96469	0.000615315	0.0206525	491-70-3	CHEMBL151	15864	NA	5280445	D047311
protriptyline	0.427231	1.95775	0.000661294	0.0216409	1225-55-4	CHEMBL668	8597	DB00344	4976	D011530
Prestwick-665	0.426011	1.95216	0.000700569	0.0218852	522-11-2	CHEMBL1416006	NA	NA	73416	NA
hexestrol	0.425962	1.95193	0.000702198	0.0218852	84-16-2	CHEMBL6615	NA	NA	3606	D006589
torasemide	0.421542	1.93168	0.000863349	0.0262819	56211-40-6	CHEMBL1148	280329	DB00214	41781	C026116
skimmianine	0.421028	1.92932	0.000884135	0.026303	83-95-4	CHEMBL21396	NA	NA	6760	C035932
ioxaglic acid	0.420497	1.92689	0.000906062	0.0263563	59017-64-0	CHEMBL1201291	31718	NA	3742	D007485
daunorubicin	0.413828	1.89633	0.00122704	0.0349172	23541-50-6	CHEMBL178	41977	DB00694	30323	D003630
thioperamide	-0.419704	-1.89265	0.00130281	0.0362846	106243-16-7	CHEMBL260374	NA	NA	3035905	C052075
S-propranolol	-0.417045	-1.88066	0.0014617	0.0398616	34975	CHEMBL452861	45684	DB00571	4946	D011433
deptropine	0.409343	1.87578	0.00149751	0.0400049	2169-75-7	CHEMBL1946186	50189	NA	16576	C100220
dequalinium chloride	0.407652	1.86803	0.00161263	0.0422188	522-51-0	CHEMBL121663	NA	DB04209	10649	D003868
apigenin	0.406372	1.86216	0.00170505	0.0424852	520-36-5	CHEMBL28	18388	DB07352	5280443	D047310
DL-thiorphan	0.406153	1.86116	0.00172132	0.0424852	76721-89-6	CHEMBL10247	NA	DB08626	3132	D015244
citiolone	0.405737	1.85926	0.00175261	0.0424852	1195-16-0	CHEMBL2104457	NA	NA	14520	C000486
SB-203580	-0.412789	-1.86147	0.00175264	0.0424852	152121-47-6	CHEMBL10	NA	NA	176155	C093642
canadine	-0.412023	-1.85802	0.00181019	0.0430826	522-97-4	CHEMBL490533	16592	NA	34458	C004645
propafenone	0.403309	1.84813	0.00194583	0.045332	34183-22-7	CHEMBL631	775014	DB01182	4932	D011405
5114445	0.402855	1.84605	0.001984	0.045332	NA	NA	NA	NA	5114445	NA
metergoline	0.402242	1.84324	0.00203657	0.045332	17692-51-2	CHEMBL19215	121938	NA	28693	D008711
cetirizine	0.402165	1.84289	0.00204323	0.045332	83881-52-1	CHEMBL1000	3561	DB00341	2678	D017332
oxybenzone	-0.407909	-1.83947	0.00214937	0.0462964	131-57-7	CHEMBL1625	34283	DB01428	4632	C005290
chloroquine	0.400885	1.83702	0.00215743	0.0462964	50-63-5	CHEMBL76	3638	DB00608	2719	D002738
colistin	-0.406405	-1.83268	0.00228693	0.0480806	1264-72-8	CHEMBL502475	597108	DB00803	5311054	D003091
dimethadione	0.399178	1.8292	0.00231858	0.0480806	695-53-4	CHEMBL1099	NA	NA	3081	D004114
eucatropine	0.39885	1.8277	0.00235077	0.0480806	536-93-6	CHEMBL1618660	NA	NA	7534	NA
metoclopramide	0.398336	1.82534	0.00240201	0.0483727	7232-21-5	CHEMBL86	107736	DB01233	4168	D008787
trimetazidine	0.396399	1.81647	0.00260402	0.0516464	13171-25-0	CHEMBL203266	441383	NA	83201	D014292
irinotecan	0.394528	1.80789	0.00281341	0.0548448	100286-90-6	CHEMBL481	774463	DB00762	60838	C051890
lorglumide	0.394222	1.80649	0.00284908	0.0548448	97964-56-2	CHEMBL24938	NA	NA	23681233	C048181
piperlongumine	0.393609	1.80368	0.00292164	0.0554264	20069-09-4	CHEMBL465843	NA	NA	637858	C498077
piperidolate	0.393177	1.8017	0.0029738	0.05561	129-77-1	CHEMBL1474977	998861	NA	8520	C010293
doxorubicin	0.392619	1.79914	0.00304237	0.0560909	25316-40-9	CHEMBL53463	28748	DB00997	31703	D004317
diphenhydramine	-0.397772	-1.79375	0.00323891	0.0588492	147-24-0	CHEMBL657	4636	DB01075	3100	D004155
cromoglicic acid	-0.397439	-1.79225	0.00328189	0.0588492	15826-37-6	CHEMBL74	106480	DB01003	27686	D004205
cinchonine	-0.396881	-1.78973	0.00335488	0.0593451	118-10-5	CHEMBL588619	27509	NA	8350	C010086
5248896	0.389758	1.78603	0.00341642	0.0596279	NA	NA	NA	NA	5248896	NA
riboflavin	0.389299	1.78393	0.00348014	0.0599408	83-88-5	CHEMBL1534	17015	DB00140	493570	D012256
tiabendazole	0.38897	1.78242	0.0035263	0.0599471	148-79-8	CHEMBL625	45979	DB00730	5430	D013827
tioguanine	0.387532	1.77583	0.00373505	0.0619341	154-42-7	CHEMBL727	136864	DB00352	2723601	D013866
sirolimus	-0.394118	-1.77728	0.00373781	0.0619341	53123-88-9	CHEMBL413	100923	DB00877	5284616	D020123
iopamidol	-0.393205	-1.77316	0.00387265	0.0633662	60166-93-0	CHEMBL1200932	31711	NA	65492	D007479
pheniramine	-0.392822	-1.77143	0.00393043	0.0633692	132-20-7	CHEMBL1193	308661	DB01620	4761	D010632
ondansetron	-0.392564	-1.77027	0.00396965	0.0633692	103639-04-9	CHEMBL46	103183	DB00904	4595	D017294
splitomicin	0.385108	1.76472	0.00411138	0.0648408	31479	CHEMBL86537	NA	NA	5269	C444426
glipizide	0.384753	1.76309	0.00416931	0.0648593	29094-61-9	CHEMBL1073	239286	DB01067	3478	D005913
colecalciferol	0.384495	1.76192	0.00421164	0.0648593	67-97-0	CHEMBL1042	28940	DB00169	5283711	D002762
bupivacaine	0.383806	1.75876	0.004327	0.065861	18010-40-7	CHEMBL1098	3215	DB00297	2474	D002045
lisinopril	0.382969	1.75492	0.0044708	0.0669013	83915-83-7	CHEMBL1237	43755	DB00722	5362119	D017706
Prestwick-1084	0.382816	1.75422	0.00449757	0.0669013	17946-87-1	NA	NA	NA	167683	C476809
meclofenoxate	0.380672	1.74439	0.00488728	0.0714283	3685-84-5	CHEMBL64545	195805	NA	19379	D002504
5252917	0.380546	1.74382	0.00491104	0.0714283	NA	NA	NA	NA	5252917	NA
mecamylamine	0.380157	1.74204	0.00498501	0.0717074	826-39-1	CHEMBL267936	1151127	DB00657	4032	D008464
digitoxigenin	0.378193	1.73304	0.00537412	0.0764644	143-62-4	CHEMBL1453	42219	NA	4369270	D004073
dextromethorphan	0.37763	1.73046	0.00549053	0.0771354	6700-34-1	CHEMBL52440	177456	DB00514	5360696	D003915
dipyridamole	0.377039	1.72775	0.00561495	0.0771354	58-32-2	CHEMBL932	4653	DB00975	3108	D004176
tolfenamic acid	0.376809	1.7267	0.00566399	0.0771354	13710-19-5	CHEMBL121626	299490	NA	610479	C009500
trapidil	-0.383073	-1.72747	0.00567967	0.0771354	15421-84-8	CHEMBL132767	323582	NA	5531	D014192
pseudopelletierine	0.376432	1.72497	0.00574537	0.0771354	6164-62-1	NA	NA	NA	11096	NA
stachydrine	-0.38251	-1.72493	0.0057988	0.0771354	4136-37-2	CHEMBL1181353	35280	DB04284	554	C003342
etofylline	0.376027	1.72311	0.00583377	0.0771354	519-37-9	CHEMBL699	NA	NA	1892	C008749
kinetin	0.375458	1.7205	0.00596	0.0777536	525-79-1	CHEMBL228792	43130	NA	3830	D007701
Prestwick-559	0.375283	1.7197	0.00599932	0.0777536	314776-92-6	CHEMBL540612	NA	NA	3038494	NA
butamben	-0.381175	-1.71891	0.0060897	0.0781512	94-25-7	CHEMBL127516	NA	NA	2482	C004605
bepridil	0.373926	1.71349	0.00631172	0.080214	74764-40-2	CHEMBL1008	3061	DB01244	2351	D015764
remoxipride	0.372854	1.70857	0.00656849	0.0826745	73220-03-8	CHEMBL22242	127616	DB00409	54477	D017330
disopyramide	0.372017	1.70474	0.00677515	0.0844636	12301	CHEMBL517	4657	DB00280	3114	D004206
gentamicin	-0.377663	-1.70307	0.00691622	0.0851895	1405-41-0	CHEMBL1201259	775210	DB00798	3467	D005839
bephenium hydroxynaphthoate	0.371273	1.70133	0.00696354	0.0851895	3818-50-6	CHEMBL1673148	NA	NA	54678490	C006739
cortisone	0.370666	1.69854	0.00712064	0.0863048	53-06-5	CHEMBL111861	587711	NA	222786	D003348
carbinoxamine	-0.376333	-1.69708	0.00725338	0.0871071	3505-38-2	CHEMBL864	3398	DB00748	2564	C004649
thiamphenicol	-0.375721	-1.69431	0.00741348	0.0882205	80-08-0	CHEMBL1236282	32215	DB08621	27200	D013839
vanoxerine	0.369008	1.69095	0.0075651	0.0887696	67469-78-7	CHEMBL281594	64089	DB03701	5361022	C043425
mebendazole	0.368899	1.69045	0.00759526	0.0887696	31431-39-7	CHEMBL685	6704	DB00643	4030	D008463
omeprazole	0.368467	1.68847	0.0077154	0.0890851	73590-58-6	CHEMBL1503	7772	DB00338	4594	D009853
tyrphostin AG-825	0.368314	1.68777	0.00775837	0.0890851	149092-50-2	CHEMBL118109	NA	NA	6091659	C098214
phthalylsulfathiazole	0.367269	1.68298	0.00805701	0.0917098	85-73-4	CHEMBL1524273	1048157	NA	4806	C100300
ricinine	0.366607	1.67994	0.00825126	0.0923335	524-40-3	CHEMBL350154	18043	NA	10666	C019550
trazodone	0.366601	1.67992	0.00825288	0.0923335	25332-39-2	CHEMBL621	9654	DB00656	5533	D014196
labetalol	0.36612	1.67771	0.00839668	0.0931463	32780-64-6	CHEMBL429	6343	DB00598	3869	D007741
carmustine	-0.370786	-1.67206	0.00881716	0.0969888	154-93-8	CHEMBL513	3423	DB00262	2578	D002330
tranexamic acid	-0.370152	-1.6692	0.00901317	0.0972388	1197-18-8	CHEMBL877	48669	DB00302	5526	D014148
sulfadiazine	0.36403	1.66814	0.00904603	0.0972388	68-35-9	CHEMBL439	9328	DB00359	5215	D013411
biperiden	-0.369993	-1.66848	0.00906275	0.0972388	1235-82-1	CHEMBL1101	3112	DB00810	2381	D001712
semustine	-0.369561	-1.66654	0.00919898	0.0978981	13909-09-6	CHEMBL12948	110881	NA	5198	D012673
sulconazole	0.362898	1.66295	0.00941546	0.0993939	61318-91-0	CHEMBL1221	774299	NA	65495	C033308
trioxysalen	0.361853	1.65816	0.00976766	0.101335	3902-71-4	CHEMBL1475	28329	DB04571	5585	D014307
clozapine	0.361705	1.65748	0.00981834	0.101335	5786-21-0	CHEMBL42	3766	DB00363	2818	D003024
MS-275	0.361497	1.65653	0.00989004	0.101335	209783-80-2	CHEMBL27759	NA	NA	4261	C118739
mitoxantrone	0.361443	1.65628	0.00990898	0.101335	70476-82-3	CHEMBL58	50729	DB01204	4212	D008942
AH-6809	0.360912	1.65385	0.0100943	0.101895	33458-93-4	NA	NA	NA	119461	C053876
sulfathiazole	0.360841	1.65352	0.0101194	0.101895	72-14-0	CHEMBL437	9337	DB06147	5340	C005312
nipecotic acid	0.360146	1.65034	0.010367	0.103591	498-95-3	CHEMBL277498	116931	NA	4498	C030278
ketanserin	0.359331	1.6466	0.0106641	0.104549	83846-83-7	CHEMBL51	6123	NA	3822	D007650
dienestrol	0.359326	1.64658	0.0106661	0.104549	84-17-3	CHEMBL1018	217108	DB00890	667476	D004028
molindone	0.359227	1.64613	0.0107025	0.104549	15622-65-8	CHEMBL460	774370	DB01618	23897	D008972
carbimazole	-0.364818	-1.64515	0.0108122	0.104838	22232-54-8	CHEMBL508102	617099	DB00389	31072	D002231
co-dergocrine mesilate	-0.364309	-1.64285	0.0109986	0.105154	8067-24-1	CHEMBL1201238	34706	DB01049	592735	D004877
hydroxyachillin	0.358182	1.64134	0.011095	0.105154	10180-88-8	NA	NA	NA	99114	C089156
midecamycin	0.358177	1.64131	0.0110971	0.105154	35457-80-8	CHEMBL1908336	1348707	NA	5382853	C026483
H-7	0.357996	1.64049	0.0111661	0.105154	108930-17-2	CHEMBL1233654	NA	DB07996	73332	D019307
cinchocaine	0.35775	1.63936	0.0112608	0.105289	85-79-0	CHEMBL1086	247956	DB00527	3025	D003992
piracetam	0.35723	1.63698	0.0114631	0.106419	7491-74-9	CHEMBL36715	153623	NA	4843	D010889
nadolol	-0.362515	-1.63476	0.011678	0.107651	42200-33-9	CHEMBL649	127570	DB01203	39147	D009248
chlorambucil	0.355682	1.62988	0.0120837	0.110612	305-03-3	CHEMBL515	28830	DB00291	2708	D002699
lactobionic acid	-0.361186	-1.62877	0.0122037	0.110935	96-82-2	NA	NA	NA	7314	C005608
CP-944629	0.354752	1.62562	0.0124699	0.11236	668990-94-1	CHEMBL212968	NA	NA	9999342	NA
8-azaguanine	0.354605	1.62494	0.0125322	0.11236	134-58-7	CHEMBL374107	40862	DB01667	8646	D001375
metronidazole	-0.35961	-1.62166	0.0128524	0.114301	443-48-1	CHEMBL137	39845	DB00916	4173	D008795
azathioprine	0.353691	1.62076	0.0129232	0.114301	446-86-6	CHEMBL1542	2948	DB00993	2265	D001379
deferoxamine	0.35292	1.61722	0.0132613	0.115968	138-14-7	CHEMBL556	4356	DB00746	2973	D003676
isopropamide iodide	-0.358587	-1.61705	0.0132889	0.115968	71-81-8	CHEMBL1200347	NA	DB01625	6284	C084831
liothyronine	0.352487	1.61524	0.0134539	0.115979	32541	CHEMBL1544	533015	DB00279	5920	D014284
phenazone	-0.358177	-1.6152	0.0134674	0.115979	60-80-0	CHEMBL277474	31225	DB01435	2206	D000983
ketorolac	0.352203	1.61394	0.013582	0.116201	74103-07-4	CHEMBL469	105080	DB00465	3826	D020910
dexamethasone	-0.356678	-1.60844	0.0141366	0.120161	1177-87-3	CHEMBL384467	41879	DB01234	5743	D003907
neomycin	0.350573	1.60647	0.0143357	0.121067	1405-10-3	CHEMBL449118	565713	DB00994	8378	D009355
tolazoline	0.348499	1.59697	0.0153442	0.128038	59-97-2	CHEMBL770	28502	DB00797	5504	D014043
strophanthidin	-0.35409	-1.59677	0.0153568	0.128038	66-28-4	CHEMBL111743	38178	NA	6185	D013327
diclofenamide	-0.353642	-1.59475	0.0155769	0.129052	120-97-8	CHEMBL17	101085	DB01144	3038	D004005
proglumide	0.34781	1.59381	0.0156922	0.129189	6620-60-6	CHEMBL316561	253476	NA	4922	D011377
nortriptyline	0.347104	1.59058	0.0160553	0.130765	894-71-3	CHEMBL445	7640	DB00540	4543	D009661
pindolol	-0.352433	-1.5893	0.0161833	0.130765	13523-86-9	CHEMBL500	8214	DB00960	4828	D010869
pralidoxime	-0.352433	-1.5893	0.0161833	0.130765	51-15-0	CHEMBL1420	8354	DB00733	5353894	C028797
quinostatin	0.34641	1.58739	0.0164195	0.131859	NA	NA	NA	NA	NA	C524901
idazoxan	0.346054	1.58576	0.0166085	0.132564	79944-56-2	CHEMBL10316	5862	NA	154494	D019329
lobelanidine	0.345261	1.58213	0.0170366	0.135157	6112-86-3	NA	NA	NA	96946	C540737
esculetin	-0.35037	-1.58	0.0172625	0.13587	305-01-1	CHEMBL244743	490095	NA	5281416	C007628
6-benzylaminopurine	0.344719	1.57965	0.0173341	0.13587	1214-39-7	CHEMBL228862	29022	NA	62389	C000142
piperacillin	-0.349626	-1.57664	0.017666	0.137648	59703-84-3	CHEMBL1200820	8233	DB00319	43672	D010878
cyproterone	0.343368	1.57345	0.018095	0.139888	427-51-0	CHEMBL142130	50742	DB04839	5284537	D003534
flunarizine	0.343242	1.57288	0.0181672	0.139888	30484-77-6	CHEMBL30008	138764	DB04841	941361	D005444
betonicine	0.342881	1.57122	0.0183758	0.140666	515-25-3	NA	NA	NA	164642	NA
atovaquone	0.342657	1.5702	0.0185063	0.140842	95233-18-4	CHEMBL1450	478315	DB01117	74989	D053626
geldanamycin	0.342345	1.56877	0.0186891	0.14141	30562-34-6	CHEMBL278315	5292	DB02424	5288382	C001277
dimenhydrinate	-0.347323	-1.56625	0.0189644	0.142481	523-87-5	CHEMBL1200406	4604	DB00985	441281	D004111
N-acetyl-L-leucine	0.341607	1.56538	0.0191278	0.142481	1188-21-2	CHEMBL56021	NA	NA	70912	C088117
hydrochlorothiazide	-0.346902	-1.56435	0.0192101	0.142481	58-93-5	CHEMBL435	102045	DB00999	3639	D006852
bisacodyl	0.341377	1.56433	0.019266	0.142481	603-50-9	CHEMBL942	188841	NA	2391	D001726
alfaxalone	0.340589	1.56072	0.0197459	0.14521	23930-19-0	CHEMBL190279	420240	NA	104845	C006477
bicuculline	0.339314	1.55488	0.0205432	0.14833	485-49-4	CHEMBL417990	3092	NA	2376	D001640
heliotrine	0.338953	1.55322	0.0207737	0.14833	303-33-3	NA	NA	NA	906426	C010178
perhexiline	0.338877	1.55287	0.0208229	0.14833	6724-53-4	CHEMBL75880	35553	DB01074	4746	D010480
Prestwick-1083	0.338833	1.55267	0.020851	0.14833	7633-69-4	NA	NA	NA	93054	NA
pimozide	0.338746	1.55227	0.0209074	0.14833	2062-78-4	CHEMBL1423	8212	DB01100	16362	D010868
amrinone	-0.343877	-1.55071	0.0210517	0.14833	60719-84-8	CHEMBL12856	111066	DB01427	3698	D000676
pargyline	0.33845	1.55092	0.0210985	0.14833	306-07-0	CHEMBL673	774376	DB01626	4688	D010293
xylometazoline	0.338417	1.55077	0.0211198	0.14833	1218-35-5	CHEMBL312448	214810	DB06694	5709	C009695
diprophylline	-0.343472	-1.54889	0.0213086	0.14833	479-18-5	CHEMBL1752	4728	DB00651	3182	D004400
SR-95639A	-0.343395	-1.54854	0.0213575	0.14833	115767-94-7	NA	NA	NA	195164	C061233
terguride	0.337963	1.54869	0.0214166	0.14833	37686-84-3	CHEMBL192146	421252	NA	5406	C006208
glafenine	0.337684	1.54741	0.0216007	0.148817	65513-72-6	CHEMBL146095	31653	NA	3085326	D005897
rescinnamine	0.337471	1.54643	0.0217423	0.149009	24815-24-5	CHEMBL1668	28572	DB01180	5280954	C084826
fusaric acid	0.337274	1.54553	0.0218736	0.149128	536-69-6	CHEMBL24510	NA	DB02703	3442	D005669
amoxicillin	0.337039	1.54445	0.0220314	0.149425	26787-78-0	CHEMBL1082	2676	DB01060	33613	D000658
SC-560	-0.340846	-1.53705	0.0230372	0.155442	188817-13-2	CHEMBL26915	NA	NA	4306515	C115461
buflomedil	0.335359	1.53675	0.0231845	0.155634	35543-24-9	CHEMBL188921	416539	NA	2467	C010651
aminohippuric acid	0.334998	1.5351	0.0234387	0.156537	61-78-9	CHEMBL463	104011	DB00345	2148	D010130
furosemide	-0.339878	-1.53268	0.0237023	0.157494	54-31-9	CHEMBL35	47426	DB00695	3440	D005665
cefadroxil	0.333953	1.53031	0.0241867	0.159901	50370-12-2	CHEMBL1644	3479	DB01140	47965	D002434
dioxybenzone	0.333363	1.5276	0.0246181	0.161935	131-53-3	CHEMBL1326877	NA	NA	8569	C004839
benserazide	-0.338401	-1.52602	0.0247465	0.161966	14919-77-8	CHEMBL1096979	64187	NA	2327	D001545
ornidazole	0.332854	1.52527	0.0249945	0.162775	16773-42-5	CHEMBL1449676	973560	NA	28061	D009950
pentoxifylline	-0.337859	-1.52358	0.0251384	0.162902	32633	CHEMBL628	127029	DB00806	4740	D010431
karakoline	-0.337296	-1.52104	0.0255514	0.163542	39089-30-0	CHEMBL1242438	6113	NA	170157	NA
BW-B70C	-0.337268	-1.52091	0.0255715	0.163542	134470-38-5	CHEMBL86676	NA	NA	5353454	C080871
corticosterone	-0.337214	-1.52067	0.0256119	0.163542	50-22-6	CHEMBL110739	16827	DB04652	5753	D003345
valdecoxib	0.331689	1.51993	0.0258738	0.164365	181695-72-7	CHEMBL865	41662	DB00580	119607	C406224
C-75	0.33147	1.51893	0.0260417	0.164365	218137-86-1	CHEMBL477382	NA	NA	4248455	NA
medrysone	0.331218	1.51778	0.0262358	0.164365	2668-66-8	CHEMBL1201173	775124	DB00253	247839	C100283
cyclopenthiazide	-0.336251	-1.51632	0.0263314	0.164365	742-20-1	CHEMBL1373254	NA	NA	2904	D003518
clindamycin	-0.336202	-1.5161	0.0263686	0.164365	21462-39-5	CHEMBL187	472386	DB01190	29029	D002981
Prestwick-983	-0.33531	-1.51208	0.0270499	0.167812	23256-33-9	CHEMBL1090	45327	DB00194	32326	D014740
probucol	-0.334867	-1.51008	0.0273936	0.168297	23288-49-5	CHEMBL608	122641	DB01599	4912	D011341
hydralazine	0.329358	1.50925	0.0277062	0.168297	304-20-1	CHEMBL276832	5775	DB01275	3637	D006830
0175029-0000	0.329358	1.50925	0.0277062	0.168297	211245-78-2	NA	NA	NA	NA	NA
thioguanosine	0.329336	1.50915	0.0277239	0.168297	85-31-4	CHEMBL238078	499764	NA	2724387	C005783
vincamine	-0.334385	-1.50791	0.0277709	0.168297	1617-90-9	CHEMBL126836	310489	NA	15376	D014749
corbadrine	0.328767	1.50655	0.0281867	0.17003	829-74-3	CHEMBL677	NA	DB06707	164739	D008771
pipenzolate bromide	0.32851	1.50537	0.0283979	0.170517	125-51-9	CHEMBL1619528	NA	NA	657306	C004377
melatonin	-0.333078	-1.50202	0.0288163	0.171809	73-31-4	CHEMBL45	16796	DB01065	896	D008550
thiamazole	-0.332876	-1.5011	0.0289809	0.171809	60-56-0	CHEMBL1515	50673	DB00763	1349907	D008713
naftopidil	0.327777	1.50201	0.0290067	0.171809	57149-08-3	CHEMBL142635	NA	NA	11957660	C064357
cefaclor	0.327597	1.50118	0.0291582	0.171928	70356-03-5	CHEMBL680	3478	DB00833	40958	D002433
acepromazine	0.327055	1.4987	0.0296164	0.173847	3598-37-6	CHEMBL39560	44932	DB01614	6077	D000075
clomipramine	0.326574	1.49649	0.0300285	0.175479	17321-77-6	CHEMBL415	47780	DB01242	2801	D002997
demeclocycline	0.326399	1.49569	0.0301795	0.175577	64-73-3	CHEMBL1591	4392	DB00618	54692151	D003707
laudanosine	0.326016	1.49394	0.0305117	0.17658	1699-51-0	CHEMBL1407	NA	NA	15548	C001522
phenylpropanolamine	0.32589	1.49336	0.0306215	0.17658	154-41-6	CHEMBL136560	327494	DB00397	26934	D010665
anabasine	0.325042	1.48948	0.0313695	0.1801	494-52-0	CHEMBL280963	28986	NA	2181	D000691
cefotetan	0.324604	1.48747	0.0317612	0.181293	69712-56-7	CHEMBL474579	3499	DB01330	53025	D015313
boldine	-0.329478	-1.48578	0.0318544	0.181293	476-70-0	CHEMBL388342	NA	NA	10154	C011686
dydrogesterone	0.324331	1.48622	0.0320078	0.181378	152-62-5	CHEMBL1200853	31527	DB00378	9051	D004394
alpha-estradiol	0.32397	1.48456	0.0323358	0.181809
ellipticine	0.323888	1.48419	0.0324106	0.181809	519-23-3	CHEMBL1232507	42353	NA	3213	C034192
urapidil	0.323789	1.48374	0.0325007	0.181809	64887-14-5	CHEMBL279229	133469	NA	167980	C015568
0173570-0000	0.322996	1.4801	0.0332331	0.185116	211245-44-2	NA	NA	NA	NA	NA
lansoprazole	-0.327564	-1.47715	0.0335688	0.185501	103577-45-3	CHEMBL480	6375	DB00448	3883	C058687
benzydamine	0.322569	1.47814	0.0336324	0.185501	132-69-4	CHEMBL12610	109913	NA	12555	D001591
adiphenine	-0.327236	-1.47567	0.0338697	0.185501	50-42-0	CHEMBL555654	NA	NA	5763	C084829
ciclopirox	-0.327115	-1.47513	0.0339806	0.185501	41621-49-2	CHEMBL1413	453011	DB01188	2749	C011585
iloprost	-0.327082	-1.47498	0.0340109	0.185501	78919-13-8	CHEMBL494	107494	DB01088	5311181	D016285
sulfaguanidine	0.321956	1.47534	0.0342122	0.185825	57-67-0	CHEMBL338802	304090	DB00536	3520	D013414
biotin	0.321574	1.47358	0.0345785	0.187038	58-85-5	CHEMBL857	15956	DB00121	171548	D001710
6-bromoindirubin-3-oxime	0.32083	1.47017	0.0352987	0.189539
cefazolin	0.320671	1.46945	0.0354538	0.189539	27164-46-1	CHEMBL1435	471631	DB01327	656510	D002437
delsoline	0.320649	1.46935	0.0354752	0.189539	509-18-2	CHEMBL145310	NA	NA	92118	C045308
metixene	-0.325299	-1.46694	0.0356877	0.189899	1553-34-0	CHEMBL1200426	51025	DB00340	4167	C005111
mephenesin	0.320162	1.46711	0.0359546	0.190545	59-47-2	CHEMBL229128	480430	NA	4059	D008615
dicoumarol	0.319478	1.46398	0.0366363	0.192858	66-76-2	CHEMBL1466	4513	DB00266	54676038	D001728
fenoprofen	0.319429	1.46376	0.0366858	0.192858	53746-45-5	CHEMBL1297	5004	DB00573	3342	D005279
ursodeoxycholic acid	0.319019	1.46188	0.0370999	0.193626	128-13-2	CHEMBL1551	9907	DB01586	31401	D014580
carbachol	0.318991	1.46175	0.0371277	0.193626	51-83-2	CHEMBL14	3385	DB00411	2551	D002217
chloramphenicol	0.318023	1.45731	0.0381199	0.198011	56-75-7	CHEMBL130	17698	DB00446	298	D002701
cyproheptadine	0.317509	1.45496	0.0386549	0.199997	969-33-5	CHEMBL516	4046	DB00434	2913	D003533
coralyne	0.316896	1.45215	0.0392999	0.202534	38989-38-7	CHEMBL363506	NA	NA	23306	C000666
monensin	-0.321136	-1.44816	0.0398479	0.204552	22373-78-0	CHEMBL256105	27617	NA	441145	D008985
primidone	-0.320419	-1.44493	0.0405995	0.207597	125-33-7	CHEMBL856	165728	DB00794	4909	D011324
cefepime	0.315184	1.4443	0.0411456	0.209571	123171-59-5	CHEMBL186	472385	DB01413	5479537	C043266
methanthelinium bromide	-0.319703	-1.4417	0.0413619	0.209855	53-46-3	CHEMBL1200988	NA	DB00940	5883	C084588
harmine	0.314347	1.44047	0.0420713	0.212274	343-27-1	CHEMBL269538	28121	DB07919	5280953	D006247
famprofazone	0.314265	1.44009	0.0421629	0.212274	22881-35-2	CHEMBL1475693	NA	NA	3326	C076013
trimethadione	-0.318532	-1.43642	0.0426302	0.212773	127-48-0	CHEMBL695	131804	DB00347	5576	D014293
dinoprost	-0.318428	-1.43595	0.0427442	0.212773	38362-01-5	CHEMBL815	15553	DB01160	5282415	D015237
azacitidine	0.313581	1.43696	0.042932	0.212773	320-67-2	CHEMBL1489	2038	DB00928	9444	D001374
isoflupredone	-0.318154	-1.43472	0.0430453	0.212773	338-98-7	CHEMBL1608183	NA	NA	9563	C065592
spectinomycin	0.313455	1.43638	0.0430747	0.212773	21736-83-4	CHEMBL1167	45551	DB00919	15541	D000198
metamizole sodium	0.31322	1.4353	0.0433423	0.21329	5907-38-0	CHEMBL487894	59033	DB04817	522325	D004177
thiocolchicoside	0.313072	1.43463	0.043511	0.213318	602-41-5	CHEMBL213907	456724	NA	72067	C004280
butyl hydroxybenzoate	0.312689	1.43287	0.0439506	0.214669	94-26-8	CHEMBL459008	NA	NA	7184	C038091
azacyclonol	-0.316666	-1.42801	0.0447111	0.217572	115-46-8	CHEMBL127508	NA	NA	15723	C100095
desoxycortone	0.311464	1.42726	0.0453798	0.219158	64-85-7	CHEMBL1200542	774493	NA	6166	D003900
moroxydine	-0.316005	-1.42502	0.0454673	0.219158	3160-91-6	CHEMBL1490434	NA	NA	76621	C005267
propofol	0.311251	1.42628	0.0456321	0.219158	2078-54-8	CHEMBL526	44915	DB00818	4943	D015742
puromycin	-0.315797	-1.42409	0.0457067	0.219158	58-58-2	CHEMBL13840	17939	DB08437	439530	D011691
isocarboxazid	0.310873	1.42455	0.0460811	0.219794	59-63-2	CHEMBL1201168	775119	DB01247	3759	D007520
lymecycline	0.310594	1.42327	0.046415	0.219794	992-21-2	CHEMBL2103929	59040	DB00256	24757945	D008194
cefapirin	0.310315	1.42199	0.0467507	0.219794	24356-60-3	CHEMBL1599	3545	DB01139	23675312	D002514
propylthiouracil	0.310064	1.42084	0.0470551	0.219794	51-52-5	CHEMBL1518	8502	DB00550	657298	D011441
scopolamine	0.310053	1.42079	0.0470684	0.219794	55-16-3	CHEMBL1201069	775020	DB00747	5184	D012601
abamectin	0.309905	1.42011	0.0472477	0.219794	71751-41-2	CHEMBL1630577	39214	NA	2262	C048324
loperamide	0.309878	1.41999	0.047281	0.219794	34552-83-5	CHEMBL841	6532	DB00836	3955	D008139
Prestwick-860	0.309878	1.41999	0.047281	0.219794	40856-73-3	NA	NA	NA	6419931	C059665
nitrofural	-0.314391	-1.41775	0.0473505	0.219794	59-87-0	CHEMBL869	170239	DB00336	5447130	D009583
benzamil	-0.314221	-1.41698	0.0475517	0.219948	2898-76-2	CHEMBL212579	NA	NA	108107	C013407
verapamil	-0.31397	-1.41585	0.0478514	0.220554	152-11-4	CHEMBL1280	53188	DB00661	2520	D014700
pregnenolone	0.309084	1.41635	0.0482534	0.221603	145-13-1	CHEMBL253363	16581	DB02789	8955	D011284
anisomycin	-0.313395	-1.41326	0.0485406	0.221603	22862-76-6	CHEMBL423192	338412	DB07374	253602	D000841
fusidic acid	-0.313357	-1.41308	0.0485869	0.221603	751-94-0	CHEMBL374975	29013	DB02703	3000226	D005672
ganciclovir	0.308674	1.41447	0.0487621	0.22163	82410-32-0	CHEMBL182	465284	DB01004	3454	D015774
cycloserine	0.308526	1.41379	0.0489462	0.221697	68-41-7	CHEMBL771	40009	DB00260	401	D003523
josamycin	-0.31212	-1.40751	0.0500961	0.226123	16846-24-5	CHEMBL224436	474015	DB01321	5282165	D015570
difenidol	0.307224	1.40783	0.050591	0.226825	3254-89-5	CHEMBL936	4638	DB01231	3055	C004858
spaglumic acid	0.307219	1.4078	0.050598	0.226825	4910-46-7	CHEMBL1329032	NA	NA	5255	NA
harmalol	0.306967	1.40665	0.0509205	0.227491	45477	CHEMBL129177	27943	NA	5353656	C007904
PF-00539745-00	-0.311256	-1.40361	0.0511713	0.227834	351321-33-0	NA	NA	NA	NA	NA
scopoletin	0.306464	1.40434	0.0515701	0.228832	92-61-5	CHEMBL71851	17488	NA	5280460	D012603
buspirone	-0.310715	-1.40117	0.0518535	0.229311	33386-08-2	CHEMBL49	3223	DB00490	2477	D002065
isoconazole	0.305282	1.39893	0.0531189	0.234117	27523-40-6	CHEMBL77990	221896	NA	3760	C020382
dexpanthenol	0.305053	1.39788	0.0534239	0.234671	81-13-0	CHEMBL1200979	27373	NA	4678	C007288
oxamic acid	0.304615	1.39587	0.0540084	0.235785	565-73-1	CHEMBL1256289	18058	DB03940	5242	D010072
promazine	0.304593	1.39577	0.0540378	0.235785	53-60-1	CHEMBL564	8459	DB00420	4926	D011395
enalapril	0.30444	1.39507	0.0542435	0.235817	76095-16-4	CHEMBL578	4784	DB00584	5362032	D004656
verteporfin	0.30432	1.39452	0.0544055	0.235817	129497-78-5	CHEMBL1789973	1253604	DB00460	5362420	C098350
allantoin	0.303504	1.39078	0.0555122	0.2387	97-59-6	CHEMBL593429	15676	NA	204	D000481
Prestwick-857	-0.307815	-1.38809	0.0556177	0.2387	27591-01-1	CHEMBL293030	29110	NA	3914	D010419
halofantrine	-0.307815	-1.38809	0.0556177	0.2387	36167-63-2	CHEMBL1107	774852	DB01218	37393	C023768
LM-1685	0.302268	1.38512	0.0572215	0.244721	416901-58-1	CHEMBL285975	143059	NA	10068193	C501175
bromperidol	0.301858	1.38324	0.057797	0.244721	10457-90-6	CHEMBL28218	134949	NA	2448	C006820
5186324	-0.306174	-1.38069	0.0578329	0.244721	302928-16-1	NA	NA	NA	5186324	NA
levopropoxyphene	-0.306081	-1.38027	0.0579603	0.244721	5714-90-9	CHEMBL1213351	51173	NA	10100	D054816
2,6-dimethylpiperidine	0.301705	1.38253	0.0580129	0.244721	5072-45-7	CHEMBL2104431	NA	NA	199821	C008581
atracurium besilate	-0.30584	-1.37919	0.0582909	0.244721	543-15-7	CHEMBL1360	2914	DB00732	47319	D001279
wortmannin	0.301475	1.38148	0.0583378	0.244721	19545-26-7	CHEMBL428496	43674	DB08059	312145	C009687
cefsulodin	0.301349	1.38091	0.0585163	0.244721	52152-93-9	CHEMBL1617285	1140236	NA	656644	D002441
dl-alpha tocopherol	-0.305457	-1.37746	0.0588196	0.245207	10191-41-0	CHEMBL47	18145	DB00163	14985	D024502
hyoscyamine	0.300917	1.37893	0.0591323	0.245727	101-31-5	CHEMBL1331216	17486	DB00424	64692	D001285
flupentixol	0.300124	1.37529	0.0602748	0.249328	2413-38-9	CHEMBL42055	165402	DB00875	5281881	D005475
zaprinast	-0.304341	-1.37243	0.0603797	0.249328	37762-06-4	CHEMBL28079	NA	NA	5722	C011145
ticlopidine	0.29967	1.37321	0.0609357	0.250539	53885-35-1	CHEMBL833	9588	DB00208	5472	D013988
sotalol	0.299588	1.37283	0.0610557	0.250539	959-24-0	CHEMBL471	105528	DB00489	5253	D013015
spiperone	0.299232	1.3712	0.0615776	0.251891	749-02-0	CHEMBL267930	9233	NA	5265	D013134
doxycycline	-0.302815	-1.36554	0.06256	0.255112	10592-13-9	CHEMBL1433	50845	DB00254	54671203	D004318
depudecin	0.297935	1.36526	0.0635071	0.257575	139508-73-9	CHEMBL1213459	64143	NA	22836624	C072251
PF-00539758-00	0.297848	1.36486	0.0636388	0.257575	351321-34-1	NA	NA	NA	NA	NA
papaverine	0.297771	1.36451	0.0637543	0.257575	61-25-6	CHEMBL19224	121716	DB01113	4680	D010208
tacrolimus	-0.301431	-1.3593	0.0645841	0.260125	104987-11-3	CHEMBL269732	61049	DB00864	445643	D016559
lanatoside C	-0.300846	-1.35666	0.0654535	0.262818	17575-22-3	CHEMBL506569	565355	NA	3879	C018548
sitosterol	0.295764	1.35531	0.0668328	0.267536	83-46-5	CHEMBL221542	27693	NA	222284	C025473
timolol	-0.299544	-1.35079	0.0674164	0.269049	26921-17-5	CHEMBL499	9599	DB00373	33624	D013999
phenoxybenzamine	0.295145	1.35248	0.067801	0.269762	63-92-3	CHEMBL1200787	141434	DB00925	5284441	D010643
ethotoin	0.294965	1.35165	0.0680856	0.270073	86-35-1	CHEMBL1095	4888	DB00754	3292	C084606
naphazoline	-0.298488	-1.34603	0.0690373	0.273021	550-99-2	CHEMBL761	142468	DB06711	4436	D009278
Prestwick-674	0.294128	1.34782	0.0694156	0.273322	485-61-0	CHEMBL1371756	895640	NA	353825	C487585
STOCK1N-28457	0.294051	1.34746	0.0695382	0.273322	NA	NA	NA	NA	NA	NA
promethazine	0.293926	1.34689	0.0697399	0.273322	58-33-3	CHEMBL643	8461	DB01069	4927	D011398
pentamidine	0.293439	1.34466	0.0705242	0.273484	140-64-7	CHEMBL55	45081	DB00738	4735	D010419
chlorphenamine	-0.297394	-1.3411	0.0707448	0.273484	113-92-8	CHEMBL505	52010	DB01114	2725	D002744
clorgiline	0.293083	1.34303	0.0711007	0.273484	17780-75-5	CHEMBL8706	NA	DB04017	4380	D003010
trimipramine	0.292924	1.3423	0.071359	0.273484	521-78-8	CHEMBL644	9738	DB00726	5584	D014299
1,4-chrysenequinone	0.292793	1.3417	0.0715732	0.273484	100900-16-1	CHEMBL42215	NA	NA	180933	NA
chrysin	0.292727	1.3414	0.0716805	0.273484	480-40-0	CHEMBL117	NA	NA	5281607	C043561
hydrocotarnine	0.2927	1.34127	0.0717252	0.273484	5985-00-2	CHEMBL1606295	NA	NA	6419942	C024594
STOCK1N-35215	0.292569	1.34067	0.0719402	0.273484	NA	NA	NA	NA	NA	NA
CP-645525-01	0.292514	1.34042	0.0720299	0.273484	287190-82-3	NA	NA	NA	NA	NA
amodiaquine	0.292492	1.34032	0.0720658	0.273484	6398-98-7	CHEMBL682	2674	DB00613	2165	D000655
dexpropranolol	0.292421	1.33999	0.0721825	0.273484	13071-11-9	CHEMBL275742	8736	DB00571	21138	D011433
diphenylpyraline	-0.29642	-1.33671	0.0722883	0.273484	132-18-3	CHEMBL1564	59788	DB01146	66063	C009871
sulfadimethoxine	-0.296043	-1.335	0.0728927	0.274976	122-11-2	CHEMBL62193	32161	DB06150	5323	D013412
amitriptyline	-0.295583	-1.33293	0.073633	0.276176	549-18-8	CHEMBL629	2666	DB00321	11065	D000639
viomycin	-0.295583	-1.33293	0.073633	0.276176	37883-00-4	CHEMBL1201221	15782	NA	3037981	D014756
zardaverine	0.291349	1.33508	0.0739583	0.276604	101975-10-4	CHEMBL313842	46548	NA	5723	C066436
naltrexone	-0.295091	-1.33071	0.0744317	0.277581	16676-29-2	CHEMBL19019	7465	DB00704	5360515	D009271
PHA-00851261E	-0.294817	-1.32948	0.0748779	0.277962	724719-49-7	NA	NA	NA	NA	NA
metanephrine	-0.294664	-1.32879	0.0751286	0.277962	881-95-8	CHEMBL775	NA	NA	102502	D008676
celastrol	0.290627	1.33177	0.0751707	0.277962	34157-83-0	CHEMBL301982	63959	NA	122724	C050414
levocabastine	0.290151	1.32959	0.075977	0.279231	79547-78-7	CHEMBL560041	774809	DB01106	54385	C047340
harpagoside	0.290113	1.32942	0.0760421	0.279231	19210-12-9	CHEMBL516702	NA	NA	5281542	C033249
crotamiton	0.290047	1.32911	0.0761538	0.279231	483-63-6	CHEMBL1200709	31439	DB00265	688020	C005553
tomatidine	0.28991	1.32849	0.0763869	0.279303	77-59-8	NA	9629	NA	65576	C003677
mometasone	0.289708	1.32756	0.0767328	0.279613	83919-23-7	CHEMBL1201404	6970	DB00764	123620	C053915
asiaticoside	-0.293592	-1.32395	0.0768988	0.279613	16830-15-2	CHEMBL1789965	NA	NA	108062	C004446
ioversol	0.289429	1.32628	0.0772113	0.279971	87771-40-2	CHEMBL1200614	774565	NA	3741	C054871
felodipine	0.289199	1.32523	0.0776068	0.280195	72509-76-3	CHEMBL1480	585948	DB01023	3333	D015736
5109870	0.289144	1.32498	0.0777011	0.280195	NA	NA	NA	NA	5109870	NA
myosmine	-0.292416	-1.31865	0.078872	0.283636	532-12-7	CHEMBL423429	NA	NA	442649	C002398
proscillaridin	0.288127	1.32032	0.0794702	0.285004	466-06-8	CHEMBL600325	521211	NA	4951	D011442
epirizole	-0.291393	-1.31404	0.0806149	0.287916	18694-40-1	CHEMBL1411693	NA	NA	3242	D004840
thalidomide	0.287416	1.31706	0.0807222	0.287916	50-35-1	CHEMBL468	9513	DB01041	5426	D013792
Prestwick-691	-0.290277	-1.309	0.0825446	0.292555	4540-25-4	NA	NA	NA	443007	NA
nifedipine	0.286387	1.31234	0.0825555	0.292555	21829-25-4	CHEMBL193	7565	DB01115	4485	D009543
camptothecin	0.286311	1.31199	0.0826931	0.292555	31109	CHEMBL65	27656	DB04690	24360	D002166
cefalotin	0.286064	1.31087	0.0831364	0.292902	58-71-9	CHEMBL1632	3542	DB00456	6024	D002512
metyrapone	0.285955	1.31036	0.0833339	0.292902	54-36-4	CHEMBL934	44241	DB01011	4174	D008797
etacrynic acid	0.285884	1.31004	0.0834625	0.292902	58-54-8	CHEMBL456	4876	DB00903	3278	D004976
betamethasone	-0.28956	-1.30577	0.0837993	0.292966	378-44-9	CHEMBL632	3077	DB00443	9782	D001623
Prestwick-685	0.285627	1.30886	0.0839283	0.292966	20069-05-0	CHEMBL1292	355347	DB00845	2794	D002991
isoxicam	-0.289106	-1.30372	0.0846006	0.294169	61-68-7	CHEMBL53292	NA	NA	4044	C013580
tiaprofenic acid	0.285162	1.30673	0.084775	0.294169	33005-95-7	CHEMBL365795	32221	DB01600	5468	C021270
cephaeline	-0.288761	-1.30217	0.085212	0.294169	6487-30-5	CHEMBL255708	3533	NA	442195	C005963
praziquantel	0.284779	1.30497	0.0854764	0.294169	55268-74-1	CHEMBL976	199024	DB01058	4891	D011223
morantel	0.284779	1.30497	0.0854764	0.294169	26155-31-7	CHEMBL1240978	NA	NA	6419965	D009015
carteolol	-0.288532	-1.30113	0.0856212	0.294169	51781-21-6	CHEMBL839	3437	DB00521	2583	D002354
5140203	0.284549	1.30392	0.085899	0.29435	21313-49-5	NA	NA	NA	5140203	NA
proxyphylline	0.284374	1.30312	0.0862219	0.294685	603-00-9	CHEMBL37390	153737	NA	4977	C003237
dyclonine	0.283685	1.29996	0.0875008	0.296478	536-43-6	CHEMBL1201217	4724	DB00645	3180	C100063
maprotiline	-0.28729	-1.29553	0.0878545	0.296478	10347-81-6	CHEMBL1201257	775208	DB00934	4011	D008376
prazosin	0.283406	1.29868	0.0880219	0.296478	19237-84-4	CHEMBL2	8364	DB00457	4893	D011224
hydrocortisone	0.283351	1.29843	0.0881243	0.296478	50-23-7	CHEMBL389621	17650	DB00741	5754	D006854
alfadolone	-0.286781	-1.29324	0.08878	0.296478	23930-37-2	CHEMBL2104019	NA	NA	9798416	C033418
benperidol	0.282913	1.29643	0.0889462	0.296478	2062-84-2	CHEMBL297302	165455	NA	16363	D001544
ionomycin	0.282716	1.29552	0.0893177	0.296478	56092-82-1	CHEMBL501617	63954	NA	3733	D015759
albendazole	0.282716	1.29552	0.0893177	0.296478	54965-21-8	CHEMBL1483	16664	DB00518	2082	D015766
diloxanide	-0.286349	-1.29129	0.0895709	0.296478	3736-81-0	CHEMBL2103768	NA	DB08792	19529	C004932
amphotericin B	-0.286267	-1.29092	0.0897216	0.296478	1397-89-3	CHEMBL267345	2682	DB00681	5280965	D000666
hydroflumethiazide	0.282492	1.2945	0.089742	0.296478	135-09-1	CHEMBL1763	683522	DB00774	3647	D006857
rifampicin	-0.285627	-1.28803	0.0909023	0.296478	13292-46-1	CHEMBL374478	465189	DB01045	17753751	D012293
W-13	-0.285452	-1.28724	0.0912269	0.296478	88519-57-7	CHEMBL1256392	NA	NA	4299	C033772
valproic acid	0.281617	1.29048	0.0914097	0.296478	1069-66-5	CHEMBL109	39867	DB00313	3121	D014635
salbutamol	0.281611	1.29046	0.0914202	0.296478	18559-94-9	CHEMBL714	2549	DB01001	2083	D000420
fluocinonide	0.2816	1.29041	0.0914411	0.296478	356-12-7	CHEMBL1501	519542	DB01047	9642	D005447
bacampicillin	0.281568	1.29026	0.0915041	0.296478	37661-08-8	CHEMBL1583	2968	DB01602	441397	C011674
xylazine	0.28154	1.29013	0.0915565	0.296478	7361-61-7	CHEMBL297362	NA	NA	5707	D014991
zomepirac	0.281491	1.28991	0.091651	0.296478	64092-48-4	CHEMBL19490	35859	DB04828	5733	C020549
sodium phenylbutyrate	-0.285195	-1.28609	0.0917049	0.296478	1716-12-7	CHEMBL1746	NA	NA	5258	C075773
butein	0.281387	1.28943	0.0918507	0.296478	7647-17-8	CHEMBL128000	3237	NA	24293	C040918
bretylium tosilate	0.28136	1.28931	0.0919032	0.296478	61-75-6	CHEMBL1095292	3173	DB01158	2431	D001950
homatropine	0.281332	1.28918	0.0919559	0.296478	51-56-9	CHEMBL1237117	799468	DB00725	3623	C100236
seneciphylline	-0.28491	-1.2848	0.0922357	0.29665	480-81-9	CHEMBL523911	NA	NA	5281750	C013678
megestrol	-0.284735	-1.28401	0.0925632	0.296974	595-33-5	CHEMBL1201139	775090	DB00351	19090	D008535
epivincamine	0.28078	1.28665	0.0930225	0.297193	6835-99-0	NA	70504	NA	637570	D014749
bergenin	-0.284347	-1.28226	0.0932925	0.297193	477-90-7	CHEMBL273019	69499	NA	2356	C006741
ciclacillin	0.280616	1.2859	0.0933408	0.297193	3485-14-1	CHEMBL1200356	31444	DB01000	19003	D003493
alimemazine	0.280495	1.28535	0.0935747	0.297193	4330-99-8	CHEMBL1200442	774393	DB01246	5574	D014291
terazosin	-0.284095	-1.28113	0.0937669	0.297193	63590-64-7	CHEMBL611	9445	DB01162	5401	C041226
oligomycin	-0.283329	-1.27767	0.0952198	0.298783	1404-19-9	CHEMBL1255855	NA	NA	6450197	D009840
ikarugamycin	0.279571	1.28111	0.0953832	0.298783	36531-78-9	CHEMBL260361	NA	NA	54714554	C074292
bezafibrate	0.2795	1.28078	0.0955232	0.298783	41859-67-0	CHEMBL264374	47612	DB01393	39042	D001629
ethambutol	0.279401	1.28033	0.0957173	0.298783	1070-11-7	CHEMBL44884	4877	DB00330	3279	D004977
clorsulon	-0.283067	-1.27649	0.0957211	0.298783	60200-06-8	CHEMBL1474129	NA	NA	43231	C015675
cefuroxime	0.27927	1.27973	0.0959764	0.298783	56238-63-2	CHEMBL466	104500	DB01112	5479529	D002444
pentetrazol	0.279166	1.27925	0.0961819	0.298783	54-95-5	CHEMBL116943	293343	NA	5917	D010433
U0125	0.279144	1.27915	0.0962251	0.298783	NA	CHEMBL329492	257409	NA	16760693	NA
terconazole	0.279095	1.27893	0.0963226	0.298783	67915-31-5	CHEMBL1306	359959	DB00251	441383	C037815
tacrine	-0.282514	-1.274	0.0967812	0.299417	1684-40-8	CHEMBL95	45980	DB00382	1935	D013619
troleandomycin	0.278761	1.2774	0.0969846	0.299417	17418	CHEMBL564085	659106	DB01361	17675	D014217
imidurea	0.278531	1.27635	0.097442	0.300121	39236-46-9	CHEMBL65433	51805	NA	38258	C006048
pioglitazone	-0.281918	-1.27131	0.0979331	0.30023	112529-15-4	CHEMBL595	8228	DB01132	4829	C060836
drofenine	-0.281765	-1.27062	0.0982304	0.30023	548-66-3	CHEMBL442444	NA	NA	3166	C007183
foliosidine	-0.2816	-1.26988	0.0985495	0.30023	2520-38-9	CHEMBL1257061	NA	NA	16219364	NA
monastrol	-0.28159	-1.26983	0.0985707	0.30023	254753-54-3	CHEMBL236789	NA	DB04331	2987927	C400223
dexibuprofen	-0.281562	-1.2697	0.098624	0.30023	51146-56-6	CHEMBL175	43415	NA	39912	C539402
atropine methonitrate	-0.28119	-1.26803	0.0993499	0.301738	52-88-0	CHEMBL1179176	753126	DB00572	5860	C006649
trimethobenzamide	-0.281059	-1.26744	0.0996068	0.301818	554-92-7	CHEMBL1201256	27796	DB00662	5577	C100146
zoxazolamine	0.277202	1.27025	0.100114	0.302655	61-80-3	CHEMBL472566	NA	NA	6103	D015049
pempidine	0.276666	1.2678	0.101205	0.305246	546-48-5	CHEMBL1617409	NA	NA	120729	D010393
calcium folinate	-0.27973	-1.26144	0.102231	0.307633	6035-45-6	CHEMBL1201138	775089	DB00650	54575	D002955
Prestwick-689	0.275971	1.26461	0.102628	0.308119	NA	NA	NA	NA	C813	D000738
chlorogenic acid	-0.279265	-1.25934	0.103158	0.308608	327-97-9	CHEMBL284616	16112	NA	1794427	D002726
clopamide	-0.278914	-1.25776	0.10386	0.308608	636-54-4	CHEMBL1361347	NA	NA	2804	D003005
3-acetylcoumarin	0.275211	1.26113	0.104199	0.308608	3949-36-8	CHEMBL149463	NA	NA	77553	C094809
MK-886	0.275156	1.26088	0.104313	0.308608	118414-82-7	CHEMBL29097	NA	NA	105049	C060893
clotrimazole	0.275129	1.26075	0.10437	0.308608	23593-75-1	CHEMBL104	3764	DB00257	2812	D003022
benzethonium chloride	-0.278624	-1.25646	0.104443	0.308608	121-54-0	CHEMBL221753	468083	NA	8478	D001558
flunisolide	0.275025	1.26028	0.104586	0.308608	29647	CHEMBL1512	5106	DB00180	82153	C007734
berberine	0.274981	1.26008	0.104677	0.308608	633-65-8	CHEMBL295124	16118	DB04115	2353	D001599
meticrane	0.274751	1.25902	0.105156	0.308764	1084-65-7	CHEMBL1318341	842225	NA	4165	NA
pivampicillin	0.274729	1.25892	0.105201	0.308764	33817-20-8	CHEMBL323354	273031	DB01604	33478	D010917
spiradoline	-0.278121	-1.25419	0.10546	0.30883	87151-85-7	CHEMBL118865	NA	NA	55651	C051272
tyloxapol	0.274084	1.25597	0.106554	0.310557	25301-02-4	CHEMBL1201548	NA	DB06439	71388	C016811
apramycin	0.274013	1.25564	0.106704	0.310557	37321-09-8	CHEMBL1230961	2790	DB04626	3081545	C011666
guanadrel	0.273985	1.25551	0.106761	0.310557	22195-34-2	CHEMBL1037	5555	DB00226	38521	C004945
trimethoprim	0.273531	1.25343	0.10772	0.312492	738-70-5	CHEMBL22	45924	DB00440	5578	D014295
sulfinpyrazone	0.273329	1.25251	0.108149	0.312492	57-96-5	CHEMBL832	9342	DB01138	5342	D013442
tobramycin	0.273291	1.25233	0.10823	0.312492	32986-56-4	CHEMBL1747	28864	DB00684	36294	D014031
gabapentin	0.27322	1.252	0.108381	0.312492	60142-96-3	CHEMBL940	42797	DB00996	3446	C040029
fludrocortisone	-0.276316	-1.24605	0.109154	0.314027	514-36-3	CHEMBL1201388	50885	DB00687	31378	D005438
vancomycin	-0.276157	-1.24533	0.109482	0.314281	1404-93-9	CHEMBL262777	28001	DB00512	14969	D014640
mifepristone	-0.275922	-1.24427	0.10997	0.314989	84371-65-3	CHEMBL1201025	774976	DB00834	55245	D015735
altizide	0.272246	1.24754	0.110462	0.31559	5588-16-9	CHEMBL599870	NA	NA	2122	C006480
sulfamonomethoxine	0.272153	1.24712	0.110661	0.31559	1220-83-3	CHEMBL462990	NA	NA	5332	D013422
fisetin	0.271256	1.24301	0.1126	0.31926	345909-34-4	CHEMBL31574	42567	DB07795	16213065	C017875
Prestwick-1103	-0.274565	-1.23815	0.112806	0.31926	86-68-0	NA	NA	NA	345824	NA
chlorpromazine	0.271146	1.2425	0.112838	0.31926	69-09-0	CHEMBL71	3647	DB00477	2726	D002746
securinine	0.271075	1.24218	0.112993	0.31926	5610-40-2	CHEMBL303062	NA	NA	21823	C000785
Gly-His-Lys	-0.274215	-1.23657	0.113544	0.31926	72957-37-0	NA	NA	NA	16219366	C020905
midodrine	-0.274144	-1.23625	0.113695	0.31926	3092-17-9	CHEMBL1201212	6933	DB00211	4195	D008879
iodixanol	-0.274117	-1.23613	0.113752	0.31926	92339-11-2	CHEMBL1200507	31705	DB01249	3724	C044834
procaine	0.270659	1.24027	0.113899	0.31926	51-05-8	CHEMBL569	8430	DB00721	4914	D011343
minaprine	0.26962	1.23551	0.116184	0.323961	25953-17-7	CHEMBL278819	51038	DB00805	4199	C006149
fenspiride	0.269511	1.23501	0.116426	0.323961	18116	CHEMBL576127	681798	NA	3344	C084775
clomifene	0.269412	1.23456	0.116644	0.323961	50-41-9	CHEMBL1200667	774618	DB00882	2800	D002996
nordihydroguaiaretic acid	-0.272651	-1.22952	0.116877	0.323961	500-38-9	CHEMBL52	NA	DB00179	4534	D009637
doxepin	0.269264	1.23388	0.116972	0.323961	1229-29-4	CHEMBL1628227	1151125	DB01142	667477	D004316
ajmaline	-0.272383	-1.22831	0.117454	0.323961	20795	CHEMBL86872	239605	DB01426	11972341	D000404
fenoterol	0.269007	1.2327	0.117543	0.323961	14947	CHEMBL32800	149226	DB01288	3343	D005280
mimosine	-0.272279	-1.22784	0.117678	0.323961	500-44-7	CHEMBL251433	NA	DB01055	3862	D008898
orphenadrine	-0.272016	-1.22666	0.118244	0.323961	341-69-5	CHEMBL900	7789	DB01173	4601	D009966
nabumetone	0.268674	1.23117	0.118287	0.323961	42924-53-8	CHEMBL1070	239210	DB00461	4409	C035605
N-acetyl-L-aspartic acid	0.268668	1.23115	0.118299	0.323961	997-55-7	CHEMBL1162494	NA	NA	65065	C000179
sulfamethizole	0.268438	1.2301	0.118813	0.324689	144-82-1	CHEMBL1191	9331	DB00576	5328	D013419
Prestwick-972	-0.271431	-1.22402	0.119513	0.324893	85118-33-8	CHEMBL1255746	NA	NA	5702253	NA
pancuronium bromide	0.268094	1.22852	0.119586	0.324893	15500-66-0	CHEMBL1200757	7908	DB01337	27350	D010197
paracetamol	-0.271376	-1.22377	0.119632	0.324893	103-90-2	CHEMBL112	46195	DB00316	1983	D000082
rolipram	0.267886	1.22756	0.120053	0.325361	61413-54-5	CHEMBL63	104872	DB04149	448055	D020889
amiodarone	0.26758	1.22616	0.120744	0.326039	19774-82-4	CHEMBL633	2663	DB01118	2157	D000638
procarbazine	-0.27084	-1.22135	0.120801	0.326039	366-70-1	CHEMBL1321	774361	DB01168	4915	D011344
cyclic adenosine monophosphate	-0.270276	-1.21881	0.122037	0.328695	60-92-4	CHEMBL316966	17489	DB02527	25322948	D000242
ginkgolide A	0.266819	1.22268	0.122467	0.328802	15291-75-5	CHEMBL465161	NA	DB06743	6419993	C477042
prednisone	-0.27003	-1.2177	0.122578	0.328802	53-03-2	CHEMBL635	8382	DB00635	5865	D011241
fluspirilene	0.266097	1.21937	0.124117	0.331648	1841-19-6	CHEMBL46516	166238	DB04842	3396	D005484
16-phenyltetranorprostaglandin E2	-0.26921	-1.214	0.124394	0.331648	38315-44-5	NA	NA	NA	71434076	NA
hydrastine hydrochloride	0.265813	1.21806	0.12477	0.331648	5936-28-7	CHEMBL1256868	NA	NA	197834	C013024
propidium iodide	-0.268974	-1.21294	0.124917	0.331648	25535-16-4	CHEMBL332935	51246	DB02166	104981	D011419
lovastatin	-0.268925	-1.21272	0.125026	0.331648	75330-75-5	CHEMBL503	40303	DB00227	53232	D008148
nilutamide	0.265643	1.21729	0.12516	0.331648	63612-50-0	CHEMBL1274	7573	DB00665	4493	C021277
indapamide	0.265145	1.215	0.126309	0.33344	26807-65-8	CHEMBL406	100619	DB00808	3702	D007190
nifuroxazide	0.265019	1.21443	0.1266	0.33344	965-52-6	CHEMBL244888	489718	NA	5337997	C013150
sulfamethoxypyridazine	0.265019	1.21443	0.1266	0.33344	80-35-3	CHEMBL268869	102516	NA	5330	D013421
cytochalasin B	0.264872	1.21375	0.126943	0.333468	14930-96-2	CHEMBL411729	NA	NA	5311281	D003571
epiandrosterone	0.264795	1.2134	0.12712	0.333468	481-29-8	CHEMBL272195	541975	NA	225	D000738
levamisole	0.264664	1.2128	0.127425	0.333599	16595-80-5	CHEMBL1454	484948	DB00848	26879	D007978
phensuximide	0.264128	1.21034	0.128675	0.335726	86-34-0	CHEMBL797	149869	DB00832	6839	C100129
zimeldine	0.264073	1.21009	0.128803	0.335726	61129-30-4	CHEMBL37744	154070	DB04832	5365247	D015031
tubocurarine chloride	0.26398	1.20966	0.12902	0.335726	6989-98-6	CHEMBL1687	NA	NA	6000	D014403
oxetacaine	0.263876	1.20919	0.129263	0.335726	126-27-2	CHEMBL127592	309074	NA	4621	C100289
pararosaniline	0.263745	1.20859	0.129571	0.335858	467-62-9	CHEMBL1368322	NA	NA	10084	C005409
zidovudine	-0.266376	-1.20122	0.13077	0.337327	30516-87-1	CHEMBL129	10110	DB00495	35370	D015215
nefopam	0.263028	1.2053	0.131257	0.337327	23327-57-3	CHEMBL465026	558338	NA	31872	D009340
0225151-0000	0.262984	1.2051	0.131361	0.337327	351320-15-5	NA	NA	NA	NA	NA
adipiodone	-0.266102	-1.19999	0.131394	0.337327	606-17-7	CHEMBL1165268	43294	DB04711	3739	D007458
cefalexin	0.262853	1.2045	0.131671	0.337327	23325-78-2	CHEMBL1200544	3535	DB00567	62921	D002506
metitepine	0.262848	1.20448	0.131684	0.337327	19728-88-2	CHEMBL93240	64203	NA	5358812	D008719
DL-PPMP	-0.265741	-1.19836	0.132221	0.33804	149022-18-4	CHEMBL1241757	NA	NA	3008318	C026733
alcuronium chloride	0.262465	1.20272	0.132591	0.338326	15180-03-7	CHEMBL1180293	31185	NA	7848278	D000443
reserpine	0.262268	1.20182	0.133059	0.338471	50-55-5	CHEMBL772	28487	DB00206	5770	D012110
alverine	0.262136	1.20122	0.133371	0.338471	5560-59-8	CHEMBL253371	518413	DB01616	3678	C010846
SR-95531	0.262114	1.20112	0.133423	0.338471	105538-73-6	CHEMBL32503	NA	NA	107895	C049853
enilconazole	0.261961	1.20041	0.133788	0.33858	35554-44-0	CHEMBL356918	NA	NA	37175	C017435
methylergometrine	0.261879	1.20004	0.133984	0.33858	113-42-8	CHEMBL1200843	774794	DB00353	8226	D008755
merbromin	-0.264489	-1.19271	0.135107	0.339567	129-16-8	NA	NA	NA	6419892	D008622
fulvestrant	0.261343	1.19758	0.135266	0.339567	129453-61-8	CHEMBL1358	404798	DB00947	104741	C070081
vorinostat	0.261343	1.19758	0.135266	0.339567	149647-78-9	CHEMBL98	45716	DB02546	5311	C111237
arachidonyltrifluoromethane	-0.264357	-1.19212	0.135412	0.339567	149301-79-1	CHEMBL281211	2341	NA	5280436	C081565
solasodine	-0.263974	-1.19039	0.136301	0.341034	126-17-0	CHEMBL514596	NA	NA	5250	C012037
piretanide	-0.263881	-1.18997	0.136518	0.341034	55837-27-9	CHEMBL349803	358666	DB02925	4849	C015451
tolazamide	0.260555	1.19397	0.137161	0.341578	1156-19-0	CHEMBL817	156131	DB00839	5503	D014042
topiramate	-0.263564	-1.18854	0.137258	0.341578	97240-79-4	CHEMBL220492	466279	DB00273	5284627	C052342
tinidazole	0.260101	1.19189	0.138259	0.342	19387-91-8	CHEMBL1220	322633	DB00911	5479	D014011
octopamine	0.259893	1.19094	0.138764	0.342	770-05-8	CHEMBL53929	17134	NA	102484	D009655
NU-1025	0.25985	1.19074	0.13887	0.342	90417-38-2	CHEMBL123904	44654	DB02690	63306	C115774
nystatin	-0.262727	-1.18477	0.139219	0.342	1400-61-9	CHEMBL229383	481643	DB00646	11953884	D009761
levcycloserine	0.259565	1.18943	0.139562	0.342	339-72-0	CHEMBL448864	40009	DB00260	449215	D003523
dipivefrine	-0.262569	-1.18405	0.139592	0.342	64019-93-8	CHEMBL1201262	4646	DB00449	71486	C015173
acetylsalicylsalicylic acid	0.259489	1.18908	0.139748	0.342	530-75-6	CHEMBL350343	NA	NA	10745	C006387
dehydrocholic acid	0.259352	1.18846	0.140082	0.342	81-23-2	CHEMBL514446	31459	NA	2975	D003685
propantheline bromide	0.259303	1.18823	0.140202	0.342	50-34-0	CHEMBL1240	NA	NA	9279	D011413
fendiline	0.259259	1.18803	0.140309	0.342	13636-18-5	CHEMBL254832	518483	NA	3336	D005275
antimycin A	0.259226	1.18788	0.140389	0.342	1397-94-0	CHEMBL211501	22584	NA	12550	D000968
serotonin	0.259155	1.18755	0.140562	0.342	153-98-0	CHEMBL39	28790	NA	160436	D012701
etidronic acid	0.258996	1.18683	0.14095	0.342308	7414-83-7	CHEMBL871	4907	DB01077	3305	D012968
imipenem	0.258881	1.1863	0.141232	0.342356	74431-23-5	CHEMBL148	471744	DB01598	104838	D015378
norethisterone	0.258723	1.18557	0.14162	0.34255	68-22-4	CHEMBL1162	7627	DB00717	6230	D009640
clobetasol	0.258635	1.18517	0.141835	0.34255	25122-46-7	CHEMBL1201362	775313	DB01013	32798	D002990
sulfafurazole	0.258488	1.1845	0.142198	0.342794	127-69-5	CHEMBL453	102484	DB00263	5344	D013444
2-deoxy-D-glucose	-0.261015	-1.17705	0.143272	0.344123	154-17-6	CHEMBL344637	16070	NA	6971260	D003847
tetramisole	0.25805	1.18249	0.143275	0.344123	16595-80-5	CHEMBL1454	484948	DB00848	26879	D013773
Prestwick-984	-0.260353	-1.17406	0.144853	0.347277	83-60-3	CHEMBL411716	46690	NA	65747	C073325
metoprolol	0.257027	1.1778	0.145809	0.348421	56392-17-7	CHEMBL13	6904	DB00264	4171	D008790
calcium pantothenate	0.257005	1.1777	0.145863	0.348421	63409-48-3	CHEMBL1594	46905	DB01783	443753	D010205
suxibuzone	0.256775	1.17665	0.146435	0.34915	27470-51-5	CHEMBL1414320	32173	NA	5362	C003371
hesperidin	-0.25921	-1.16891	0.147604	0.351298	520-26-3	CHEMBL449317	28775	DB04703	10621	D006569
ivermectin	0.255884	1.17256	0.148665	0.352541	70288-86-7	CHEMBL552	6078	DB00602	6604429	D007559
mycophenolic acid	0.255884	1.17256	0.148665	0.352541	24280-93-1	CHEMBL866	168396	DB01024	446541	D009173
quercetin	0.25573	1.17186	0.14905	0.352813	6151-25-3	CHEMBL50	16243	DB04216	5280343	D011794
acacetin	-0.258334	-1.16496	0.149726	0.353711	480-44-4	CHEMBL243664	15335	NA	5280442	C023717
androsterone	0.255353	1.17013	0.149999	0.353711	53-41-8	CHEMBL87285	16032	NA	5879	D000738
ronidazole	0.255222	1.16953	0.15033	0.353711	7681-76-7	CHEMBL290299	NA	NA	5094	D012385
betahistine	0.25515	1.1692	0.15051	0.353711	54856-23-4	CHEMBL24441	35677	DB06698	2366	D001621
esculin	0.25491	1.1681	0.151118	0.354504	531-75-9	CHEMBL482581	490095	NA	5281417	D004929
flufenamic acid	0.254735	1.1673	0.151561	0.354907	530-78-9	CHEMBL23588	42638	DB02266	3371	D005439
ipratropium bromide	0.254603	1.1667	0.151893	0.355031	22254-24-6	CHEMBL1908368	1348739	DB00332	43232	D009241
metampicillin	-0.257339	-1.16047	0.152156	0.355031	6489-61-8	CHEMBL1908324	1348695	NA	6713928	C005195
withaferin A	0.25381	1.16306	0.153909	0.357762	5119-48-2	CHEMBL1221986	69120	NA	11034	C009684
loxapine	-0.2566	-1.15714	0.153969	0.357762	27833-64-3	CHEMBL831	50841	DB00408	3964	D008152
suloctidil	0.253717	1.16264	0.154147	0.357762	54063-56-8	CHEMBL404849	518491	NA	5354	D013468
citalopram	0.253509	1.16168	0.154677	0.357981	59729-32-7	CHEMBL549	3723	DB00215	2771	D015283
cyanocobalamin	0.253362	1.16101	0.155055	0.357981	68-19-9	CHEMBL1908357	1348728	DB00115	5311498	D014805
dorzolamide	-0.256059	-1.1547	0.155305	0.357981	130693-82-2	CHEMBL218490	101089	DB00869	3154	C062765
terbutaline	0.253252	1.16051	0.155335	0.357981	23031-32-5	CHEMBL1760	683322	DB00871	5403	D013726
fasudil	0.252743	1.15817	0.15664	0.360354	103745-39-7	CHEMBL38380	150822	DB04707	16219471	C049347
ramifenazone	-0.255326	-1.15139	0.157121	0.360828	18342-39-7	CHEMBL157337	NA	NA	83592	C562338
demecolcine	-0.255063	-1.15021	0.157774	0.361692	477-30-5	CHEMBL433632	187907	NA	220401	D003703
Prestwick-682	-0.254795	-1.149	0.158441	0.362587	191355-47-2	NA	NA	NA	NA	NA
thiethylperazine	-0.254582	-1.14804	0.158973	0.36317	52239-63-1	CHEMBL1378	9544	DB00372	5440	D013847
ozagrel	-0.254308	-1.1468	0.159657	0.363824	78712-43-3	CHEMBL11662	NA	NA	5282440	C034364
tretinoin	0.251513	1.15253	0.159816	0.363824	302-79-4	CHEMBL38	15367	DB00755	444795	D014212
azapropazone	0.251108	1.15068	0.160866	0.365055	13539-59-8	CHEMBL1231131	40927	DB07402	46937068	D001032
prilocaine	0.251031	1.15033	0.161065	0.365055	1786-81-8	CHEMBL1194	8404	DB00750	4906	D011318
diclofenac	0.250982	1.1501	0.161193	0.365055	15307-79-6	CHEMBL139	47381	DB00586	3033	D004008
emetine	-0.253482	-1.14308	0.161727	0.365157	316-42-7	CHEMBL50588	4781	NA	10219	D004640
naringenin	-0.253455	-1.14295	0.161796	0.365157	480-41-1	CHEMBL9352	17846	DB03467	439246	C005273
flunixin	0.250315	1.14704	0.162933	0.36589	42461-84-7	CHEMBL1652146	NA	NA	39212	C014557
parthenolide	0.250265	1.14682	0.163062	0.36589	20554-84-1	CHEMBL540445	7939	NA	4692	C002669
pyrantel	0.250194	1.14649	0.163248	0.36589	33401-94-4	CHEMBL1626223	NA	NA	708857	D011715
lycorine	-0.252798	-1.13999	0.16345	0.36589	2188-68-3	CHEMBL400092	6601	NA	164943	C015330
dirithromycin	-0.252771	-1.13987	0.163519	0.36589	62013-04-1	CHEMBL1237072	799423	DB00954	6473883	C053853
piromidic acid	0.249768	1.14454	0.164365	0.367156	19562-30-2	CHEMBL311350	219300	NA	4855	D010893
dizocilpine	-0.251906	-1.13597	0.165706	0.369522	77086-22-7	CHEMBL284237	132408	NA	180081	D016291
homochlorcyclizine	-0.251567	-1.13444	0.166568	0.370812	1982-36-1	CHEMBL1515447	NA	NA	16114	C034022
thioridazine	-0.25131	-1.13328	0.167222	0.371007	130-61-0	CHEMBL479	9566	DB00679	5452	D013881
tyrphostin AG-1478	-0.25131	-1.13328	0.167222	0.371007	175178-82-2	CHEMBL7917	NA	NA	2051	C101044
ketoconazole	0.248373	1.13815	0.168039	0.372188	65277-42-1	CHEMBL75	48336	DB01026	456201	D007654
convolamine	-0.250648	-1.1303	0.168911	0.3728	500-56-1	NA	NA	NA	420422	NA
ethisterone	0.248006	1.13647	0.16901	0.3728	434-03-7	CHEMBL241694	507453	NA	3288	D005003
betaxolol	0.247946	1.13619	0.16917	0.3728	63659-19-8	CHEMBL423	3082	DB00195	2369	D015784
yohimbine	-0.250397	-1.12916	0.169555	0.373021	65-19-0	CHEMBL15245	10093	DB01392	8969	D015016
enoxacin	-0.250227	-1.1284	0.169989	0.373246	74011-58-8	CHEMBL826	157175	DB00467	3229	D015365
aztreonam	-0.250134	-1.12798	0.170228	0.373246	78110-38-0	CHEMBL158	161680	DB00355	9568617	D001398
carbamazepine	0.247339	1.13341	0.170783	0.373724	298-46-4	CHEMBL108	3387	DB00564	2554	D002220
acetylsalicylic acid	0.247251	1.13301	0.171016	0.373724	50-78-2	CHEMBL25	15365	DB00945	2244	D001241
scoulerine	0.246928	1.13153	0.171877	0.374466	6451-73-6	CHEMBL1235966	17129	NA	22955	C010941
PHA-00745360	-0.249472	-1.12499	0.171928	0.374466	351320-33-7	NA	NA	NA	NA	NA
metrizamide	0.246693	1.13045	0.172505	0.374903	31112-62-6	CHEMBL1200889	774840	DB01578	49800036	D008793
2-aminobenzenesulfonamide	-0.249144	-1.12351	0.172773	0.374903	3306-62-5	CHEMBL6705	NA	NA	72894	C009720
pramocaine	0.246513	1.12962	0.172988	0.374903	637-58-1	CHEMBL1201171	775122	NA	73957	C005548
methacholine chloride	0.246108	1.12777	0.174072	0.375886	62-51-1	CHEMBL1200764	50142	DB06709	6114	D016210
saquinavir	-0.24858	-1.12097	0.174228	0.375886	149845-06-7	CHEMBL114	45279	DB01232	60787	D019258
capsaicin	0.245878	1.12671	0.174689	0.375886	404-86-4	CHEMBL294199	3374	NA	1548943	D002211
decitabine	-0.248148	-1.11902	0.175347	0.375886	2353-33-5	CHEMBL1201129	50131	DB01262	451668	C014347
ebselen	0.2455	1.12498	0.175704	0.375886	60940-34-3	CHEMBL51085	NA	NA	3194	C042986
benzylpenicillin	0.24549	1.12493	0.175733	0.375886	69-57-8	CHEMBL1126	18208	DB01053	23668834	D010400
naftifine	0.245391	1.12448	0.175998	0.375886	65473-14-5	CHEMBL626	774444	DB00735	47641	C029178
quipazine	-0.247793	-1.11742	0.17627	0.375886	4774-24-7	CHEMBL18772	NA	NA	5011	D011814
diethylstilbestrol	-0.247716	-1.11708	0.176469	0.375886	56-53-1	CHEMBL411	41922	DB00255	448537	D004054
blebbistatin	0.244882	1.12215	0.17737	0.375886	674289-55-5	CHEMBL1231358	41184	DB01944	3476986	C472645
hexetidine	-0.247339	-1.11537	0.17745	0.375886	141-94-6	CHEMBL144673	340864	NA	3607	D006590
ritodrine	-0.247306	-1.11523	0.177535	0.375886	23239-51-2	CHEMBL785	NA	DB00867	33572	D012312
etamivan	0.244762	1.1216	0.177695	0.375886	304-84-7	CHEMBL1229908	NA	NA	9363	C100268
etoposide	-0.24724	-1.11493	0.177706	0.375886	33419-42-0	CHEMBL44657	4911	DB00773	36462	D005047
MG-132	-0.247224	-1.11486	0.177749	0.375886	133407-82-6	CHEMBL64925	NA	NA	462382	C072553
sulfaphenazole	0.244543	1.1206	0.178287	0.376416	526-08-9	CHEMBL1109	253330	DB06729	5335	D013426
mepyramine	0.244319	1.11957	0.178894	0.377089	59-33-6	CHEMBL1201006	774957	DB06691	4992	D011738
Chicago Sky Blue 6B	-0.24654	-1.11177	0.179533	0.377581	38837	NA	NA	NA	5359775	C009000
vinburnine	-0.246474	-1.11148	0.179705	0.377581	4880-88-0	CHEMBL1553441	1077325	NA	3195	C016422
bupropion	0.243684	1.11666	0.180616	0.378889	31677-93-7	CHEMBL894	3219	DB01156	444	D016642
isometheptene	-0.245807	-1.10847	0.181452	0.380033	7492-31-1	CHEMBL1697841	1178590	DB06706	22297	C008192
beclometasone	0.243269	1.11476	0.181747	0.380044	11208	CHEMBL1200500	3002	DB00394	20469	D001507
amoxapine	0.24241	1.11082	0.184092	0.383788	14028-44-5	CHEMBL1113	2675	DB00543	2170	D000657
gossypol	0.242328	1.11044	0.184317	0.383788	303-45-7	CHEMBL51483	NA	NA	3503	D006072
danazol	-0.244494	-1.10255	0.184906	0.383788	17230-88-5	CHEMBL1479	4315	DB01406	28417	D003613
chloropyramine	-0.244379	-1.10203	0.185209	0.383788	6170-42-9	CHEMBL1194287	NA	DB08800	25295	C004664
etifenin	0.24131	1.10578	0.187109	0.383788	63245-28-3	CHEMBL1323453	NA	NA	170344	NA
procyclidine	-0.243531	-1.0982	0.187451	0.383788	1508-76-5	CHEMBL86715	8448	DB00387	4919	D011352
methapyrilene	0.241162	1.10511	0.187515	0.383788	135-23-9	CHEMBL1411979	6820	DB04819	8667	D008701
cefmetazole	0.241108	1.10485	0.187666	0.383788	56796-39-5	CHEMBL1201195	3489	DB00274	42008	D015311
lumicolchicine	-0.243378	-1.09751	0.187857	0.383788	6901-14-0	CHEMBL527025	NA	NA	110937	C042109
dihydroergotamine	0.240987	1.1043	0.187997	0.383788	5989-77-5	CHEMBL1732	4562	DB00320	10531	D004087
carbenoxolone	-0.243279	-1.09707	0.188119	0.383788	7421-40-1	CHEMBL499915	554298	DB02329	46936354	D002229
gabexate	-0.243181	-1.09662	0.18838	0.383788	56974-61-9	CHEMBL87563	NA	NA	6604561	D016670
dopamine	-0.243143	-1.09645	0.188481	0.383788	62-31-7	CHEMBL1557	18243	DB00988	65340	D004298
pepstatin	0.240796	1.10343	0.188525	0.383788	26305-03-3	CHEMBL296588	NA	NA	5478883	C031375
tropicamide	0.240725	1.1031	0.188721	0.383788	1508-75-4	CHEMBL1200604	774555	DB00809	5593	D014331
mafenide	-0.242858	-1.09517	0.189237	0.383788	138-37-4	CHEMBL419	101148	NA	3998	D008272
phenindione	0.240238	1.10087	0.190066	0.383788	83-12-5	CHEMBL711	8066	DB00498	4760	D010630
moxisylyte	0.240161	1.10052	0.190277	0.383788	964-52-3	CHEMBL159226	365957	NA	6420039	D013948
glibenclamide	-0.242459	-1.09337	0.190299	0.383788	10238-21-8	CHEMBL472	5441	DB01016	3488	D005905
meropenem	0.240085	1.10017	0.190489	0.383788	96036-03-2	CHEMBL127	43968	DB00760	441130	C059500
11-deoxy-16,16-dimethylprostaglandin E2	0.240052	1.10002	0.19058	0.383788	53658-98-3	NA	NA	NA	3246818	C481059
pyrazinamide	0.240041	1.09997	0.19061	0.383788	98-96-4	CHEMBL614	45285	DB00339	1046	D011718
halcinonide	0.239986	1.09972	0.190762	0.383788	3093-35-4	CHEMBL1200845	774796	NA	443943	D006206
alpha-yohimbine	-0.242246	-1.09241	0.190867	0.383788	6211-32-1	CHEMBL10347	NA	NA	197067	D015016
oxybutynin	0.239948	1.09954	0.190868	0.383788	1508-65-2	CHEMBL1231	7856	DB01062	4634	C005419
HC toxin	0.239335	1.09673	0.192566	0.386609	83209-65-8	NA	48028	NA	107864	C037654
desipramine	0.238876	1.09463	0.193843	0.388348	58-28-6	CHEMBL72	47781	DB01151	2995	D003891
talampicillin	0.23881	1.09433	0.194025	0.388348	39878-70-1	CHEMBL1322719	846603	NA	71446	D013626
SC-19220	0.238383	1.09237	0.195214	0.3887	19395-87-0	CHEMBL112816	NA	NA	4336830	D012531
glycocholic acid	-0.240561	-1.08481	0.195371	0.3887	475-31-0	CHEMBL411070	17687	DB02691	10140	D006000
PF-00875133-00	0.238268	1.09184	0.195534	0.3887	351322-64-0	NA	NA	NA	NA	NA
estradiol	-0.240462	-1.08436	0.195635	0.3887	50-28-2	CHEMBL135	16469	DB00783	5757	D004958
H-89	0.238214	1.09159	0.195686	0.3887	127243-85-0	CHEMBL104264	47495	DB07995	5702541	C063509
15(S)-15-methylprostaglandin E2	0.237995	1.09059	0.196297	0.389322	35700-27-7	NA	NA	NA	169710	D001101
mebhydrolin	0.237661	1.08906	0.197229	0.390091	6153-33-9	CHEMBL1625607	NA	NA	22530	C005139
etiocholanolone	-0.239849	-1.0816	0.19728	0.390091	53-42-9	CHEMBL85799	28195	DB02854	5880	D005043
perphenazine	0.237306	1.08743	0.198224	0.390802	58-39-9	CHEMBL567	8028	DB00850	4748	D010546
novobiocin	-0.239494	-1.08	0.198237	0.390802	1476-53-5	CHEMBL36506	28368	DB01051	54675769	D009675
norfloxacin	0.236988	1.08598	0.199113	0.391651	70458-96-7	CHEMBL9	100246	DB01059	4539	D009643
oxymetazoline	-0.23893	-1.07746	0.199755	0.391651	40581	CHEMBL762	142520	DB00935	4636	D010109
naproxen	-0.238837	-1.07704	0.200006	0.391651	26159-34-2	CHEMBL154	7476	DB00788	1302	D009288
butirosin	-0.238826	-1.07699	0.200036	0.391651	51022-98-1	CHEMBL376923	65109	NA	72393	D002076
trifluoperazine	0.236611	1.08425	0.200171	0.391651	440-17-5	CHEMBL422	45951	DB00831	5566	D014268
todralazine	0.236507	1.08377	0.200463	0.391651	3778-76-5	CHEMBL1079787	NA	NA	19604	D014032
rolitetracycline	0.236376	1.08317	0.200832	0.391787	751-97-3	CHEMBL1214184	786035	DB01301	5282179	D012382
fenbufen	-0.238214	-1.07423	0.201691	0.392702	36330-85-5	CHEMBL277522	31599	NA	3335	C010725
benzthiazide	-0.23811	-1.07376	0.201972	0.392702	91-33-8	CHEMBL1201039	3047	DB00562	2343	C004463
cloperastine	0.235889	1.08094	0.202201	0.392702	14984-68-0	CHEMBL415087	NA	NA	2805	C040282
benfotiamine	0.235588	1.07956	0.203048	0.393763	22457-89-2	CHEMBL1491875	41039	NA	2320	C013835
diazoxide	-0.237497	-1.07099	0.20363	0.393942	364-98-7	CHEMBL181	4495	DB01119	3019	D003981
bethanechol	0.235227	1.07791	0.204066	0.393942	590-63-6	CHEMBL1482	3084	DB01019	2370	D018723
monorden	-0.237278	-1.07001	0.204224	0.393942	12772-57-5	CHEMBL453386	556075	DB03758	6323491	C035359
10-methoxyharmalan	0.235128	1.07746	0.204344	0.393942	3589-73-9	CHEMBL338115	NA	NA	5474706	NA
GW-8510	0.235003	1.07688	0.204699	0.394046	222036-17-1	CHEMBL1276446	236687	NA	6539118	C500810
sulindac sulfide	0.234822	1.07605	0.205209	0.394286	32004-67-4	CHEMBL18797	NA	NA	5352624	C025462
calycanthine	-0.236835	-1.06801	0.205426	0.394286	595-05-1	CHEMBL464770	3333	NA	264115	C070236
thioproperazine	-0.236452	-1.06628	0.206467	0.395702	2347-80-0	CHEMBL609109	59120	DB01622	9429	C084825
Prestwick-920	0.234062	1.07257	0.20736	0.396834	112709-59-8	NA	NA	NA	659840	C024595
phenanthridinone	-0.235944	-1.06399	0.207851	0.397192	1015-89-0	CHEMBL45245	NA	NA	53434997	C040601
doxylamine	-0.23579	-1.0633	0.208268	0.397209	562-10-7	CHEMBL1004	51380	DB00366	3162	D004319
exisulind	0.233465	1.06983	0.209051	0.397209	59864-04-9	CHEMBL1406	NA	NA	6158261	C025463
letrozole	0.233454	1.06978	0.209082	0.397209	112809-51-5	CHEMBL1444	6413	DB01006	3902	C067431
tranylcypromine	0.233361	1.06936	0.209346	0.397209	1986-47-6	CHEMBL1179	293460	DB00752	441233	D014191
pyridoxine	0.23335	1.06931	0.209377	0.397209	58-56-0	CHEMBL1364	16709	DB00165	1054	D011736
prochlorperazine	-0.235265	-1.06093	0.209699	0.397245	84-02-6	CHEMBL728	8435	DB00433	4917	D011346
finasteride	-0.235008	-1.05977	0.210401	0.397998	98319-26-7	CHEMBL710	5062	DB01216	57363	D018120
apomorphine	0.232426	1.06507	0.212005	0.400454	41372-20-7	CHEMBL53	48538	DB00714	6005	D001058
decamethonium bromide	0.232169	1.06389	0.212737	0.400813	541-22-0	CHEMBL1134	4346	DB01245	2968	C033019
oxantel	-0.234127	-1.0558	0.212807	0.400813	68813-55-8	CHEMBL1240977	800190	NA	5281087	C003407
5152487	0.231912	1.06272	0.21347	0.401483	330460-32-7	NA	NA	NA	5152487	NA
prenylamine	0.231655	1.06154	0.214203	0.401952	69-43-2	CHEMBL24072	131171	DB04825	9801	D011299
(-)-MK-801	0.231534	1.06099	0.214547	0.401952	77086-19-2	CHEMBL284237	NA	NA	71312123	D016291
spiramycin	0.231501	1.06084	0.214641	0.401952	8025-81-8	CHEMBL1908369	1348740	NA	5266	D015572
bufexamac	0.230993	1.0585	0.216094	0.403384	2438-72-4	CHEMBL94394	253408	NA	2466	D002019
cytisine	0.230911	1.05813	0.216328	0.403384	485-35-8	CHEMBL497939	NA	NA	10235	C004712
pizotifen	-0.232842	-1.05	0.21633	0.403384	31357	CHEMBL294951	50212	NA	168993	D010918
proguanil	-0.232546	-1.04867	0.21714	0.40432	637-32-1	CHEMBL1377	8455	DB01131	6178111	D002727
pivmecillinam	-0.232059	-1.04647	0.218478	0.40606	32887-03-9	CHEMBL1650818	1162842	DB01605	36272	D000561
Prestwick-967	0.230035	1.05412	0.218833	0.40606	5932-53-6	NA	NA	NA	110737	C010138
etofenamate	0.229975	1.05384	0.219006	0.40606	30544-47-9	CHEMBL1451633	NA	NA	35375	C015207
tanespimycin	-0.231676	-1.04475	0.219531	0.406458	75747-14-7	CHEMBL109480	64153	NA	6505803	C112765
F0447-0125	-0.231299	-1.04304	0.220569	0.407804	NA	NA	NA	NA	NA	NA
aminophenazone	0.228936	1.04908	0.221988	0.408272	58-15-1	CHEMBL288470	160246	DB01424	6009	D000632
fenofibrate	0.228854	1.0487	0.222224	0.408272	49562-28-9	CHEMBL672	5001	DB01039	3339	D011345
diperodon	0.228843	1.04865	0.222255	0.408272	537-12-2	CHEMBL338667	NA	NA	10830	C027013
bendroflumethiazide	0.228772	1.04833	0.22246	0.408272	73-48-3	CHEMBL1684	3013	DB00436	2315	D001539
adrenosterone	0.228695	1.04798	0.22268	0.408272	382-45-6	CHEMBL485683	NA	NA	223997	C011657
brinzolamide	-0.230528	-1.03956	0.222694	0.408272	138890-62-7	CHEMBL220491	3176	DB01194	68844	C111827
alprenolol	0.228471	1.04695	0.223325	0.40829	13707-88-5	CHEMBL266195	51211	DB00866	2119	D000526
lysergol	0.228361	1.04645	0.223639	0.40829	602-85-7	CHEMBL39947	60528	NA	14987	C061884
equilin	0.228361	1.04645	0.223639	0.40829	474-86-2	CHEMBL323533	42309	DB02187	223368	D004857
diflorasone	-0.229992	-1.03715	0.224172	0.408693	33564-31-7	CHEMBL1201380	59750	DB00223	71415	C014477
0297417-0002B	0.227951	1.04457	0.22482	0.408964	362658-29-5	NA	NA	NA	NA	NA
cotinine	0.227907	1.04437	0.224946	0.408964	486-56-6	CHEMBL578211	68641	NA	408	D003367
PHA-00846566E	-0.229335	-1.03419	0.225984	0.40996	724718-26-7	NA	NA	NA	NA	NA
yohimbic acid	-0.229286	-1.03396	0.22612	0.40996	27801-27-2	CHEMBL2104507	NA	NA	477305	NA
hesperetin	0.227355	1.04183	0.226537	0.410148	520-33-2	CHEMBL399121	28230	DB01094	72281	C013015
ceftazidime	0.22724	1.04131	0.226868	0.410181	78439-06-2	CHEMBL1615782	1138733	DB00438	5481173	D002442
tenoxicam	0.22666	1.03865	0.228541	0.411623	59804-37-4	CHEMBL487234	553047	DB00469	5312154	C032801
dobutamine	0.226523	1.03802	0.228936	0.411623	49745-95-1	CHEMBL926	4670	DB00841	36811	D004280
astemizole	0.226425	1.03757	0.22922	0.411623	68844-77-9	CHEMBL296419	2896	DB00637	2247	D016589
chlormezanone	-0.228137	-1.02878	0.229296	0.411623	80-77-3	CHEMBL1200714	3619	DB01178	2717	D002720
Y-27632	0.226348	1.03722	0.229441	0.411623	146986-50-7	CHEMBL36228	NA	DB08756	448042	C108830
tocainide	-0.228044	-1.02836	0.229553	0.411623	71395-14-7	CHEMBL222944	471808	DB01056	38945	D016677
nocodazole	0.226146	1.03629	0.230025	0.411906	31430-18-9	CHEMBL9514	34892	DB08313	4122	D015739
pinacidil	0.225763	1.03454	0.231132	0.412703	85371-64-8	CHEMBL1159	287515	NA	4826	D020110
mestranol	0.225714	1.03431	0.231274	0.412703	72-33-3	CHEMBL1201151	6784	DB01357	6291	D008656
16,16-dimethylprostaglandin E2	0.225664	1.03409	0.231416	0.412703	39746-25-3	CHEMBL1221529	NA	NA	5283066	D015064
harman	-0.226879	-1.02311	0.232779	0.412849	21655-84-5	CHEMBL12014	5623	NA	5487918	C005010
triflupromazine	0.225156	1.03176	0.232887	0.412849	6209-17-2	CHEMBL570	9711	DB00508	5568	D014273
5186223	-0.226835	-1.02291	0.2329	0.412849	95166-87-3	NA	NA	NA	5186223	NA
nialamide	0.225145	1.03171	0.232919	0.412849	51-12-7	CHEMBL1256841	805834	DB04820	4472	D009526
xamoterol	-0.226676	-1.0222	0.23334	0.412849	73210-73-8	CHEMBL75753	222859	NA	155774	D017307
nadide	-0.226523	-1.02151	0.233764	0.412849	53-84-9	CHEMBL1234613	16908	DB00157	439153	D009243
metacycline	0.224658	1.02947	0.234328	0.412849	3963-95-9	CHEMBL1201205	775156	DB00931	54715137	D008690
5286656	0.224351	1.02807	0.235215	0.412849	312703-87-0	NA	NA	NA	5286656	NA
PNU-0293363	-0.225965	-1.01899	0.235311	0.412849	326823-19-2	NA	NA	NA	368137	NA
salsolinol	-0.22596	-1.01897	0.235326	0.412849	38221-21-5	CHEMBL416732	NA	NA	91588	C036617
iproniazid	-0.225708	-1.01783	0.236024	0.412849	305-33-9	CHEMBL92401	NA	DB04818	3748	D007490
alfuzosin	-0.225686	-1.01773	0.236084	0.412849	81403-68-1	CHEMBL709	51141	DB00346	2092	C047638
pentoxyverine	0.224029	1.02659	0.23615	0.412849	23142-01-0	CHEMBL73234	217805	NA	2562	C018861
alpha-ergocryptine	-0.22556	-1.01716	0.236433	0.412849	511-09-1	CHEMBL18329	NA	NA	99049	C100269
phentolamine	0.223711	1.02514	0.237069	0.412849	73-05-2	CHEMBL597	120131	DB00692	5775	D010646
amiprilose	0.22352	1.02426	0.237624	0.412849	60414-06-4	CHEMBL1316321	NA	NA	121928	C018424
cefotiam	-0.225101	-1.01509	0.237708	0.412849	61622-34-2	CHEMBL1296	355510	DB00229	43708	D015310
isocorydine	0.223471	1.02403	0.237767	0.412849	475-67-2	CHEMBL489525	NA	NA	10143	C030168
acenocoumarol	0.223389	1.02366	0.238004	0.412849	152-72-7	CHEMBL397420	53766	DB01418	54676537	D000074
BCB000040	0.223279	1.02316	0.238322	0.412849	NA	NA	NA	NA	1641662	NA
PHA-00816795	0.223252	1.02303	0.238401	0.412849	212631-79-3	CHEMBL105442	NA	NA	6918454	NA
mevalolactone	-0.224838	-1.01391	0.238437	0.412849	674-26-0	NA	NA	NA	10428	C015367
propoxycaine	0.22311	1.02238	0.238813	0.412955	550-83-4	CHEMBL1769	NA	NA	11078	D011430
niflumic acid	-0.223766	-1.00907	0.241413	0.415916	4394-00-7	CHEMBL63323	197010	DB04552	4488	D009544
pergolide	-0.223739	-1.00895	0.241489	0.415916	66104-23-2	CHEMBL531	349814	DB01186	47811	D010479
nomegestrol	-0.223673	-1.00865	0.241671	0.415916	58652-20-3	CHEMBL1476022	NA	NA	91668	C047637
simvastatin	0.222081	1.01767	0.241797	0.415916	79902-63-9	CHEMBL1064	9150	DB00641	6419910	D019821
STOCK1N-35874	0.221939	1.01702	0.24221	0.415943	NA	NA	NA	NA	NA	NA
progesterone	-0.223328	-1.0071	0.242628	0.415943	57-83-0	CHEMBL103	17026	DB00396	5994	D011374
santonin	0.221704	1.01594	0.242893	0.415943	481-06-1	CHEMBL259254	16363	NA	221071	D012500
dimethyloxalylglycine	-0.223099	-1.00606	0.243266	0.415943	89464-63-1	CHEMBL92309	NA	NA	560326	C040947
clenbuterol	0.221529	1.01514	0.243401	0.415943	21898-19-1	CHEMBL49080	174690	DB01407	2783	D002976
azaperone	0.221376	1.01443	0.243846	0.41616	1649-18-9	CHEMBL340211	NA	NA	15443	D001376
hydrastinine	-0.222563	-1.00365	0.244755	0.416557	4884-68-8	CHEMBL449731	NA	NA	3638	C024595
mephentermine	0.220757	1.0116	0.245641	0.416557	1212-72-2	CHEMBL1201234	NA	DB01365	3677	D008616
niclosamide	0.220675	1.01123	0.24588	0.416557	50-65-7	CHEMBL1448	478218	DB06803	4477	D009534
naringin	0.220675	1.01123	0.24588	0.416557	11032-30-7	CHEMBL451512	28819	NA	6419948	C005274
flucytosine	0.220632	1.01102	0.246007	0.416557	2022-85-7	CHEMBL1463	5100	DB01099	3366	D005437
helveticoside	-0.222081	-1.00148	0.246092	0.416557	630-64-8	CHEMBL2069116	NA	NA	10503	C007914
dapsone	-0.221983	-1.00103	0.246365	0.416557	22204-53-1	CHEMBL1043	4325	DB00250	2955	D003622
gefitinib	-0.221644	-0.999502	0.247307	0.416557	184475-35-2	CHEMBL939	49668	DB00317	123631	C419708
Prestwick-1080	-0.221441	-0.998589	0.24787	0.416557	108579-67-5	NA	NA	NA	54685734	C515038
1,5-isoquinolinediol	-0.221321	-0.998046	0.248204	0.416557	18302	CHEMBL338314	NA	NA	1340	C402108
N6-methyladenosine	-0.221036	-0.996763	0.248994	0.416557	1867-73-8	CHEMBL383144	21891	NA	102175	C010223
scopolamine N-oxide	0.219406	1.00541	0.249568	0.416557	6106-81-6	NA	NA	NA	521949	C032113
tetracaine	0.219269	1.00478	0.249966	0.416557	136-47-0	CHEMBL698	9468	NA	8695	D013748
tiletamine	0.219105	1.00403	0.250443	0.416557	14176-50-2	CHEMBL2105342	NA	NA	26534	D013992
naloxone	0.218974	1.00343	0.250824	0.416557	357-08-4	CHEMBL80	7459	DB01183	5284596	D009270
artemisinin	0.218941	1.00328	0.25092	0.416557	63968-64-9	CHEMBL77	106677	NA	2240	C031327
etanidazole	0.218941	1.00328	0.25092	0.416557	22668-01-5	CHEMBL47405	NA	NA	3276	D017341
beta-escin	0.218843	1.00283	0.251206	0.416557	11072-93-8	CHEMBL1200515	27478	DB01089	8550	D004928
indometacin	0.218793	1.0026	0.251349	0.416557	53-86-1	CHEMBL6	49662	DB00328	3715	D007213
BCB000039	-0.220167	-0.992841	0.25141	0.416557	NA	NA	NA	NA	6537362	NA
miconazole	0.218657	1.00197	0.251747	0.416557	22916-47-8	CHEMBL91	6923	DB01110	4189	D008825
vitexin	-0.21945	-0.989609	0.253399	0.416557	3681-93-4	CHEMBL487417	16954	NA	5280441	C032731
terfenadine	0.217967	0.998816	0.25375	0.416557	50679-08-8	CHEMBL17157	119569	DB00342	5405	D016593
bromopride	-0.219154	-0.988277	0.254219	0.416557	4093-35-0	CHEMBL129642	310957	NA	2446	C013855
bumetanide	-0.2191	-0.988031	0.254371	0.416557	28395-03-1	CHEMBL1072	3213	DB00887	2471	D002034
diethylcarbamazine	0.217721	0.997688	0.254466	0.416557	1642-54-2	CHEMBL684	186784	DB00711	3052	D004049
estrone	-0.218925	-0.987241	0.254857	0.416557	53-16-7	CHEMBL1405	17263	DB00655	5870	D004970
prednisolone	0.217546	0.996886	0.254975	0.416557	50-24-8	CHEMBL131	8378	DB00860	5755	D011239
cefixime	0.217519	0.996761	0.255054	0.416557	79350-37-1	CHEMBL1541	530642	DB00671	5362065	D020682
ribostamycin	-0.218799	-0.986674	0.255206	0.416557	53797-35-6	CHEMBL225796	472240	DB03615	46936732	D012271
isoxsuprine	0.217459	0.996485	0.255229	0.416557	579-56-6	CHEMBL1197051	771001	NA	3783	D007556
pimethixene	0.217387	0.996159	0.255436	0.416557	13187-06-9	CHEMBL152408	354380	NA	4822	C004327
oxamniquine	0.21736	0.996034	0.255515	0.416557	21738-42-1	CHEMBL847	163445	DB01096	4612	D010073
phenazopyridine	-0.218591	-0.985736	0.255783	0.416557	136-40-3	CHEMBL1242	774973	DB01438	4756	D010621
tracazolate	0.216857	0.993728	0.256978	0.416557	41094-88-6	CHEMBL84567	NA	NA	5522	C034317
mercaptopurine	-0.218071	-0.983393	0.257225	0.416557	6112-76-1	CHEMBL1425	2208	DB01033	667490	D015122
chlorcyclizine	0.21672	0.993101	0.257376	0.416557	1620-21-9	CHEMBL22150	127544	NA	62413	C084597
tamoxifen	0.216693	0.992976	0.257455	0.416557	54965-24-1	CHEMBL83	41774	DB00675	2733526	D013629
pirenzepine	0.216649	0.992775	0.257583	0.416557	29868-97-1	CHEMBL9967	8247	DB00670	4848	D010890
proxymetacaine	0.216518	0.992173	0.257964	0.416557	26092	CHEMBL1200464	774415	DB00807	4935	C005717
velnacrine	0.216375	0.991522	0.258377	0.416557	118909-22-1	CHEMBL51934	NA	NA	60576	C056424
etilefrine	0.216233	0.99087	0.258791	0.416557	534-87-2	CHEMBL86882	239072	NA	13668	D005039
haloperidol	0.216217	0.990795	0.258838	0.416557	52-86-8	CHEMBL54	5613	DB00502	3559	D006220
benfluorex	0.216157	0.990519	0.259013	0.416557	23642-66-2	CHEMBL400599	NA	NA	2318	C001584
dicycloverine	-0.217092	-0.978977	0.25994	0.416557	67-92-5	CHEMBL1200479	4515	DB00804	3042	D007556
ifenprodil	0.215653	0.988213	0.260476	0.416557	23210-58-4	CHEMBL49623	176010	NA	3689	C010739
copper sulfate	-0.216824	-0.977768	0.260683	0.416557	7758-99-8	CHEMBL604	23414	NA	24462	D019327
debrisoquine	0.2155	0.987511	0.26092	0.416557	581-88-4	CHEMBL169901	34665	DB04840	2966	D003647
pipemidic acid	-0.216671	-0.977077	0.261107	0.416557	51940-44-4	CHEMBL30116	137731	NA	4831	D010876
3-hydroxy-DL-kynurenine	0.215347	0.986809	0.261365	0.416557	2147-61-7	CHEMBL442576	NA	NA	89	C005045
articaine	0.215303	0.986608	0.261492	0.416557	23964-57-0	CHEMBL1093	250423	NA	32169	D002355
carcinine	0.21527	0.986458	0.261588	0.416557	56897-53-1	CHEMBL461024	NA	NA	2574	C015055
sulfamerazine	0.215084	0.985605	0.262128	0.416557	127-79-7	CHEMBL438	102130	DB01581	5325	D013416
diphemanil metilsulfate	-0.216096	-0.974487	0.262698	0.416557	62-97-5	CHEMBL1200880	59782	DB00729	6126	C028209
cicloheximide	0.214784	0.984227	0.263002	0.416557	66-81-9	CHEMBL123292	27641	NA	6197	D003513
nisoxetine	0.214691	0.983801	0.263272	0.416557	57754-86-6	CHEMBL295467	NA	NA	134453	C011386
fluphenazine	0.214658	0.98365	0.263367	0.416557	146-56-5	CHEMBL726	5123	DB00623	3372	D005476
clebopride	-0.215823	-0.973254	0.263455	0.416557	84370-95-6	CHEMBL325109	282814	NA	2780	C014417
procainamide	0.214532	0.983074	0.263732	0.416557	614-39-1	CHEMBL640	8428	DB01035	4913	D011342
flurbiprofen	0.214499	0.982923	0.263828	0.416557	5104-49-4	CHEMBL563	5130	DB00712	3394	D005480
dicloxacillin	-0.215522	-0.971897	0.264288	0.416557	13412-64-1	CHEMBL893	4511	DB00485	18381	D004009
tetryzoline	0.214193	0.981519	0.264717	0.416557	522-48-5	CHEMBL1200413	774364	NA	10648	C005810
imipramine	0.214138	0.981269	0.264875	0.416557	113-52-0	CHEMBL11	47499	DB00458	3696	D007099
chenodeoxycholic acid	-0.215265	-0.970737	0.264999	0.416557	474-25-9	CHEMBL240597	16755	DB06777	10133	D002635
oxolinic acid	0.214078	0.980993	0.26505	0.416557	14698-29-4	CHEMBL416755	138856	NA	4628	D010093
Prestwick-1100	0.214067	0.980943	0.265082	0.416557	11032-49-8	NA	NA	NA	4056	D024482
levobunolol	-0.215068	-0.969849	0.265544	0.416782	27912-14-7	CHEMBL1201237	6438	DB01210	39468	D002040
disulfiram	-0.214756	-0.968443	0.266406	0.41749	97-77-8	CHEMBL964	4659	DB00822	3117	D004221
15-delta prostaglandin J2	-0.214433	-0.966988	0.267297	0.41749	87893-55-8	CHEMBL482477	607727	NA	5311211	C097240
heptaminol	-0.214373	-0.966716	0.267464	0.41749	15318-45-3	CHEMBL2111076	NA	NA	10969	D006535
estriol	0.213235	0.977132	0.267494	0.41749	50-27-1	CHEMBL193482	27974	DB04573	5756	D004964
sulfamethoxazole	0.213203	0.976982	0.267589	0.41749	723-46-6	CHEMBL443	9332	DB01015	5329	D013420
0317956-0000	-0.214171	-0.965803	0.268023	0.417501	391210-11-0	NA	NA	NA	NA	NA
hexylcaine	-0.214094	-0.965458	0.268234	0.417501	532-76-3	CHEMBL1197	NA	DB00473	10770	C004954
mepacrine	-0.213832	-0.964274	0.268959	0.418133	6151-30-0	CHEMBL7568	8711	DB01103	237	D011796
atropine oxide	-0.213607	-0.963263	0.269578	0.418598	4574-60-1	CHEMBL177828	NA	NA	20710	NA
cimetidine	-0.213383	-0.962251	0.270197	0.418647	51481-61-9	CHEMBL30	3699	DB00501	2756	D002927
ticarcillin	0.212251	0.97262	0.270347	0.418647	4697-14-7	CHEMBL1449	9587	DB01607	36921	D013982
meptazinol	0.212174	0.972269	0.270569	0.418647	59263-76-2	CHEMBL314437	239237	NA	65483	D008621
fludroxycortide	0.211933	0.971166	0.271266	0.419229	1524-88-5	CHEMBL1201012	774963	DB00846	15209	D005478
trichostatin A	0.211742	0.970289	0.27182	0.41925	58880-19-6	CHEMBL99	46024	DB04297	444732	C012589
etynodiol	-0.212738	-0.95934	0.271976	0.41925	297-76-7	CHEMBL1200624	50785	DB00823	9270	D005040
tonzonium bromide	0.211414	0.968785	0.27277	0.41925	553-08-2	CHEMBL1201322	NA	NA	5456	NA
bacitracin	-0.212437	-0.957983	0.272805	0.41925	1405-87-4	CHEMBL1200558	774509	DB00626	439542	D001414
tomelukast	-0.212409	-0.95786	0.272881	0.41925	88107-10-2	CHEMBL162358	NA	NA	3969	C044660
clemizole	0.211233	0.967957	0.273292	0.41939	1163-36-6	CHEMBL1407943	52140	NA	5309446	C084582
hycanthone	-0.21207	-0.95633	0.273814	0.419699	3105-97-3	CHEMBL22077	52768	NA	3634	D006826
adenosine phosphate	0.210889	0.966378	0.274289	0.419935	18422-05-4	CHEMBL752	16027	DB00131	6083	D000249
paromomycin	0.210615	0.965125	0.27508	0.419946	1263-89-4	CHEMBL370143	774469	DB01421	165580	D010303
famotidine	0.210571	0.964924	0.275206	0.419946	76824-35-6	CHEMBL902	4975	DB00927	5702160	D015738
rilmenidine	-0.211545	-0.953962	0.275259	0.419946	54187-04-1	CHEMBL289480	160422	NA	68712	C032302
scriptaid	0.210314	0.963746	0.275949	0.420509	287383-59-9	CHEMBL96051	NA	NA	5186	C410733
clemastine	-0.211151	-0.952186	0.276341	0.420616	14976-57-9	CHEMBL1626	3738	DB00283	26987	D002974
alprostadil	-0.210675	-0.95004	0.277647	0.420797	745-65-3	CHEMBL495	15544	DB00770	5280723	D000527
moxonidine	0.20968	0.960838	0.277781	0.420797	75438-57-2	CHEMBL19236	121698	NA	4810	C043482
palmatine	-0.210615	-0.949768	0.277813	0.420797	3486-67-7	CHEMBL274189	16096	NA	19009	C005413
mephenytoin	-0.210522	-0.949349	0.278068	0.420797	50-12-4	CHEMBL861	166016	DB00532	4060	D008617
proadifen	-0.210221	-0.947992	0.278893	0.420797	62-68-0	CHEMBL282567	NA	NA	65341	D011335
sulfadoxine	0.209269	0.958958	0.278964	0.420797	2447-57-6	CHEMBL1539	9329	DB01299	17134	D013413
zuclopenthixol	0.209072	0.958056	0.279531	0.420797	633-59-0	CHEMBL87385	239810	DB01624	5311507	D003006
L-methionine sulfoximine	0.209067	0.95803	0.279547	0.420797	15985-39-4	CHEMBL1627202	NA	NA	16118	D008717
repaglinide	0.20899	0.95768	0.279768	0.420797	135062-02-1	CHEMBL1272	348669	DB00912	65981	C072379
methazolamide	0.208908	0.957303	0.280004	0.420797	554-57-4	CHEMBL19	101124	DB00703	4100	D008704
testosterone	0.208859	0.957078	0.280146	0.420797	57-85-2	CHEMBL386630	17347	DB01420	6013	D013739
cinoxacin	0.208706	0.956376	0.280587	0.420797	28657-80-9	CHEMBL1208	3716	DB00827	2762	D002937
oxybuprocaine	0.208651	0.956125	0.280745	0.420797	5987-82-6	CHEMBL1200654	31260	DB00892	4633	C005298
naftidrofuryl	-0.209466	-0.944588	0.28096	0.420797	35219	CHEMBL1443491	967375	NA	4417	D009257
erythromycin	-0.209346	-0.944045	0.281289	0.420809	114-07-8	CHEMBL532	42355	DB00199	12560	D004917
ethionamide	-0.209215	-0.943453	0.281648	0.420865	536-33-4	CHEMBL1441	4885	DB00609	2761171	D005000
prednicarbate	-0.208968	-0.942343	0.282321	0.421341	73771-04-7	CHEMBL1200386	774337	DB01130	52421	C035287
nitrendipine	0.207924	0.952791	0.282838	0.421341	39562-70-4	CHEMBL475534	553570	DB01054	4507	D009568
glimepiride	0.207891	0.952641	0.282933	0.421341	93479-97-1	CHEMBL1481	505366	DB00222	3476	C057619
quinidine	0.207765	0.952064	0.283294	0.421401	6151-40-2	CHEMBL97	28593	DB00908	441074	D011802
flecainide	-0.208022	-0.938075	0.284904	0.423062	54143-56-5	CHEMBL652	774773	DB01195	3356	D005424
ethaverine	0.207119	0.949106	0.285149	0.423062	985-13-7	CHEMBL1555736	NA	NA	3280	C007639
hydroquinine	-0.207688	-0.93657	0.285814	0.423062	304695-81-6	CHEMBL280522	15854	NA	6420031	C014486
sulpiride	0.206851	0.947878	0.285918	0.423062	15676-16-1	CHEMBL26	101333	DB00391	5355	D013469
(+)-chelidonine	0.206813	0.947702	0.286027	0.423062	476-32-4	CHEMBL496867	31389	NA	197810	C062047
sulfaquinoxaline	-0.207382	-0.935189	0.286648	0.423501	967-80-6	CHEMBL1437847	NA	NA	5338	D013428
trichlormethiazide	0.206479	0.946173	0.286984	0.42352	133-67-5	CHEMBL1054	234100	DB01021	5560	D014237
cefoperazone	-0.207125	-0.934029	0.287347	0.423578	NA	CHEMBL507674	774433	DB01329	44185	D002438
Prestwick-864	-0.206818	-0.932648	0.28818	0.424028	55147-68-7	NA	NA	NA	1615267	C047589
aminoglutethimide	0.20602	0.944068	0.2883	0.424028	125-84-8	CHEMBL488	2654	DB00357	2145	D000616
sulfanilamide	0.205817	0.94314	0.288879	0.424403	63-74-1	CHEMBL21	45373	DB00259	5333	C036944
sulfacetamide	0.205363	0.941059	0.290178	0.424514	68-23-5	CHEMBL455	102525	DB00634	5320	D013409
dosulepin	0.20527	0.940633	0.290443	0.424514	897-15-4	CHEMBL1492500	36803	NA	5282425	D004308
aminophylline	-0.205971	-0.928824	0.29048	0.424514	317-34-0	CHEMBL1210	315519	DB01223	9433	D000628
tetroquinone	0.205205	0.940332	0.290631	0.424514	319-89-1	CHEMBL1329029	NA	NA	5424	C101420
probenecid	0.205155	0.940107	0.290772	0.424514	57-66-9	CHEMBL897	177474	DB01032	4911	D011339
pentetic acid	-0.205571	-0.927023	0.291562	0.424514	67-43-6	CHEMBL780	35739	NA	3053	D004369
tolbutamide	0.20486	0.938753	0.291615	0.424514	64-77-7	CHEMBL782	27999	DB01124	5505	D014044
corynanthine	0.204772	0.938352	0.291865	0.424514	66634-44-4	CHEMBL31410	NA	DB01392	198500	D015016
methoxsalen	0.204669	0.937876	0.292161	0.424514	298-81-7	CHEMBL416	18358	DB00553	4114	D008730
moracizine	-0.205336	-0.925963	0.292198	0.424514	31883-05-3	CHEMBL1075	6997	DB00680	34633	D016293
practolol	0.204439	0.936823	0.292816	0.424941	6673-35-4	CHEMBL6995	101380	DB01297	443371	D011217
fursultiamine	-0.2044	-0.921744	0.294724	0.425849	2105-43-3	CHEMBL1740659	NA	NA	3002119	D005666
mesoridazine	0.203755	0.933689	0.294763	0.425849	32672-69-8	CHEMBL1088	6780	DB00933	4078	D008653
aceclofenac	-0.204297	-0.921275	0.295004	0.425849	89796-99-6	CHEMBL93645	250585	NA	71771	C056498
edrophonium chloride	0.203596	0.932962	0.295215	0.425849	116-38-1	CHEMBL1128	4759	DB01010	3202	D004491
nifurtimox	-0.204198	-0.920831	0.295269	0.425849	23256-30-6	CHEMBL290960	156480	NA	6842999	D009547
dantrolene	0.203416	0.932135	0.295728	0.425849	14663-23-1	CHEMBL1201288	775239	DB01219	6914273	D003620
cefamandole	0.203263	0.931433	0.296163	0.425849	30034-03-8	CHEMBL1146	3480	DB01326	456255	D002435
5182598	0.203213	0.931208	0.296303	0.425849	NA	NA	NA	NA	5182598	NA
cloxacillin	-0.203733	-0.918734	0.296521	0.425849	642-78-4	CHEMBL891	49566	DB01147	6098	D003023
lidocaine	-0.203662	-0.918414	0.296712	0.425849	73-78-9	CHEMBL79	6456	DB00281	3676	D008012
iobenguane	-0.203547	-0.917896	0.297021	0.425849	103346-16-3	CHEMBL818	NA	DB06704	57346317	D019797
(-)-catechin	0.202677	0.928751	0.297824	0.426301	18829-70-4	CHEMBL200715	15600	NA	73160	D002392
5155877	0.202579	0.9283	0.298103	0.426301	202341-90-0	NA	NA	NA	NA	NA
baclofen	-0.203066	-0.915725	0.298313	0.426301	1134-47-0	CHEMBL701	2972	DB00181	2284	D001418
fluvoxamine	0.202278	0.926921	0.298955	0.426753	61718-82-9	CHEMBL814	5138	DB00176	5324346	D016666
carisoprodol	-0.202705	-0.914097	0.299281	0.426753	78-44-4	CHEMBL1233	3419	DB00395	2576	D002328
benzathine benzylpenicillin	-0.202486	-0.91311	0.299867	0.426922	5928-84-7	CHEMBL1200651	774602	DB01053	5904	D010401
tetrandrine	0.201862	0.925016	0.300132	0.426922	518-34-3	CHEMBL449690	NA	NA	73078	C009438
oxolamine	-0.202245	-0.912024	0.300511	0.426922	1949-20-8	CHEMBL1620875	1143826	NA	14637	C008735
eldeline	0.201534	0.923512	0.301059	0.426922	12001	CHEMBL343902	4387	NA	165537	C119644
imatinib	0.201528	0.923487	0.301075	0.426922	220127-57-1	CHEMBL941	45783	DB00619	5291	C097613
noretynodrel	0.201348	0.922659	0.301584	0.426922	396-01-0	CHEMBL1387	NA	NA	5546	D009641
guanfacine	0.201129	0.921657	0.302202	0.426922	29110-48-3	CHEMBL862	774445	DB01018	3519	D016316
lomustine	-0.201578	-0.909015	0.302294	0.426922	13010-47-4	CHEMBL514	110898	DB01206	3950	D008130
ursolic acid	-0.20149	-0.90862	0.302527	0.426922	77-52-1	CHEMBL169	9908	NA	64945	C005466
monobenzone	0.200735	0.919852	0.303312	0.426922	103-16-2	CHEMBL1388	34380	DB00600	7638	C006429
5255229	0.200571	0.9191	0.303774	0.426922	331447-18-8	NA	NA	NA	5255229	NA
ifosfamide	-0.200965	-0.906252	0.303926	0.426922	3778-73-2	CHEMBL1024	5864	DB01181	3690	D007069
betazole	0.200456	0.918573	0.304097	0.426922	1098-60-8	CHEMBL1201323	59170	DB00272	7741	D001625
AG-013608	0.200309	0.917896	0.304512	0.426922	351320-38-2	NA	NA	NA	NA	NA
(+/-)-catechin	0.200216	0.91747	0.304774	0.426922	7295-85-4	CHEMBL206452	NA	NA	1203	D002392
antazoline	0.200183	0.91732	0.304866	0.426922	2508-72-7	CHEMBL1305	358709	DB08799	2200	D000865
5253409	-0.200582	-0.904525	0.304944	0.426922	200626-61-5	NA	NA	NA	5253409	NA
suprofen	-0.200205	-0.902823	0.305946	0.427867	40828-46-4	CHEMBL956	9362	DB00870	5359	D013496
dihydrostreptomycin	0.199439	0.91391	0.306954	0.427872	5490-27-7	CHEMBL1950576	38291	NA	439369	D004096
arachidonic acid	-0.199767	-0.900849	0.307106	0.427872	6610-25-9	CHEMBL15594	15843	DB04557	444899	D016718
methocarbamol	0.199307	0.913309	0.307322	0.427872	532-03-6	CHEMBL1201117	775068	DB00423	4107	D008721
ciclosporin	0.19928	0.913184	0.307399	0.427872	59865-13-3	CHEMBL160	172873	DB00091	5284373	D016572
metolazone	-0.199586	-0.900035	0.307584	0.427872	17560-51-9	CHEMBL878	173548	DB00524	4170	D008788
netilmicin	-0.199209	-0.898333	0.308581	0.428683	56931-57-2	CHEMBL1572	774823	DB00955	441306	D009428
oxytetracycline	0.198771	0.910852	0.308822	0.428683	6153-64-6	CHEMBL1517	27701	DB00595	5280972	D010118
picotamide	0.198618	0.91015	0.30925	0.428823	80530-63-8	CHEMBL1257015	806010	NA	4814	C011581
vinblastine	0.198388	0.909097	0.309892	0.429257	143-67-9	CHEMBL159	455917	DB00570	241903	D014747
canavanine	0.197929	0.906992	0.311173	0.430076	206996-57-8	CHEMBL443732	609827	DB01833	439202	D002172
azlocillin	0.197907	0.906891	0.311234	0.430076	37091-65-9	CHEMBL1537	2956	DB01061	37625	D001390
5213008	-0.197978	-0.892782	0.311823	0.430076	294852-93-0	NA	NA	NA	5213008	NA
quinethazone	0.197688	0.905889	0.311843	0.430076	73-49-4	CHEMBL1532	528791	DB01325	6307	C050700
amantadine	-0.197683	-0.89145	0.312598	0.430076	80789-67-9	CHEMBL660	2618	DB00915	2130	D000547
0179445-0000	-0.19765	-0.891302	0.312684	0.430076	211246-22-9	NA	NA	NA	NA	NA
(-)-isoprenaline	-0.197519	-0.89071	0.313028	0.430076	5984-95-2	CHEMBL1160723	NA	DB01064	656783	D007545
lasalocid	-0.197382	-0.890093	0.313386	0.430076	25999-20-6	CHEMBL145347	NA	NA	2724110	D007832
PNU-0251126	0.197114	0.903257	0.313439	0.430076	267429-19-6	NA	NA	NA	NA	NA
physostigmine	0.196873	0.902154	0.314107	0.430256	64-47-1	CHEMBL94	27953	DB00981	5983	D010830
butoconazole	0.196829	0.901953	0.314229	0.430256	32872-77-1	CHEMBL1295	3240	DB00639	47472	C017125
pyrvinium	0.196452	0.900223	0.315274	0.430277	3546-41-6	CHEMBL1201303	775254	NA	5281035	C024631
propranolol	-0.196507	-0.886146	0.315673	0.430277	318-98-9	CHEMBL1671	8499	DB00571	62882	D011433
nomifensine	0.196277	0.899421	0.315758	0.430277	32795-47-4	CHEMBL273575	116225	DB04821	4528	D009627
acetazolamide	0.196271	0.899396	0.315773	0.430277	59-66-5	CHEMBL20	27690	DB00819	1986	D000086
khellin	-0.196403	-0.885678	0.315944	0.430277	82-02-0	CHEMBL44746	NA	NA	3828	D007666
hemicholinium	0.196074	0.898494	0.316318	0.430277	312-45-8	CHEMBL268697	NA	NA	9399	D006426
acetohexamide	0.195992	0.898118	0.316544	0.430277	968-81-0	CHEMBL1589	28052	DB00414	1989	D000092
iohexol	0.195817	0.897315	0.317028	0.430401	66108-95-0	CHEMBL1200455	31709	DB01362	3730	D007472
noscapine	-0.195784	-0.88289	0.317552	0.430401	128-62-1	CHEMBL364713	420260	NA	275196	D009665
guaifenesin	-0.195741	-0.882693	0.317666	0.430401	93-14-1	CHEMBL980	200157	DB00874	3516	D006140
methotrexate	-0.195604	-0.882076	0.318021	0.430401	59-05-2	CHEMBL34259	44185	DB00563	126941	D008727
aminocaproic acid	0.195363	0.895235	0.318279	0.430401	60-32-2	CHEMBL1046	16586	DB00513	564	D000614
AH-23848	-0.195205	-0.880275	0.319056	0.430691	81496-19-7	NA	NA	NA	16078944	C046926
budesonide	0.195046	0.893781	0.319152	0.430691	51333-22-3	CHEMBL1370	3207	DB01222	5281004	D019819
epitiostanol	-0.194586	-0.877487	0.320655	0.431788	2363-58-8	CHEMBL2106161	NA	NA	3243	C002976
benzonatate	0.194461	0.891098	0.32076	0.431788	104-31-4	CHEMBL1200369	774320	DB00868	7699	C029755
niridazole	0.194389	0.890773	0.320954	0.431788	61-57-4	CHEMBL152632	354526	NA	6093	D009560
myricetin	-0.194028	-0.874971	0.322093	0.431832	529-44-2	CHEMBL164	18152	DB02375	5281672	C040015
cyclobenzaprine	-0.193886	-0.87433	0.322459	0.431832	6202-23-9	CHEMBL669	3996	DB00924	2895	C004704
PF-00562151-00	0.193733	0.887764	0.322751	0.431832	351320-12-2	NA	NA	NA	NA	NA
PF-01378883-00	0.193613	0.887213	0.323079	0.431832	351320-41-7	NA	NA	NA	NA	NA
ouabain	0.193536	0.886862	0.323288	0.431832	11018-89-6	CHEMBL222863	472805	DB01092	439501	D010042
3-acetamidocoumarin	-0.193416	-0.872208	0.323667	0.431832	779-30-6	CHEMBL63349	NA	NA	136620	NA
dexverapamil	0.193394	0.88621	0.323676	0.431832	38176-02-2	CHEMBL1280	53188	DB00661	170014	D014700
trifluridine	0.193159	0.885132	0.324317	0.431832	70-00-8	CHEMBL1129	269321	DB00432	6256	D014271
nitrofurantoin	0.193005	0.88443	0.324735	0.431832	67-20-9	CHEMBL572	116592	DB00698	5353830	D009582
mesalazine	0.192956	0.884205	0.324868	0.431832	89-57-6	CHEMBL704	6775	DB00244	4075	D019804
theobromine	-0.192852	-0.869667	0.325109	0.431832	83-67-0	CHEMBL1114	28946	DB01412	5429	D013805
felbinac	-0.192672	-0.868853	0.325571	0.431832	5728-52-9	CHEMBL413965	31597	DB07477	3332	C012776
arcaine	0.192606	0.8826	0.32582	0.431832	14923-17-2	CHEMBL102740	16652	NA	26968	C006624
rotenone	0.192497	0.882099	0.326117	0.431832	83-79-4	CHEMBL429023	28201	NA	6758	D012402
chloropyrazine	-0.192442	-0.867817	0.326157	0.431832	14508-49-7	NA	NA	NA	73277	C542780
Prestwick-1085	-0.192108	-0.866312	0.327007	0.431832	22964-77-8	NA	NA	NA	442897	NA
clofazimine	0.192141	0.88047	0.327081	0.431832	2030-63-9	CHEMBL1292	355347	DB00845	2794	D002991
12,13-EODE	-0.191884	-0.865301	0.327578	0.431832	NA	NA	NA	NA	5356421	C081136
7-aminocephalosporanic acid	0.191955	0.879617	0.327585	0.431832	957-68-6	CHEMBL1615585	2255	NA	441328	C030735
cyclopentolate	0.191955	0.879617	0.327585	0.431832	5870-29-1	CHEMBL1201338	4024	DB00979	2905	D003519
isosorbide	-0.191638	-0.864191	0.328203	0.432211	87-33-2	CHEMBL1200660	NA	DB00883	6883	D007547
pheneticillin	0.191496	0.877511	0.328827	0.432598	132-93-4	CHEMBL1614637	52427	NA	272833	NA
ascorbic acid	-0.191096	-0.861748	0.329575	0.432946	50-81-7	CHEMBL196	29073	DB00126	54670067	D001205
sulfasalazine	0.191102	0.875707	0.329889	0.432946	599-79-1	CHEMBL421	45504	DB00795	5359476	D012460
CP-319743	0.190916	0.874854	0.33039	0.432946	172078-87-4	NA	NA	NA	18932804	NA
cefalonium	0.190823	0.874428	0.33064	0.432946	5575-21-3	CHEMBL2105567	NA	NA	21743	C002976
ceforanide	-0.190511	-0.859109	0.331054	0.432946	60925-61-3	CHEMBL1201046	3495	DB00923	7847325	C012653
flutamide	-0.190194	-0.857678	0.331853	0.432946	13311-84-7	CHEMBL806	5132	DB00499	3397	D005485
oxprenolol	0.190303	0.872047	0.332036	0.432946	6452-73-9	CHEMBL1200745	774696	DB01580	71172	D010096
isoniazid	0.19027	0.871896	0.332124	0.432946	54-85-3	CHEMBL64	6030	DB00951	3767	D007538
AG-012559	-0.189553	-0.854792	0.33346	0.432946	369370-06-9	NA	NA	NA	NA	NA
iopanoic acid	-0.189357	-0.853903	0.333953	0.432946	96-83-3	CHEMBL867	168817	NA	3735	D007480
sertaconazole	-0.189247	-0.85341	0.334227	0.432946	99592-39-9	CHEMBL1201196	775147	DB01153	65863	C061131
riluzole	0.189433	0.868061	0.334362	0.432946	850608-87-6	CHEMBL744	138898	DB00740	5070	D019782
betulin	-0.189176	-0.853089	0.334405	0.432946	473-98-3	CHEMBL23236	3086	NA	72326	C002503
docosahexaenoic acid ethyl ester	-0.189001	-0.8523	0.334842	0.432946	84494-72-4	NA	NA	NA	6381521	C067518
methylprednisolone	0.189231	0.867133	0.334901	0.432946	83-43-2	CHEMBL650	6888	DB00959	6741	D008775
5211181	-0.188815	-0.851461	0.335306	0.432946	NA	NA	NA	NA	5211181	NA
meglumine	0.18893	0.865755	0.335702	0.432946	6284-40-8	CHEMBL1200570	59732	NA	8567	D008536
sparteine	-0.188634	-0.850647	0.335756	0.432946	90-39-1	CHEMBL44625	167463	DB06727	644020	D013034
fenbendazole	0.188766	0.865002	0.336139	0.432946	43210-67-9	CHEMBL37161	151961	NA	3334	D005273
vidarabine	0.188738	0.864877	0.336211	0.432946	5536-17-4	CHEMBL1090	45327	DB00194	32326	D014740
levothyroxine sodium	-0.188421	-0.849685	0.336287	0.432946	51-48-9	CHEMBL1200785	6446	DB00451	23666112	D013974
CAY-10397	-0.188388	-0.849537	0.336369	0.432946	78028-01-0	NA	NA	NA	5911459	NA
rifabutin	0.188541	0.863975	0.336734	0.432991	72559-06-9	CHEMBL444633	45367	DB00615	6323490	D017828
0316684-0000	-0.18777	-0.846749	0.337903	0.433354	391209-55-5	NA	NA	NA	391209	NA
dihydroergocristine	0.188098	0.861944	0.337908	0.433354	24730-10-7	CHEMBL601773	59912	NA	444034	D025442
denatonium benzoate	0.18806	0.861769	0.338009	0.433354	3734-33-6	CHEMBL1738972	NA	NA	19518	C029408
tolnaftate	-0.187573	-0.845861	0.33839	0.433417	2398-96-1	CHEMBL83668	234040	DB00525	5510	D014047
pilocarpine	-0.187179	-0.844085	0.339363	0.434239	148-72-1	CHEMBL550	8207	DB01085	5910	D010862
levomepromazine	0.187196	0.857808	0.34029	0.434596	7104-38-3	CHEMBL1764	6838	DB01403	72287	D008728
clofibrate	-0.186796	-0.842358	0.340306	0.434596	637-07-0	CHEMBL565	3750	DB00636	2796	D002994
genistein	-0.186605	-0.841495	0.340777	0.434773	446-72-0	CHEMBL44	28088	DB01645	5280961	D019833
risperidone	0.186802	0.856003	0.341324	0.435047	106266-06-2	CHEMBL85	8871	DB00734	5073	D018967
HNMPA-(AM)3	0.185905	0.851892	0.343672	0.4372	120944-03-8	CHEMBL1435748	NA	NA	3619	C519736
levodopa	-0.185418	-0.836142	0.343681	0.4372	59-92-7	CHEMBL1009	15765	DB01235	6047	D007980
ranitidine	-0.184958	-0.834069	0.344799	0.43802	66357-59-3	CHEMBL1790041	1253672	DB00863	3001055	D011899
trimethylcolchicinic acid	0.18533	0.84926	0.345167	0.43802	3482-37-9	CHEMBL517186	NA	NA	18999	C009838
pridinol	-0.184739	-0.833083	0.34533	0.43802	6856-31-1	CHEMBL404215	518450	NA	165542	C009185
troglitazone	-0.184581	-0.832367	0.345714	0.438083	97322-87-7	CHEMBL408	9753	DB00197	5591	C057693
gliquidone	-0.184351	-0.831331	0.34627	0.4383	33342-05-1	CHEMBL383634	441224	DB01251	91610	C010969
PHA-00767505E	-0.18422	-0.830739	0.346587	0.4383	723337-45-9	NA	NA	NA	NA	NA
CP-690334-01	0.184564	0.84575	0.347152	0.4383	459212-38-5	NA	NA	NA	NA	NA
butacaine	-0.18376	-0.828667	0.347695	0.4383	149-16-6	CHEMBL129529	NA	NA	2480	C073325
prasterone	-0.183607	-0.827976	0.348063	0.4383	853-23-6	CHEMBL90593	28689	DB01708	5881	D003687
raloxifene	0.184094	0.843594	0.348366	0.4383	82640-04-8	CHEMBL81	45355	DB00481	5035	D020849
nalidixic acid	0.18405	0.843394	0.348479	0.4383	15769-77-4	CHEMBL5	100147	DB00779	4421	D009268
tetracycline	-0.182819	-0.824424	0.349951	0.4383	64-75-5	CHEMBL1440	27902	DB00759	5280962	D013752
lithocholic acid	-0.182808	-0.824374	0.349977	0.4383	434-13-9	CHEMBL1478	16325	NA	9903	D008095
clidinium bromide	-0.182584	-0.823363	0.350513	0.4383	3485-62-9	CHEMBL1200950	3743	DB00771	2784	C054940
meteneprost	0.183235	0.839659	0.350572	0.4383	61263-35-2	CHEMBL2107110	NA	NA	5283060	C025505
BAS-012416453	0.183213	0.839558	0.350628	0.4383	NA	NA	NA	NA	2055944	NA
staurosporine	-0.182497	-0.822968	0.350721	0.4383	62996-74-1	CHEMBL162	15738	DB02010	44259	D019311
(+)-isoprenaline	0.183104	0.839057	0.350908	0.4383	14638-70-1	CHEMBL434	64317	DB01064	3779	D007545
N-phenylanthranilic acid	-0.182332	-0.822228	0.351112	0.4383	91-40-7	CHEMBL23832	NA	NA	4386	C001209
tribenoside	-0.182278	-0.821981	0.351242	0.4383	10310-32-4	CHEMBL14446743	NA	NA	25145	C100302
lidoflazine	0.182737	0.837377	0.351844	0.438633	3416-26-0	CHEMBL92870	250806	NA	3926	D008013
penbutolol	-0.181616	-0.818996	0.352813	0.439422	38363-32-5	CHEMBL1290	774314	DB01359	37464	D010394
Trolox C	0.182157	0.83472	0.35332	0.439635	53188-07-1	CHEMBL153	NA	NA	40634	C010643
primaquine	0.182004	0.834018	0.353709	0.439701	63-45-6	CHEMBL506	8405	DB01087	4908	D011319
AR-A014418	0.181856	0.833341	0.354084	0.439749	487021-52-3	CHEMBL259850	46044	DB01950	448014	C479831
picrotoxinin	0.181692	0.832589	0.3545	0.439848	17617-45-7	CHEMBL47244	NA	DB00466	4816	C022961
pyrimethamine	-0.180347	-0.813273	0.355802	0.441025	58-14-0	CHEMBL36	8673	DB00205	4993	D011739
piperacetazine	-0.18021	-0.812656	0.356122	0.441025	3819-00-9	CHEMBL1584	NA	NA	19675	C067601
canrenoic acid	0.1805	0.827124	0.357505	0.442319	28220	CHEMBL1616951	50156	NA	23671690	D002191
5279552	0.180068	0.825144	0.358587	0.442987	NA	NA	NA	NA	5279552	NA
triamterene	-0.179094	-0.807624	0.358721	0.442987	34552-84-6	CHEMBL585	117411	DB00384	54688972	D014223
chlorzoxazone	-0.178782	-0.806218	0.359443	0.44346	95-25-0	CHEMBL1371	3655	DB00356	2733	D002753
hydroxyzine	0.179548	0.822763	0.359883	0.443574	2192-20-3	CHEMBL896	5818	DB00557	3658	D006919
erastin	-0.178448	-0.804713	0.360214	0.443574	571203-78-6	CHEMBL401989	NA	NA	11214940	C477224
nicardipine	-0.178	-0.80269	0.361246	0.444218	54527-84-3	CHEMBL1484	774277	DB00622	4474	D009529
gibberellic acid	-0.177491	-0.800396	0.362412	0.444218	77-06-5	CHEMBL1232952	28833	DB07814	6466	C007842
oxedrine	0.178487	0.817899	0.362514	0.444218	94-07-5	CHEMBL33720	29081	NA	7172	D013578
fluorocurarine	0.178273	0.816922	0.36304	0.444218	22273-09-2	NA	NA	NA	201810	NA
resveratrol	0.178197	0.816571	0.363228	0.444218	501-36-0	CHEMBL165	45713	DB02709	445154	C059514
bambuterol	-0.176851	-0.797509	0.363871	0.444218	81732-46-9	CHEMBL521589	553827	DB01408	54766	C047766
bemegride	0.177923	0.815317	0.363901	0.444218	64-65-3	CHEMBL1214192	786043	NA	2310	D001534
dilazep	0.177841	0.814941	0.364102	0.444218	20153-98-4	CHEMBL126075	309510	NA	6419915	D004109
isradipine	0.177814	0.814816	0.36417	0.444218	75695-93-1	CHEMBL1648	586789	DB00270	3784	D017275
cefotaxime	-0.176621	-0.796473	0.364393	0.444218	64485-93-4	CHEMBL102	212665	DB00493	5742673	D002439
guanabenz	-0.176386	-0.795413	0.364926	0.444218	23256-50-0	CHEMBL420	101202	DB00629	5702063	D006143
methyldopate	0.17742	0.813011	0.365135	0.444218	2508-79-4	CHEMBL1200432	NA	NA	17276	D008750
meclocycline	0.177414	0.812986	0.365148	0.444218	73816-42-9	CHEMBL1237124	799475	NA	54676539	C100122
kawain	0.177234	0.812159	0.365589	0.444342	500-64-1	CHEMBL578607	NA	NA	5281565	C011889
idoxuridine	-0.175565	-0.791712	0.366777	0.444376	54-42-2	CHEMBL788	147675	DB00249	5905	D007065
triprolidine	0.176129	0.807095	0.368275	0.444376	550-70-9	CHEMBL855	774401	DB00427	5282443	D014311
nimodipine	0.176074	0.806844	0.368408	0.444376	66085-59-4	CHEMBL1428	465248	DB00393	4497	D009553
methyldopa	0.175795	0.805566	0.369081	0.444376	555-30-6	CHEMBL459	61058	DB00968	38853	D008750
pirlindole	0.175773	0.805466	0.369134	0.444376	60762-57-4	CHEMBL32350	NA	NA	2829432	C009830
TTNPB	-0.17422	-0.785644	0.369782	0.444376	71441-28-6	CHEMBL275311	46258	DB02877	5289501	C038864
estropipate	0.175467	0.804062	0.369872	0.444376	7280-37-7	CHEMBL1200980	NA	DB04574	5284555	C009927
chlorpropamide	0.175396	0.803736	0.370043	0.444376	94-20-2	CHEMBL498	3650	DB00672	2727	D002747
exemestane	-0.173957	-0.784459	0.370364	0.444376	107868-30-4	CHEMBL1200374	4953	DB00990	60198	C056516
ofloxacin	-0.173727	-0.783423	0.370872	0.444376	82419-36-1	CHEMBL4	7731	DB01165	4583	D015242
R-atenolol	-0.173629	-0.782979	0.37109	0.444376	56715-13-0	CHEMBL1230004	55352	DB06987	180559	D001262
nafcillin	-0.173547	-0.782609	0.371271	0.444376	7177-50-6	CHEMBL1443	7447	DB00607	8982	D009254
Prestwick-675	-0.173421	-0.782042	0.371548	0.444376	22352-41-6	CHEMBL1483	16664	DB00518	2082	D015766
econazole	0.174143	0.797995	0.373037	0.444376	24169-02-6	CHEMBL808	4754	DB01127	3198	D004464
mefenamic acid	0.174088	0.797745	0.373167	0.444376	64228-81-5	CHEMBL686	129989	DB00784	47320	D008528
orlistat	0.173678	0.795864	0.37414	0.444376	96829-58-2	CHEMBL175247	393438	DB01083	3034010	C055122
3-aminobenzamide	-0.172092	-0.776047	0.374457	0.444376	3544-24-9	CHEMBL81977	64042	NA	1645	C025160
ciprofloxacin	0.173377	0.794486	0.374851	0.444376	93107-08-5	CHEMBL8	100241	DB00537	2764	D002939
carbarsone	0.173355	0.794385	0.374902	0.444376	121-59-5	NA	NA	NA	8480	C033007
sulfadimidine	0.173197	0.793658	0.375276	0.444376	1981-58-4	CHEMBL446	102265	DB01582	5327	D013418
minocycline	-0.171512	-0.773432	0.375714	0.444376	13614-98-7	CHEMBL259172	529981	DB01017	54675783	D008911
chlorphenesin	0.172737	0.791553	0.376356	0.444376	886-74-8	CHEMBL607710	3643	DB00856	7697	D002743
fipexide	0.172628	0.791051	0.376613	0.444376	34161-23-4	CHEMBL254857	518438	NA	3351	C038628
5224221	-0.170483	-0.768794	0.377926	0.444376	330971-44-3	NA	NA	NA	5224221	NA
memantine	0.17201	0.788219	0.378057	0.444376	41100-52-1	CHEMBL807	152523	DB01043	4054	D008559
pronetalol	0.171927	0.787843	0.378248	0.444376	54-80-8	CHEMBL16476	NA	NA	4930	C084832
tiapride	-0.170084	-0.766994	0.378778	0.444376	51012-33-0	CHEMBL1256772	232933	NA	5702214	D063325
meclozine	0.171566	0.786188	0.379087	0.444376	1104-22-9	CHEMBL1200590	774541	DB00737	4034	D008468
atropine	0.171468	0.785737	0.379316	0.444376	5908-99-6	CHEMBL195	537621	DB00572	174174	D001285
6-azathymine	0.171419	0.785511	0.37943	0.444376	932-53-6	CHEMBL364765	NA	NA	70269	C039857
brompheniramine	-0.169668	-0.765119	0.379662	0.444376	980-71-2	CHEMBL811	3183	DB00835	6834	D001977
dinoprostone	-0.169668	-0.765119	0.379662	0.444376	363-24-6	CHEMBL548	15551	DB00917	5280360	D015232
oxaprozin	-0.169553	-0.764601	0.379906	0.444376	21256-18-8	CHEMBL1071	239225	DB00991	4614	C008729
PNU-0230031	-0.16934	-0.763638	0.380357	0.444376	267429-39-0	NA	NA	NA	11494779	NA
loracarbef	-0.169198	-0.762997	0.380658	0.444376	121961-22-6	CHEMBL1013	214480	DB00447	60746	C054920
cinchonidine	-0.169083	-0.762479	0.3809	0.444376	485-71-2	CHEMBL1213554	3703	NA	6432465	C041622
STOCK1N-35696	0.170483	0.781225	0.381586	0.444376	NA	NA	NA	NA	NA	NA
conessine	0.170341	0.780573	0.381913	0.444376	546-06-5	CHEMBL191703	27965	NA	72066	C007111
isoetarine	-0.168328	-0.759075	0.382486	0.444376	7279-75-6	CHEMBL1201213	775164	DB00221	3762	D007528
captopril	-0.168229	-0.758631	0.382692	0.444376	62571-86-2	CHEMBL1560	3380	DB01197	44093	D002216
LY-294002	0.169871	0.778417	0.382988	0.444376	154447-36-6	CHEMBL98350	65329	DB02656	3974	C085911
kaempferol	0.169745	0.77784	0.383275	0.444376	520-18-3	CHEMBL150	28499	DB01852	5280863	C006552
cinnarizine	-0.167841	-0.756879	0.383502	0.444376	298-57-7	CHEMBL43064	31403	DB00568	1547484	D002936
digoxigenin	0.169542	0.776913	0.383736	0.444376	1672-46-4	CHEMBL1153	42098	NA	15478	D004076
folic acid	-0.167491	-0.7553	0.384229	0.444376	59-30-3	CHEMBL1622	27470	DB00158	6037	D005492
sulfametoxydiazine	0.169143	0.775083	0.384642	0.444376	651-06-9	CHEMBL1200359	53727	NA	5326	D013417
pirenperone	-0.16719	-0.753943	0.384852	0.444376	75444-65-4	CHEMBL18331	NA	NA	4847	C034177
homosalate	-0.167081	-0.75345	0.385078	0.444376	118-56-9	CHEMBL1377575	NA	NA	8362	C060446
theophylline	-0.16707	-0.753401	0.3851	0.444376	5967-84-0	CHEMBL190	28177	DB00277	2153	D013806
piribedil	-0.167064	-0.753376	0.385112	0.444376	78213-63-5	CHEMBL1371770	895654	NA	3038520	D010891
droperidol	0.168919	0.774055	0.385149	0.444376	548-73-2	CHEMBL1108	4717	DB00450	3168	D004329
NS-398	-0.166654	-0.751526	0.385956	0.444376	123653-11-2	CHEMBL7162	NA	NA	4553	C080955
clioquinol	0.16847	0.772	0.38616	0.444376	130-26-7	CHEMBL497	108193	DB04815	2788	D007464
mexiletine	0.168339	0.771398	0.386456	0.444376	24110	CHEMBL558	6916	DB00379	4178	D008801
ribavirin	-0.166183	-0.749404	0.38692	0.444376	36791-04-5	CHEMBL1643	585738	DB00811	37542	D012254
phenformin	0.168109	0.770345	0.386971	0.444376	834-28-6	CHEMBL170988	382509	DB00914	8249	D010629
diflunisal	0.167885	0.769317	0.387473	0.444376	22494-42-4	CHEMBL898	39669	DB00861	3059	D004061
quinpirole	-0.165888	-0.748072	0.387523	0.444376	85760-74-3	CHEMBL240773	NA	NA	54562	D019257
griseofulvin	-0.165888	-0.748072	0.387523	0.444376	126-07-8	CHEMBL562	27779	DB00400	441140	D006118
IC-86621	-0.165872	-0.747998	0.387557	0.444376	404009-40-1	CHEMBL1317546	NA	NA	9859309	C487214
mianserin	0.167814	0.768991	0.387632	0.444376	21535-47-7	CHEMBL6437	51137	DB06148	4184	D008803
flumequine	0.167803	0.768941	0.387656	0.444376	42835-25-6	CHEMBL370252	421737	NA	3374	C012976
nalbuphine	0.167781	0.768841	0.387705	0.444376	23277-43-2	CHEMBL895	7454	DB00844	5311304	D009266
fluvastatin	0.167753	0.768716	0.387766	0.444376	93957-55-2	CHEMBL1078	38565	DB01095	1548972	C065180
guanethidine	0.167737	0.76864	0.387803	0.444376	60-02-6	CHEMBL765	5557	DB01170	3518	D006145
flucloxacillin	0.167639	0.768189	0.388022	0.444376	1847-24-1	CHEMBL222645	5098	DB00301	21319	D005436
retrorsine	0.166938	0.76498	0.389578	0.44535	480-54-6	CHEMBL520570	NA	NA	5281743	C003300
nifenazone	-0.164772	-0.74304	0.389783	0.44535	2139-47-1	CHEMBL1413176	937060	NA	4487	C005249
ergocalciferol	-0.164438	-0.741535	0.390453	0.44535	50-14-6	CHEMBL1536	28934	DB00153	5280793	D004872
fluoxetine	-0.164291	-0.740869	0.390749	0.44535	59333-67-4	CHEMBL41	5118	DB00472	3386	D005473
hexamethonium bromide	0.166282	0.761972	0.391026	0.44535	55-97-0	CHEMBL332524	NA	NA	3604	D018738
amylocaine	-0.163782	-0.738574	0.391764	0.44535	532-59-2	CHEMBL1740065	NA	NA	10767	C015677
florfenicol	0.165735	0.759465	0.392224	0.44535	73231-34-2	CHEMBL1241590	NA	NA	114811	C035534
furazolidone	-0.163437	-0.73702	0.392448	0.44535	67-45-8	CHEMBL1103	5195	DB00614	5323714	D005664
milrinone	0.165593	0.758814	0.392535	0.44535	78415-72-2	CHEMBL189	50693	DB00235	4197	D020105
lincomycin	-0.163262	-0.736231	0.392794	0.44535	859-18-7	CHEMBL1447	6472	DB01627	656509	D008034
ampyrone	0.165292	0.757435	0.39319	0.44535	83-07-8	CHEMBL1165011	59026	NA	2151	D000675
diltiazem	0.165286	0.75741	0.393202	0.44535	33286-22-5	CHEMBL23	101278	DB00343	39186	D004110
sisomicin	0.165232	0.757159	0.393321	0.44535	53179-09-2	CHEMBL221886	471527	NA	5224	D012853
ketotifen	-0.162835	-0.734307	0.393636	0.44535	34580-14-8	CHEMBL534	112957	DB00920	3827	D007665
celecoxib	-0.16219	-0.731396	0.394901	0.446263	169590-42-5	CHEMBL118	41423	DB00482	2662	C105934
chlorhexidine	-0.162075	-0.730878	0.395125	0.446263	55-56-1	CHEMBL790	3614	DB00878	9552079	D002710
thiamine	-0.161446	-0.728041	0.396348	0.447258	67-03-8	CHEMBL1547	18385	DB00152	1130	D013831
alexidine	-0.160965	-0.72587	0.397277	0.44792	22573-93-9	CHEMBL1195210	53661	NA	102678	C001570
5666823	0.163032	0.747082	0.39804	0.448335	292871-43-3	CHEMBL2013077	NA	NA	2859799	NA
harmol	-0.159958	-0.721331	0.399202	0.448335	40580-83-4	CHEMBL486817	NA	NA	68094	C001326
SB-202190	0.162212	0.743322	0.399772	0.448335	152121-30-7	CHEMBL278041	NA	NA	5353940	C090942
0198306-0000	0.162146	0.743021	0.399909	0.448335	212631-61-3	NA	NA	NA	9956637	NA
ketoprofen	-0.159455	-0.719061	0.400156	0.448335	22071-15-4	CHEMBL571	6128	DB01009	3825	D007660
SC-58125	-0.15923	-0.71805	0.400579	0.448335	162054-19-5	CHEMBL274990	NA	NA	115239	C090859
nicotinic acid	-0.159132	-0.717606	0.400764	0.448335	59-67-6	CHEMBL573	15940	DB00627	938	D009525
5149715	-0.158847	-0.716323	0.401298	0.448335	NA	NA	NA	NA	5149715	NA
ciprofibrate	-0.158771	-0.715977	0.401442	0.448335	52214-84-3	CHEMBL557555	50867	NA	2763	C019304
clonidine	-0.158754	-0.715903	0.401473	0.448335	4205-91-8	CHEMBL134	3757	DB00575	2803	D003000
AG-028671	-0.158246	-0.713609	0.402422	0.448335	847803-03-6	NA	NA	NA	NA	NA
pirinixic acid	0.160735	0.736553	0.402846	0.448335	50892-23-4	CHEMBL295416	32509	NA	5694	C006253
phenyl biguanide	0.160505	0.7355	0.40332	0.448335	55-57-2	CHEMBL13791	NA	NA	4780	C008846
tropine	-0.157731	-0.71129	0.403376	0.448335	120-29-6	CHEMBL113555	15884	DB04026	449293	C005864
tetraethylenepentamine	0.160232	0.734247	0.403882	0.448335	4961-41-5	CHEMBL138297	49798	NA	8197	C034269
amiloride	-0.157321	-0.70944	0.404133	0.448335	17440-83-4	CHEMBL945	2639	DB00594	16231	D000584
oxyphenbutazone	-0.156998	-0.707985	0.404725	0.448335	129-20-4	CHEMBL1228	327917	DB03585	4641	D010113
(-)-atenolol	-0.156621	-0.706282	0.405415	0.448335	93379-54-5	CHEMBL24	2904	DB00335	2249	D001262
mepenzolate bromide	0.159356	0.730236	0.405667	0.448335	76-90-4	CHEMBL1724	NA	DB04843	6461	C005101
nimesulide	-0.156347	-0.705049	0.405912	0.448335	51803-78-2	CHEMBL56367	44445	DB04743	4495	C012655
protoveratrine A	-0.156326	-0.70495	0.405952	0.448335	143-57-7	CHEMBL2105769	NA	NA	4974	D011526
succinylsulfathiazole	-0.155965	-0.703322	0.406606	0.448335	116-43-8	CHEMBL1484857	1008741	NA	5315	C009342
5162773	-0.155959	-0.703297	0.406616	0.448335	354797-05-0	NA	NA	NA	5162773	NA
lisuride	-0.155915	-0.7031	0.406695	0.448335	18016-80-3	CHEMBL157138	51164	DB00589	28864	D008090
glycopyrronium bromide	-0.155806	-0.702607	0.406892	0.448335	596-51-0	CHEMBL1201335	NA	DB00986	11693	D006024
thapsigargin	-0.155784	-0.702508	0.406932	0.448335	67526-95-8	CHEMBL96926	9516	NA	446378	D019284
spironolactone	-0.15574	-0.702311	0.407011	0.448335	52-01-7	CHEMBL1393	45692	DB00421	5833	D013148
nizatidine	0.158519	0.726401	0.407357	0.448335	76963-41-2	CHEMBL653	127604	DB00585	3033637	D016567
piroxicam	0.15841	0.725899	0.407577	0.448335	36322-90-4	CHEMBL527	8249	DB00554	54676228	D010894
alvespimycin	0.158131	0.724621	0.408136	0.448572	467214-21-7	CHEMBL2105630	65324	DB03080	9852573	C448659
5230742	-0.154892	-0.698487	0.40853	0.448629	NA	NA	NA	NA	5230742	NA
benzbromarone	-0.15469	-0.697574	0.40889	0.448648	3562-84-3	CHEMBL388590	3023	NA	2333	D001553
isotretinoin	0.157442	0.721462	0.409508	0.448894	4759-48-2	CHEMBL547	6067	DB00982	5538	D015474
Prestwick-664	0.157294	0.720785	0.4098	0.448894	52358-55-1	NA	NA	NA	441724	NA
kanamycin	-0.15394	-0.694194	0.410215	0.448954	25389-94-0	CHEMBL1384	17630	DB01172	6032	D007612
paroxetine	0.155855	0.714192	0.41262	0.448954	64006-44-6	CHEMBL490	7936	DB00715	43815	D017374
Prestwick-981	-0.152042	-0.685634	0.413512	0.448954	NA	CHEMBL543382	NA	NA	3941250	NA
arecoline	-0.151982	-0.685363	0.413615	0.448954	300-08-3	CHEMBL7303	NA	DB04365	2230	D001115
gemfibrozil	0.15533	0.711786	0.413637	0.448954	25812-30-0	CHEMBL457	5296	DB01241	3463	D015248
leflunomide	0.155226	0.711309	0.413837	0.448954	75706-12-6	CHEMBL960	6402	DB01097	3899	C045463
sulindac	0.15487	0.70968	0.41452	0.448954	38194-50-2	CHEMBL15770	9352	DB00605	1548887	D013467
betulinic acid	0.154821	0.709454	0.414615	0.448954	472-15-1	CHEMBL269277	NA	NA	64971	C002070
iopromide	-0.151342	-0.682476	0.414706	0.448954	73334-07-3	CHEMBL1725	654800	NA	3736	C038192
CP-320650-01	-0.151211	-0.681884	0.414929	0.448954	172079-28-6	NA	NA	NA	NA	NA
ethosuximide	0.15463	0.708577	0.414981	0.448954	77-67-8	CHEMBL696	4887	DB00593	3291	D005013
hymecromone	-0.150959	-0.68075	0.415355	0.448954	90-33-5	CHEMBL12208	17224	DB07118	5280567	D006923
racecadotril	-0.150855	-0.680281	0.41553	0.448954	81110-73-8	CHEMBL1516410	NA	NA	107751	C049331
BCB000038	0.15428	0.706973	0.415649	0.448954	NA	NA	NA	NA	23948166	NA
galantamine	0.154208	0.706647	0.415784	0.448954	17991	CHEMBL659	42944	DB00674	9651	D005702
3-nitropropionic acid	0.153891	0.705193	0.416386	0.448954	504-88-1	CHEMBL451226	16348	NA	1678	C015392
suramin sodium	0.153847	0.704992	0.416469	0.448954	129-46-4	CHEMBL413376	159311	DB04786	8514	D013498
caffeic acid	0.153793	0.704742	0.416572	0.448954	3331-39-5	CHEMBL145	16433	DB01880	3449	C040048
meprylcaine	-0.150078	-0.676778	0.416833	0.448954	956-03-6	CHEMBL127810	NA	NA	101925	NA
selegiline	0.15364	0.70404	0.416861	0.448954	14611-52-0	CHEMBL972	9086	DB01037	26757	D012642
CP-863187	0.153536	0.703563	0.417057	0.448954	668981-07-5	NA	NA	NA	668981	NA
tetrahydroalstonine	0.153289	0.702435	0.41752	0.449083	6474-90-4	CHEMBL498734	NA	NA	72340	C005709
Prestwick-1082	-0.149356	-0.673521	0.418031	0.449263	104015-29-4	NA	NA	NA	14107707	NA
sulfabenzamide	0.152573	0.699151	0.418859	0.449784	127-71-9	CHEMBL1243	NA	NA	5319	C034094
tridihexethyl	0.152091	0.696945	0.419751	0.450167	4310-35-4	CHEMBL1200771	9701	DB00505	20298	C005386
neostigmine bromide	-0.148147	-0.66807	0.420008	0.450167	114-80-7	CHEMBL278020	179557	DB01400	8246	D009388
sulfapyridine	-0.147999	-0.667404	0.420248	0.450167	144-83-2	CHEMBL700	132842	DB00891	5336	D013427
raubasine	-0.147365	-0.664542	0.42127	0.450503	4373-34-6	CHEMBL123325	NA	NA	168978	C005709
aciclovir	-0.147277	-0.664147	0.42141	0.450503	59277-89-3	CHEMBL184	2453	DB00787	2022	D000212
tremorine	0.150861	0.691305	0.422005	0.450503	300-68-5	NA	NA	NA	5534	D014203
cobalt chloride	-0.146829	-0.662124	0.422126	0.450503	7791-13-1	CHEMBL1348979	35696	NA	517166	C018021
domperidone	-0.146719	-0.661631	0.4223	0.450503	57808-66-9	CHEMBL219916	31515	DB01184	3151	D004294
altretamine	0.150275	0.688623	0.423064	0.450503	654-05-6	CHEMBL1455	24564	DB00488	2123	D006585
nicergoline	0.149838	0.686617	0.42385	0.450503	NA	CHEMBL1372950	31902	DB00699	34040	D009530
gramine	0.149772	0.686317	0.423967	0.450503	87-52-5	CHEMBL254348	NA	NA	6890	C007884
metformin	0.149706	0.686016	0.424085	0.450503	1115-70-4	CHEMBL1431	6801	DB00331	4091	D008687
triamcinolone	-0.145521	-0.656228	0.424185	0.450503	124-94-7	CHEMBL1451	481691	DB00620	31307	D014221
acemetacin	-0.145417	-0.65576	0.424347	0.450503	53164-05-9	CHEMBL189171	414587	NA	1981	C026784
streptomycin	0.148481	0.6804	0.426255	0.451633	3810-74-0	CHEMBL1201194	774691	DB01082	19649	D013307
piperine	-0.144077	-0.649716	0.426413	0.451633	94-62-2	CHEMBL43185	28821	NA	638024	C008922
monocrotaline	-0.143836	-0.64863	0.426779	0.451633	315-22-0	CHEMBL521035	6980	NA	4246	D016686
ampicillin	0.148109	0.678696	0.426906	0.451633	7177-48-2	CHEMBL174	28971	DB00415	6249	D000667
digoxin	-0.143601	-0.647569	0.427136	0.451633	20830-75-5	CHEMBL1751	4551	DB00390	30322	D004077
demecarium bromide	0.147693	0.676791	0.42763	0.451681	56-94-0	CHEMBL1200514	4391	DB00944	5965	C100193
acebutolol	0.147507	0.675938	0.427952	0.451681	34381-68-5	CHEMBL1200813	2380	DB01193	1978	D000070
5707885	0.147354	0.675236	0.428217	0.451681	306750-53-8	NA	NA	NA	5707885	NA
MG-262	0.147102	0.674083	0.428651	0.451774	NA	NA	NA	NA	NA	C423917
tolmetin	-0.141287	-0.637134	0.430578	0.453276	64490-92-2	CHEMBL1020	218617	DB00500	5509	D014046
quinisocaine	0.14586	0.668393	0.430768	0.453276	2773-92-4	CHEMBL127643	309565	NA	6857	C009146
gelsemine	-0.140516	-0.633656	0.431697	0.453525	509-15-9	CHEMBL521561	NA	NA	279057	C063230
bisoprolol	0.145193	0.665334	0.431889	0.453525	66722-44-9	CHEMBL645	3127	DB00612	2405	D017298
chlortetracycline	-0.13963	-0.629659	0.432966	0.453525	64-72-2	CHEMBL456066	596902	NA	54682468	D002751
methylbenzethonium chloride	0.14452	0.662251	0.433009	0.453525	25155-18-4	CHEMBL1314065	NA	NA	5702238	C005106
benzocaine	0.144329	0.661374	0.433325	0.453525	94-09-7	CHEMBL278172	116735	DB01086	2337	D001566
telenzepine	-0.139252	-0.627957	0.433501	0.453525	147416-96-4	CHEMBL253978	NA	NA	6419995	C046338
sulfachlorpyridazine	-0.139154	-0.627513	0.43364	0.453525	80-32-0	CHEMBL1443577	59057	NA	6634	D013410
etodolac	0.143973	0.659744	0.43391	0.453525	41340-25-4	CHEMBL622	4909	DB00749	3308	D017308
5194442	0.143667	0.65834	0.434412	0.453525	304667-01-4	NA	NA	NA	5194442	NA
gallamine triethiodide	-0.138563	-0.624849	0.434469	0.453525	65-29-2	CHEMBL1200993	NA	DB00483	6172	D005703
dropropizine	0.143076	0.655633	0.435372	0.454106	17692-31-8	CHEMBL151445	348988	NA	3169	C035916
colchicine	0.142513	0.653051	0.43628	0.454639	64-86-8	CHEMBL107	27882	DB01394	6167	D003078
bucladesine	0.142327	0.652199	0.436578	0.454639	16980-89-5	CHEMBL485980	50095	NA	9687	D003994
chlortalidone	-0.136161	-0.614019	0.437758	0.454856	77-36-1	CHEMBL1055	3654	DB00310	2732	D002752
harmaline	0.141484	0.648338	0.437917	0.454856	6027-98-1	CHEMBL340807	28172	NA	6097179	D006246
meclofenamic acid	0.141216	0.64711	0.438339	0.454856	6385-02-0	CHEMBL509	110531	DB00939	4037	D008469
paclitaxel	0.141107	0.646609	0.438511	0.454856	33069-62-4	CHEMBL48	103439	DB01229	36314	D017239
atractyloside	-0.135587	-0.611429	0.438525	0.454856	102130-43-8	CHEMBL499815	NA	NA	5702200	D001278
minoxidil	-0.135001	-0.608789	0.439298	0.454955	38304-91-5	CHEMBL802	49774	DB00350	4201	D008914
solanine	0.140592	0.644252	0.439315	0.454955	20562-02-1	CHEMBL1212997	9188	NA	30185	D012992
methoxamine	0.139733	0.640316	0.440642	0.455969	61-16-5	CHEMBL524	775054	DB00723	6082	D008729
colforsin	0.138508	0.634701	0.442504	0.457533	66575-29-9	CHEMBL52606	42471	DB02587	47936	C075212
chlorprothixene	-0.131615	-0.593519	0.443624	0.458329	6469-93-8	CHEMBL908	50931	DB01239	667467	D002749
mebeverine	-0.131117	-0.591274	0.444238	0.458602	2753-45-9	CHEMBL282121	138293	NA	4031	C005096
salsolidin	0.136703	0.626429	0.445179	0.459167	63283-42-1	CHEMBL1196026	NA	NA	10302	C059665
alclometasone	0.136074	0.623546	0.446092	0.459167	667634-13-2	CHEMBL1201361	53776	DB00240	636374	C021137
flavoxate	0.13597	0.62307	0.446242	0.459167	3717-88-2	CHEMBL1493	5088	DB01148	3354	D005422
pyrithyldione	0.135499	0.620914	0.446917	0.459167	77-04-3	CHEMBL1722501	NA	NA	4994	C005589
aconitine	-0.1283	-0.578569	0.447612	0.459167	302-27-2	CHEMBL507036	2430	NA	2012	D000157
mefexamide	-0.127573	-0.575288	0.448455	0.459167	3413-64-7	CHEMBL1368380	NA	NA	4045	C100080
pentolonium	0.13435	0.615649	0.448543	0.459167	52-62-0	CHEMBL1271	347401	DB01090	5850	D010425
ethoxyquin	0.134318	0.615499	0.448589	0.459167	91-53-2	CHEMBL172064	NA	NA	3293	D005015
ramipril	0.134296	0.615399	0.44862	0.459167	87333-19-5	CHEMBL1168	8774	DB00178	5362129	D017257
rofecoxib	0.13429	0.615374	0.448628	0.459167	162011-90-7	CHEMBL122	8887	DB00533	5090	C116926
amikacin	-0.127206	-0.573635	0.448875	0.459167	37517-28-5	CHEMBL177	2637	DB00479	37768	D000583
lynestrenol	0.134028	0.61417	0.448995	0.459167	52-76-6	CHEMBL2107431	NA	NA	5857	D008234
cisapride	0.133289	0.610786	0.450017	0.459733	81098-60-4	CHEMBL1729	3720	DB00604	2769	D020117
hecogenin	0.13312	0.610009	0.45025	0.459733	467-55-0	CHEMBL44125	NA	NA	3573	C007908
zalcitabine	-0.124586	-0.561819	0.451797	0.460315	7481-89-2	CHEMBL853	10101	DB00943	24066	D016047
calmidazolium	0.13196	0.604695	0.451825	0.460315	57265-65-3	CHEMBL1208858	NA	NA	644274	C031938
profenamine	0.131916	0.604494	0.451884	0.460315	1094-08-2	CHEMBL1206	313639	DB00392	3290	C084820
valinomycin	0.131582	0.602965	0.45233	0.460315	2001-95-8	CHEMBL223643	28545	NA	8909	D014634
amprolium	-0.123344	-0.556219	0.453132	0.460315	137-88-2	CHEMBL97350	NA	NA	8732	D000670
5151277	-0.12313	-0.555257	0.453358	0.460315	NA	NA	NA	NA	5151277	NA
tiratricol	0.130773	0.599255	0.453403	0.460315	51-24-1	CHEMBL41632	40021	DB03604	5803	C010642
phenelzine	0.130598	0.598453	0.453633	0.460315	156-51-4	CHEMBL1089	774846	DB00780	3675	D010624
4-hydroxyphenazone	-0.121768	-0.549114	0.454779	0.46112	1672-63-5	NA	NA	NA	98889	C007983
orciprenaline	-0.12092	-0.54529	0.455644	0.461639	5874-97-5	CHEMBL776	144647	DB00816	4086	D009921
clofilium tosylate	-0.118634	-0.534979	0.457905	0.463572	92953-10-1	NA	NA	NA	175533	NA
lomefloxacin	0.126681	0.580504	0.458588	0.463904	98079-52-8	CHEMBL561	116278	DB00978	3948	C053091
parbendazole	-0.115986	-0.523039	0.460395	0.465372	14255-87-9	CHEMBL528271	NA	NA	26596	C100292
fluticasone	0.124668	0.571279	0.460995	0.46562	80474-14-2	CHEMBL1201396	501141	DB00588	444036	C065382
vinpocetine	0.123442	0.565663	0.462416	0.466694	42971-09-5	CHEMBL71752	210947	NA	443955	C013983
furaltadone	-0.11185	-0.504389	0.464015	0.467947	3759-92-0	CHEMBL1189513	NA	NA	9553856	C007795
molsidomine	0.120587	0.552578	0.465595	0.469179	25717-80-0	CHEMBL1256353	805339	NA	5353788	D008981
N-acetylmuramic acid	0.119476	0.547489	0.466783	0.470015	10597-89-4	CHEMBL1234516	NA	NA	6604336	C031651
lobeline	-0.106828	-0.481742	0.467993	0.470871	134-63-4	CHEMBL15476	NA	NA	46202	D008120
fosfosal	0.117884	0.540194	0.468439	0.470958	6064-83-1	CHEMBL287275	NA	NA	3418	C000380
cefoxitin	0.117107	0.536634	0.469228	0.471389	33564-30-6	CHEMBL996	209807	DB01331	441199	D002440
metaraminol	0.116134	0.532172	0.470198	0.472001	33402-03-8	CHEMBL1201319	6794	DB00610	5906	D008680
rosiglitazone	0.114968	0.526833	0.471334	0.472778	155141-29-0	CHEMBL843	8892	DB00412	5281055	C089730
metrifonate	0.105543	0.48364	0.479524	0.480625	52-68-6	CHEMBL167150	6908	NA	5853	D014236
eticlopride	0.104088	0.476972	0.480639	0.481374	97612-24-3	CHEMBL8946	NA	NA	57266	C045989
phenacetin	0.102654	0.470404	0.4817	0.482068	62-44-2	CHEMBL16073	8050	DB03783	4754	D010615
iocetamic acid	0.10185	0.466719	0.482279	0.482279	16034-77-8	CHEMBL1200770	774721	NA	27648	C073259
