# Supplementary material for: Systems Genetic Analyses Highlight a TGFβ-FOXO3 Dependent Striatal Astrocyte Network Conserved across Species and Associated with Stress, Sleep, and Huntington’s Disease
Source: PLoS Genet. 2016 Jul 8;12(7):e1006137. doi: 10.1371/journal.pgen.1006137 (PMC4938493; doi:10.1371/journal.pgen.1006137)
Supplement: S9 Table — (XLSX) [file pgen.1006137.s015.xlsx]

## Sheet: CBranked_modules_all.csv
	Differentially Connected	Enrichment for Differentially Expressed Genes (GSE3790)	rank
blue	1	1	2
midnightblue	1	1	2
royalblue	1	1	2
yellow	1	0	16
skyblue3	1	0	16
green	1	0	16
steelblue	1	0	16
saddlebrown	1	0	16
pink	0	1	16
darkgreen	1	0	16
darkturquoise	1	0	16
magenta	1	0	16
darkorange2	1	0	16
mediumpurple3	1	0	16
lightgreen	1	0	16
ivory	1	0	16
darkolivegreen	1	0	16
violet	1	0	16
brown4	1	0	16
salmon	1	0	16
grey60	1	0	16
darkorange	1	0	16
cyan	1	0	16
plum1	1	0	16
tan	1	0	16
darkgrey	1	0	16
sienna3	1	0	16
floralwhite	1	0	16
darkmagenta	0	0	32.5
black	0	0	32.5
lightcyan	0	0	32.5
orange	0	0	32.5
white	0	0	32.5
lightcyan1	0	0	32.5
lightsteelblue1	0	0	32.5
darkred	0	0	32.5
