# Supplementary material for: Systems Genetic Analyses Highlight a TGFβ-FOXO3 Dependent Striatal Astrocyte Network Conserved across Species and Associated with Stress, Sleep, and Huntington’s Disease
Source: PLoS Genet. 2016 Jul 8;12(7):e1006137. doi: 10.1371/journal.pgen.1006137 (PMC4938493; doi:10.1371/journal.pgen.1006137)
Supplement: S10 Table — This table includes module membership and connectivity statistics for modules calculated from a single gene expression matrix that includes all caudate cases and controls. It also includes module-status association P values, as well module enrichment P values for astrocyte signatures and the original Thistle2 module. All reported P values are Bonferroni corrected. (XLSX) [file pgen.1006137.s016.xlsx]

## Sheet: moduleMembership
probeID	module	k.all	k.in	k.out	k.diff	k.in.normed	k.all.normed	to.all	to.in	to.out	to.diff	to.in.normed	to.all.normed
1007_s_at	brown	491.439	46.8514	444.588	-397.736	0.0180615	0.0109384	697.135	56.8017	640.333	-583.531	0.0218973	0.0155167
1053_at	grey	180.984	110.11	70.874	39.2357	0.00362788	0.00402831	239.797	0	239.797	-239.797	0	0.00533736
117_at	grey	175.417	110.757	64.6591	46.0984	0.00364922	0.00390439	236.714	0	236.714	-236.714	0	0.00526873
121_at	grey60	262.547	10.0257	252.521	-242.496	0.00673768	0.00584373	352.591	13.7363	338.855	-325.118	0.0092314	0.00784791
1255_g_at	turquoise	540.984	307.953	233.032	74.9208	0.0800917	0.0120411	841.112	230.207	610.906	-380.699	0.0598717	0.0187213
1294_at	green	205.21	16.1916	189.018	-172.827	0.0104394	0.00456753	317.244	22.0373	295.207	-273.169	0.0142085	0.00706117
1316_at	grey	162.648	102.391	60.2566	42.1346	0.00337357	0.00362019	242.38	0	242.38	-242.38	0	0.00539486
1320_at	grey	194.293	122.658	71.6352	51.0226	0.00404131	0.00432454	237.222	0	237.222	-237.222	0	0.00528005
1405_i_at	grey	153.437	104.005	49.4322	54.5729	0.00342674	0.00341518	207.73	0	207.73	-207.73	0	0.00462362
1431_at	grey	158.348	110.258	48.0902	62.168	0.00363277	0.00352449	208.337	0	208.337	-208.337	0	0.00463713
1438_at	grey	158.854	108.454	50.4004	58.0536	0.00357333	0.00353576	207.461	0	207.461	-207.461	0	0.00461764
1487_at	grey	164.48	97.856	66.6235	31.2325	0.00322415	0.00366096	238.944	0	238.944	-238.944	0	0.00531838
1494_f_at	grey	172.231	110.994	61.237	49.7566	0.003657	0.00383348	225.235	0	225.235	-225.235	0	0.00501323
1598_g_at	grey	168.299	117.573	50.7263	66.8468	0.00387378	0.00374598	213.952	0	213.952	-213.952	0	0.00476211
160020_at	black	217.416	21.2875	196.128	-174.841	0.00765462	0.0048392	297.36	24.4254	272.935	-248.509	0.00878295	0.00661859
1729_at	black	258.951	28.641	230.31	-201.669	0.0102988	0.00576369	344.881	29.2114	315.67	-286.458	0.0105039	0.0076763
1773_at	grey	177.757	100.616	77.1409	23.4753	0.00331509	0.00395649	241.621	0	241.621	-241.621	0	0.00537795
177_at	black	195.524	33.7421	161.782	-128.04	0.0121331	0.00435194	257.532	30.6963	226.836	-196.139	0.0110378	0.0057321
179_at	grey	131.896	96.9499	34.9457	62.0043	0.00319429	0.00293571	194.553	0	194.553	-194.553	0	0.00433032
1861_at	grey	160.617	103.615	57.0017	46.6134	0.00341389	0.00357498	222.698	0	222.698	-222.698	0	0.00495677
200000_s_at	grey	198.929	115.036	83.8929	31.1433	0.0037902	0.00442773	263.487	0	263.487	-263.487	0	0.00586465
200001_at	royalblue	218.238	4.31942	213.919	-209.599	0.0546762	0.00485751	261.087	1.91307	259.174	-257.261	0.024216	0.00581122
200002_at	midnightblue	195.627	14.1312	181.496	-167.365	0.132067	0.00435424	251.415	3.07992	248.335	-245.255	0.0287843	0.00559595
200003_s_at	brown	316.96	23.6614	293.299	-269.637	0.0091216	0.00705484	451.815	33.3065	418.509	-385.202	0.0128398	0.0100564
200004_at	black	192.213	13.4792	178.734	-165.255	0.00484688	0.00427825	257.432	19.1419	238.29	-219.148	0.00688309	0.00572988
200005_at	grey	186.977	116.557	70.4199	46.1373	0.00384031	0.00416171	246.024	0	246.024	-246.024	0	0.00547596
200006_at	black	231.437	47.1539	184.283	-137.129	0.0169557	0.00515128	296.348	35.1311	261.217	-226.086	0.0126325	0.00659606
200007_at	brown	251.792	15.0736	236.719	-221.645	0.00581093	0.00560435	348.684	22.558	326.126	-303.568	0.00869623	0.00776095
200008_s_at	grey	191.557	125.471	66.0861	59.3844	0.00413398	0.00426364	237.979	0	237.979	-237.979	0	0.00529689
200009_at	black	205.559	27.6487	177.911	-150.262	0.009942	0.00457531	259.109	25.7231	233.386	-207.663	0.00924958	0.00576721
200010_at	midnightblue	214.166	10.3061	203.86	-193.554	0.0963189	0.00476687	285.207	2.76792	282.44	-279.672	0.0258684	0.0063481
200011_s_at	turquoise	672.357	381.021	291.336	89.6844	0.0990951	0.0149652	1030.84	268.201	762.635	-494.434	0.0697532	0.0229442
200012_x_at	midnightblue	196.561	16.6344	179.927	-163.292	0.155461	0.00437502	232.163	3.19563	228.968	-225.772	0.0298657	0.00516746
200013_at	midnightblue	199.878	3.95743	195.921	-191.963	0.0369854	0.00444885	280.622	1.90432	278.718	-276.814	0.0177974	0.00624604
200014_s_at	grey	202.075	109.913	92.1623	17.7504	0.00362139	0.00449775	275.667	0	275.667	-275.667	0	0.00613575
200015_s_at	green	396.603	71.0614	325.542	-254.481	0.0458165	0.00882753	523.19	39.9216	483.269	-443.347	0.0257393	0.0116451
200016_x_at	darkgreen	258.997	7.55921	251.438	-243.878	0.106468	0.00576471	307.566	2.19361	305.372	-303.179	0.030896	0.00684575
200017_at	midnightblue	233.757	7.34281	226.414	-219.071	0.0686244	0.00520292	314.53	2.46786	312.062	-309.594	0.0230641	0.00700075
200018_at	midnightblue	237.112	13.7302	223.381	-209.651	0.128319	0.00527759	339.616	3.18408	336.432	-333.248	0.0297577	0.00755912
200019_s_at	grey	182.515	110.977	71.5385	39.4384	0.00365645	0.0040624	242.461	0	242.461	-242.461	0	0.00539665
200020_at	turquoise	446.949	174.51	272.439	-97.9295	0.0453861	0.00994811	636.375	147.241	489.133	-341.892	0.0382942	0.0141643
200021_at	grey	175.403	100.38	75.0231	25.3567	0.0033073	0.00390409	258.013	0	258.013	-258.013	0	0.0057428
200022_at	grey60	244.019	14.9114	229.108	-214.196	0.0100211	0.00543133	339.511	15.0636	324.448	-309.384	0.0101234	0.00755679
200023_s_at	grey	160.33	109.547	50.7826	58.7645	0.00360934	0.00356859	210.155	0	210.155	-210.155	0	0.0046776
200024_at	grey	164.199	107.876	56.323	51.5531	0.00355428	0.00365472	211.881	0	211.881	-211.881	0	0.00471601
200025_s_at	midnightblue	165.396	6.77294	158.623	-151.85	0.0632985	0.00368136	220.706	2.25863	218.448	-216.189	0.0211087	0.00491244
200026_at	midnightblue	177.73	9.79931	167.931	-158.132	0.0915824	0.00395589	220.677	2.57265	218.105	-215.532	0.0240435	0.0049118
200027_at	turquoise	272.219	86.4221	185.797	-99.3749	0.0224765	0.00605901	400.091	108.67	291.421	-182.752	0.0282626	0.00890515
200028_s_at	brown	271.274	25.1312	246.143	-221.011	0.00968819	0.00603797	374.523	27.4117	347.112	-319.7	0.0105674	0.00833608
200029_at	grey60	219.945	10.0678	209.877	-199.809	0.00676601	0.0048955	320.217	13.1075	307.109	-294.002	0.00880883	0.00712734
200030_s_at	brown	377.397	41.4582	335.939	-294.481	0.0159823	0.00840004	507.714	39.614	468.1	-428.486	0.0152714	0.0113006
200031_s_at	grey	173.951	113.236	60.7153	52.521	0.00373089	0.00387178	222.191	0	222.191	-222.191	0	0.0049455
200032_s_at	midnightblue	201.554	11.053	190.501	-179.448	0.103299	0.00448616	273.319	2.79066	270.528	-267.738	0.0260809	0.00608349
200033_at	green	285.204	17.1129	268.091	-250.978	0.0110334	0.00634802	401.952	21.9477	380.005	-358.057	0.0141506	0.00894659
200034_s_at	grey	196.821	120.279	76.5422	43.7367	0.00396293	0.00438081	255.29	0	255.29	-255.29	0	0.00568219
200035_at	grey	187.77	102.819	84.9504	17.8691	0.00338768	0.00417935	259.849	0	259.849	-259.849	0	0.00578368
200036_s_at	darkgreen	216.538	4.76939	211.768	-206.999	0.0671745	0.00481966	265.153	1.96936	263.183	-261.214	0.0277375	0.00590173
200037_s_at	brown	387.775	34.1374	353.638	-319.501	0.0131601	0.00863104	543.452	42.0517	501.401	-459.349	0.0162112	0.0120961
200038_s_at	midnightblue	207.388	14.106	193.282	-179.176	0.131832	0.004616	267.104	3.04721	264.056	-261.009	0.0284786	0.00594515
200039_s_at	grey	198.099	123.389	74.71	48.6792	0.00406541	0.00440926	248.267	0	248.267	-248.267	0	0.00552589
200040_at	darkgreen	234.787	4.63281	230.154	-225.522	0.0652509	0.00522585	279.735	2.01564	277.719	-275.703	0.0283893	0.00622628
200041_s_at	green	264.326	18.1649	246.161	-227.996	0.0117118	0.00588333	364.72	22.0137	342.706	-320.692	0.0141932	0.00811787
200042_at	turquoise	267.916	81.0807	186.835	-105.754	0.0210873	0.00596323	391.91	105.177	286.733	-181.557	0.0273541	0.00872307
200043_at	lightcyan	308.301	9.78151	298.519	-288.738	0.0623026	0.00686211	371.997	4.24827	367.748	-363.5	0.027059	0.00827984
200044_at	magenta	245.048	9.05059	235.997	-226.947	0.0170444	0.00545423	324.505	6.81527	317.69	-310.875	0.0128348	0.00722279
200045_at	grey	198.742	126.855	71.8861	54.9694	0.00417961	0.00442356	247.047	0	247.047	-247.047	0	0.00549873
200046_at	grey	202.639	118.7	83.9393	34.7605	0.0039109	0.00451031	259.401	0	259.401	-259.401	0	0.00577369
200047_s_at	brown	300.443	32.4362	268.007	-235.571	0.0125043	0.00668721	392.058	29.1202	362.938	-333.818	0.011226	0.00872636
200048_s_at	black	307.184	29.5923	277.592	-247.999	0.0106409	0.00683725	392.426	26.9044	365.522	-338.618	0.00967438	0.00873456
200049_at	grey	146.162	108.084	38.0777	70.0066	0.00356115	0.00325325	195.119	0	195.119	-195.119	0	0.00434293
200050_at	magenta	232.989	1.80682	231.183	-229.376	0.00340267	0.00518584	309.218	4.664	304.554	-299.89	0.00878342	0.00688252
200051_at	grey	167.006	101.72	65.2853	36.4351	0.00335147	0.00371718	225.881	0	225.881	-225.881	0	0.00502761
200052_s_at	grey	158.829	110.068	48.7616	61.3059	0.00362649	0.00353519	206.482	0	206.482	-206.482	0	0.00459585
200053_at	grey60	209.189	9.29562	199.894	-190.598	0.00624706	0.0046561	270.439	11.161	259.279	-248.118	0.00750066	0.0060194
200054_at	grey	149.092	107.788	41.3036	66.4845	0.00355138	0.00331846	195.688	0	195.688	-195.688	0	0.00435559
200055_at	grey	186.14	113.741	72.3987	41.3427	0.00374754	0.00414308	243.774	0	243.774	-243.774	0	0.00542588
200056_s_at	brown	258.761	26.3432	232.418	-206.075	0.0101554	0.00575947	342.245	25.1554	317.09	-291.934	0.00969752	0.00761764
200057_s_at	brown	197.466	13.1074	184.359	-171.251	0.00505298	0.00439517	278.696	19.5996	259.097	-239.497	0.00755573	0.00620317
200058_s_at	grey	213.243	114.22	99.0223	15.198	0.00376331	0.00474632	281.571	0	281.571	-281.571	0	0.00626717
200059_s_at	black	308.915	30.6958	278.219	-247.524	0.0110377	0.00687578	402.929	29.5305	373.399	-343.868	0.0106186	0.00896833
200060_s_at	grey	170.964	113.758	57.2051	56.5534	0.0037481	0.00380528	220.36	0	220.36	-220.36	0	0.00490473
200061_s_at	midnightblue	238.958	18.8837	220.074	-201.191	0.176483	0.00531869	324.419	3.61225	320.806	-317.194	0.0337594	0.00722086
200062_s_at	midnightblue	277.495	21.046	256.449	-235.403	0.196691	0.00617644	377.129	3.95517	373.174	-369.219	0.0369642	0.00839408
200063_s_at	grey	195.08	114.059	81.0212	33.0375	0.00375799	0.00434206	257.425	0	257.425	-257.425	0	0.00572973
200064_at	black	261.674	23.3298	238.344	-215.015	0.00838901	0.0058243	314.444	21.7539	292.691	-270.937	0.00782232	0.00699885
200065_s_at	turquoise	437.454	178.292	259.162	-80.8701	0.0463699	0.00973678	630.911	152.483	478.427	-325.944	0.0396575	0.0140427
200066_at	brown	390.364	28.838	361.526	-332.688	0.0111172	0.00868865	529.141	38.1859	490.955	-452.77	0.0147209	0.0117775
200067_x_at	grey	177.638	114.753	62.8848	51.8683	0.00378087	0.00395384	229.569	0	229.569	-229.569	0	0.00510972
200068_s_at	turquoise	333.844	88.0614	245.783	-157.721	0.0229028	0.00743065	455.541	96.1929	359.348	-263.156	0.0250177	0.0101394
200069_at	grey60	223.292	10.5867	212.706	-202.119	0.00711471	0.00497001	323.94	13.7234	310.217	-296.493	0.00922274	0.00721021
200070_at	turquoise	306.723	84.8503	221.873	-137.023	0.0220677	0.006827	430.239	98.6344	331.605	-232.97	0.0256526	0.00957619
200071_at	darkred	246.361	3.66212	242.698	-239.036	0.04756	0.00548345	290.016	2.03916	287.977	-285.937	0.0264825	0.00645512
200072_s_at	grey60	254.981	9.10374	245.877	-236.773	0.00611811	0.00567532	355.894	13.0328	342.861	-329.829	0.00875862	0.00792143
200073_s_at	black	241.095	19.1732	221.922	-202.749	0.00689436	0.00536626	300.988	20.9919	279.996	-259.004	0.00754833	0.00669934
200074_s_at	midnightblue	253.254	5.00641	248.247	-243.241	0.0467889	0.00563688	326.983	2.05781	324.926	-322.868	0.0192319	0.00727794
200075_s_at	turquoise	471.104	224.547	246.557	-22.0105	0.0583997	0.0104858	698.705	179.754	518.951	-339.197	0.0467501	0.0155517
200076_s_at	grey	138.427	101.154	37.2726	63.8814	0.00333281	0.00308108	195.095	0	195.095	-195.095	0	0.0043424
200077_s_at	turquoise	436.281	183.616	252.665	-69.0484	0.0477545	0.00971067	632.061	155.454	476.607	-321.153	0.0404302	0.0140683
200078_s_at	turquoise	301.987	66.7916	235.196	-168.404	0.017371	0.00672158	411.367	84.5083	326.859	-242.35	0.0219787	0.00915614
200079_s_at	grey	215.009	123.433	91.5753	31.8581	0.00406686	0.00478563	274.917	0	274.917	-274.917	0	0.00611906
200080_s_at	green	360.659	40.2596	320.4	-280.14	0.0259572	0.00802749	494.507	31.5297	462.978	-431.448	0.0203286	0.0110067
200081_s_at	midnightblue	224.998	12.8696	212.129	-199.259	0.120277	0.00500797	306.974	3.02873	303.945	-300.916	0.0283059	0.00683257
200082_s_at	midnightblue	186.583	10.1515	176.431	-166.28	0.0948742	0.00415292	227.441	2.64224	224.799	-222.156	0.0246938	0.00506234
200083_at	grey	173.044	107.399	65.6453	41.7536	0.00353856	0.00385159	240.79	0	240.79	-240.79	0	0.00535946
200084_at	brown	314.059	33.3354	280.724	-247.388	0.012851	0.00699028	403.345	29.3369	374.008	-344.672	0.0113095	0.00897759
200085_s_at	grey	185.049	124.296	60.7535	63.5423	0.00409528	0.0041188	224.236	0	224.236	-224.236	0	0.004991
200086_s_at	turquoise	628.594	328.003	300.591	27.4126	0.0853064	0.0139911	944.266	234.294	709.972	-475.677	0.0609348	0.0210173
200087_s_at	grey	130.593	91.6082	38.9845	52.6238	0.00301829	0.00290671	198.209	0	198.209	-198.209	0	0.00441169
200088_x_at	brown	196.454	14.9748	181.479	-166.504	0.00577288	0.00437264	290.775	21.1719	269.604	-248.432	0.00816188	0.00647203
200089_s_at	turquoise	246.313	75.2098	171.103	-95.8934	0.0195604	0.00548239	366.047	105.782	260.265	-154.484	0.0275115	0.00814741
200090_at	grey60	258.622	9.59165	249.031	-239.439	0.006446	0.00575637	361.017	13.8265	347.191	-333.364	0.009292	0.00803546
200091_s_at	grey	193.481	132.978	60.5029	72.4751	0.00438134	0.00430646	227.73	0	227.73	-227.73	0	0.00506879
200092_s_at	midnightblue	205.445	10.0531	195.392	-185.339	0.0939543	0.00457277	260.811	2.43547	258.376	-255.94	0.0227614	0.00580509
200093_s_at	turquoise	473.486	182.687	290.799	-108.112	0.0475128	0.0105388	666.648	144.35	522.298	-377.948	0.0375422	0.0148381
200094_s_at	brown	251.09	21.7817	229.309	-207.527	0.00839697	0.00558873	349.456	25.2784	324.178	-298.899	0.00974494	0.00777813
200095_x_at	grey60	207.22	7.85093	199.369	-191.518	0.00527616	0.00461227	305.887	12.5155	293.371	-280.856	0.00841097	0.00680837
200096_s_at	green	278.383	34.7314	243.651	-208.92	0.0223929	0.0061962	397.184	29.2319	367.952	-338.72	0.0188472	0.00884045
200097_s_at	tan	237.315	16.4329	220.882	-204.449	0.0574578	0.00528211	288.812	5.42944	283.383	-277.953	0.0189841	0.00642833
200098_s_at	black	337.249	111.867	225.382	-113.516	0.0402253	0.00750643	422.296	60.577	361.719	-301.142	0.0217825	0.00939939
200099_s_at	midnightblue	183.684	10.7211	172.963	-162.242	0.100197	0.00408841	234.682	2.66642	232.016	-229.349	0.0249198	0.00522351
200593_s_at	grey	213.934	131.188	82.7454	48.4428	0.00432237	0.0047617	266.945	0	266.945	-266.945	0	0.00594161
200594_x_at	brown	211.203	14.7048	196.498	-181.793	0.00566876	0.00470092	283.667	19.2831	264.384	-245.101	0.00743371	0.00631382
200595_s_at	green	254.66	24.6054	230.055	-205.45	0.0158642	0.00566819	354.927	24.0376	330.89	-306.852	0.0154981	0.00789991
200596_s_at	grey	184.421	110.389	74.0317	36.3573	0.00363708	0.00410481	259.336	0	259.336	-259.336	0	0.00577225
200597_at	grey	232.307	119.159	113.148	6.01046	0.00392602	0.00517065	313.39	0	313.39	-313.39	0	0.00697537
200598_s_at	orange	225.245	3.49271	221.752	-218.259	0.0345813	0.00501346	268.552	2.01912	266.533	-264.513	0.0199913	0.00597738
200599_s_at	grey	203.507	130.535	72.9721	57.5625	0.00430083	0.00452962	244.697	0	244.697	-244.697	0	0.00544643
200600_at	grey60	415.699	47.3674	368.332	-320.964	0.0318329	0.00925256	551.372	29.4843	521.888	-492.404	0.0198147	0.0122723
200601_at	black	234.297	31.2554	203.041	-171.786	0.0112389	0.00521493	314.902	29.4068	285.496	-256.089	0.0105742	0.00700905
200602_at	grey	246.057	137.986	108.07	29.9157	0.00454635	0.00547669	320.35	0	320.35	-320.35	0	0.00713029
200603_at	grey	215.633	127.482	88.1507	39.3315	0.00420026	0.00479952	276.573	0	276.573	-276.573	0	0.00615592
200604_s_at	orange	256.253	7.95019	248.303	-240.353	0.0787148	0.00570365	322.419	2.61601	319.803	-317.187	0.0259011	0.00717636
200605_s_at	brown	307.868	33.1713	274.697	-241.526	0.0127877	0.00685248	413.922	31.4632	382.459	-350.996	0.0121292	0.00921301
200606_at	grey	200.748	115.285	85.4626	29.8228	0.00379841	0.00446822	267.813	0	267.813	-267.813	0	0.00596094
200607_s_at	black	225.177	21.4415	203.735	-182.294	0.00771	0.00501194	294.156	23.0782	271.078	-248	0.00829851	0.00654728
200608_s_at	turquoise	311.938	79.5131	232.424	-152.911	0.0206796	0.00694305	421.944	90.037	331.907	-241.87	0.0234167	0.00939156
200609_s_at	grey60	522.318	47.5206	474.798	-427.277	0.0319359	0.0116257	749.702	40.3295	709.373	-669.043	0.0271032	0.0166867
200610_s_at	grey	145.385	93.2151	52.1695	41.0457	0.00307124	0.00323595	222.193	0	222.193	-222.193	0	0.00494554
200611_s_at	brown	339.689	28.3005	311.389	-283.089	0.01091	0.00756075	481.608	36.1863	445.421	-409.235	0.01395	0.0107195
200612_s_at	grey	167.849	105.431	62.418	43.0131	0.00347373	0.00373596	226.129	0	226.129	-226.129	0	0.00503314
200613_at	turquoise	298.883	95.8391	203.044	-107.205	0.0249256	0.00665249	426.156	107.407	318.75	-211.343	0.0279342	0.00948532
200614_at	turquoise	670.625	293.993	376.632	-82.6396	0.0764611	0.0149267	986.252	213.918	772.334	-558.416	0.0556354	0.0219518
200615_s_at	grey60	266.744	12.0916	254.652	-242.56	0.0081261	0.00593714	346.349	14.1509	332.198	-318.047	0.00951005	0.00770897
200616_s_at	plum1	166.411	6.60622	159.805	-153.199	0.0880829	0.00370396	219.274	1.87514	217.399	-215.524	0.0250019	0.00488056
200617_at	grey	170.682	109.848	60.8341	49.0134	0.00361924	0.003799	219.183	0	219.183	-219.183	0	0.00487854
200618_at	grey	169.858	106.47	63.3881	43.0816	0.00350795	0.00378067	224.626	0	224.626	-224.626	0	0.00499969
200619_at	grey	154.295	106.633	47.6623	58.9708	0.00351333	0.00343428	206.253	0	206.253	-206.253	0	0.00459074
200620_at	black	217.868	55.2074	162.66	-107.453	0.0198516	0.00484927	291.088	39.9258	251.162	-211.237	0.0143566	0.00647899
200621_at	green	535.393	101.099	434.295	-333.196	0.0651828	0.0119167	761.651	59.344	702.307	-642.963	0.0382617	0.0169527
200622_x_at	turquoise	542.619	181.734	360.885	-179.151	0.0472651	0.0120775	754.171	142.983	611.188	-468.205	0.0371868	0.0167862
200623_s_at	turquoise	870.469	489.781	380.687	109.094	0.127381	0.0193747	1351.33	337.002	1014.33	-677.326	0.0876468	0.0300777
200624_s_at	orange	317.105	6.67619	310.429	-303.752	0.0661009	0.00705807	406.604	2.81022	403.794	-400.984	0.0278239	0.00905012
200625_s_at	brown	307.087	27.3033	279.783	-252.48	0.0105255	0.00683509	440.888	33.4722	407.415	-373.943	0.0129037	0.0098132
200626_s_at	brown	333.205	29.8958	303.31	-273.414	0.011525	0.00741643	471.991	36.334	435.657	-399.323	0.0140069	0.0105055
200627_at	brown	287.228	24.7002	262.528	-237.828	0.00952206	0.00639308	396.827	28.5946	368.233	-339.638	0.0110234	0.00883251
200628_s_at	lightyellow	263.243	7.61753	255.626	-248.008	0.0906849	0.00585922	316.082	2.41751	313.664	-311.247	0.0287799	0.0070353
200629_at	lightyellow	261.581	9.58136	252	-242.418	0.114064	0.00582222	305.191	2.60602	302.585	-299.979	0.0310241	0.00679288
200630_x_at	brown	209.335	16.2065	193.129	-176.922	0.0062477	0.00465935	297.172	21.1759	275.996	-254.82	0.00816341	0.0066144
200631_s_at	grey	226.238	129.623	96.6143	33.0088	0.0042708	0.00503556	284.704	0	284.704	-284.704	0	0.00633689
200632_s_at	black	455.593	126.672	328.922	-202.25	0.0455489	0.0101405	625.782	77.4412	548.341	-470.899	0.0278465	0.0139285
200633_at	brown	260.874	25.566	235.308	-209.741	0.00985584	0.00580648	365.347	26.9919	338.355	-311.363	0.0104055	0.00813183
200634_at	grey	162.834	102.126	60.7075	41.4188	0.00336484	0.00362433	218.926	0	218.926	-218.926	0	0.00487281
200635_s_at	darkolivegreen	212.854	4.4113	208.443	-204.031	0.107593	0.00473767	274.971	1.55302	273.418	-271.865	0.0378786	0.00612026
200636_s_at	grey	186.693	118.25	68.4427	49.8073	0.00389608	0.00415537	233.858	0	233.858	-233.858	0	0.00520518
200637_s_at	darkolivegreen	181.257	7.01909	174.238	-167.219	0.171197	0.00403438	226.334	1.65869	224.675	-223.017	0.0404558	0.0050377
200638_s_at	turquoise	548.193	265.652	282.541	-16.8897	0.0690902	0.0122016	820.184	201.163	619.021	-417.859	0.052318	0.0182555
200639_s_at	turquoise	576.192	314.687	261.505	53.1814	0.0818431	0.0128248	875.977	230.33	645.647	-415.317	0.0599037	0.0194973
200640_at	turquoise	674.709	333.74	340.969	-7.22921	0.0867984	0.0150176	1002.73	234.989	767.74	-532.751	0.0611155	0.0223186
200641_s_at	turquoise	469.262	138.687	330.575	-191.888	0.0360694	0.0104448	636.81	116.919	519.891	-402.972	0.030408	0.014174
200642_at	grey	206.16	129.681	76.4793	53.2015	0.0042727	0.00458868	247.611	0	247.611	-247.611	0	0.00551129
200643_at	grey	182.903	108.748	74.1551	34.5925	0.003583	0.00407102	242.868	0	242.868	-242.868	0	0.00540572
200644_at	black	370.931	157.807	213.124	-55.3165	0.0567447	0.00825611	467.954	78.5578	389.396	-310.838	0.028248	0.0104156
200645_at	green	315.507	37.1005	278.406	-241.306	0.0239203	0.00702249	433.622	29.8061	403.816	-374.01	0.0192174	0.00965148
200646_s_at	lightyellow	189.032	2.67795	186.354	-183.676	0.0318803	0.00420744	233.706	1.69663	232.009	-230.312	0.020198	0.00520178
200647_x_at	grey	218.856	108.073	110.783	-2.71064	0.00356076	0.00487126	300.983	0	300.983	-300.983	0	0.00669924
200648_s_at	grey	225.072	118.297	106.775	11.5222	0.00389763	0.00500962	280.08	0	280.08	-280.08	0	0.00623398
200649_at	lightyellow	232.255	4.38862	227.867	-223.478	0.0522455	0.0051695	285.622	2.00676	283.615	-281.609	0.02389	0.00635733
200650_s_at	green	466.22	67.9781	398.242	-330.264	0.0438286	0.0103771	638.763	44.2713	594.492	-550.22	0.0285437	0.0142175
200651_at	grey	169.692	108.146	61.5466	46.599	0.00356317	0.00377698	221.713	0	221.713	-221.713	0	0.00493486
200652_at	grey	214.766	127.543	87.2234	40.3191	0.00420225	0.00478022	268.648	0	268.648	-268.648	0	0.00597953
200653_s_at	brown	274.525	17.7395	256.785	-239.046	0.00683866	0.00611033	397.016	28.0006	369.016	-341.015	0.0107944	0.00883672
200654_at	lightyellow	187	4.50433	182.495	-177.991	0.053623	0.00416221	232.841	2.09239	230.748	-228.656	0.0249093	0.00518253
200655_s_at	lightyellow	200.277	2.49424	197.783	-195.289	0.0296934	0.00445773	251.478	1.82271	249.655	-247.832	0.0216989	0.00559735
200656_s_at	lightyellow	209.543	3.60611	205.937	-202.331	0.0429299	0.00466398	259.12	1.90307	257.217	-255.313	0.0226556	0.00576744
200657_at	tan	237.597	10.179	227.418	-217.239	0.0355908	0.0052884	304.55	4.63134	299.918	-295.287	0.0161935	0.00677861
200658_s_at	grey	187.763	125.749	62.0136	63.7358	0.00414317	0.0041792	226.017	0	226.017	-226.017	0	0.00503065
200659_s_at	grey	190.951	106.085	84.8661	21.2192	0.00349528	0.00425016	270.607	0	270.607	-270.607	0	0.00602314
200660_at	cyan	239.567	14.1374	225.429	-211.292	0.106296	0.00533224	315.815	3.59498	312.22	-308.625	0.0270299	0.00702936
200661_at	grey	220.741	126.282	94.4582	31.8241	0.00416073	0.00491321	287.651	0	287.651	-287.651	0	0.00640248
200662_s_at	turquoise	704.559	378.8	325.759	53.0409	0.0985176	0.015682	1063.54	264.026	799.514	-535.488	0.0686674	0.0236721
200663_at	green	636.542	94.4454	542.096	-447.651	0.0608932	0.014168	940.951	69.3469	871.604	-802.257	0.0447111	0.0209435
200664_s_at	tan	308.12	20.9193	287.201	-266.281	0.0731445	0.00685809	407.018	6.33169	400.687	-394.355	0.0221388	0.00905935
200665_s_at	green	336.58	69.7408	266.839	-197.098	0.0449651	0.00749154	466.544	40.3982	426.146	-385.748	0.0260466	0.0103843
200666_s_at	tan	336.096	21.7699	314.326	-292.556	0.0761186	0.00748077	434.866	6.83459	428.031	-421.196	0.0238972	0.00967916
200667_at	tan	253.229	11.6742	241.554	-229.88	0.0408188	0.00563632	315.01	4.74615	310.264	-305.518	0.0165949	0.00701144
200668_s_at	turquoise	267.838	78.938	188.9	-109.962	0.02053	0.00596149	376.293	99.1428	277.151	-178.008	0.0257849	0.00837548
200669_s_at	grey	190.31	120.588	69.7218	50.8658	0.0039731	0.00423588	241.776	0	241.776	-241.776	0	0.00538141
200670_at	grey	163.129	112.09	51.0391	61.0509	0.00369313	0.0036309	206.41	0	206.41	-206.41	0	0.00459425
200671_s_at	black	216.989	12.8473	204.141	-191.294	0.00461968	0.0048297	287.402	18.9662	268.436	-249.469	0.00681993	0.00639694
200672_x_at	grey	221.692	129.572	92.1203	37.4512	0.0042691	0.00493438	267.776	0	267.776	-267.776	0	0.00596011
200673_at	green	465.675	112.718	352.957	-240.239	0.0726746	0.0103649	647.313	56.291	591.022	-534.731	0.0362933	0.0144078
200674_s_at	midnightblue	181.679	10.6942	170.984	-160.29	0.099946	0.00404377	246.698	2.75145	243.946	-241.195	0.0257145	0.00549095
200675_at	green	682.813	135.976	546.837	-410.861	0.08767	0.0151979	993.672	81.5745	912.097	-830.523	0.0525948	0.022117
200676_s_at	grey	204.302	132.505	71.797	60.7082	0.00436576	0.00454733	241.03	0	241.03	-241.03	0	0.00536481
200677_at	turquoise	521.179	217.18	303.999	-86.8194	0.0564837	0.0116003	762.593	175.462	587.131	-411.669	0.0456337	0.0169737
200678_x_at	grey	183.782	123.839	59.9429	63.8964	0.00408023	0.00409059	222.127	0	222.127	-222.127	0	0.00494407
200679_x_at	brown	278.142	19.2793	258.863	-239.584	0.00743228	0.00619084	364.449	24.2193	340.229	-316.01	0.00933666	0.00811184
200680_x_at	brown	342.958	28.8642	314.094	-285.229	0.0111273	0.0076335	483.428	36.3772	447.051	-410.673	0.0140236	0.0107601
200681_at	brown	270.862	26.616	244.246	-217.63	0.0102606	0.00602879	355.826	25.4653	330.361	-304.896	0.009817	0.00791992
200682_s_at	grey	166.758	114.461	52.2965	62.1649	0.00377126	0.00371167	211.769	0	211.769	-211.769	0	0.00471353
200683_s_at	grey	179.336	120.4	58.9364	61.4632	0.00396691	0.00399163	226.881	0	226.881	-226.881	0	0.00504989
200684_s_at	grey	212.445	131.789	80.6565	51.1324	0.00434216	0.00472857	256.452	0	256.452	-256.452	0	0.00570807
200685_at	grey	172.706	119.624	53.0821	66.5415	0.00394134	0.00384406	216.84	0	216.84	-216.84	0	0.00482638
200686_s_at	grey	258.431	124.737	133.693	-8.95586	0.00410983	0.00575211	342.267	0	342.267	-342.267	0	0.00761813
200687_s_at	grey	145.008	106.058	38.9493	67.1091	0.0034944	0.00322756	195.774	0	195.774	-195.774	0	0.00435749
200688_at	turquoise	322.019	87.1021	234.917	-147.815	0.0226533	0.00716744	445.914	98.6959	347.219	-248.523	0.0256686	0.00992509
200689_x_at	grey	182.328	117.601	64.7265	52.8749	0.00387471	0.00405822	225.176	0	225.176	-225.176	0	0.00501193
200690_at	grey	204.016	112.297	91.7191	20.5774	0.00369993	0.00454095	279.315	0	279.315	-279.315	0	0.00621694
200691_s_at	grey	182.174	124.306	57.8685	66.4372	0.0040956	0.0040548	225.65	0	225.65	-225.65	0	0.00502248
200692_s_at	grey	178.611	113.793	64.8179	48.9755	0.00374925	0.0039755	230.813	0	230.813	-230.813	0	0.00513741
200693_at	black	295.656	93.0057	202.65	-109.644	0.0334433	0.00658065	368.405	52.4642	315.94	-263.476	0.0188652	0.00819989
200694_s_at	turquoise	389.316	170.515	218.802	-48.2872	0.0443471	0.00866534	566.82	150.211	416.609	-266.398	0.0390666	0.0126162
200695_at	turquoise	670.792	343.753	327.039	16.7139	0.0894025	0.0149304	1014.27	246.034	768.233	-522.199	0.0639881	0.0225754
200696_s_at	black	301.427	69.2704	232.156	-162.886	0.0249084	0.0067091	408.49	46.0341	362.455	-316.421	0.0165531	0.00909209
200697_at	turquoise	269.88	87.6018	182.278	-94.6759	0.0227833	0.00600693	398.409	108.896	289.513	-180.617	0.0283215	0.00886772
200698_at	grey	194.05	117.677	76.3727	41.3044	0.00387721	0.00431913	243.401	0	243.401	-243.401	0	0.00541758
200699_at	turquoise	394.902	158.448	236.453	-78.0053	0.0412089	0.00878966	573.764	144.042	429.722	-285.68	0.0374621	0.0127707
200700_s_at	grey	182.727	116.507	66.2197	50.2876	0.00383867	0.00406711	230.12	0	230.12	-230.12	0	0.00512198
200701_at	green	435.535	89.0219	346.513	-257.491	0.0573965	0.00969406	624.118	50.9348	573.183	-522.249	0.03284	0.0138915
200702_s_at	tan	202.111	7.55211	194.558	-187.006	0.026406	0.00449854	260.007	4.18559	255.822	-251.636	0.0146349	0.0057872
200703_at	grey	148.372	102.682	45.6896	56.9926	0.00338316	0.00330244	205.522	0	205.522	-205.522	0	0.00457447
200704_at	black	328.318	88.6966	239.621	-150.925	0.0318938	0.00730765	442.138	54.7715	387.367	-332.595	0.0196949	0.00984104
200705_s_at	brown	283.235	25.0163	258.218	-233.202	0.00964392	0.00630419	386.417	28.1959	358.221	-330.025	0.0108697	0.00860081
200706_s_at	black	337.12	74.4258	262.694	-188.268	0.0267623	0.00750356	446.893	48.5552	398.337	-349.782	0.0174596	0.00994686
200707_at	black	358.066	88.9319	269.134	-180.202	0.0319784	0.00796977	456.77	52.619	404.151	-351.532	0.0189209	0.0101667
200708_at	grey60	209.277	10.5423	198.735	-188.193	0.00708491	0.00465806	305.615	13.2392	292.376	-279.136	0.00889731	0.00680232
200709_at	turquoise	707.058	408.526	298.531	109.995	0.106249	0.0157376	1089.86	289.463	800.401	-510.938	0.075283	0.024258
200710_at	green	306.831	45.4402	261.391	-215.951	0.0292974	0.0068294	406.811	30.6554	376.156	-345.5	0.0197649	0.00905474
200711_s_at	tan	283.033	9.18653	273.847	-264.66	0.0321207	0.00629971	370.299	4.58154	365.718	-361.136	0.0160194	0.00824206
200712_s_at	grey	217.764	115.801	101.963	13.8387	0.0038154	0.00484695	286.234	0	286.234	-286.234	0	0.00637096
200713_s_at	green	695.624	111.327	584.297	-472.97	0.0717774	0.0154831	1018.86	77.1304	941.734	-864.604	0.0497295	0.0226777
200714_x_at	green	266.268	32.2786	233.99	-201.711	0.0208115	0.00592656	384.738	28.2712	356.467	-328.196	0.0182277	0.00856343
200715_x_at	grey	157.315	103.114	54.2007	48.9133	0.00339738	0.00350148	219.42	0	219.42	-219.42	0	0.00488382
200716_x_at	midnightblue	169.852	12.064	157.788	-145.724	0.112747	0.00378053	224.965	2.91563	222.049	-219.134	0.0272489	0.00500723
200717_x_at	midnightblue	148.269	7.98885	140.28	-132.291	0.0746621	0.00330015	195.878	2.4259	193.452	-191.026	0.022672	0.00435982
200718_s_at	grey	196.064	123.911	72.1527	51.7583	0.0040826	0.00436395	239.004	0	239.004	-239.004	0	0.00531971
200719_at	grey	208.191	127.127	81.0649	46.0617	0.00418855	0.00463389	254.993	0	254.993	-254.993	0	0.00567558
200720_s_at	grey	210.219	106.904	103.315	3.58966	0.00352226	0.00467902	292.979	0	292.979	-292.979	0	0.00652108
200721_s_at	grey	159.418	107.3	52.1188	55.1807	0.00353529	0.00354831	213.562	0	213.562	-213.562	0	0.00475343
200722_s_at	grey	221.998	133.699	88.2991	45.4002	0.0044051	0.0049412	271.954	0	271.954	-271.954	0	0.0060531
200723_s_at	grey	183.788	116.797	66.9908	49.8064	0.00384821	0.00409072	240.147	0	240.147	-240.147	0	0.00534515
200724_at	grey	165.37	117.624	47.7456	69.8787	0.00387547	0.00368078	208.095	0	208.095	-208.095	0	0.00463175
200725_x_at	midnightblue	225.645	8.21565	217.429	-209.213	0.0767818	0.00502236	308.741	2.5862	306.155	-303.569	0.0241701	0.00687191
200726_at	brown	199.528	16.6038	182.924	-166.321	0.00640086	0.00444107	289.726	21.1948	268.531	-247.337	0.00817071	0.00644868
200727_s_at	orange	283.327	4.20389	279.123	-274.92	0.0416227	0.00630625	378.088	2.41002	375.678	-373.268	0.0238616	0.00841541
200728_at	turquoise	387.3	141.461	245.839	-104.379	0.0367908	0.00862045	554.648	130.315	424.334	-294.019	0.033892	0.0123453
200729_s_at	green	247.203	20.6267	226.577	-205.95	0.013299	0.00550221	359.505	23.4308	336.075	-312.644	0.0151069	0.00800181
200730_s_at	grey	194.203	123.165	71.038	52.1274	0.00405803	0.00432255	238.693	0	238.693	-238.693	0	0.00531278
200731_s_at	black	195.245	30.4455	164.8	-134.354	0.0109477	0.00434574	247.509	27.5676	219.941	-192.374	0.00991284	0.00550901
200732_s_at	grey	223.204	128.022	95.1818	32.8402	0.00421805	0.00496803	271.135	0	271.135	-271.135	0	0.00603488
200733_s_at	black	193.993	38.3733	155.62	-117.247	0.0137984	0.00431787	252.813	32.3956	220.417	-188.022	0.0116489	0.00562707
200734_s_at	turquoise	779.408	457.668	321.74	135.928	0.119029	0.0173479	1214.89	317.422	897.47	-580.048	0.0825544	0.0270409
200735_x_at	midnightblue	223.795	15.2689	208.526	-193.257	0.1427	0.00498119	275.334	3.2313	272.103	-268.872	0.0301991	0.00612834
200736_s_at	cyan	231.535	8.64713	222.888	-214.241	0.065016	0.00515347	312.092	2.80243	309.29	-306.488	0.0210709	0.0069465
200737_at	green	374.373	46.3613	328.011	-281.65	0.0298913	0.00833272	502.431	32.7449	469.686	-436.941	0.0211121	0.011183
200738_s_at	turquoise	454.007	162.128	291.878	-129.75	0.042166	0.0101052	637.43	135.308	502.122	-366.815	0.0351905	0.0141878
200739_s_at	turquoise	390.998	113.721	277.278	-163.557	0.0295763	0.00870277	526.371	102.746	423.625	-320.879	0.0267219	0.0117159
200740_s_at	turquoise	663.6	343.13	320.469	22.6609	0.0892407	0.0147703	998.688	242.019	756.67	-514.651	0.0629438	0.0222286
200741_s_at	midnightblue	205.516	10.0731	195.442	-185.369	0.0941415	0.00457433	252.252	2.50812	249.744	-247.236	0.0234404	0.00561459
200742_s_at	grey	204.782	135.572	69.2091	66.3634	0.00446682	0.00455799	240.892	0	240.892	-240.892	0	0.00536174
200743_s_at	green	283.019	33.6691	249.349	-215.68	0.021708	0.00629938	392.876	27.6189	365.258	-337.639	0.0178071	0.00874458
200744_s_at	turquoise	595.278	184.898	410.38	-225.483	0.0480878	0.0132496	827.754	150.38	677.374	-526.994	0.0391104	0.018424
200745_s_at	turquoise	617.517	258.721	358.796	-100.076	0.0672876	0.0137446	898.378	193.302	705.076	-511.775	0.0502736	0.019996
200746_s_at	turquoise	548.87	308.621	240.249	68.372	0.0802655	0.0122167	848.851	234.298	614.553	-380.255	0.0609358	0.0188936
200747_s_at	black	254.672	44.6159	210.056	-165.44	0.0160431	0.00566845	365.019	37.3846	327.634	-290.25	0.0134429	0.00812453
200748_s_at	grey	215.179	119.541	95.6377	23.9038	0.00393863	0.00478942	270.74	0	270.74	-270.74	0	0.00602608
200749_at	turquoise	478.906	209.275	269.631	-60.3556	0.0544279	0.0106594	690.509	165.82	524.689	-358.87	0.043126	0.0153692
200750_s_at	grey	237.865	138.268	99.5977	38.6699	0.00455562	0.00529436	283.642	0	283.642	-283.642	0	0.00631325
200751_s_at	grey	197.663	115.233	82.43	32.8029	0.00379667	0.00439955	266.061	0	266.061	-266.061	0	0.00592195
200752_s_at	black	217.001	45.9241	171.077	-125.153	0.0165135	0.00482997	268.585	34.4903	234.095	-199.604	0.0124021	0.00597812
200753_x_at	grey	179.548	121.769	57.7794	63.9897	0.00401203	0.00399636	219	0	219	-219	0	0.00487445
200754_x_at	grey	177.04	113.567	63.4727	50.0946	0.0037418	0.00394053	227.565	0	227.565	-227.565	0	0.00506511
200755_s_at	grey	136.413	98.6043	37.8091	60.7952	0.0032488	0.00303627	194.794	0	194.794	-194.794	0	0.00433568
200756_x_at	grey	173.345	113.603	59.7423	53.8603	0.00374296	0.00385828	223.072	0	223.072	-223.072	0	0.0049651
200757_s_at	grey	137.641	103.567	34.0743	69.4923	0.0034123	0.00306359	189.344	0	189.344	-189.344	0	0.0042144
200758_s_at	grey	189.29	117.304	71.986	45.3182	0.00386492	0.00421319	249.924	0	249.924	-249.924	0	0.00556277
200759_x_at	grey	208.186	132.755	75.4305	57.3248	0.004374	0.00463376	258.939	0	258.939	-258.939	0	0.00576342
200760_s_at	grey	214.407	127.046	87.3609	39.6855	0.0041859	0.00477224	262.021	0	262.021	-262.021	0	0.00583202
200761_s_at	grey	186.594	114.385	72.2085	42.1768	0.00376875	0.00415317	240.996	0	240.996	-240.996	0	0.00536404
200762_at	turquoise	319.604	111.653	207.951	-96.297	0.0290386	0.00711369	468.222	119.558	348.664	-229.106	0.0310944	0.0104216
200763_s_at	midnightblue	249.473	7.48956	241.983	-234.494	0.0699959	0.00555273	361.76	2.48025	359.279	-356.799	0.0231799	0.00805199
200764_s_at	black	244.35	47.3432	197.006	-149.663	0.0170238	0.00543869	347.058	37.0436	310.014	-272.97	0.0133202	0.00772475
200765_x_at	black	250.653	75.6055	175.048	-99.4423	0.0271865	0.005579	331.003	48.6506	282.353	-233.702	0.0174939	0.00736742
200766_at	brown	206.247	16.4416	189.806	-173.364	0.00633833	0.00459062	308.552	22.5669	285.985	-263.418	0.00869967	0.00686769
200767_s_at	grey	156.704	112.48	44.2246	68.2552	0.00370597	0.0034879	203.588	0	203.588	-203.588	0	0.00453143
200768_s_at	brown	409.838	42.5301	367.308	-324.778	0.0163956	0.0091221	576.948	47.1837	529.764	-482.581	0.0181895	0.0128416
200769_s_at	grey	188.41	109.736	78.6745	31.0614	0.00361556	0.00419361	257.497	0	257.497	-257.497	0	0.00573132
200770_s_at	grey	170.031	112.514	57.5175	54.9964	0.00370709	0.00378453	218.546	0	218.546	-218.546	0	0.00486437
200771_at	grey60	353.122	40.2219	312.9	-272.678	0.0270309	0.00785974	477.743	25.3583	452.385	-427.027	0.0170419	0.0106335
200772_x_at	turquoise	606.981	253.438	353.543	-100.105	0.0659136	0.0135101	884.529	191.088	693.44	-502.352	0.0496978	0.0196877
200773_x_at	turquoise	427.846	150.519	277.326	-126.807	0.0391468	0.00952292	606.833	131.505	475.328	-343.823	0.0342015	0.0135068
200774_at	grey	172.021	124.376	47.6452	76.7306	0.00409791	0.00382881	211.813	0	211.813	-211.813	0	0.0047145
200775_s_at	brown	197.02	13.9284	183.092	-169.163	0.00536945	0.00438524	279.334	20.2906	259.043	-238.753	0.00782212	0.00621737
200776_s_at	grey	173.383	118.699	54.6838	64.0156	0.00391089	0.00385914	212.361	0	212.361	-212.361	0	0.00472671
200777_s_at	black	268.765	16.3214	252.444	-236.123	0.00586889	0.00598214	348.777	22.7945	325.982	-303.188	0.00819652	0.00776301
200778_s_at	grey	202.828	119.827	83.0015	36.8252	0.00394803	0.00451451	253.041	0	253.041	-253.041	0	0.00563214
200779_at	brown	381.895	44.2685	337.627	-293.358	0.0170657	0.00850017	489.803	36.9833	452.82	-415.836	0.0142572	0.010902
200780_x_at	grey	271.216	116.671	154.545	-37.8736	0.00384406	0.00603668	371.569	0	371.569	-371.569	0	0.00827031
200781_s_at	darkgreen	223.271	6.17709	217.094	-210.917	0.0870012	0.00496952	268.178	2.10658	266.072	-263.965	0.0296702	0.00596907
200782_at	green	405.357	59.3587	345.998	-286.64	0.0382712	0.00902237	575.044	41.7535	533.291	-491.537	0.0269204	0.0127992
200783_s_at	brown	265.274	18.4667	246.807	-228.34	0.00711901	0.00590442	341.871	22.5212	319.35	-296.828	0.00868203	0.0076093
200784_s_at	grey	160.921	109.923	50.9977	58.9254	0.00362173	0.00358175	210.053	0	210.053	-210.053	0	0.00467532
200785_s_at	grey	162.682	104.119	58.5625	45.5566	0.0034305	0.00362094	217.454	0	217.454	-217.454	0	0.00484005
200786_at	turquoise	451.816	214.769	237.047	-22.2774	0.0558568	0.0100564	671.893	172.956	498.937	-325.981	0.0449821	0.0149549
200787_s_at	darkolivegreen	237.548	6.00196	231.546	-225.544	0.146389	0.00528729	345.288	1.66253	343.626	-341.963	0.0405496	0.00768537
200788_s_at	turquoise	591.149	265.743	325.406	-59.6631	0.0691139	0.0131577	880.799	202.818	677.98	-475.162	0.0527486	0.0196047
200789_at	grey	159.959	104.03	55.9292	48.1007	0.00342756	0.00356034	216.871	0	216.871	-216.871	0	0.00482707
200790_at	green	271.866	21.5509	250.316	-228.765	0.0138948	0.00605116	386.59	24.9358	361.654	-336.719	0.0160772	0.00860466
200791_s_at	turquoise	392.879	138.114	254.765	-116.651	0.0359204	0.00874463	559.124	126.055	433.069	-307.013	0.0327842	0.0124449
200792_at	grey	159.483	113.292	46.1908	67.1015	0.00373274	0.00354975	204.656	0	204.656	-204.656	0	0.00455519
200793_s_at	turquoise	296.998	96.1524	200.846	-104.693	0.0250071	0.00661053	431.417	109.078	322.339	-213.261	0.0283688	0.0096024
200794_x_at	green	298.484	31.9212	266.563	-234.642	0.020581	0.00664361	387.208	25.2764	361.932	-336.655	0.0162969	0.00861842
200795_at	green	273.533	62.802	210.731	-147.929	0.0404913	0.00608825	361.753	35.5764	326.177	-290.6	0.0229377	0.00805184
200796_s_at	grey	208.99	114.433	94.5564	19.8771	0.00377033	0.00465166	282.839	0	282.839	-282.839	0	0.00629539
200797_s_at	grey60	416.98	53.8258	363.155	-309.329	0.0361732	0.00928108	567.377	31.4432	535.934	-504.491	0.0211312	0.0126286
200798_x_at	grey60	278.043	42.9126	235.131	-192.218	0.0288391	0.00618864	337.093	18.9064	318.187	-299.28	0.0127059	0.00750296
200799_at	tan	234.37	17.3551	217.014	-199.659	0.0606823	0.00521656	302.386	5.4999	296.887	-291.387	0.0192304	0.00673047
200800_s_at	tan	306.257	23.435	282.822	-259.387	0.0819407	0.00681663	407.138	6.72696	400.411	-393.684	0.0235208	0.00906201
200801_x_at	royalblue	232.13	5.97176	226.158	-220.186	0.0755919	0.0051667	271.637	2.02887	269.608	-267.579	0.0256819	0.00604604
200802_at	darkturquoise	214.573	1.33468	213.239	-211.904	0.0190668	0.00477594	274	1.62877	272.371	-270.742	0.0232681	0.00609864
200803_s_at	grey	217.493	120.159	97.3348	22.8238	0.00395897	0.00484093	290.626	0	290.626	-290.626	0	0.0064687
200804_at	green	604.576	117.599	486.976	-369.377	0.0758216	0.0134565	875.231	70.8286	804.402	-733.574	0.0456664	0.0194807
200805_at	grey	155.107	97.7952	57.3115	40.4837	0.00322214	0.00345234	230.5	0	230.5	-230.5	0	0.00513043
200806_s_at	tan	253.041	10.4497	242.591	-232.142	0.0365374	0.00563215	331.909	4.39808	327.511	-323.113	0.0153779	0.00738757
200807_s_at	tan	300.893	18.8276	282.066	-263.238	0.0658307	0.00669723	390.622	5.99778	384.624	-378.627	0.0209713	0.0086944
200808_s_at	black	202.555	23.5486	179.007	-155.458	0.00846768	0.00450844	253.296	23.5236	229.772	-206.249	0.0084587	0.00563782
200809_x_at	brown	243.729	20.4396	223.289	-202.849	0.00787958	0.00542487	358.895	26.2099	332.685	-306.475	0.0101041	0.00798822
200810_s_at	tan	368.782	37.6156	331.167	-293.551	0.131523	0.0082083	427.505	8.88853	418.616	-409.728	0.0310788	0.00951533
200811_at	tan	363.542	36.4362	327.106	-290.67	0.127399	0.00809166	421.608	8.76214	412.845	-404.083	0.0306368	0.00938407
200812_at	brown	211.893	12.3974	199.496	-187.098	0.00477925	0.00471628	285.08	19.1088	265.972	-246.863	0.00736652	0.00634527
200813_s_at	black	309.909	72.474	237.435	-164.96	0.0260604	0.00689789	379.608	43.2239	336.384	-293.16	0.0155426	0.00844924
200814_at	grey	153.344	99.9791	53.3652	46.6139	0.0032941	0.00341311	214.424	0	214.424	-214.424	0	0.00477262
200815_s_at	grey	140.609	101.296	39.3128	61.9834	0.00333749	0.00312965	196.721	0	196.721	-196.721	0	0.00437857
200816_s_at	turquoise	391.649	128.241	263.408	-135.167	0.0333527	0.00871726	538.555	115.153	423.403	-308.25	0.0299487	0.0119871
200817_x_at	midnightblue	194.569	8.13529	186.434	-178.298	0.0760307	0.00433068	233.195	2.38249	230.813	-228.43	0.0222663	0.00519042
200818_at	turquoise	534.866	212.051	322.815	-110.764	0.0551497	0.011905	755.368	161.557	593.81	-432.253	0.0420175	0.0168129
200819_s_at	midnightblue	200.116	11.1151	189.001	-177.885	0.103879	0.00445414	263.244	2.73505	260.509	-257.774	0.0255612	0.00585924
200820_at	black	216.802	16.19	200.612	-184.422	0.00582164	0.00482555	272.067	19.8115	252.255	-232.444	0.00712386	0.00605562
200821_at	black	470.535	135.29	335.245	-199.955	0.048648	0.0104731	642.419	80.5601	561.859	-481.298	0.028968	0.0142989
200822_x_at	turquoise	398.438	142.371	256.067	-113.695	0.0370277	0.00886837	561.958	127.991	433.967	-305.976	0.0332876	0.012508
200823_x_at	grey	151.839	104.314	47.5248	56.7893	0.00343692	0.0033796	207.4	0	207.4	-207.4	0	0.00461627
200824_at	turquoise	357.759	149.567	208.192	-58.6247	0.0388991	0.00796294	539.953	148.531	391.422	-242.892	0.0386296	0.0120182
200825_s_at	brown	362.854	30.1081	332.746	-302.638	0.0116068	0.00807635	503.864	38.3163	465.547	-427.231	0.0147711	0.0112149
200826_at	turquoise	412.963	160.345	252.618	-92.2722	0.0417023	0.00919166	586.423	140.65	445.773	-305.123	0.03658	0.0130525
200827_at	grey	169.709	112.272	57.4371	54.835	0.00369912	0.00377736	220.746	0	220.746	-220.746	0	0.00491332
200828_s_at	grey	193.87	114.545	79.325	35.2199	0.00377401	0.00431512	261.269	0	261.269	-261.269	0	0.00581528
200829_x_at	grey	218.175	123.211	94.9642	28.2466	0.00405953	0.0048561	283.012	0	283.012	-283.012	0	0.00629923
200830_at	black	229.314	39.8189	189.495	-149.676	0.0143182	0.00510403	310.732	32.4631	278.268	-245.805	0.0116732	0.00691621
200831_s_at	black	327.152	134.337	192.816	-58.4792	0.0483052	0.00728171	404.509	68.0398	336.469	-268.43	0.0244659	0.0090035
200832_s_at	black	413.316	206.68	206.636	0.0444547	0.0743188	0.00919953	536.871	98.7133	438.157	-339.444	0.0354956	0.0119496
200833_s_at	turquoise	358.6	97.8652	260.735	-162.869	0.0254526	0.00798165	495.798	103.692	392.107	-288.415	0.0269679	0.0110354
200834_s_at	grey	174.352	115.6	58.7522	56.8476	0.00380877	0.0038807	218.552	0	218.552	-218.552	0	0.0048645
200835_s_at	grey	208.943	124.53	84.4129	40.1172	0.004103	0.00465062	258.968	0	258.968	-258.968	0	0.00576407
200836_s_at	turquoise	445.319	175.731	269.588	-93.8574	0.0457037	0.00991183	640.143	150.373	489.771	-339.398	0.0391086	0.0142482
200837_at	grey	178.04	106.685	71.3542	35.3312	0.00351505	0.00396277	242.714	0	242.714	-242.714	0	0.0054023
200838_at	grey	168.984	112.889	56.0955	56.7934	0.00371944	0.00376122	217.692	0	217.692	-217.692	0	0.00484535
200839_s_at	grey	218.052	122.823	95.2292	27.5936	0.00404675	0.00485336	269.854	0	269.854	-269.854	0	0.00600637
200840_at	grey	173.764	112.712	61.0528	51.6587	0.0037136	0.00386762	224.235	0	224.235	-224.235	0	0.00499099
200841_s_at	grey	181.601	123.086	58.5156	64.5701	0.00405541	0.00404205	222.017	0	222.017	-222.017	0	0.00494161
200842_s_at	grey	161.269	97.7087	63.5603	34.1483	0.00321929	0.0035895	240.47	0	240.47	-240.47	0	0.00535233
200843_s_at	brown	204.019	13.3053	190.714	-177.408	0.00512925	0.00454102	275.206	18.3389	256.867	-238.528	0.00706975	0.0061255
200844_s_at	green	490.579	126.515	364.064	-237.549	0.0815702	0.0109192	671.331	59.5209	611.81	-552.29	0.0383758	0.0149424
200845_s_at	green	593.924	158.149	435.776	-277.627	0.101966	0.0132195	829.654	74.5894	755.064	-680.475	0.0480912	0.0184663
200846_s_at	turquoise	316.659	108.017	208.643	-100.626	0.0280928	0.00704815	465.099	119.509	345.59	-226.08	0.0310817	0.0103521
200847_s_at	grey	212.295	122.464	89.8315	32.6322	0.00403491	0.00472523	276.217	0	276.217	-276.217	0	0.00614798
200848_at	green	553.013	131.776	421.237	-289.46	0.0849622	0.0123089	754.311	65.5506	688.761	-623.21	0.0422634	0.0167893
200849_s_at	green	598.543	137.499	461.043	-323.544	0.0886521	0.0133223	837.153	72.1682	764.985	-692.816	0.0465301	0.0186332
200850_s_at	green	614.726	141.058	473.668	-332.609	0.0909468	0.0136825	860.797	74.2049	786.592	-712.387	0.0478433	0.0191595
200851_s_at	brown	525.097	60.4825	464.615	-404.132	0.0233163	0.0116875	744.48	64.3729	680.107	-615.734	0.0248161	0.0165705
200852_x_at	black	239.96	41.0504	198.909	-157.859	0.014761	0.00534098	311.142	33.0611	278.081	-245.02	0.0118882	0.00692534
200853_at	turquoise	396.943	123.49	273.453	-149.964	0.0321169	0.00883509	552.925	115.5	437.424	-321.924	0.0300391	0.0123069
200854_at	grey	179.52	120.49	59.03	61.4596	0.00396987	0.00399572	223.662	0	223.662	-223.662	0	0.00497824
200855_at	grey	172.956	111.552	61.404	50.1483	0.00367541	0.00384963	226.957	0	226.957	-226.957	0	0.00505157
200856_x_at	grey	131.009	98.4896	32.5194	65.9703	0.00324502	0.00291598	187.165	0	187.165	-187.165	0	0.0041659
200857_s_at	grey	151.465	110.831	40.6337	70.1974	0.00365165	0.00337128	196.641	0	196.641	-196.641	0	0.0043768
200858_s_at	grey	171.926	118.06	53.8663	64.1938	0.00388983	0.00382671	214.768	0	214.768	-214.768	0	0.00478027
200859_x_at	turquoise	523.779	235.206	288.573	-53.3664	0.061172	0.0116582	765.557	181.802	583.755	-401.953	0.0472827	0.0170396
200860_s_at	brown	262.787	21.5634	241.223	-219.66	0.00831282	0.00584907	389.529	28.7924	360.737	-331.944	0.0110996	0.00867007
200861_at	grey	166.877	112.239	54.6376	57.6018	0.00369805	0.00371432	213.589	0	213.589	-213.589	0	0.00475402
200862_at	orangered4	235.095	1.34934	233.746	-232.396	0.043527	0.0052327	303.29	1.37176	301.918	-300.546	0.0442503	0.00675057
200863_s_at	grey60	239.984	9.25881	230.725	-221.466	0.00622232	0.00534152	324.347	13.0161	311.331	-298.315	0.00874737	0.00721927
200864_s_at	grey	203.924	116.364	87.5599	28.8042	0.00383395	0.00453891	272.242	0	272.242	-272.242	0	0.00605953
200865_at	grey	126.699	87.4364	39.2626	48.1738	0.00288084	0.00282005	208.757	0	208.757	-208.757	0	0.00464648
200866_s_at	darkolivegreen	222.461	7.51178	214.949	-207.437	0.183214	0.00495149	280.581	1.74711	278.834	-277.087	0.0426125	0.00624513
200867_at	turquoise	406.762	147.217	259.545	-112.329	0.0382878	0.00905364	575.344	131.448	443.895	-312.447	0.0341868	0.0128059
200868_s_at	grey	195.588	107.076	88.5119	18.5644	0.00352793	0.00435337	264.696	0	264.696	-264.696	0	0.00589156
200869_at	midnightblue	150.685	4.64294	146.043	-141.4	0.0433919	0.00335393	209.822	2.15355	207.668	-205.514	0.0201267	0.00467017
200870_at	grey60	200.578	8.3632	192.214	-183.851	0.00562043	0.00446442	294.576	12.506	282.07	-269.564	0.00840454	0.00655663
200871_s_at	darkolivegreen	242.155	5.5341	236.621	-231.086	0.134978	0.00538984	344.194	1.63886	342.555	-340.916	0.0399723	0.00766101
200872_at	grey	161.646	95.4757	66.1701	29.3056	0.00314572	0.00359789	230.568	0	230.568	-230.568	0	0.00513194
200873_s_at	brown	253.377	18.8925	234.484	-215.592	0.00728314	0.00563962	340.555	22.9567	317.598	-294.641	0.00884994	0.00758001
200874_s_at	grey	152.428	111.921	40.507	71.4144	0.00368757	0.00339272	196.4	0	196.4	-196.4	0	0.00437144
200875_s_at	brown	373.721	40.7354	332.985	-292.25	0.0157037	0.00831821	493.583	37.4696	456.113	-418.643	0.0144447	0.0109861
200876_s_at	grey	198.828	125.723	73.1053	52.6176	0.0041423	0.00442548	256.219	0	256.219	-256.219	0	0.00570288
200877_at	black	247.507	26.2507	221.256	-195.005	0.00943929	0.00550896	300.083	22.7017	277.381	-254.68	0.00816316	0.0066792
200878_at	grey	173.488	115.824	57.6638	58.1603	0.00381616	0.00386147	216.948	0	216.948	-216.948	0	0.00482879
200879_s_at	brown	262.675	25.7637	236.911	-211.147	0.00993202	0.00584657	337.979	24.3134	313.666	-289.352	0.00937295	0.00752268
200880_at	black	241.113	22.0974	219.016	-196.919	0.00794586	0.00536666	297.296	20.9294	276.367	-255.438	0.00752586	0.00661718
200881_s_at	tan	321.522	31.3214	290.201	-258.879	0.109515	0.00715638	380.903	7.8648	373.038	-365.174	0.0274993	0.00847808
200882_s_at	brown	221.533	17.8586	203.674	-185.816	0.00688459	0.00493084	312.931	22.4024	290.529	-268.127	0.00863622	0.00696517
200883_at	turquoise	506.152	205.022	301.13	-96.108	0.0533217	0.0112658	726.723	163.411	563.313	-399.902	0.0424995	0.0161753
200884_at	grey60	332.174	12.6677	319.507	-306.839	0.00851327	0.00739348	427.565	16.0629	411.502	-395.439	0.010795	0.00951668
200885_at	grey60	365.24	34.3701	330.87	-296.5	0.0230982	0.00812945	507.814	26.1282	481.686	-455.557	0.0175593	0.0113028
200886_s_at	turquoise	387.567	169.41	218.158	-48.7482	0.0440597	0.00862641	573.264	154.399	418.866	-264.467	0.0401557	0.0127596
200887_s_at	paleturquoise	203.557	8.16071	195.396	-187.235	0.181349	0.00453073	248.222	1.89478	246.327	-244.432	0.0421063	0.00552488
200888_s_at	brown	285.854	21.3082	264.546	-243.237	0.0082144	0.00636248	417.688	30.4974	387.191	-356.694	0.0117569	0.00929684
200889_s_at	grey	170.159	100.847	69.3123	31.5349	0.0033227	0.00378738	238.984	0	238.984	-238.984	0	0.00531926
200890_s_at	grey	182.525	113.89	68.635	45.2547	0.00375242	0.00406261	235.647	0	235.647	-235.647	0	0.00524499
200891_s_at	green	392.923	62.2236	330.699	-268.475	0.0401183	0.0087456	530.864	39.314	491.551	-452.237	0.0253475	0.0118159
200892_s_at	grey	163.07	115.893	47.1764	68.717	0.00381844	0.00362958	204.288	0	204.288	-204.288	0	0.004547
200893_at	green	332.41	27.4271	304.982	-277.555	0.0176835	0.00739872	452.943	26.639	426.304	-399.665	0.0171754	0.0100815
200894_s_at	tan	309.127	23.3037	285.823	-262.52	0.0814813	0.0068805	364.568	6.69968	357.868	-351.169	0.0234254	0.00811449
200895_s_at	tan	316.868	27.0865	289.782	-262.695	0.0947082	0.0070528	366.922	7.16604	359.756	-352.589	0.0250561	0.00816688
200896_x_at	grey60	270.159	11.951	258.208	-246.257	0.00803156	0.00601316	365.572	15.0867	350.485	-335.399	0.0101389	0.00813684
200897_s_at	green	541.797	90.2804	451.517	-361.236	0.0582079	0.0120592	743.453	55.4259	688.027	-632.601	0.0357356	0.0165476
200898_s_at	orange	228.956	5.17303	223.783	-218.61	0.0512181	0.00509607	277.734	2.1991	275.535	-273.336	0.0217733	0.00618177
200899_s_at	brown	250.924	19.3499	231.574	-212.224	0.0074595	0.00558502	340	23.6348	316.366	-292.731	0.00911133	0.00756767
200900_s_at	grey	151.459	106.451	45.0088	61.4419	0.00350732	0.00337116	204.735	0	204.735	-204.735	0	0.00455697
200901_s_at	grey	214.512	110.901	103.611	7.29009	0.00365395	0.00477458	288.815	0	288.815	-288.815	0	0.00642839
200902_at	grey	218.137	133.879	84.2581	49.6208	0.00441102	0.00485526	261.314	0	261.314	-261.314	0	0.00581628
200903_s_at	green	328.713	38.3893	290.324	-251.935	0.0247513	0.00731645	454.635	30.8361	423.799	-392.963	0.0198815	0.0101192
200904_at	grey60	221.151	20.9237	200.227	-179.304	0.0140616	0.00492234	326.284	16.4789	309.805	-293.326	0.0110745	0.00726237
200905_x_at	paleturquoise	295.098	5.71276	289.385	-283.672	0.12695	0.00656824	388.559	1.943	386.616	-384.673	0.0431778	0.00864848
200906_s_at	brown	217.456	15.5793	201.877	-186.297	0.0060059	0.0048401	310.408	21.2803	289.128	-267.848	0.00820366	0.00690902
200907_s_at	turquoise	482.465	171.979	310.486	-138.508	0.0447279	0.0107386	688.205	146.604	541.601	-394.997	0.0381284	0.0153179
200908_s_at	grey	131.309	92.8326	38.4759	54.3566	0.00305863	0.00292264	198.644	0	198.644	-198.644	0	0.00442138
200909_s_at	turquoise	260.953	75.7808	185.172	-109.391	0.0197089	0.00580824	373.763	98.1982	275.565	-177.367	0.0255392	0.00831916
200910_at	tan	275.809	21.7461	254.063	-232.316	0.0760355	0.0061389	327.119	6.35267	320.767	-314.414	0.0222121	0.00728097
200911_s_at	grey	171.244	111.48	59.7632	51.7173	0.00367304	0.00381151	220.174	0	220.174	-220.174	0	0.00490059
200912_s_at	turquoise	522.232	244.859	277.373	-32.5139	0.0636824	0.0116237	768.684	187.707	580.977	-393.27	0.0488184	0.0171092
200913_at	black	176.975	32.0751	144.9	-112.825	0.0115337	0.00393909	252.144	31.1809	220.963	-189.782	0.0112121	0.00561217
200914_x_at	grey	204.086	131.355	72.7315	58.6234	0.00432786	0.00454252	248.611	0	248.611	-248.611	0	0.00553354
200915_x_at	grey60	251.032	8.36419	242.668	-234.304	0.0056211	0.00558744	345.395	13.2191	332.176	-318.957	0.00888381	0.00768775
200916_at	turquoise	349.795	116.735	233.059	-116.324	0.0303603	0.00778567	504.961	124.198	380.763	-256.566	0.0323011	0.0112393
200917_s_at	grey	167.803	112.775	55.0276	57.7478	0.0037157	0.00373493	223.254	0	223.254	-223.254	0	0.00496915
200918_s_at	turquoise	342.564	123.984	218.58	-94.5961	0.0322455	0.00762473	497.213	126.378	370.836	-244.458	0.032868	0.0110669
200919_at	lightyellow	265.268	6.25646	259.011	-252.755	0.0744816	0.00590428	319.848	2.37787	317.47	-315.092	0.028308	0.00711912
200920_s_at	grey60	300.604	26.2035	274.4	-248.197	0.0176099	0.00669079	411.712	19.8901	391.822	-371.932	0.013367	0.00916382
200921_s_at	grey60	406.648	45.334	361.314	-315.98	0.0304664	0.0090511	557.958	29.9476	528.01	-498.062	0.0201261	0.0124189
200922_at	grey	149.625	108.271	41.3543	66.9168	0.0035673	0.00333034	199.252	0	199.252	-199.252	0	0.00443492
200923_at	black	293.049	71.3281	221.721	-150.392	0.0256484	0.00652263	416.993	48.1229	368.87	-320.747	0.0173042	0.00928136
200924_s_at	green	389.404	75.8646	313.54	-237.675	0.0489133	0.0086673	532.636	42.8689	489.767	-446.898	0.0276395	0.0118553
200925_at	turquoise	491.671	227.183	264.488	-37.3048	0.0590854	0.0109435	723.157	178.688	544.47	-365.782	0.0464728	0.0160959
200926_at	turquoise	342.599	127.85	214.749	-86.899	0.033251	0.00762551	492.654	130.58	362.073	-231.493	0.0339611	0.0109654
200927_s_at	grey	159.388	104.643	54.7452	49.8977	0.00344776	0.00354764	215.87	0	215.87	-215.87	0	0.0048048
200928_s_at	grey	148.284	95.8689	52.4156	43.4533	0.00315867	0.00330049	223.124	0	223.124	-223.124	0	0.00496626
200929_at	black	278.638	61.3012	217.336	-156.035	0.0220428	0.00620187	381.126	42.2596	338.867	-296.607	0.0151958	0.00848305
200930_s_at	grey	170.097	98.1954	71.902	26.2933	0.00323533	0.003786	253.588	0	253.588	-253.588	0	0.00564432
200931_s_at	grey	195.076	114.346	80.7297	33.6167	0.00376746	0.00434197	248.173	0	248.173	-248.173	0	0.00552379
200932_s_at	grey	184.844	116.721	68.1228	48.5979	0.0038457	0.00411422	244.367	0	244.367	-244.367	0	0.00543909
200933_x_at	midnightblue	203.91	10.3747	193.535	-183.16	0.0969596	0.00453859	282.291	2.68344	279.607	-276.924	0.0250789	0.00628318
200934_at	green	256.576	15.1273	241.448	-226.321	0.00975322	0.00571082	368.824	20.7003	348.124	-327.424	0.0133464	0.00820923
200935_at	grey	186.95	102.594	84.3566	18.2371	0.00338024	0.00416111	265.374	0	265.374	-265.374	0	0.00590665
200936_at	grey	164.499	104.947	59.5521	45.3952	0.00345779	0.0036614	226.364	0	226.364	-226.364	0	0.00503837
200937_s_at	midnightblue	196.125	11.1184	185.007	-173.889	0.10391	0.00436533	243.591	2.76845	240.822	-238.054	0.0258734	0.0054218
200938_s_at	grey	148.441	102.601	45.84	56.7614	0.00338049	0.00330398	206.679	0	206.679	-206.679	0	0.00460022
200939_s_at	grey	155.909	110.738	45.1709	65.5668	0.00364857	0.00347019	203.465	0	203.465	-203.465	0	0.00452869
200940_s_at	grey	171.019	115.503	55.5164	59.9866	0.00380557	0.00380652	216.685	0	216.685	-216.685	0	0.00482294
200941_at	grey	224.924	128.751	96.1732	32.5777	0.00424207	0.00500633	286.651	0	286.651	-286.651	0	0.00638023
200942_s_at	green	272.499	20.0939	252.406	-232.312	0.0129554	0.00606525	377.918	23.0268	354.891	-331.864	0.0148465	0.00841163
200943_at	grey	135.669	102.044	33.6249	68.4191	0.00336213	0.00301969	190.607	0	190.607	-190.607	0	0.00424251
200944_s_at	grey60	250.361	11.1475	239.213	-228.066	0.0074916	0.00557249	339.879	14.0132	325.866	-311.852	0.0094175	0.00756497
200945_s_at	grey	167.445	114.041	53.4039	60.6369	0.0037574	0.00372696	217.074	0	217.074	-217.074	0	0.0048316
200946_x_at	lightcyan	330.679	24.4814	306.198	-281.717	0.155932	0.00736021	406.253	6.17445	400.078	-393.904	0.0393277	0.00904231
200947_s_at	green	299.82	60.75	239.07	-178.32	0.0391683	0.00667335	386.276	34.0021	352.274	-318.272	0.0219227	0.00859766
200948_at	turquoise	470.998	199.705	271.293	-71.5881	0.0519389	0.0104834	684.373	160.352	524.021	-363.669	0.041704	0.0152327
200949_x_at	midnightblue	151.305	5.90055	145.404	-139.503	0.0551454	0.00336771	219.607	2.25729	217.349	-215.092	0.0210962	0.00488797
200950_at	turquoise	306.775	84.2805	222.495	-138.214	0.0219195	0.00682815	433.645	100.139	333.506	-233.367	0.026044	0.009652
200951_s_at	grey	145.492	96.1683	49.324	46.8443	0.00316854	0.00323834	212.146	0	212.146	-212.146	0	0.00472192
200952_s_at	grey	166.716	109.729	56.9868	52.7421	0.00361533	0.00371073	216.496	0	216.496	-216.496	0	0.00481873
200953_s_at	grey	180.325	112.213	68.1126	44.1002	0.00369717	0.00401365	230.327	0	230.327	-230.327	0	0.00512658
200954_at	brown	217.02	16.1417	200.878	-184.736	0.00622271	0.00483039	296.619	21.2779	275.341	-254.063	0.00820275	0.00660209
200955_at	grey	158.344	110.717	47.6272	63.0899	0.00364789	0.0035244	207.631	0	207.631	-207.631	0	0.00462143
200956_s_at	grey60	215.866	7.09865	208.767	-201.669	0.0047706	0.00480471	313.397	12.2048	301.193	-288.988	0.00820213	0.00697555
200957_s_at	grey	164.277	110.751	53.5259	57.2254	0.00364902	0.00365646	209.417	0	209.417	-209.417	0	0.00466116
200958_s_at	turquoise	348.517	120.91	227.607	-106.697	0.031446	0.00775723	495.742	121.559	374.183	-252.624	0.0316149	0.0110342
200959_at	grey	196.409	108.349	88.0596	20.2895	0.00356987	0.00437163	271.391	0	271.391	-271.391	0	0.00604058
200960_x_at	grey	173.687	110.09	63.5973	46.4924	0.00362722	0.0038659	228.913	0	228.913	-228.913	0	0.0050951
200961_at	grey	182.112	115.939	66.1733	49.7657	0.00381994	0.00405342	237.615	0	237.615	-237.615	0	0.0052888
200962_at	grey60	230.07	7.82048	222.249	-214.429	0.0052557	0.00512085	327.943	12.2755	315.668	-303.392	0.00824967	0.00729931
200963_x_at	midnightblue	335.522	10.326	325.196	-314.87	0.0965046	0.007468	446.124	2.82853	443.296	-440.467	0.0264348	0.00992976
200964_at	grey	212.385	126.69	85.6951	40.9951	0.00417417	0.00472724	277.028	0	277.028	-277.028	0	0.00616605
200965_s_at	green	346.268	49.8509	296.417	-246.566	0.0321411	0.00770718	486.623	35.9396	450.684	-414.744	0.0231719	0.0108312
200966_x_at	turquoise	509.462	201.976	307.486	-105.51	0.0525296	0.0113395	729.792	159.339	570.453	-411.114	0.0414406	0.0162436
200967_at	grey60	244.782	16.4217	228.36	-211.938	0.0110361	0.00544832	330.783	14.8095	315.973	-301.163	0.00995265	0.0073625
200968_s_at	grey60	207.441	10.7286	196.712	-185.984	0.00721006	0.00461718	297.67	13.0336	284.636	-271.603	0.00875916	0.00662549
200969_at	black	188.772	34.0401	154.732	-120.691	0.0122403	0.00420165	254.386	30.2254	224.16	-193.935	0.0108685	0.00566207
200970_s_at	black	213.883	37.9029	175.98	-138.077	0.0136292	0.00476057	260.842	29.9728	230.869	-200.896	0.0107777	0.00580578
200971_s_at	white	239.345	3.82799	235.517	-231.689	0.0659997	0.00532731	280.551	1.82128	278.73	-276.909	0.0314013	0.00624447
200972_at	green	302.215	45.0597	257.155	-212.095	0.0290521	0.00672665	395.719	30.5053	365.214	-334.708	0.0196682	0.00880785
200973_s_at	grey	236.252	127.732	108.52	19.2125	0.0042085	0.00525846	289.467	0	289.467	-289.467	0	0.0064429
200974_at	grey	192.161	111.502	80.6597	30.8418	0.00367374	0.00427709	265.565	0	265.565	-265.565	0	0.00591089
200975_at	brown	426.522	43.8425	382.679	-338.837	0.0169015	0.00949345	567.532	43.1379	524.395	-481.257	0.0166299	0.012632
200976_s_at	grey	179.45	115.824	63.6261	52.1983	0.00381616	0.00399418	232.486	0	232.486	-232.486	0	0.00517464
200977_s_at	grey	180.521	105.511	75.0099	30.5011	0.00347636	0.004018	257.82	0	257.82	-257.82	0	0.00573851
200978_at	turquoise	911.666	547.845	363.821	184.024	0.142482	0.0202917	1430.95	373.323	1057.62	-684.302	0.097093	0.0318498
200979_at	turquoise	297.059	107.321	189.738	-82.4172	0.0279118	0.00661189	440.987	124.428	316.559	-192.131	0.0323611	0.00981542
200980_s_at	brown	245.03	17.9294	227.101	-209.172	0.00691186	0.00545385	334.067	23.2833	310.783	-287.5	0.00897583	0.0074356
200981_x_at	grey	220.289	112.562	107.727	4.83539	0.00370868	0.00490315	303.307	0	303.307	-303.307	0	0.00675096
200982_s_at	turquoise	400.842	150.208	250.634	-100.426	0.0390657	0.00892186	576.295	137.283	439.012	-301.73	0.0357042	0.0128271
200983_x_at	grey60	264.758	34.4644	230.294	-195.829	0.0231616	0.00589295	321.594	16.1645	305.43	-289.265	0.0108633	0.00715799
200984_s_at	grey60	289.613	22.9503	266.662	-243.712	0.0154236	0.00644615	347.825	14.4002	333.425	-319.024	0.00967754	0.00774183
200985_s_at	grey60	316.068	32.6432	283.425	-250.782	0.0219376	0.00703499	386.402	17.7996	368.602	-350.802	0.0119621	0.00860046
200986_at	grey60	406.539	41.7423	364.797	-323.055	0.0280526	0.00904868	586.188	31.5416	554.647	-523.105	0.0211973	0.0130473
200987_x_at	orange	214.678	4.14112	210.537	-206.396	0.0410011	0.00477827	261.317	2.05454	259.262	-257.208	0.0203419	0.00581635
200988_s_at	white	198.789	1.97055	196.818	-194.848	0.033975	0.00442461	248.171	1.65244	246.518	-244.866	0.0284903	0.00552375
200989_at	grey60	365.411	50.2987	315.112	-264.813	0.0338029	0.00813326	459.379	25.1387	434.24	-409.101	0.0168943	0.0102248
200990_at	grey	203.27	122.855	80.4147	42.4403	0.00404781	0.00452434	250.314	0	250.314	-250.314	0	0.00557146
200991_s_at	grey	150.75	104.24	46.5093	57.731	0.00343449	0.00335536	210.277	0	210.277	-210.277	0	0.0046803
200992_at	black	245.563	19.3973	226.166	-206.768	0.00697493	0.0054657	295.071	21.0848	273.986	-252.901	0.00758175	0.00656764
200993_at	grey	213.748	128.916	84.8321	44.0841	0.00424751	0.00475757	259.749	0	259.749	-259.749	0	0.00578145
200994_at	grey	206.142	128.957	77.1855	51.7712	0.00424885	0.00458828	249.68	0	249.68	-249.68	0	0.00555734
200995_at	grey	208.603	124.588	84.0144	40.5736	0.00410491	0.00464304	251.981	0	251.981	-251.981	0	0.00560856
200996_at	green	265.701	24.3971	241.304	-216.907	0.0157299	0.00591394	372.631	25.6758	346.955	-321.279	0.0165543	0.00829396
200997_at	grey	189.974	118.561	71.4136	47.1469	0.00390631	0.00422841	237.412	0	237.412	-237.412	0	0.00528427
200998_s_at	turquoise	384.091	157.633	226.458	-68.8243	0.0409969	0.00854903	565.436	147.03	418.406	-271.377	0.0382392	0.0125854
200999_s_at	turquoise	462.959	194.928	268.031	-73.1032	0.0506964	0.0103045	674.505	159.489	515.016	-355.527	0.0414796	0.015013
201000_at	orange	211.383	2.36957	209.013	-206.644	0.0234611	0.00470492	263.278	1.93251	261.345	-259.413	0.0191338	0.00586
201001_s_at	orange	216.566	4.26485	212.301	-208.036	0.0422263	0.00482029	284.716	2.12967	282.586	-280.456	0.0210858	0.00633715
201002_s_at	grey	177.15	113.119	64.0317	49.0869	0.00372702	0.00394298	231.146	0	231.146	-231.146	0	0.00514481
201003_x_at	grey	164.391	98.9032	65.4882	33.4151	0.00325865	0.003659	244.356	0	244.356	-244.356	0	0.00543883
201004_at	grey	191.727	125.195	66.5323	58.6625	0.0041249	0.00426743	238.513	0	238.513	-238.513	0	0.00530877
201005_at	black	358.216	144.723	213.493	-68.7699	0.05204	0.00797312	441.456	71.4448	370.011	-298.566	0.0256903	0.00982585
201006_at	grey	154.256	106.223	48.0325	58.1909	0.00349983	0.0034334	209.3	0	209.3	-209.3	0	0.00465856
201007_at	green	353.244	87.2809	265.963	-178.682	0.0562739	0.00786244	477.852	44.2655	433.587	-389.321	0.0285399	0.010636
201008_s_at	turquoise	286.051	82.2695	203.781	-121.512	0.0213965	0.00636687	402.201	101.252	300.949	-199.697	0.0263335	0.00895212
201009_s_at	turquoise	344.983	130.201	214.781	-84.5803	0.0338625	0.00767856	503.091	132.571	370.519	-237.948	0.0344789	0.0111977
201010_s_at	turquoise	371.549	137.342	234.206	-96.8643	0.0357197	0.00826987	534.197	132.842	401.355	-268.514	0.0345492	0.0118901
201011_at	grey	159.299	108.395	50.9041	57.4912	0.00357139	0.00354566	213.939	0	213.939	-213.939	0	0.00476183
201012_at	magenta	430.911	59.0271	371.884	-312.857	0.111162	0.00959115	591.383	19.6507	571.733	-552.082	0.037007	0.0131629
201013_s_at	green	544.114	115.225	428.889	-313.665	0.0742906	0.0121108	775.454	64.2939	711.161	-646.867	0.0414532	0.0172599
201014_s_at	turquoise	286.721	86.6752	200.046	-113.371	0.0225423	0.00638179	418.344	109.105	309.239	-200.134	0.0283758	0.00931144
201015_s_at	black	280.344	67.2385	213.105	-145.867	0.0241778	0.00623985	383.767	45.9949	337.772	-291.777	0.016539	0.00854182
201016_at	grey	153.865	109.2	44.6649	64.5355	0.00359792	0.00342471	200.574	0	200.574	-200.574	0	0.00446434
201017_at	grey	196.397	112.818	83.5796	29.2382	0.0037171	0.00437138	262.44	0	262.44	-262.44	0	0.00584135
201018_at	brown	289.31	22.4809	266.829	-244.348	0.00866648	0.00643941	425.273	31.4859	393.787	-362.301	0.012138	0.00946566
201019_s_at	grey	194.023	125.625	68.3977	57.2276	0.00413908	0.00431853	240.352	0	240.352	-240.352	0	0.00534972
201020_at	turquoise	701.335	349.445	351.89	-2.44481	0.0908831	0.0156102	1051.28	247.565	803.714	-556.149	0.0643862	0.0233992
201021_s_at	orange	255.859	5.51735	250.342	-244.824	0.0546272	0.00569487	316.015	2.34925	313.666	-311.317	0.0232599	0.00703381
201022_s_at	brown	263.206	18.9136	244.293	-225.379	0.00729129	0.0058584	326.834	21.3109	305.523	-284.212	0.00821545	0.00727461
201023_at	tan	196.171	10.0733	186.098	-176.024	0.0352213	0.00436634	254.913	4.59648	250.317	-245.72	0.0160716	0.00567381
201024_x_at	grey60	235.243	7.83477	227.408	-219.573	0.0052653	0.00523599	324.28	12.8036	311.477	-298.673	0.00860457	0.00721778
201025_at	grey	183.284	108.772	74.5118	34.2603	0.00358381	0.0040795	251.901	0	251.901	-251.901	0	0.00560676
201026_at	magenta	211.511	14.0166	197.495	-183.478	0.0263966	0.00470779	266.972	7.61213	259.36	-251.747	0.0143355	0.00594221
201027_s_at	turquoise	323.957	131.931	192.026	-60.0945	0.0343125	0.00721059	492.991	141.661	351.33	-209.669	0.0368429	0.0109729
201028_s_at	green	545.407	92.5441	452.863	-360.319	0.0596673	0.0121396	771.729	59.125	712.604	-653.479	0.0381205	0.017177
201029_s_at	green	686.275	123.917	562.357	-438.44	0.079895	0.015275	1002.62	79.8056	922.812	-843.006	0.0514543	0.0223161
201030_x_at	darkred	297.705	4.61404	293.091	-288.477	0.0599225	0.00662628	353.302	2.23163	351.071	-348.839	0.0289822	0.00786375
201031_s_at	grey	194.767	111.275	83.4917	27.7834	0.00366627	0.00433509	269.112	0	269.112	-269.112	0	0.00598984
201032_at	turquoise	649.745	366.597	283.147	83.4501	0.0953439	0.0144619	991.665	260.916	730.749	-469.833	0.0678584	0.0220723
201033_x_at	grey60	217.863	29.7072	188.156	-158.448	0.0199645	0.00484915	278	15.8509	262.149	-246.298	0.0106525	0.00618768
201034_at	green	384.615	84.4107	300.204	-215.794	0.0544234	0.00856069	534.253	45.1107	489.142	-444.032	0.0290849	0.0118913
201035_s_at	grey	174.573	115.757	58.8163	56.9408	0.00381395	0.00388563	220.306	0	220.306	-220.306	0	0.00490353
201036_s_at	magenta	290.201	32.8518	257.349	-224.497	0.0618678	0.00645924	367.318	12.208	355.11	-342.902	0.0229907	0.00817571
201037_at	brown	207.595	14.589	193.006	-178.417	0.00562412	0.00462061	260.082	17.2983	242.784	-225.485	0.00666859	0.00578886
201038_s_at	tan	221.623	14.3081	207.314	-193.006	0.0500283	0.00493284	283.571	5.04504	278.526	-273.481	0.01764	0.00631167
201039_s_at	grey	174.194	116.064	58.1303	57.9339	0.00382406	0.00387719	223.236	0	223.236	-223.236	0	0.00496876
201040_at	brown	234.138	15.7083	218.429	-202.721	0.00605562	0.0052114	325.788	22.3418	303.446	-281.104	0.00861287	0.00725133
201041_s_at	magenta	226.58	15.6761	210.904	-195.228	0.0295219	0.00504318	327.514	7.58275	319.931	-312.348	0.0142801	0.00728975
201042_at	grey60	261.025	23.6417	237.383	-213.742	0.0158883	0.00580986	307.433	14.1613	293.272	-279.11	0.00951702	0.00684279
201043_s_at	brown	184.235	12.2369	171.998	-159.762	0.00471737	0.00410068	269.892	19.169	250.723	-231.555	0.00738973	0.00600722
201044_x_at	magenta	233.309	19.5618	213.747	-194.186	0.0368395	0.00519295	314.736	8.63979	306.096	-297.456	0.0162708	0.00700533
201045_s_at	grey	142.81	102.511	40.2993	62.2113	0.0033775	0.00317864	196.49	0	196.49	-196.49	0	0.00437344
201046_s_at	black	166.388	8.44923	157.938	-149.489	0.0030382	0.00370343	255.596	18.1601	237.436	-219.276	0.00653008	0.00568902
201047_x_at	turquoise	434.097	167.7	266.396	-98.6957	0.0436152	0.00966205	624.509	144.838	479.671	-334.833	0.0376692	0.0139002
201048_x_at	brown	350.223	38.2378	311.986	-273.748	0.0147408	0.00779521	483.799	37.9125	445.887	-407.974	0.0146155	0.0107683
201049_s_at	midnightblue	185.832	8.33611	177.496	-169.16	0.0779076	0.00413622	224.293	2.41994	221.873	-219.453	0.0226163	0.00499227
201050_at	turquoise	427.739	189.67	238.07	-48.3999	0.0493289	0.00952055	631.728	160.752	470.975	-310.223	0.0418081	0.0140609
201051_at	grey	154.434	102.492	51.9425	50.5491	0.00337688	0.00343737	221.166	0	221.166	-221.166	0	0.00492267
201052_s_at	grey	181.257	106.417	74.8403	31.5767	0.00350621	0.00403439	252.476	0	252.476	-252.476	0	0.00561957
201053_s_at	turquoise	362.275	125.241	237.034	-111.794	0.0325723	0.00806346	523.751	127.255	396.496	-269.242	0.0330962	0.0116576
201054_at	turquoise	333.705	121.233	212.472	-91.239	0.0315301	0.00742756	483.816	121.279	362.536	-241.257	0.0315421	0.0107687
201055_s_at	grey	179.417	103.347	76.0702	27.2764	0.00340505	0.00399343	255.187	0	255.187	-255.187	0	0.00567991
201056_at	grey	159.877	109.435	50.4417	58.9935	0.00360566	0.00355851	213.005	0	213.005	-213.005	0	0.00474103
201057_s_at	brown	316.508	28.3909	288.117	-259.726	0.0109448	0.00704478	452.823	34.366	418.457	-384.091	0.0132483	0.0100789
201058_s_at	grey	212.745	116.605	96.1396	20.4654	0.00384188	0.00473524	288.966	0	288.966	-288.966	0	0.00643175
201059_at	grey60	241.827	8.20896	233.618	-225.409	0.00551677	0.00538254	343.615	12.8835	330.731	-317.848	0.00865824	0.00764812
201060_x_at	grey60	274.402	26.5306	247.872	-221.341	0.0178297	0.0061076	343.606	16.4833	327.123	-310.639	0.0110775	0.00764792
201061_s_at	green	434.382	90.2477	344.134	-253.886	0.0581868	0.00966839	583.187	47.5412	535.646	-488.104	0.030652	0.0129805
201062_at	grey	152.748	110.097	42.651	67.4455	0.00362744	0.00339983	204.898	0	204.898	-204.898	0	0.00456059
201063_at	turquoise	296.548	88.6367	207.912	-119.275	0.0230525	0.00660052	421.112	102.599	318.513	-215.915	0.0266836	0.00937304
201064_s_at	grey	152.406	107.691	44.7148	62.9762	0.00354819	0.00339223	202.237	0	202.237	-202.237	0	0.00450135
201065_s_at	turquoise	323.366	98.853	224.513	-125.66	0.0257095	0.00719743	452.534	107.991	344.543	-236.552	0.0280861	0.0100724
201066_at	grey60	215.103	8.45432	206.649	-198.194	0.00568167	0.00478773	306.869	12.4946	294.374	-281.879	0.00839688	0.00683023
201067_at	royalblue	216.093	3.80996	212.283	-208.473	0.0482274	0.00480975	255.648	1.92934	253.719	-251.789	0.0244221	0.00569017
201068_s_at	grey	212.984	129.509	83.4751	46.0338	0.00426704	0.00474056	256.351	0	256.351	-256.351	0	0.00570581
201069_at	grey	168.086	117.094	50.9923	66.1015	0.00385799	0.00374124	211.141	0	211.141	-211.141	0	0.00469954
201070_x_at	plum1	181.434	3.62404	177.81	-174.186	0.0483205	0.00403833	243.61	1.64475	241.965	-240.321	0.02193	0.00542223
201071_x_at	brown	391.195	46.9966	344.198	-297.202	0.0181174	0.00870715	548.496	44.7591	503.737	-458.977	0.0172548	0.0122083
201072_s_at	black	207.755	32.2224	175.533	-143.31	0.0115866	0.00462418	281.494	29.6676	251.827	-222.159	0.0106679	0.00626545
201073_s_at	black	305.889	54.7792	251.11	-196.331	0.0196977	0.00680843	429.791	41.3901	388.401	-347.011	0.0148832	0.00956622
201074_at	black	318.229	38.4633	279.766	-241.302	0.0138307	0.00708309	442.267	36.0734	406.194	-370.121	0.0129714	0.00984391
201075_s_at	grey	195.738	121.148	74.59	46.558	0.00399156	0.0043567	257.229	0	257.229	-257.229	0	0.00572537
201076_at	grey	187.594	127.681	59.9134	67.7673	0.0042068	0.00417544	232.103	0	232.103	-232.103	0	0.00516612
201077_s_at	grey	206.94	122.081	84.8588	37.2224	0.00402231	0.00460604	260.972	0	260.972	-260.972	0	0.00580867
201078_at	brown	254.091	24.6894	229.401	-204.712	0.00951787	0.00565551	347.556	25.7233	321.833	-296.109	0.00991645	0.00773584
201079_at	black	279.95	105.473	174.477	-69.004	0.0379263	0.00623108	355.672	59.8953	295.776	-235.881	0.0215373	0.00791648
201080_at	turquoise	355.333	131.85	223.483	-91.6334	0.0342913	0.00790895	516.847	130.992	385.855	-254.863	0.0340681	0.0115039
201081_s_at	brown	261.848	22.7878	239.06	-216.272	0.00878481	0.00582816	359.738	26.0066	333.732	-307.725	0.0100257	0.008007
201082_s_at	turquoise	555.097	178.447	376.65	-198.203	0.0464101	0.0123553	777.093	147.06	630.033	-482.974	0.0382469	0.0172964
201083_s_at	grey	176.075	107.156	68.9189	38.2376	0.00353057	0.00391906	244.283	0	244.283	-244.283	0	0.00543722
201084_s_at	grey	151.069	109.347	41.722	67.6253	0.00360276	0.00336248	200.864	0	200.864	-200.864	0	0.0044708
201085_s_at	turquoise	314.103	112.039	202.064	-90.0246	0.029139	0.00699126	463.493	122.761	340.733	-217.972	0.0319273	0.0103164
201086_x_at	grey	182.312	106.993	75.3197	31.6731	0.00352518	0.00405788	256.415	0	256.415	-256.415	0	0.00570723
201087_at	brown	282.762	22.3878	260.374	-237.986	0.00863061	0.00629367	411.72	30.4077	381.312	-350.905	0.0117223	0.00916399
201088_at	grey	213.625	129.34	84.2852	45.0544	0.00426146	0.00475483	266.387	0	266.387	-266.387	0	0.0059292
201089_at	turquoise	533.253	239.511	293.741	-54.2303	0.0622916	0.011869	775.52	179.231	596.289	-417.057	0.0466141	0.0172614
201090_x_at	black	248.412	52.3569	196.055	-143.698	0.0188266	0.0055291	304.381	35.1225	269.259	-234.136	0.0126294	0.00677487
201091_s_at	grey	209.709	128.486	81.2231	47.2625	0.00423332	0.00466766	252.969	0	252.969	-252.969	0	0.00563055
201092_at	brown	285.477	22.0742	263.403	-241.329	0.00850972	0.00635411	413.337	30.3104	383.027	-352.717	0.0116848	0.0092
201093_x_at	grey	188.644	112.589	76.0556	36.533	0.00370955	0.00419881	260.576	0	260.576	-260.576	0	0.00579985
201094_at	midnightblue	209.593	18.4464	191.146	-172.7	0.172396	0.00466508	256.667	3.48251	253.184	-249.701	0.0325468	0.00571284
201095_at	grey	193.433	104.476	88.9567	15.5196	0.00344227	0.0043054	268.899	0	268.899	-268.899	0	0.00598512
201096_s_at	brown	304.929	30.774	274.155	-243.381	0.0118635	0.00678707	413.294	31.1903	382.104	-350.914	0.012024	0.00919903
201097_s_at	black	237.328	14.6138	222.714	-208.101	0.00525486	0.00528241	302.348	20.8967	281.451	-260.555	0.00751411	0.00672962
201098_at	black	195.732	10.7317	185	-174.268	0.00385892	0.00435656	248.824	17.1389	231.685	-214.546	0.00616284	0.00553829
201099_at	grey	167.267	114.755	52.5127	62.2418	0.00378091	0.00372301	210.812	0	210.812	-210.812	0	0.00469222
201100_s_at	grey	202.752	139.801	62.9504	76.851	0.00460615	0.00451281	236.45	0	236.45	-236.45	0	0.00526286
201101_s_at	grey	205.08	142.022	63.0573	78.965	0.00467933	0.00456463	235.593	0	235.593	-235.593	0	0.0052438
201102_s_at	grey	168.913	108.418	60.4951	47.9229	0.00357214	0.00375964	228.876	0	228.876	-228.876	0	0.00509429
201103_x_at	green	346.778	49.0801	297.698	-248.618	0.0316441	0.00771853	449.431	32.2437	417.187	-384.943	0.020789	0.0100034
201104_x_at	green	237.342	20.3955	216.946	-196.55	0.0131499	0.00528271	346.694	23.8195	322.875	-299.055	0.0153575	0.00771667
201105_at	turquoise	502.634	200.284	302.351	-102.067	0.0520894	0.0111876	732.487	168.424	564.063	-395.64	0.0438033	0.0163036
201106_at	grey	216.03	131.18	84.8497	46.3307	0.00432211	0.00480836	264.107	0	264.107	-264.107	0	0.00587845
201107_s_at	grey	159.789	109.906	49.8829	60.0229	0.00362116	0.00355655	207.832	0	207.832	-207.832	0	0.00462589
201108_s_at	grey	199.836	130.584	69.2527	61.3309	0.00430245	0.00444792	238.11	0	238.11	-238.11	0	0.0052998
201109_s_at	grey	155.78	104.259	51.5211	52.7376	0.0034351	0.00346732	208.408	0	208.408	-208.408	0	0.00463872
201110_s_at	grey	170.353	113.676	56.6775	56.9985	0.00374538	0.0037917	216.044	0	216.044	-216.044	0	0.00480867
201111_at	grey	191.98	121.638	70.3425	51.2952	0.0040077	0.00427307	239.303	0	239.303	-239.303	0	0.00532638
201112_s_at	grey	185.629	114.109	71.5199	42.5889	0.00375964	0.00413169	237.291	0	237.291	-237.291	0	0.00528159
201113_at	grey	167.044	115.055	51.9887	63.0664	0.00379082	0.00371803	215.87	0	215.87	-215.87	0	0.0048048
201114_x_at	grey	175.726	120.817	54.9087	65.9086	0.00398067	0.00391128	221.901	0	221.901	-221.901	0	0.00493903
201115_at	grey	155.732	108.538	47.1943	61.3437	0.00357609	0.00346626	205.963	0	205.963	-205.963	0	0.00458428
201116_s_at	lightcyan	340.51	17.0675	323.442	-306.375	0.10871	0.00757901	419.013	5.67893	413.334	-407.655	0.0361716	0.00932632
201117_s_at	green	315.631	53.1389	262.492	-209.353	0.0342611	0.00702526	390.162	29.7769	360.385	-330.608	0.0191985	0.00868415
201118_at	grey	153.709	112.041	41.6688	70.3718	0.0036915	0.00342124	200.952	0	200.952	-200.952	0	0.00447277
201119_s_at	grey	223.531	132.727	90.8041	41.9224	0.00437305	0.00497531	267.651	0	267.651	-267.651	0	0.00595733
201120_s_at	green	324.09	46.9108	277.179	-230.268	0.0302456	0.00721353	408.832	29.7941	379.037	-349.243	0.0192096	0.00909971
201121_s_at	brown	336.289	24.6728	311.616	-286.943	0.0095115	0.00748506	449.346	30.8267	418.52	-387.693	0.0118838	0.0100015
201122_x_at	grey	138.368	101.616	36.7526	64.8631	0.00334802	0.00307978	194	0	194	-194	0	0.00431802
201123_s_at	grey	181.824	109.164	72.6598	36.5046	0.00359673	0.00404701	256.545	0	256.545	-256.545	0	0.00571013
201124_at	turquoise	441.237	152.973	288.264	-135.291	0.0397849	0.00982099	629.01	139.439	489.57	-350.131	0.0362651	0.0140004
201125_s_at	green	176.318	17.0136	159.304	-142.291	0.0109694	0.00392446	297.473	24.0472	273.426	-249.379	0.0155043	0.00662111
201126_s_at	grey	196.625	109.296	87.3284	21.968	0.00360108	0.00437644	267.746	0	267.746	-267.746	0	0.00595944
201127_s_at	brown	352.302	31.7431	320.559	-288.816	0.0122371	0.00784148	488.752	37.6035	451.148	-413.545	0.0144963	0.0108786
201128_s_at	grey	218.637	119.724	98.9128	20.8112	0.00394465	0.00486638	288.231	0	288.231	-288.231	0	0.00641539
201129_at	black	213.139	16.8863	196.253	-179.366	0.00607203	0.00474401	266.263	19.18	247.083	-227.903	0.00689678	0.00592644
201130_s_at	grey	180.551	100.257	80.2944	19.9627	0.00330325	0.00401868	251.803	0	251.803	-251.803	0	0.00560459
201131_s_at	black	225.572	49.3399	176.232	-126.892	0.0177418	0.00502075	290.157	36.185	253.972	-217.787	0.0130115	0.00645826
201132_at	grey	206.692	129.684	77.0082	52.6755	0.0042728	0.00460051	258.581	0	258.581	-258.581	0	0.00575545
201133_s_at	turquoise	451.032	229.707	221.325	8.38266	0.0597418	0.010039	689.876	192.5	497.376	-304.876	0.050065	0.0153551
201134_x_at	brown	302.663	28.7322	273.93	-245.198	0.0110764	0.00673661	439.655	33.7793	405.876	-372.097	0.0130221	0.00978578
201135_at	grey	191.675	116.32	75.3549	40.9656	0.00383251	0.00426628	244.314	0	244.314	-244.314	0	0.0054379
201136_at	grey60	250.515	23.6419	226.873	-203.231	0.0158884	0.00557591	342.297	16.7601	325.536	-308.776	0.0112635	0.00761878
201137_s_at	grey	187.937	115.51	72.4274	43.0824	0.0038058	0.00418308	244.719	0	244.719	-244.719	0	0.00544692
201138_s_at	grey	161.395	113.268	48.1267	65.1415	0.00373194	0.0035923	209.485	0	209.485	-209.485	0	0.00466268
201139_s_at	grey	158.923	111.299	47.6238	63.6755	0.00366707	0.00353729	210.064	0	210.064	-210.064	0	0.00467558
201140_s_at	tan	171.729	5.50453	166.224	-160.719	0.0192466	0.00382231	225.467	3.7589	221.708	-217.949	0.013143	0.00501841
201141_at	grey	162.69	104.435	58.2552	46.1793	0.00344089	0.00362112	231.866	0	231.866	-231.866	0	0.00516084
201142_at	grey	191.743	114.565	77.1774	37.3879	0.00377468	0.00426777	256.367	0	256.367	-256.367	0	0.00570617
201143_s_at	grey	167.943	119.93	48.013	71.9175	0.00395145	0.00373806	209.797	0	209.797	-209.797	0	0.00466963
201144_s_at	grey	174.958	116.487	58.4704	58.0169	0.003838	0.00389418	224.511	0	224.511	-224.511	0	0.00499712
201145_at	brown	205.016	15.1825	189.833	-174.651	0.00585293	0.00456321	288.359	20.5678	267.791	-247.223	0.00792898	0.00641824
201146_at	brown	245.112	18.1142	226.998	-208.884	0.00698311	0.00545567	325.733	22.5025	303.231	-280.728	0.00867481	0.00725012
201147_s_at	lightcyan	221.302	5.96907	215.333	-209.364	0.0380196	0.0049257	292.74	3.81969	288.92	-285.1	0.0243292	0.00651575
201148_s_at	grey	181.63	110.287	71.3431	38.9435	0.00363371	0.00404269	233.922	0	233.922	-233.922	0	0.00520661
201149_s_at	grey	190.98	116.844	74.1359	42.7082	0.00384976	0.0042508	239.037	0	239.037	-239.037	0	0.00532044
201150_s_at	green	381.027	102.53	278.497	-175.968	0.0661055	0.00848084	507.681	47.5226	460.158	-412.636	0.03064	0.0112999
201151_s_at	orange	232.297	2.90745	229.389	-226.482	0.0287867	0.00517043	284.481	2.04781	282.433	-280.386	0.0202754	0.00633194
201152_s_at	grey	159.096	109.074	50.0222	59.0514	0.00359374	0.00354113	206.757	0	206.757	-206.757	0	0.00460197
201153_s_at	grey	191.086	122.514	68.572	53.942	0.00403657	0.00425316	236.538	0	236.538	-236.538	0	0.00526483
201154_x_at	turquoise	351.02	133.018	218.002	-84.9835	0.0345952	0.00781295	511.561	133.656	377.905	-244.249	0.034761	0.0113862
201155_s_at	grey	186.464	121.386	65.0779	56.3079	0.0039994	0.00415028	231.684	0	231.684	-231.684	0	0.00515679
201156_s_at	tan	198.593	7.25504	191.338	-184.083	0.0253673	0.00442026	253.397	4.04834	249.349	-245.301	0.014155	0.00564008
201157_s_at	turquoise	348.108	130.744	217.364	-86.6194	0.0340037	0.00774813	508.474	129.2	379.274	-250.074	0.0336021	0.0113175
201158_at	grey	138.846	96.0705	42.7756	53.2948	0.00316531	0.00309041	203.377	0	203.377	-203.377	0	0.00452673
201159_s_at	grey	139.62	91.862	47.7579	44.1041	0.00302665	0.00310763	218.485	0	218.485	-218.485	0	0.004863
201160_s_at	grey60	393.258	81.861	311.397	-229.535	0.0550141	0.00875306	488.479	30.805	457.674	-426.869	0.0207023	0.0108725
201161_s_at	grey60	300.633	57.5844	243.049	-185.465	0.0386992	0.00669145	366.086	22.3385	343.747	-321.409	0.0150124	0.00814827
201162_at	steelblue	218.522	2.17495	216.347	-214.172	0.0453115	0.00486382	282.098	1.63844	280.46	-278.821	0.0341341	0.00627889
201163_s_at	steelblue	275.838	3.18289	272.655	-269.472	0.0663101	0.00613955	347.556	1.78628	345.769	-343.983	0.0372142	0.00773584
201164_s_at	grey	177.876	123.542	54.3339	69.2084	0.00407045	0.00395914	215.568	0	215.568	-215.568	0	0.00479808
201165_s_at	grey	214.398	111.46	102.938	8.52163	0.00367236	0.00477203	296.114	0	296.114	-296.114	0	0.00659085
201166_s_at	grey	176.69	116.396	60.2948	56.1007	0.00383498	0.00393274	225.729	0	225.729	-225.729	0	0.00502423
201167_x_at	brown	170.326	12.2944	158.032	-145.737	0.00473956	0.00379109	264.215	20.3001	243.915	-223.614	0.00782579	0.00588085
201168_x_at	grey60	247.263	8.96828	238.295	-229.326	0.00602707	0.00550353	346.35	13.5526	332.798	-319.245	0.00910795	0.007709
201169_s_at	magenta	216.99	8.29768	208.692	-200.395	0.0156265	0.00482973	307.469	6.16642	301.302	-295.136	0.0116129	0.00684359
201170_s_at	grey	211.957	105.345	106.612	-1.26702	0.00347088	0.00471769	290.125	0	290.125	-290.125	0	0.00645755
201171_at	grey	168.137	104.295	63.8416	40.4535	0.0034363	0.00374236	227.386	0	227.386	-227.386	0	0.00506113
201172_x_at	green	331.075	66.877	264.198	-197.321	0.0431186	0.007369	436.776	37.2845	399.491	-362.206	0.024039	0.00972168
201173_x_at	grey	195.967	110.315	85.6524	24.6622	0.00363463	0.0043618	267.323	0	267.323	-267.323	0	0.00595003
201174_s_at	turquoise	321.549	119.912	201.637	-81.7254	0.0311864	0.00715699	465.416	123.973	341.443	-217.47	0.0322427	0.0103592
201175_at	grey	147.914	106.407	41.5076	64.8991	0.00350587	0.00329225	199.505	0	199.505	-199.505	0	0.00444055
201176_s_at	grey	131.366	93.2477	38.1182	55.1295	0.00307231	0.00292392	199.894	0	199.894	-199.894	0	0.00444922
201177_s_at	grey	224.113	129.061	95.0517	34.0096	0.00425229	0.00498827	286.012	0	286.012	-286.012	0	0.006366
201178_at	black	427.716	169.948	257.768	-87.8199	0.0611105	0.00952004	573.303	88.0026	485.3	-397.298	0.0316442	0.0127605
201179_s_at	grey60	207.446	10.5255	196.92	-186.395	0.00707359	0.00461729	310.812	13.8053	297.006	-283.201	0.00927776	0.00691799
201180_s_at	brown	351.976	35.3929	316.583	-281.19	0.0136442	0.00783422	502.811	39.6156	463.195	-423.58	0.015272	0.0111915
201181_at	grey	159.386	100.812	58.5741	42.2374	0.00332152	0.00354758	239.84	0	239.84	-239.84	0	0.00533832
201182_s_at	grey	143.14	94.2258	48.9147	45.3111	0.00310454	0.003186	213.221	0	213.221	-213.221	0	0.00474583
201183_s_at	grey	174.059	112.541	61.5186	51.0222	0.00370798	0.00387419	228.755	0	228.755	-228.755	0	0.00509158
201184_s_at	grey	212.987	115.29	97.6976	17.5919	0.00379854	0.00474063	285.564	0	285.564	-285.564	0	0.00635604
201185_at	grey	225.432	114.358	111.074	3.28476	0.00376786	0.00501763	290.242	0	290.242	-290.242	0	0.00646016
201186_at	turquoise	701.874	355.118	346.756	8.36286	0.0923585	0.0156222	1058.51	249.597	808.917	-559.32	0.0649147	0.0235602
201187_s_at	grey	177.194	109.38	67.8144	41.5651	0.00360382	0.00394395	231.539	0	231.539	-231.539	0	0.00515355
201188_s_at	grey	164.138	122.835	41.3031	81.5321	0.00404716	0.00365336	201.269	0	201.269	-201.269	0	0.00447982
201189_s_at	grey	214.717	119.085	95.6317	23.4537	0.00392361	0.00477914	284.472	0	284.472	-284.472	0	0.00633173
201190_s_at	grey	129.165	93.5869	35.5783	58.0085	0.00308348	0.00287494	193.701	0	193.701	-193.701	0	0.00431136
201191_at	grey	185.799	121.778	64.02	57.7585	0.00401234	0.00413547	231	0	231	-231	0	0.00514155
201192_s_at	grey	204.482	117.933	86.5498	31.3828	0.00388563	0.00455134	278.884	0	278.884	-278.884	0	0.00620735
201193_at	turquoise	269.954	78.4284	191.525	-113.097	0.0203975	0.00600858	386.585	96.7967	289.788	-192.991	0.0251747	0.00860454
201194_at	grey	189.27	117.349	71.9207	45.4284	0.0038664	0.00421274	243.439	0	243.439	-243.439	0	0.00541843
201195_s_at	brown	352.796	33.1261	319.67	-286.544	0.0127703	0.00785247	492.586	38.1134	454.472	-416.359	0.0146929	0.0109639
201196_s_at	lightcyan	235.496	4.19138	231.305	-227.114	0.0266967	0.00524164	290.137	2.92019	287.217	-284.297	0.0185999	0.00645782
201197_at	black	208.124	25.6418	182.482	-156.84	0.00922035	0.00463239	265.417	25.398	240.019	-214.621	0.00913267	0.0059076
201198_s_at	brown	222.991	21.7337	201.258	-179.524	0.00837845	0.00496331	312.163	23.3224	288.841	-265.518	0.00899092	0.00694807
201199_s_at	grey	140.35	94.4246	45.925	48.4995	0.00311109	0.00312388	210.994	0	210.994	-210.994	0	0.00469628
201200_at	brown	218.879	20.5169	198.362	-177.845	0.00790937	0.00487178	293.899	21.4513	272.448	-250.997	0.0082696	0.00654156
201201_at	green	277.013	48.3303	228.683	-180.352	0.0311608	0.00616571	373.89	31.6383	342.252	-310.613	0.0203987	0.00832198
201202_at	grey	183.12	111.415	71.7053	39.7098	0.00367089	0.00407586	238.876	0	238.876	-238.876	0	0.00531686
201203_s_at	grey	154.92	108.062	46.8579	61.2041	0.00356041	0.00344818	208.744	0	208.744	-208.744	0	0.00464619
201204_s_at	black	264.414	64.1672	200.247	-136.08	0.0230734	0.00588529	374.483	45.2018	329.281	-284.079	0.0162538	0.00833517
201205_at	grey	202.608	112.627	89.9803	22.647	0.00371083	0.00450961	275.53	0	275.53	-275.53	0	0.00613269
201206_s_at	black	224.605	41.8917	182.714	-140.822	0.0150635	0.00499923	310.259	34.7811	275.478	-240.697	0.0125067	0.0069057
201207_at	grey	171.639	118.846	52.7929	66.0531	0.00391572	0.00382031	213.297	0	213.297	-213.297	0	0.00474753
201208_s_at	grey	194.766	120.715	74.0513	46.6636	0.00397729	0.00433507	249.998	0	249.998	-249.998	0	0.00556442
201209_at	brown	201.715	17.1004	184.614	-167.514	0.00659231	0.00448973	310.758	23.545	287.213	-263.668	0.00907672	0.00691681
201210_at	brown	307.164	33.0228	274.141	-241.119	0.0127305	0.00683681	402.681	29.963	372.718	-342.755	0.0115509	0.00896281
201211_s_at	grey	156.189	112.774	43.4145	69.3596	0.00371566	0.00347642	203.715	0	203.715	-203.715	0	0.00453426
201212_at	grey	160.803	96.2872	64.5156	31.7716	0.00317246	0.00357912	238.172	0	238.172	-238.172	0	0.00530119
201213_at	turquoise	273.022	85.0463	187.975	-102.929	0.0221187	0.00607687	393.336	106.792	286.543	-179.751	0.0277743	0.0087548
201214_s_at	turquoise	897.665	535.451	362.215	173.236	0.139259	0.0199801	1411.07	367.539	1043.53	-675.988	0.0955889	0.0314073
201215_at	black	390.432	82.8908	307.541	-224.65	0.0298061	0.00869016	535.848	55.1512	480.696	-425.545	0.0198314	0.0119268
201216_at	grey60	289.535	12.6184	276.917	-264.298	0.0084801	0.00644443	376.155	14.0013	362.153	-348.152	0.00940946	0.00837239
201217_x_at	grey	180.767	110.036	70.7311	39.3044	0.00362543	0.00402347	239.715	0	239.715	-239.715	0	0.00533553
201218_at	turquoise	354.149	133.089	221.06	-87.9714	0.0346135	0.00788259	512.242	128.451	383.791	-255.341	0.0334072	0.0114014
201219_at	green	315.462	53.5159	261.946	-208.43	0.0345041	0.0070215	427.347	33.9047	393.442	-359.537	0.0218599	0.00951181
201220_x_at	turquoise	537.387	237.924	299.463	-61.5385	0.0618789	0.0119611	777.46	180.867	596.593	-415.725	0.0470396	0.0173046
201221_s_at	black	334.992	90.7405	244.252	-153.511	0.0326287	0.00745621	425.69	54.4695	371.22	-316.751	0.0195863	0.00947494
201222_s_at	darkolivegreen	160.582	5.9636	154.618	-148.655	0.145454	0.0035742	202.872	1.60449	201.268	-199.664	0.039134	0.0045155
201223_s_at	grey	168.041	109.786	58.2553	51.5308	0.00361721	0.00374023	226.236	0	226.236	-226.236	0	0.00503552
201224_s_at	darkmagenta	163.292	2.8972	160.395	-157.498	0.07243	0.00363453	214.645	1.4167	213.229	-211.812	0.0354175	0.00477754
201225_s_at	black	305.662	70.3711	235.291	-164.92	0.0253042	0.00680338	362.716	40.8417	321.874	-281.032	0.014686	0.00807327
201226_at	turquoise	335.824	147.651	188.173	-40.5225	0.0384007	0.00747471	515.177	149.257	365.92	-216.664	0.0388183	0.0114667
201227_s_at	turquoise	350.057	127.19	222.867	-95.6774	0.0330793	0.00779152	494.55	128.318	366.232	-237.914	0.0333726	0.0110076
201228_s_at	grey	164.464	105.258	59.2054	46.0531	0.00346804	0.00366061	223.15	0	223.15	-223.15	0	0.00496683
201229_s_at	grey	204.18	123.695	80.4845	43.2109	0.0040755	0.0045446	255.249	0	255.249	-255.249	0	0.00568129
201230_s_at	black	309.243	81.0935	228.15	-147.056	0.0291598	0.00688309	395.952	49.6476	346.304	-296.657	0.0178524	0.00881303
201231_s_at	grey	210.675	121.978	88.6965	33.2816	0.00401892	0.00468916	262.257	0	262.257	-262.257	0	0.00583727
201232_s_at	grey	183.453	120.571	62.8824	57.6881	0.00397254	0.00408327	231.199	0	231.199	-231.199	0	0.00514599
201233_at	grey	152.017	106.857	45.16	61.6969	0.0035207	0.00338357	203.071	0	203.071	-203.071	0	0.00451992
201234_at	black	184.413	18.1896	166.224	-148.034	0.00654068	0.00410464	272.282	23.6613	248.62	-224.959	0.00850818	0.0060604
201235_s_at	magenta	189.646	9.31383	180.332	-171.018	0.0175402	0.00422111	266.195	6.24106	259.954	-253.713	0.0117534	0.00592493
201236_s_at	grey60	235.66	24.6193	211.041	-186.422	0.0165452	0.00524529	304.7	15.464	289.236	-273.772	0.0103925	0.00678197
201237_at	brown	231.406	19.2729	212.133	-192.86	0.00742979	0.0051506	312.395	22.4353	289.96	-267.524	0.00864894	0.00695324
201238_s_at	grey	175.929	105.858	70.0719	35.7858	0.00348778	0.00391581	233.896	0	233.896	-233.896	0	0.00520603
201239_s_at	darkgreen	205.139	4.99972	200.139	-195.139	0.0704186	0.00456594	242.993	1.96584	241.028	-239.062	0.0276879	0.00540851
201240_s_at	turquoise	335.204	121.668	213.536	-91.8686	0.0316431	0.00746092	491.811	131.242	360.569	-229.327	0.0341331	0.0109466
201241_at	turquoise	336.794	105.941	230.853	-124.911	0.027553	0.00749631	473.009	108.706	364.303	-255.597	0.0282721	0.0105282
201242_s_at	brown	281.022	15.322	265.7	-250.378	0.0059067	0.00625493	391.106	25.2616	365.844	-340.582	0.00973848	0.00870516
201243_s_at	brown	283.046	15.4479	267.598	-252.15	0.00595526	0.00629998	364.278	22.5107	341.767	-319.257	0.00867798	0.00810804
201244_s_at	turquoise	405.006	117.672	287.335	-169.663	0.0306038	0.00901456	548.061	107.852	440.209	-332.358	0.0280499	0.0121987
201245_s_at	steelblue	333.601	2.56693	331.034	-328.467	0.0534777	0.00742523	436.463	1.8637	434.599	-432.735	0.038827	0.00971471
201246_s_at	brown	202.805	12.7617	190.043	-177.282	0.00491968	0.004514	289.319	20.3679	268.951	-248.583	0.00785195	0.00643962
201247_at	brown	189.587	13.6375	175.95	-162.312	0.00525732	0.0042198	277.256	20.4828	256.773	-236.29	0.00789623	0.00617112
201248_s_at	grey	160.982	104.875	56.1075	48.7672	0.0034554	0.00358312	215.639	0	215.639	-215.639	0	0.00479967
201249_at	turquoise	250.145	73.0266	177.119	-104.092	0.0189926	0.00556769	362.126	97.5356	264.59	-167.055	0.0253669	0.00806014
201250_s_at	grey	167.329	95.0665	72.2628	22.8037	0.00313224	0.00372439	243.261	0	243.261	-243.261	0	0.00541447
201251_at	black	203.035	16.7624	186.273	-169.51	0.00602747	0.00451912	261.184	21.0765	240.107	-219.031	0.00757877	0.00581339
201252_at	grey	175.214	112.312	62.9012	49.4112	0.00370045	0.00389987	226.19	0	226.19	-226.19	0	0.0050345
201253_s_at	grey	127.385	91.5711	35.8135	55.7576	0.00301707	0.00283531	197.139	0	197.139	-197.139	0	0.00438789
201254_x_at	midnightblue	305.912	13.7656	292.146	-278.381	0.128651	0.00680894	446.423	3.35493	443.068	-439.713	0.0313545	0.0099364
201255_x_at	turquoise	290.295	83.7973	206.498	-122.7	0.0217938	0.00646133	417.271	103.853	313.419	-209.566	0.0270098	0.00928755
201256_at	turquoise	602.802	262.038	340.764	-78.7254	0.0681503	0.0134171	877.838	192.715	685.123	-492.408	0.050121	0.0195388
201257_x_at	midnightblue	194.124	11.2969	182.827	-171.53	0.105579	0.00432078	264.387	2.78851	261.598	-258.81	0.0260609	0.00588467
201258_at	midnightblue	208.395	9.0683	199.327	-190.259	0.0847505	0.00463843	245.834	2.36813	243.466	-241.098	0.022132	0.00547173
201259_s_at	black	290.084	74.3208	215.763	-141.443	0.0267245	0.00645665	374.281	45.0071	329.274	-284.267	0.0161838	0.00833068
201260_s_at	black	355.756	82.9456	272.81	-189.864	0.0298258	0.00791835	467.178	52.6233	414.554	-361.931	0.0189224	0.0103984
201261_x_at	turquoise	311.859	98.8804	212.979	-114.099	0.0257166	0.00694132	442.392	105.919	336.473	-230.554	0.0275473	0.0098467
201262_s_at	grey60	241.143	17.3304	223.812	-206.482	0.0116468	0.00536732	332.975	15.4528	317.523	-302.07	0.0103849	0.00741131
201263_at	grey	210.52	122.466	88.0544	34.4113	0.00403498	0.00468572	260.471	0	260.471	-260.471	0	0.00579751
201264_at	grey	166.563	110.017	56.5463	53.4704	0.00362481	0.00370733	217.468	0	217.468	-217.468	0	0.00484037
201265_at	grey	161.975	116.236	45.7394	70.4961	0.00382971	0.00360521	204.364	0	204.364	-204.364	0	0.0045487
201266_at	grey	158.158	100.263	57.8948	42.3682	0.00330345	0.00352025	225.339	0	225.339	-225.339	0	0.00501555
201267_s_at	turquoise	454.695	146.854	307.841	-160.987	0.0381935	0.0101205	627.831	124.521	503.31	-378.789	0.0323853	0.0139742
201268_at	black	248.985	33.4064	215.579	-182.172	0.0120124	0.00554187	334.623	29.8594	304.763	-274.904	0.0107369	0.00744797
201269_s_at	turquoise	419.575	161.17	258.405	-97.2349	0.0419168	0.00933883	597.52	139.156	458.364	-319.209	0.0361913	0.0132995
201270_x_at	turquoise	375.669	139.929	235.74	-95.8111	0.0363924	0.00836157	543.905	132.636	411.269	-278.633	0.0344957	0.0121061
201271_s_at	brown	298.269	23.3044	274.965	-251.66	0.00898397	0.00663883	433.945	31.742	402.203	-370.461	0.0122367	0.00965868
201272_at	grey	262.419	123.414	139.005	-15.5918	0.00406621	0.00584088	350.206	0	350.206	-350.206	0	0.00779484
201273_s_at	green	420.175	67.3745	352.801	-285.426	0.0434394	0.00935219	577.054	42.9685	534.086	-491.117	0.0277038	0.012844
201274_at	grey	187.807	102.153	85.6539	16.4995	0.00336573	0.00418019	265.34	0	265.34	-265.34	0	0.00590589
201275_at	grey	154.582	109.214	45.3689	63.8447	0.00359835	0.00344067	202.137	0	202.137	-202.137	0	0.00449912
201276_at	grey	215.334	117.297	98.037	19.2596	0.00386467	0.00479286	283.844	0	283.844	-283.844	0	0.00631775
201277_s_at	grey	188.028	105.131	82.897	22.2338	0.00346383	0.00418509	268.856	0	268.856	-268.856	0	0.00598415
201278_at	grey60	204.899	9.50032	195.398	-185.898	0.00638462	0.0045606	302.356	12.6313	289.725	-277.093	0.0084888	0.00672979
201279_s_at	cyan	191.53	6.65357	184.877	-178.223	0.0500269	0.00426305	249.679	2.49481	247.184	-244.689	0.0187579	0.00555731
201280_s_at	grey	144.326	97.7664	46.5598	51.2066	0.00322119	0.00321239	207.111	0	207.111	-207.111	0	0.00460984
201281_at	grey	169.444	114.363	55.0803	59.2831	0.00376803	0.00377145	217.898	0	217.898	-217.898	0	0.00484994
201282_at	grey	140.052	95.707	44.3453	51.3617	0.00315334	0.00311726	206.012	0	206.012	-206.012	0	0.00458537
201283_s_at	grey	162.306	105.567	56.7394	48.8275	0.0034782	0.00361259	221.957	0	221.957	-221.957	0	0.00494028
201284_s_at	brown	321.602	38.7833	282.819	-244.036	0.0149512	0.00715817	419.26	31.4199	387.84	-356.42	0.0121125	0.00933182
201285_at	turquoise	296.906	102.255	194.651	-92.3957	0.0265943	0.00660848	439.183	117.292	321.891	-204.599	0.0305051	0.00977526
201286_at	grey	153.929	102.892	51.0367	51.8557	0.00339008	0.00342613	217.075	0	217.075	-217.075	0	0.00483162
201287_s_at	grey	167.909	106.015	61.8936	44.1214	0.00349296	0.00373728	235.396	0	235.396	-235.396	0	0.0052394
201288_at	cyan	154.441	8.68976	145.751	-137.061	0.0653365	0.00343752	212.88	2.76133	210.119	-207.357	0.0207619	0.00473825
201289_at	magenta	327.779	28.2565	299.522	-271.266	0.0532137	0.00729565	477.062	12.4079	464.654	-452.246	0.023367	0.0106184
201290_at	turquoise	513.172	215.01	298.162	-83.1513	0.0559194	0.0114221	744.03	170.777	573.253	-402.476	0.0444154	0.0165605
201291_s_at	grey	171.403	104.465	66.9376	37.5273	0.00344189	0.00381505	237.246	0	237.246	-237.246	0	0.00528059
201292_at	grey	132.459	93.3854	39.0737	54.3117	0.00307685	0.00294825	200.885	0	200.885	-200.885	0	0.00447126
201293_x_at	green	313.306	34.2947	279.011	-244.716	0.0221113	0.0069735	418.697	27.4763	391.221	-363.745	0.0177152	0.0093193
201294_s_at	black	353.53	84.7395	268.791	-184.051	0.0304709	0.00786882	471.427	54.0202	417.407	-363.386	0.0194247	0.0104929
201295_s_at	black	279.473	80.3654	199.108	-118.742	0.028898	0.00622046	350.102	47.27	302.832	-255.562	0.0169975	0.00779251
201296_s_at	black	428.025	136.904	291.122	-154.218	0.0492283	0.00952692	569.658	76.0506	493.608	-417.557	0.0273465	0.0126794
201297_s_at	grey60	225.171	11.2563	213.915	-202.659	0.00756475	0.00501182	323.484	14.0504	309.434	-295.383	0.00944248	0.00720006
201298_s_at	tan	212.03	8.2588	203.772	-195.513	0.0288769	0.00471934	285.299	4.26214	281.037	-276.775	0.0149026	0.00635014
201299_s_at	grey	137.767	95.0727	42.6939	52.3788	0.00313244	0.00306639	207.294	0	207.294	-207.294	0	0.0046139
201300_s_at	grey	259.259	148.24	111.019	37.2209	0.00488418	0.00577053	323.233	0	323.233	-323.233	0	0.00719446
201301_s_at	magenta	219.216	17.8349	201.381	-183.546	0.0335873	0.00487927	302.273	8.07654	294.196	-286.12	0.0152101	0.00672794
201302_at	green	402.943	68.2806	334.663	-266.382	0.0440236	0.00896864	522.677	39.155	483.522	-444.367	0.025245	0.0116337
201303_at	green	251.378	18.6529	232.725	-214.072	0.0120263	0.00559513	367.328	23.3225	344.006	-320.683	0.0150371	0.00817593
201304_at	turquoise	344.133	131.263	212.87	-81.6069	0.0341386	0.00765965	498.149	132.312	365.836	-233.524	0.0344115	0.0110877
201305_x_at	black	432.005	88.0253	343.98	-255.955	0.0316524	0.00961551	618.665	63.3912	555.274	-491.883	0.0227944	0.0137701
201306_s_at	turquoise	776.915	357.276	419.64	-62.3642	0.0929195	0.0172925	1158.45	258.51	899.938	-641.428	0.0672327	0.0257845
201307_at	green	444.71	83.0929	361.617	-278.524	0.0535738	0.00989827	595.397	46.7981	548.599	-501.801	0.0301728	0.0132522
201308_s_at	grey	176.022	117.752	58.2695	59.4825	0.00387968	0.00391786	221.646	0	221.646	-221.646	0	0.00493336
201309_x_at	black	188.288	29.2677	159.02	-129.752	0.0105242	0.00419087	250.76	28.5382	222.222	-193.683	0.0102618	0.00558137
201310_s_at	black	191.22	12.5046	178.715	-166.211	0.00449645	0.00425614	244.57	18.6243	225.945	-207.321	0.00669699	0.00544359
201311_s_at	darkgreen	199.647	3.43261	196.214	-192.781	0.0483466	0.0044437	247.858	1.82802	246.03	-244.202	0.0257468	0.00551679
201312_s_at	green	259.642	38.4085	221.233	-182.825	0.0247637	0.00577906	324.701	25.811	298.89	-273.079	0.0166415	0.00722713
201313_at	turquoise	775.589	422.502	353.087	69.4146	0.109883	0.0172629	1192.34	297.211	895.126	-597.915	0.077298	0.0265388
201314_at	brown	193.365	13.4367	179.929	-166.492	0.00517993	0.00430389	283.032	20.6274	262.404	-241.777	0.00795198	0.00629968
201315_x_at	grey60	306.247	51.4548	254.792	-203.337	0.0345799	0.00681639	387.739	22.625	365.114	-342.489	0.015205	0.00863023
201316_at	grey	134.006	97.1207	36.8849	60.2358	0.00319992	0.00298267	195.002	0	195.002	-195.002	0	0.00434032
201317_s_at	tan	222.004	7.74339	214.261	-206.517	0.0270748	0.00494133	266.461	4.14381	262.318	-258.174	0.0144889	0.00593085
201318_s_at	grey	165.129	119.091	46.038	73.0527	0.00392378	0.00367541	203.779	0	203.779	-203.779	0	0.00453567
201319_at	grey	178.968	110.836	68.1318	42.704	0.0036518	0.00398343	236.305	0	236.305	-236.305	0	0.00525963
201320_at	grey	144.487	101.12	43.367	57.7533	0.00333169	0.00321597	197.649	0	197.649	-197.649	0	0.00439925
201321_s_at	grey	183.489	118.862	64.6272	54.2346	0.00391624	0.00408407	228.724	0	228.724	-228.724	0	0.00509089
201322_at	turquoise	634.99	279.953	355.037	-75.0845	0.0728096	0.0141335	921.591	201.362	720.229	-518.866	0.0523699	0.0205126
201323_at	green	282.223	27.6099	254.613	-227.003	0.0178014	0.00628167	403.279	27.2394	376.039	-348.8	0.0175625	0.00897611
201324_at	grey60	292.108	45.6415	246.466	-200.825	0.030673	0.00650169	366.949	20.9117	346.037	-325.126	0.0140536	0.00816749
201325_s_at	grey60	305.328	47.4385	257.89	-210.451	0.0318807	0.00679595	406.662	23.4579	383.204	-359.746	0.0157647	0.00905142
201326_at	grey60	237.927	11.1084	226.818	-215.71	0.00746535	0.00529573	331.187	13.9092	317.278	-303.369	0.00934759	0.00737151
201327_s_at	grey	175.331	114.277	61.0542	53.2223	0.00376517	0.00390248	222.152	0	222.152	-222.152	0	0.00494461
201328_at	grey	189.059	123.295	65.7644	57.5306	0.00406231	0.00420805	240.379	0	240.379	-240.379	0	0.00535031
201329_s_at	cyan	204.947	4.27227	200.675	-196.403	0.0321223	0.00456168	243.693	2.1976	241.495	-239.298	0.0165233	0.00542408
201330_at	grey	171.326	124.402	46.9247	77.4768	0.00409876	0.00381335	208.576	0	208.576	-208.576	0	0.00464245
201331_s_at	black	200.373	38.4249	161.948	-123.523	0.0138169	0.00445987	264.982	32.0106	232.971	-200.96	0.0115105	0.00589792
201332_s_at	grey	160.453	104.261	56.1928	48.0679	0.00343517	0.00357135	216.266	0	216.266	-216.266	0	0.00481362
201333_s_at	grey	170.031	112.693	57.338	55.3552	0.003713	0.00378452	216.744	0	216.744	-216.744	0	0.00482424
201334_s_at	grey	149.741	107.975	41.7654	66.2099	0.00355755	0.0033329	199.789	0	199.789	-199.789	0	0.00444686
201335_s_at	green	329.172	15.1463	314.025	-298.879	0.00976549	0.00732665	428.226	19.7384	408.488	-388.749	0.0127263	0.00953139
201336_at	black	489.849	109.292	380.557	-271.265	0.0392996	0.010903	693.384	74.1296	619.255	-545.125	0.0266557	0.0154332
201337_s_at	black	266.224	59.4713	206.753	-147.281	0.0213849	0.00592557	324.07	37.4547	286.615	-249.161	0.0134681	0.0072131
201338_x_at	brown	230.231	15.4524	214.779	-199.326	0.00595697	0.00512445	308.654	20.2331	288.421	-268.188	0.00779997	0.00686998
201339_s_at	magenta	318.162	27.0956	291.066	-263.971	0.0510274	0.00708159	389.541	11.3088	378.232	-366.923	0.0212971	0.00867034
201340_s_at	turquoise	582.708	299.608	283.101	16.5071	0.0779214	0.0129698	877.139	222.817	654.323	-431.506	0.0579497	0.0195232
201341_at	turquoise	625.436	302.952	322.484	-19.5325	0.078791	0.0139208	932.256	220.126	712.129	-492.003	0.05725	0.02075
201342_at	grey	173.834	113.012	60.8217	52.1905	0.00372351	0.00386916	228.832	0	228.832	-228.832	0	0.0050933
201343_at	grey	202.093	117.911	84.1824	33.7285	0.00388491	0.00449816	269.535	0	269.535	-269.535	0	0.00599927
201344_at	turquoise	382.232	127.722	254.51	-126.787	0.0332178	0.00850765	542.009	125.095	416.915	-291.82	0.0325343	0.0120639
201345_s_at	grey	201.558	128.936	72.6217	56.3147	0.00424818	0.00448625	247.748	0	247.748	-247.748	0	0.00551434
201346_at	brown	463.546	56.7366	406.809	-350.072	0.0218722	0.0103175	645.5	53.8056	591.694	-537.888	0.0207423	0.0143674
201347_x_at	grey	188.819	120.091	68.7281	51.3628	0.00395673	0.0042027	235.207	0	235.207	-235.207	0	0.00523519
201348_at	brown	333.15	26.037	307.113	-281.076	0.0100374	0.00741519	434.26	30.2955	403.964	-373.669	0.0116791	0.00966569
201349_at	green	282.173	47.8945	234.279	-186.384	0.0308797	0.00628057	360.249	30.1467	330.102	-299.955	0.0194369	0.00801836
201350_at	lightyellow	197.242	4.79355	192.448	-187.655	0.057066	0.00439018	241.684	2.05661	239.628	-237.571	0.0244835	0.00537937
201351_s_at	tan	218.301	9.49515	208.806	-199.311	0.0331998	0.00485891	271.816	4.28826	267.528	-263.24	0.0149939	0.00605004
201352_at	tan	236.385	11.7309	224.654	-212.923	0.0410171	0.00526142	306.34	4.86097	301.479	-296.618	0.0169964	0.00681846
201353_s_at	green	190.293	12.7971	177.496	-164.699	0.00825087	0.00423551	312.003	21.7712	290.232	-268.461	0.0140369	0.00694452
201354_s_at	black	180.836	8.5565	172.279	-163.723	0.00307677	0.00402502	264.294	17.493	246.801	-229.308	0.00629019	0.00588261
201355_s_at	grey	161.26	113.76	47.5004	66.2595	0.00374814	0.00358931	212.406	0	212.406	-212.406	0	0.0047277
201356_at	grey	216.991	120.929	96.0627	24.866	0.00398434	0.00482976	282.965	0	282.965	-282.965	0	0.0062982
201357_s_at	grey	169.13	111.947	57.183	54.7637	0.0036884	0.00376446	218.562	0	218.562	-218.562	0	0.00486472
201358_s_at	brown	303.848	28.0817	275.766	-247.684	0.0108257	0.00676299	421.774	31.5096	390.264	-358.754	0.0121471	0.00938777
201359_at	grey	140.568	101	39.5684	61.4314	0.00332773	0.00312875	198.543	0	198.543	-198.543	0	0.00441915
201360_at	lightcyan	317.743	21.3062	296.437	-275.131	0.135708	0.00707228	393.289	6.13827	387.151	-381.013	0.0390972	0.00875377
201361_at	grey	169.963	114.562	55.4008	59.1615	0.00377458	0.00378301	228.576	0	228.576	-228.576	0	0.00508761
201362_at	green	327.384	44.2432	283.141	-238.898	0.0285256	0.00728686	468.711	34.0459	434.665	-400.62	0.0219509	0.0104325
201363_s_at	green	257.703	30.938	226.765	-195.827	0.0199472	0.00573591	347.386	25.7476	321.639	-295.891	0.0166006	0.00773206
201364_s_at	grey	171.021	115.395	55.6269	59.7676	0.003802	0.00380657	216.534	0	216.534	-216.534	0	0.00481957
201365_at	darkolivegreen	180.635	6.7907	173.845	-167.054	0.165627	0.00402055	257.543	1.65466	255.889	-254.234	0.0403576	0.00573236
201366_at	tan	214.656	12.0221	202.634	-190.612	0.0420352	0.00477778	261.914	4.71332	257.2	-252.487	0.0164801	0.00582963
201367_s_at	grey60	243.064	22.4251	220.639	-198.214	0.0150706	0.00541008	328.876	16.3705	312.505	-296.135	0.0110017	0.00732006
201368_at	grey60	347.535	47.8558	299.679	-251.823	0.0321612	0.00773537	467.78	25.9731	441.807	-415.834	0.0174551	0.0104118
201369_s_at	green	272.734	24.2735	248.46	-224.187	0.0156502	0.00607047	376.835	23.3132	353.522	-330.209	0.0150311	0.00838753
201370_s_at	grey	181.517	115.567	65.9507	49.6158	0.00380767	0.00404018	228.864	0	228.864	-228.864	0	0.00509402
201371_s_at	green	265.904	8.33789	257.566	-249.228	0.00537581	0.00591845	375.874	17.7947	358.079	-340.284	0.0114731	0.00836614
201372_s_at	grey	198.692	112.436	86.2568	26.1789	0.00370451	0.00442246	277.408	0	277.408	-277.408	0	0.00617451
201373_at	grey	197.242	113.038	84.2048	28.8327	0.00372434	0.00439019	274.381	0	274.381	-274.381	0	0.00610713
201374_x_at	grey	179.036	104.602	74.4332	30.1692	0.00344642	0.00398494	255.483	0	255.483	-255.483	0	0.00568649
201375_s_at	green	333.272	53.8799	279.392	-225.512	0.0347388	0.00741791	462.67	35.5007	427.17	-391.669	0.0228889	0.010298
201376_s_at	magenta	210.079	14.8114	195.268	-180.457	0.0278934	0.00467591	286.378	7.23389	279.144	-271.91	0.0136231	0.00637416
201377_at	black	228.042	22.1836	205.859	-183.675	0.00797683	0.00507573	312.468	23.3289	289.139	-265.81	0.00838868	0.00695486
201378_s_at	grey	188.328	112.173	76.1545	36.0189	0.00369587	0.00419177	246.109	0	246.109	-246.109	0	0.00547785
201379_s_at	turquoise	245.388	75.9424	169.446	-93.5033	0.019751	0.00546181	369.809	104.611	265.198	-160.587	0.027207	0.00823114
201380_at	grey60	234.292	8.78746	225.504	-216.717	0.00590555	0.00521482	332.484	13.1873	319.296	-306.109	0.00886244	0.00740037
201381_x_at	black	298.526	36.3968	262.129	-225.733	0.0130877	0.00664455	360.832	27.1621	333.67	-306.508	0.00976704	0.00803135
201382_at	grey	119.346	87.0105	32.3354	54.6752	0.00286681	0.00265638	189.466	0	189.466	-189.466	0	0.00421711
201383_s_at	grey	198.759	120.963	77.7957	43.1674	0.00398547	0.00442394	247.844	0	247.844	-247.844	0	0.00551648
201384_s_at	brown	216.401	15.4043	200.997	-185.593	0.00593842	0.00481662	300.669	20.9526	279.717	-258.764	0.00807735	0.00669224
201385_at	darkred	196.731	1.88369	194.848	-192.964	0.0244635	0.00437881	240.396	1.7718	238.625	-236.853	0.0230104	0.0053507
201386_s_at	grey	170.927	107.753	63.174	44.5794	0.00355024	0.00380448	223.209	0	223.209	-223.209	0	0.00496816
201387_s_at	turquoise	702.354	369.792	332.563	37.2289	0.0961746	0.0156329	1064.61	260.163	804.452	-544.289	0.0676626	0.023696
201388_at	turquoise	243.431	75.4828	167.948	-92.4652	0.0196314	0.00541824	372.981	107.911	265.07	-157.159	0.0280653	0.00830174
201389_at	grey	207.402	114.766	92.6354	22.1308	0.0037813	0.00461631	275.798	0	275.798	-275.798	0	0.00613866
201390_s_at	grey	177.616	119.034	58.582	60.4524	0.00392193	0.00395336	224.366	0	224.366	-224.366	0	0.0049939
201391_at	turquoise	305.556	92.666	212.89	-120.224	0.0241004	0.00680102	441.868	107.921	333.947	-226.026	0.0280679	0.00983503
201392_s_at	brown	198.179	16.31	181.869	-165.559	0.00628758	0.00441103	288.309	21.1172	267.191	-246.074	0.00814077	0.00641712
201393_s_at	turquoise	446.147	189.931	256.216	-66.2856	0.0493968	0.00993026	641.963	157.749	484.214	-326.465	0.0410271	0.0142887
201394_s_at	black	231.86	58.7768	173.083	-114.306	0.0211351	0.00516069	294.985	40.075	254.91	-214.835	0.0144103	0.00656572
201395_at	grey	184.152	110.417	73.7349	36.6824	0.00363801	0.00409883	248.98	0	248.98	-248.98	0	0.00554176
201396_s_at	grey	169.819	99.513	70.3065	29.2066	0.00327874	0.00377981	248.287	0	248.287	-248.287	0	0.00552633
201397_at	green	478.734	115.507	363.226	-247.719	0.0744728	0.0106556	652.309	56.0942	596.214	-540.12	0.0361665	0.014519
201398_s_at	turquoise	326.62	122.814	203.806	-80.9919	0.0319412	0.00726985	486.893	130.88	356.013	-225.133	0.0340389	0.0108372
201399_s_at	turquoise	302.455	106.915	195.54	-88.6248	0.0278063	0.006732	442.759	119.648	323.111	-203.463	0.0311177	0.00985485
201400_at	grey	166.134	108.897	57.2366	51.6608	0.00358793	0.00369778	225.146	0	225.146	-225.146	0	0.00501126
201401_s_at	grey	154.121	100.659	53.4615	47.198	0.00331651	0.0034304	221.101	0	221.101	-221.101	0	0.00492124
201402_at	grey	168.669	110.579	58.0902	52.4889	0.00364334	0.00375421	231.743	0	231.743	-231.743	0	0.00515809
201403_s_at	green	396.062	38.1019	357.96	-319.858	0.024566	0.00881548	545.308	33.3974	511.91	-478.513	0.0215328	0.0121374
201404_x_at	grey	150.871	102.312	48.5583	53.7541	0.00337098	0.00335806	206.56	0	206.56	-206.56	0	0.00459757
201405_s_at	black	282.76	41.9323	240.827	-198.895	0.0150781	0.00629362	360.785	33.4578	327.328	-293.87	0.0120308	0.0080303
201406_at	midnightblue	193.953	12.1802	181.773	-169.593	0.113834	0.00431698	238.907	2.65079	236.257	-233.606	0.0247737	0.00531756
201407_s_at	grey	173.279	119.685	53.594	66.0905	0.00394335	0.00385681	214.425	0	214.425	-214.425	0	0.00477264
201408_at	grey	135.693	88.0618	47.6308	40.431	0.00290145	0.00302022	209.668	0	209.668	-209.668	0	0.00466675
201409_s_at	black	203.602	35.0296	168.572	-133.542	0.012596	0.00453173	257.497	29.6416	227.856	-198.214	0.0106586	0.00573133
201410_at	turquoise	664.559	365.27	299.289	65.9811	0.0949988	0.0147917	1018.55	259.503	759.046	-499.543	0.067491	0.0226707
201411_s_at	brown	210.65	13.9897	196.66	-182.67	0.00539311	0.00468861	293.626	20.5633	273.063	-252.5	0.00792725	0.00653549
201412_at	grey60	435.189	43.4899	391.699	-348.209	0.0292271	0.00968636	613.736	33.1744	580.562	-547.387	0.0222947	0.0136604
201413_at	black	254.112	47.1124	207	-159.888	0.0169408	0.00565599	335.223	35.1778	300.045	-264.867	0.0126493	0.00746134
201414_s_at	grey	168.85	116.014	52.8365	63.1774	0.00382241	0.00375824	219.954	0	219.954	-219.954	0	0.00489569
201415_at	grey	181.623	117.771	63.8519	53.9188	0.00388029	0.00404253	229.378	0	229.378	-229.378	0	0.00510547
201416_at	grey	155.893	108.525	47.3678	61.1573	0.00357567	0.00346984	206.354	0	206.354	-206.354	0	0.004593
201417_at	grey	204.525	109.968	94.556	15.4124	0.00362322	0.00455227	281.517	0	281.517	-281.517	0	0.00626597
201418_s_at	grey	187.312	106.727	80.5849	26.1418	0.00351642	0.00416915	262.425	0	262.425	-262.425	0	0.00584101
201419_at	turquoise	428.618	195.587	233.031	-37.4438	0.0508679	0.0095401	644.611	170.005	474.606	-304.602	0.0442145	0.0143476
201420_s_at	royalblue	203.439	2.26746	201.172	-198.904	0.028702	0.00452811	242.131	1.74819	240.383	-238.635	0.0221289	0.00538932
201421_s_at	brown	207.928	14.6579	193.27	-178.613	0.00565071	0.00462804	284.939	19.6486	265.291	-245.642	0.00757462	0.00634213
201422_at	cyan	230.087	10.4792	219.608	-209.128	0.0787913	0.00512124	272.301	2.97134	269.329	-266.358	0.0223409	0.00606083
201423_s_at	grey	163.528	105.856	57.6712	48.1851	0.00348774	0.00363977	231.731	0	231.731	-231.731	0	0.00515784
201424_s_at	brown	353.942	33.2506	320.692	-287.441	0.0128183	0.00787799	501.011	38.6222	462.389	-423.767	0.014889	0.0111514
201425_at	lightcyan	324.055	18.0603	305.995	-287.935	0.115034	0.00721277	403.73	5.74063	397.99	-392.249	0.0365645	0.00898616
201426_s_at	brown	317.731	20.6936	297.037	-276.343	0.0079775	0.007072	436.284	29.4434	406.841	-377.397	0.0113506	0.00971074
201427_s_at	black	289.014	71.3599	217.654	-146.294	0.0256598	0.00643283	379.408	47.4875	331.921	-284.433	0.0170757	0.0084448
201428_at	grey	136.905	104.533	32.3715	72.1618	0.00344415	0.0030472	187.457	0	187.457	-187.457	0	0.0041724
201429_s_at	turquoise	228.26	63.9764	164.283	-100.307	0.0166389	0.00508057	344.027	98.7275	245.3	-146.572	0.0256769	0.00765731
201430_s_at	turquoise	472.107	168.777	303.33	-134.553	0.0438951	0.0105081	675.919	149.285	526.634	-377.348	0.0388259	0.0150445
201431_s_at	green	607.071	115.22	491.851	-376.631	0.0742877	0.0135121	882.859	70.9464	811.913	-740.966	0.0457423	0.0196505
201432_at	grey	204.13	126.844	77.2857	49.5584	0.00417924	0.00454349	251.001	0	251.001	-251.001	0	0.00558673
201433_s_at	turquoise	586.794	336.999	249.795	87.2036	0.087646	0.0130608	897.313	245.368	651.945	-406.577	0.0638147	0.0199722
201434_at	darkmagenta	156.513	4.4865	152.027	-147.54	0.112162	0.00348364	192.61	1.51608	191.094	-189.578	0.0379019	0.00428707
201435_s_at	grey	165.041	112.491	52.5501	59.9407	0.00370633	0.00367345	211.138	0	211.138	-211.138	0	0.00469948
201436_at	white	193.229	1.79756	191.431	-189.633	0.0309923	0.00430085	233.103	1.53215	231.571	-230.039	0.0264164	0.00518837
201437_s_at	grey	178.908	120.483	58.4255	62.0571	0.00396964	0.00398211	221.52	0	221.52	-221.52	0	0.00493057
201438_at	grey60	192.279	7.90044	184.379	-176.478	0.00530943	0.00427972	298.69	12.7954	285.895	-273.1	0.00859904	0.0066482
201439_at	grey	154.381	110.652	43.729	66.9228	0.00364574	0.00343618	202.697	0	202.697	-202.697	0	0.00451161
201440_at	green	314.52	14.7651	299.755	-284.99	0.00951971	0.00700053	411.4	20.1144	391.285	-371.171	0.0129687	0.00915687
201441_at	grey	288.125	138.431	149.694	-11.2625	0.00456101	0.00641304	359.364	0	359.364	-359.364	0	0.00799866
201442_s_at	grey	132.811	99.5464	33.2645	66.2819	0.00327984	0.00295608	188.743	0	188.743	-188.743	0	0.004201
201443_s_at	turquoise	317.262	118.544	198.719	-80.1749	0.0308306	0.00706157	464.322	125.75	338.572	-212.821	0.0327049	0.0103348
201444_s_at	turquoise	353.93	94.6515	259.279	-164.628	0.0246168	0.00787773	480.05	95.6439	384.406	-288.762	0.0248749	0.0106849
201445_at	grey60	257.729	23.3381	234.39	-211.052	0.0156842	0.00573648	319.167	15.0375	304.13	-289.092	0.0101058	0.00710398
201446_s_at	grey	191.406	106.592	84.8142	21.778	0.00351198	0.00426029	261.979	0	261.979	-261.979	0	0.0058311
201447_at	black	177.63	33.9165	143.713	-109.797	0.0121958	0.00395365	232.71	30.5911	202.119	-171.528	0.011	0.00517962
201448_at	grey	177.751	119.325	58.4259	60.8992	0.00393151	0.00395635	220.719	0	220.719	-220.719	0	0.00491272
201449_at	black	198.433	38.1041	160.329	-122.225	0.0137016	0.00441668	252.714	31.5422	221.172	-189.63	0.011342	0.00562488
201450_s_at	grey	147.651	94.2693	53.3817	40.8876	0.00310597	0.00328639	217.859	0	217.859	-217.859	0	0.00484906
201451_x_at	grey	198.834	119.298	79.5351	39.7633	0.00393063	0.0044256	258.452	0	258.452	-258.452	0	0.00575258
201452_at	grey	146.157	106.436	39.7214	66.7143	0.00350683	0.00325314	196.135	0	196.135	-196.135	0	0.00436553
201453_x_at	grey	219.309	121.739	97.5698	24.1691	0.00401103	0.00488134	275.295	0	275.295	-275.295	0	0.00612746
201454_s_at	grey	195.918	114.196	81.7221	32.4739	0.00376251	0.00436071	245.707	0	245.707	-245.707	0	0.00546891
201455_s_at	grey	244.245	131.88	112.366	19.514	0.00434515	0.00543637	311.56	0	311.56	-311.56	0	0.00693465
201456_s_at	orangered4	224.222	1.32146	222.9	-221.579	0.0426276	0.00499069	275.413	1.32115	274.092	-272.771	0.0426179	0.0061301
201457_x_at	tan	227.695	7.22049	220.475	-213.254	0.0252465	0.00506801	284.201	3.98474	280.216	-276.231	0.0139326	0.00632569
201458_s_at	black	260.984	51.5608	209.423	-157.862	0.0185404	0.00580894	348.886	38.1966	310.689	-272.493	0.0137348	0.00776544
201459_at	grey	164.788	113.924	50.8631	63.0613	0.00375356	0.00366781	212.718	0	212.718	-212.718	0	0.00473464
201460_at	brown	264.624	24.3474	240.276	-215.929	0.00938604	0.00588995	368.837	27.4007	341.436	-314.035	0.0105631	0.00820951
201461_s_at	grey60	272.123	33.5126	238.61	-205.098	0.0225219	0.00605687	372.149	19.7499	352.399	-332.649	0.0132728	0.00828323
201462_at	turquoise	340.055	148.677	191.378	-42.7002	0.0386677	0.00756889	512.307	149.313	362.994	-213.681	0.038833	0.0114029
201463_s_at	black	284.281	93.3658	190.915	-97.5491	0.0335727	0.00632747	360.254	53.7875	306.466	-252.679	0.0193411	0.00801847
201464_x_at	turquoise	336.023	113.763	222.26	-108.497	0.0295873	0.00747914	482.544	120.997	361.547	-240.55	0.0314687	0.0107404
201465_s_at	magenta	261.379	16.1423	245.237	-229.095	0.0303998	0.00581773	367.55	7.99934	359.55	-351.551	0.0150647	0.00818086
201466_s_at	grey60	242.846	23.7611	219.085	-195.324	0.0159685	0.00540522	338.508	17.1388	321.369	-304.23	0.011518	0.00753444
201467_s_at	grey	190.522	118.857	71.6656	47.191	0.00391607	0.00424061	248.859	0	248.859	-248.859	0	0.00553907
201468_s_at	grey	170.658	108.839	61.8188	47.0204	0.00358602	0.00379848	232.113	0	232.113	-232.113	0	0.00516633
201469_s_at	grey60	227.623	23.6163	204.007	-180.391	0.0158712	0.0050664	287.411	14.5881	272.823	-258.235	0.00980384	0.00639715
201470_at	grey60	229.281	9.00787	220.273	-211.265	0.00605368	0.0051033	321.447	12.7337	308.713	-295.98	0.00855759	0.00715472
201471_s_at	turquoise	262.117	82.7096	179.407	-96.6978	0.0215109	0.00583415	379.805	104.732	275.072	-170.34	0.0272386	0.00845363
201472_at	grey	255.021	124.546	130.475	-5.92821	0.00410353	0.00567621	323.159	0	323.159	-323.159	0	0.00719283
201473_at	magenta	205.062	8.39638	196.665	-188.269	0.0158124	0.00456423	274.284	5.53141	268.753	-263.221	0.010417	0.00610497
201474_s_at	grey	154.868	103.901	50.9674	52.9334	0.0034233	0.00344703	210.776	0	210.776	-210.776	0	0.00469141
201475_x_at	brown	241.246	19.6277	221.618	-201.991	0.00756659	0.00536962	328.026	23.1499	304.876	-281.726	0.00892438	0.00730115
201476_s_at	grey	171.007	117.655	53.3518	64.303	0.00387647	0.00380624	213.212	0	213.212	-213.212	0	0.00474564
201477_s_at	grey	164.63	106.516	58.1139	48.4025	0.00350949	0.00366432	224.181	0	224.181	-224.181	0	0.00498979
201478_s_at	grey	139.888	94.5286	45.3593	49.1692	0.00311451	0.0031136	212.779	0	212.779	-212.779	0	0.00473601
201479_at	green	264.979	20.2823	244.696	-224.414	0.0130769	0.00589785	380.127	24.1167	356.01	-331.893	0.0155492	0.00846079
201480_s_at	grey	168.02	114.072	53.9481	60.1241	0.00375843	0.00373977	219.546	0	219.546	-219.546	0	0.00488662
201481_s_at	black	196.619	12.0548	184.565	-172.51	0.00433468	0.00437632	267.452	18.4901	248.962	-230.472	0.00664871	0.0059529
201482_at	grey	196.485	121.912	74.573	47.3394	0.00401675	0.00437334	245.648	0	245.648	-245.648	0	0.00546759
201483_s_at	darkolivegreen	190.75	5.22637	185.523	-180.297	0.127472	0.00424568	247.428	1.57113	245.857	-244.286	0.0383203	0.00550722
201484_at	grey	147.893	98.2923	49.6007	48.6916	0.00323852	0.00329178	216.624	0	216.624	-216.624	0	0.00482158
201485_s_at	grey	170.773	115.09	55.6831	59.4066	0.00379196	0.00380103	217.095	0	217.095	-217.095	0	0.00483206
201486_at	grey	224.766	139.085	85.681	53.4036	0.00458254	0.0050028	269.789	0	269.789	-269.789	0	0.00600492
201487_at	cyan	153.04	6.64806	146.392	-139.744	0.0499854	0.00340634	207.009	2.5963	204.413	-201.817	0.019521	0.00460758
201488_x_at	grey	206.325	134.54	71.7847	62.7555	0.00443281	0.00459235	249.365	0	249.365	-249.365	0	0.00555032
201489_at	black	267.664	47.9282	219.736	-171.808	0.0172341	0.00595763	355.139	36.077	319.062	-282.985	0.0129727	0.00790462
201490_s_at	darkgreen	304.3	5.15789	299.142	-293.984	0.0726463	0.00677305	408.303	2.02266	406.28	-404.257	0.0284882	0.00908793
201491_at	tan	313.366	32.4626	280.904	-248.441	0.113506	0.00697486	378.815	7.97038	370.844	-362.874	0.0278685	0.00843159
201492_s_at	midnightblue	284.559	18.7034	265.856	-247.152	0.174798	0.00633367	393.398	3.74895	389.649	-385.9	0.0350369	0.00875619
201493_s_at	brown	313.68	30.4394	283.241	-252.801	0.0117345	0.00698184	407.474	29.2645	378.209	-348.945	0.0112816	0.00906949
201494_at	green	433.611	91.3896	342.222	-250.832	0.058923	0.00965125	614.183	50.7553	563.428	-512.673	0.0327242	0.0136704
201495_x_at	grey	135.698	87.3104	48.3881	38.9223	0.00287669	0.00302035	221.261	0	221.261	-221.261	0	0.0049248
201496_x_at	grey	157.305	111.201	46.1038	65.0971	0.00366383	0.00350126	210.799	0	210.799	-210.799	0	0.00469194
201497_x_at	grey	165.934	102.629	63.3049	39.3242	0.00338141	0.00369333	239.896	0	239.896	-239.896	0	0.00533956
201498_at	grey	171.188	119.848	51.3398	68.5086	0.00394875	0.00381028	214.746	0	214.746	-214.746	0	0.00477978
201499_s_at	grey	174.35	118.965	55.3846	63.5803	0.00391964	0.00388064	224.477	0	224.477	-224.477	0	0.00499637
201500_s_at	green	257.61	16.9629	240.647	-223.685	0.0109368	0.00573385	360.785	21.3669	339.418	-318.051	0.0137762	0.0080303
201501_s_at	magenta	253.182	33.7564	219.426	-185.669	0.0635713	0.00563528	310.229	11.2018	299.027	-287.825	0.0210956	0.00690501
201502_s_at	grey60	446.521	47.7355	398.785	-351.05	0.0320803	0.00993858	620.161	33.5028	586.659	-553.156	0.0225153	0.0138035
201503_at	brown	206.817	10.8985	195.919	-185.02	0.00420141	0.0046033	288.014	18.982	269.032	-250.05	0.00731767	0.00641057
201504_s_at	grey	158.863	113.782	45.0811	68.7012	0.00374888	0.00353595	204.42	0	204.42	-204.42	0	0.00454994
201505_at	brown	346.671	30.574	316.097	-285.523	0.0117864	0.00771614	489.191	37.1509	452.04	-414.889	0.0143219	0.0108883
201506_at	brown	188.396	11.0141	177.381	-166.367	0.00424599	0.00419328	274.171	19.2435	254.927	-235.684	0.00741847	0.00610244
201507_at	grey	215.048	123.55	91.4985	32.0513	0.0040707	0.00478651	276.638	0	276.638	-276.638	0	0.00615737
201508_at	grey60	216.982	24.5552	192.426	-167.871	0.0165021	0.00482954	277.902	14.7763	263.125	-248.349	0.00993028	0.00618549
201509_at	grey	222.197	119.024	103.172	15.8516	0.00392159	0.00494561	295.516	0	295.516	-295.516	0	0.00657755
201510_at	grey	148.761	109.229	39.5316	69.6977	0.00359887	0.00331109	197.376	0	197.376	-197.376	0	0.00439316
201511_at	grey	183.169	112.977	70.1916	42.7859	0.00372236	0.00407695	252.079	0	252.079	-252.079	0	0.00561073
201512_s_at	turquoise	556.719	202.719	354	-151.281	0.0527228	0.0123914	794.649	159.107	635.542	-476.435	0.0413802	0.0176872
201513_at	green	267.976	21.9527	246.023	-224.07	0.0141539	0.00596456	384.852	24.4462	360.406	-335.96	0.0157616	0.00856597
201514_s_at	grey60	232.959	12.8019	220.157	-207.355	0.00860343	0.00518516	330.572	14.2764	316.296	-302.02	0.00959438	0.00735783
201515_s_at	grey	198.617	108.866	89.7509	19.1148	0.00358689	0.00442078	270.341	0	270.341	-270.341	0	0.0060172
201516_at	turquoise	687.65	378.638	309.012	69.6254	0.0984754	0.0153056	1046.67	266.067	780.605	-514.538	0.0691982	0.0232967
201517_at	darkturquoise	239.623	2.24812	237.375	-235.127	0.032116	0.00533349	301.276	1.83636	299.44	-297.604	0.0262337	0.00670576
201518_at	magenta	320.894	20.5007	300.393	-279.893	0.0386077	0.00714241	404.678	10.2841	394.394	-384.11	0.0193673	0.00900725
201519_at	turquoise	875.366	491.964	383.403	108.561	0.127949	0.0194838	1356.36	339.172	1017.19	-678.022	0.0882111	0.0301897
201520_s_at	magenta	231.54	24.0427	207.498	-183.455	0.0452782	0.00515358	296.938	9.0992	287.839	-278.74	0.017136	0.00660921
201521_s_at	darkred	252.235	3.31396	248.921	-245.607	0.0430384	0.00561421	311.714	2.04978	309.664	-307.615	0.0266205	0.00693808
201522_x_at	turquoise	411.706	164.559	247.146	-82.587	0.0427983	0.00916368	598.112	143.611	454.5	-310.889	0.0373502	0.0133127
201523_x_at	orange	293.08	5.51618	287.564	-282.048	0.0546156	0.00652333	387.366	2.57507	384.791	-382.216	0.0254958	0.00862193
201524_x_at	grey	221.167	122.166	99.001	23.1651	0.00402511	0.0049227	283.236	0	283.236	-283.236	0	0.00630422
201525_at	black	224.239	46.0005	178.239	-132.238	0.016541	0.00499108	316.415	37.1798	279.236	-242.056	0.0133692	0.00704272
201526_at	turquoise	506.912	228.752	278.16	-49.4074	0.0594934	0.0112828	742.003	175.479	566.524	-391.045	0.0456382	0.0165154
201527_at	turquoise	322.704	112.606	210.097	-97.4909	0.0292864	0.00718268	467.887	120.304	347.583	-227.279	0.0312884	0.0104141
201528_at	grey60	257.047	11.751	245.296	-233.545	0.00789719	0.00572132	342.319	14.2338	328.086	-313.852	0.00956569	0.00761929
201529_s_at	brown	312.063	26.3802	285.683	-259.302	0.0101697	0.00694584	445.797	33.2219	412.575	-379.354	0.0128072	0.00992248
201530_x_at	lightyellow	253.676	5.7497	247.926	-242.176	0.0684488	0.00564627	301.04	2.24454	298.796	-296.551	0.0267207	0.00670051
201531_at	grey60	264.23	40.4083	223.822	-183.414	0.0271561	0.00588119	323.581	18.3312	305.25	-286.919	0.0123194	0.00720222
201532_at	grey	210.309	120.551	89.7575	30.794	0.00397191	0.00468102	263.428	0	263.428	-263.428	0	0.00586334
201533_at	brown	173.337	11.5312	161.806	-150.275	0.00444533	0.00385811	274.056	20.0451	254.011	-233.966	0.00772751	0.00609989
201534_s_at	grey	212.646	111.053	101.593	9.46044	0.00365897	0.00473304	290.969	0	290.969	-290.969	0	0.00647634
201535_at	turquoise	510.072	205.884	304.187	-98.3028	0.053546	0.0113531	734.056	164.996	569.06	-404.064	0.0429119	0.0163385
201536_at	grey	191.468	117.346	74.1218	43.2241	0.00386629	0.00426166	241.974	0	241.974	-241.974	0	0.00538582
201537_s_at	grey60	227.914	6.72514	221.189	-214.464	0.00451958	0.00507288	281.887	10.6982	271.189	-260.491	0.00718965	0.00627419
201538_s_at	black	205.018	17.2554	187.763	-170.507	0.00620475	0.00456326	279.254	21.4515	257.802	-236.351	0.0077136	0.00621558
201539_s_at	magenta	232.07	23.5952	208.475	-184.88	0.0444353	0.00516537	282.268	8.85003	273.418	-264.568	0.0166667	0.00628267
201540_at	magenta	360.189	31.677	328.512	-296.835	0.0596554	0.00801704	445.157	12.7068	432.45	-419.743	0.02393	0.00990822
201541_s_at	grey	161.401	113.672	47.7292	65.943	0.00374525	0.00359245	206.776	0	206.776	-206.776	0	0.00460239
201542_at	grey	177.144	102.114	75.0299	27.0846	0.00336445	0.00394285	260.822	0	260.822	-260.822	0	0.00580533
201543_s_at	grey	159.4	103.928	55.4729	48.4546	0.00342419	0.00354791	220.993	0	220.993	-220.993	0	0.00491883
201544_x_at	grey	186.24	101.426	84.8135	16.6127	0.00334177	0.00414529	268.002	0	268.002	-268.002	0	0.00596514
201545_s_at	grey	208.115	112.416	95.6991	16.7168	0.00370386	0.00463219	281.971	0	281.971	-281.971	0	0.00627607
201546_at	grey	177.44	113.283	64.1573	49.1254	0.00373242	0.00394943	225.467	0	225.467	-225.467	0	0.00501842
201547_at	grey	153.492	108.874	44.6186	64.2553	0.00358716	0.00341641	199.671	0	199.671	-199.671	0	0.00444425
201548_s_at	grey	144.902	100.972	43.9297	57.0424	0.00332681	0.0032252	199.116	0	199.116	-199.116	0	0.00443189
201549_x_at	grey	172.646	112.333	60.3124	52.0209	0.00370114	0.00384272	224.089	0	224.089	-224.089	0	0.00498773
201550_x_at	tan	224.676	17.2188	207.457	-190.239	0.0602057	0.00500081	267.293	5.18001	262.113	-256.933	0.0181119	0.00594937
201551_s_at	black	279.271	83.5504	195.72	-112.17	0.0300433	0.00621597	356.032	49.0718	306.96	-257.888	0.0176454	0.0079245
201552_at	black	429.476	113.045	316.431	-203.386	0.040649	0.00955921	591.033	69.6314	521.402	-451.77	0.0250382	0.0131551
201553_s_at	black	652.336	161.383	490.954	-329.571	0.0580304	0.0145196	940.326	108.411	831.915	-723.505	0.0389826	0.0209296
201554_x_at	black	197.702	30.4622	167.239	-136.777	0.0109537	0.00440041	262.942	28.7973	234.145	-205.347	0.010355	0.00585252
201555_at	green	284.831	30.6985	254.132	-223.434	0.0197927	0.00633972	398.041	27.3927	370.649	-343.256	0.0176613	0.00885954
201556_s_at	green	202.244	5.35901	196.885	-191.526	0.0034552	0.00450152	309.063	16.5129	292.55	-276.037	0.0106466	0.00687908
201557_at	turquoise	304.177	109.815	194.362	-84.5469	0.0285605	0.00677033	444.965	120.694	324.271	-203.577	0.0313899	0.00990397
201558_at	grey	220.031	134.898	85.1337	49.764	0.00444459	0.00489742	269.464	0	269.464	-269.464	0	0.00599769
201559_s_at	black	217.944	41.4493	176.494	-135.045	0.0149045	0.00485096	274.303	31.3219	242.981	-211.659	0.0112628	0.0061054
201560_at	black	304.613	71.6589	232.954	-161.295	0.0257673	0.00678002	387.715	44.706	343.009	-298.303	0.0160755	0.00862969
201561_s_at	turquoise	249.268	77.4334	171.834	-94.4008	0.0201387	0.00554816	378.524	105.226	273.297	-168.071	0.0273671	0.00842512
201562_s_at	grey60	217.882	7.70389	210.178	-202.474	0.00517734	0.00484958	314.546	12.0008	302.546	-290.545	0.00806502	0.00700112
201563_at	turquoise	320.765	98.4745	222.291	-123.816	0.0256111	0.00713954	455.096	109.107	345.989	-236.881	0.0283764	0.0101294
201564_s_at	lightgreen	249.654	4.20149	245.452	-241.251	0.0451773	0.00555675	317.38	2.28986	315.09	-312.8	0.0246221	0.0070642
201565_s_at	green	447.022	77.3192	369.703	-292.384	0.0498512	0.00994975	630.628	47.7414	582.886	-535.145	0.030781	0.0140364
201566_x_at	magenta	189.706	10.5413	179.165	-168.624	0.0198517	0.00422245	256.872	6.85094	250.021	-243.17	0.012902	0.00571742
201567_s_at	grey	175.219	119.092	56.1268	62.9651	0.00392382	0.00389999	219.061	0	219.061	-219.061	0	0.00487582
201568_at	brown	314.039	31.1087	282.93	-251.822	0.0119926	0.00698983	433.664	32.5648	401.099	-368.535	0.0125539	0.00965243
201569_s_at	grey	152.629	106.071	46.5581	59.5127	0.0034948	0.00339719	204.917	0	204.917	-204.917	0	0.00456101
201570_at	brown	197.06	14.5809	182.479	-167.898	0.005621	0.00438612	285.186	20.5383	264.648	-244.11	0.00791761	0.00634762
201571_s_at	darkgreen	229.03	3.47337	225.557	-222.084	0.0489206	0.00509772	281.618	1.84242	279.775	-277.933	0.0259496	0.0062682
201572_x_at	grey	232.453	117.662	114.791	2.87069	0.0038767	0.0051739	306.58	0	306.58	-306.58	0	0.0068238
201573_s_at	grey	147.671	103.267	44.4042	58.8628	0.00340243	0.00328684	201.269	0	201.269	-201.269	0	0.00447981
201574_at	grey	173.935	110.531	63.4035	47.1279	0.00364177	0.00387141	231.083	0	231.083	-231.083	0	0.00514341
201575_at	grey	182.321	105.549	76.772	28.7775	0.00347763	0.00405808	259.505	0	259.505	-259.505	0	0.00577602
201576_s_at	grey	154.609	114.001	40.6079	73.393	0.00375608	0.00344126	196.273	0	196.273	-196.273	0	0.00436862
201577_at	turquoise	425.505	184.98	240.525	-55.5452	0.0481092	0.00947082	624.119	161.206	462.913	-301.706	0.0419263	0.0138915
201578_at	grey	222.241	127.325	94.9167	32.4078	0.00419507	0.00494661	286.6	0	286.6	-286.6	0	0.00637909
201579_at	green	411.098	112.112	298.986	-186.875	0.0722836	0.00915015	547.465	50.4328	497.032	-446.599	0.0325163	0.0121854
201580_s_at	grey	142.208	103.11	39.098	64.0125	0.00339727	0.00316525	194.924	0	194.924	-194.924	0	0.00433859
201581_at	tan	244.258	8.06293	236.195	-228.132	0.0281921	0.00543665	289.856	4.00642	285.85	-281.844	0.0140085	0.00645157
201582_at	grey	176.188	108.97	67.2176	41.7527	0.00359034	0.00392156	239.353	0	239.353	-239.353	0	0.00532748
201583_s_at	grey	178.163	109.58	68.583	40.9969	0.00361042	0.00396552	229.449	0	229.449	-229.449	0	0.00510703
201584_s_at	black	311.503	44.7711	266.731	-221.96	0.0160989	0.00693337	408.678	37.1851	371.493	-334.308	0.0133711	0.00909628
201585_s_at	grey	150.725	102.982	47.7427	55.2397	0.00339305	0.00335481	207.094	0	207.094	-207.094	0	0.00460947
201586_s_at	grey	172.077	124.369	47.7077	76.6615	0.0040977	0.00383006	208.345	0	208.345	-208.345	0	0.00463731
201587_s_at	grey	163.099	99.7703	63.3287	36.4416	0.00328722	0.00363023	242.84	0	242.84	-242.84	0	0.00540509
201588_at	grey	199.316	120.212	79.1044	41.1073	0.00396071	0.00443634	252.627	0	252.627	-252.627	0	0.00562294
201589_at	brown	410.134	42.6334	367.501	-324.868	0.0164354	0.0091287	568.797	44.7826	524.014	-479.232	0.0172639	0.0126602
201590_x_at	brown	377.622	28.4423	349.179	-320.737	0.0109646	0.00840504	525.251	38.4923	486.759	-448.266	0.014839	0.0116909
201591_s_at	grey	171.354	111.263	60.091	51.1717	0.00366587	0.00381396	226.898	0	226.898	-226.898	0	0.00505025
201592_at	brown	211.138	16.7763	194.362	-177.585	0.00646736	0.00469948	299.171	21.6924	277.478	-255.786	0.00836253	0.00665889
201593_s_at	green	342.213	44.1516	298.061	-253.91	0.0284666	0.00761692	468.571	33.218	435.353	-402.135	0.0214171	0.0104294
201594_s_at	green	251.174	14.1579	237.016	-222.858	0.00912824	0.00559059	360.073	20.8842	339.189	-318.305	0.013465	0.00801445
201595_s_at	green	316.904	42.1521	274.752	-232.6	0.0271774	0.0070536	433.189	31.2824	401.906	-370.624	0.0201692	0.00964184
201596_x_at	brown	196.729	16.884	179.845	-162.961	0.00650885	0.00437876	291.929	22.2478	269.681	-247.433	0.00857664	0.0064977
201597_at	turquoise	479.783	231.461	248.322	-16.8605	0.0601979	0.0106789	720.849	185.42	535.429	-350.01	0.0482235	0.0160445
201598_s_at	turquoise	386.423	145.848	240.574	-94.7263	0.0379319	0.00860093	572.123	140.033	432.09	-292.057	0.0364194	0.0127342
201599_at	brown	366.944	33.1058	333.838	-300.732	0.0127625	0.00816737	497.98	37.5295	460.45	-422.921	0.0144678	0.011084
201600_at	tan	225.43	12.1959	213.234	-201.038	0.0426429	0.00501757	271.511	4.85464	266.656	-261.802	0.0169743	0.00604325
201601_x_at	grey60	276.648	40.2864	236.361	-196.075	0.0270742	0.00615758	347.167	19.0808	328.086	-309.005	0.0128231	0.00772718
201602_s_at	grey	188.723	113.396	75.3262	38.0702	0.00373617	0.00420056	248.612	0	248.612	-248.612	0	0.00553357
201603_at	grey	142.95	98.9326	44.0173	54.9153	0.00325962	0.00318176	202.467	0	202.467	-202.467	0	0.00450648
201604_s_at	grey	149.174	100.606	48.5685	52.0374	0.00331475	0.0033203	217.382	0	217.382	-217.382	0	0.00483844
201605_x_at	grey	153.271	97.2086	56.0622	41.1464	0.00320281	0.00341148	222.82	0	222.82	-222.82	0	0.0049595
201606_s_at	grey	212.402	127.347	85.055	42.2922	0.00419582	0.00472761	255.333	0	255.333	-255.333	0	0.00568317
201607_at	black	201.075	19.0676	182.008	-162.94	0.0068564	0.0044755	285.048	24.7063	260.342	-235.635	0.00888396	0.00634455
201608_s_at	grey	164.648	117.082	47.5654	69.517	0.00385761	0.0036647	209.824	0	209.824	-209.824	0	0.00467023
201609_x_at	brown	235.121	18.9827	216.138	-197.155	0.00731792	0.00523327	316.196	22.4527	293.744	-271.291	0.00865561	0.00703785
201610_at	grey	128.18	95.7363	32.4437	63.2927	0.00315431	0.00285301	189.583	0	189.583	-189.583	0	0.00421972
201611_s_at	brown	350.016	28.2293	321.787	-293.558	0.0108825	0.0077906	500.796	38.074	462.722	-424.648	0.0146777	0.0111466
201612_at	green	451.16	94.8216	356.338	-261.517	0.0611358	0.0100418	621.979	51.1792	570.799	-519.62	0.0329976	0.0138439
201613_s_at	turquoise	342.208	131.111	211.097	-79.9857	0.0340992	0.00761682	498.932	133.368	365.565	-232.197	0.034686	0.0111052
201614_s_at	brown	214.967	11.5031	203.464	-191.961	0.00443451	0.0047847	293.909	18.4737	275.435	-256.961	0.00712169	0.00654177
201615_x_at	turquoise	252.974	92.3832	160.59	-68.2071	0.0240268	0.00563064	400.737	123.76	276.978	-153.218	0.0321872	0.00891955
201616_s_at	turquoise	398.797	163.627	235.169	-71.5423	0.0425558	0.00887635	582.057	145.331	436.726	-291.394	0.0377975	0.0129553
201617_x_at	turquoise	290.86	101.817	189.043	-87.226	0.0264804	0.00647392	427.697	117.917	309.78	-191.862	0.0306677	0.00951962
201618_x_at	turquoise	234.404	74.3286	160.075	-85.7464	0.0193312	0.00521732	362.749	107.211	255.538	-148.327	0.0278832	0.00807401
201619_at	brown	224.056	20.1848	203.871	-183.686	0.00778134	0.00498699	308.194	22.7145	285.48	-262.765	0.00875655	0.00685973
201620_at	turquoise	277.273	102.193	175.08	-72.8868	0.0265781	0.00617149	422.728	123.791	298.937	-175.147	0.0321952	0.009409
201621_at	grey	182.913	120.051	62.8623	57.1886	0.00395542	0.00407125	225.659	0	225.659	-225.659	0	0.00502269
201622_at	grey	145.408	105.496	39.9114	65.5847	0.00347587	0.00323646	197.479	0	197.479	-197.479	0	0.00439545
201623_s_at	green	319.238	55.3174	263.921	-208.603	0.0356656	0.00710555	405.775	32.4984	373.276	-340.778	0.0209532	0.00903167
201624_at	lightcyan	268.997	10.0528	258.944	-248.892	0.0640303	0.00598729	322.594	3.89222	318.701	-314.809	0.0247912	0.00718024
201625_s_at	black	291.916	72.4326	219.484	-147.051	0.0260455	0.00649743	369.429	44.3409	325.088	-280.747	0.0159442	0.00822269
201626_at	black	353.761	113.283	240.479	-127.196	0.0407346	0.00787396	455.846	62.2331	393.613	-331.38	0.0223779	0.0101461
201627_s_at	black	310.781	94.8101	215.971	-121.161	0.0340921	0.00691732	421.478	56.7206	364.758	-308.037	0.0203958	0.0093812
201628_s_at	turquoise	355.199	118.9	236.299	-117.399	0.0309232	0.00790596	492.178	111.715	380.463	-268.748	0.0290547	0.0109548
201629_s_at	black	213.268	33.699	179.569	-145.87	0.0121176	0.00474689	285.155	29.272	255.883	-226.611	0.0105257	0.00634692
201630_s_at	grey	223.276	110.644	112.632	-1.98855	0.00364547	0.00496963	312.062	0	312.062	-312.062	0	0.00694582
201631_s_at	turquoise	295.353	79.7588	215.594	-135.835	0.0207435	0.00657391	409.248	97.4255	311.822	-214.397	0.0253382	0.00910897
201632_at	grey	163.889	101.669	62.2197	39.4495	0.00334978	0.00364781	225.876	0	225.876	-225.876	0	0.0050275
201633_s_at	grey	198.438	111.535	86.9023	24.633	0.00367485	0.00441679	275.527	0	275.527	-275.527	0	0.00613264
201634_s_at	grey	162.432	105.315	57.1163	48.1991	0.00346991	0.00361538	217.525	0	217.525	-217.525	0	0.00484163
201635_s_at	grey	167.038	115.088	51.9507	63.1368	0.00379189	0.00371791	212.637	0	212.637	-212.637	0	0.00473283
201636_at	turquoise	442.333	159.08	283.253	-124.174	0.0413731	0.00984538	619.393	135.015	484.378	-349.363	0.0351144	0.0137864
201637_s_at	turquoise	517.33	233.291	284.038	-50.7468	0.060674	0.0115146	760.304	181.326	578.979	-397.653	0.0471588	0.0169227
201638_s_at	grey	152.369	99.3244	53.0448	46.2796	0.00327253	0.00339141	230.18	0	230.18	-230.18	0	0.00512331
201639_s_at	grey	145.275	105.637	39.6381	65.9989	0.00348051	0.00323351	198.387	0	198.387	-198.387	0	0.00441567
201640_x_at	turquoise	409.311	194.269	215.042	-20.7737	0.050525	0.00911037	623.687	172.21	451.477	-279.267	0.0447879	0.0138819
201641_at	brown	248.807	17.6996	231.108	-213.408	0.00682329	0.00553791	345.563	24.4674	321.096	-296.629	0.00943232	0.00769149
201642_at	green	329.975	32.2779	297.697	-265.419	0.0208111	0.00734452	453.185	27.325	425.86	-398.535	0.0176177	0.0100869
201643_x_at	grey	199.925	112.196	87.729	24.4669	0.00369661	0.00444989	268.507	0	268.507	-268.507	0	0.00597638
201644_at	grey	159.814	104.696	55.1184	49.5772	0.00344949	0.00355711	228.166	0	228.166	-228.166	0	0.00507848
201645_at	green	410.13	57.7234	352.407	-294.683	0.0372169	0.00912861	579.387	40.3618	539.025	-498.664	0.0260231	0.0128959
201646_at	black	200.678	45.8536	154.825	-108.971	0.0164882	0.00446666	248.705	34.3158	214.389	-180.073	0.0123394	0.00553564
201647_s_at	black	268	77.6887	190.311	-112.622	0.0279355	0.00596509	340.149	47.0675	293.082	-246.014	0.0169247	0.00757099
201648_at	turquoise	300.973	86.5541	214.419	-127.865	0.0225108	0.006699	426.67	101.952	324.718	-222.767	0.0265154	0.00949676
201649_at	paleturquoise	207.74	3.8919	203.848	-199.956	0.0864866	0.00462384	265.202	1.67025	263.532	-261.861	0.0371168	0.00590282
201650_at	grey	130.734	96.5498	34.184	62.3658	0.00318111	0.00290985	192.217	0	192.217	-192.217	0	0.00427833
201651_s_at	turquoise	333.377	118.923	214.454	-95.5304	0.0309293	0.00742025	484.262	124.912	359.35	-234.438	0.0324869	0.0107786
201652_at	brown	254.499	16.7054	237.794	-221.088	0.00644	0.0056646	329.244	21.2161	308.028	-286.812	0.00817891	0.00732826
201653_at	brown	233.582	20.6917	212.891	-192.199	0.00797675	0.00519904	324.12	23.4198	300.7	-277.28	0.00902846	0.0072142
201654_s_at	grey	173.498	113.087	60.411	52.6759	0.00372597	0.00386169	226.455	0	226.455	-226.455	0	0.0050404
201655_s_at	brown	181.963	13.1831	168.78	-155.596	0.00508216	0.0040501	275.972	20.611	255.362	-234.751	0.00794563	0.00614255
201656_at	green	345.162	70.4409	274.721	-204.28	0.0454164	0.00768255	483.135	41.5165	441.619	-400.102	0.0267676	0.0107535
201657_at	grey	180.134	116.685	63.4484	53.237	0.00384453	0.00400939	228.953	0	228.953	-228.953	0	0.00509599
201658_at	brown	206.115	15.0658	191.049	-175.983	0.00580794	0.00458768	289.188	20.4495	268.739	-248.289	0.00788339	0.0064367
201659_s_at	orange	210.257	4.76813	205.489	-200.721	0.0472092	0.00467986	264.819	2.21013	262.609	-260.398	0.0218824	0.00589429
201660_at	grey	159.21	113.42	45.7893	67.631	0.00373695	0.00354366	205.361	0	205.361	-205.361	0	0.00457089
201661_s_at	black	212.813	39.7366	173.077	-133.34	0.0142886	0.00473676	278.065	32.3797	245.685	-213.306	0.0116432	0.00618913
201662_s_at	brown	176.469	13.7558	162.714	-148.958	0.00530294	0.00392783	268.113	20.3362	247.777	-227.441	0.00783971	0.00596762
201663_s_at	grey	148.05	99.338	48.7116	50.6263	0.00327297	0.00329526	214.971	0	214.971	-214.971	0	0.00478478
201664_at	black	229.753	18.001	211.752	-193.751	0.00647286	0.0051138	305.206	22.6845	282.522	-259.837	0.00815695	0.00679323
201665_x_at	grey	184.523	106.543	77.9797	28.5635	0.00351037	0.00410708	235.87	0	235.87	-235.87	0	0.00524996
201666_at	grey60	363.998	63.8281	300.17	-236.342	0.0428953	0.00810181	478.767	28.5812	450.186	-421.605	0.0192078	0.0106563
201667_at	green	465.276	127.415	337.861	-210.445	0.0821504	0.010356	657.488	59.5619	597.926	-538.364	0.0384023	0.0146343
201668_x_at	grey	152.888	108.748	44.1404	64.6075	0.00358301	0.00340296	201.168	0	201.168	-201.168	0	0.00447755
201669_s_at	grey60	230.237	7.88122	222.356	-214.474	0.00529652	0.00512458	323.894	12.7828	311.111	-298.329	0.00859059	0.00720918
201670_s_at	grey60	234.852	8.70356	226.148	-217.445	0.00584916	0.0052273	331.576	13.382	318.194	-304.813	0.00899325	0.00738017
201671_x_at	brown	263.048	22.3016	240.747	-218.445	0.00859737	0.00585489	357.02	25.8772	331.143	-305.266	0.00997578	0.0079465
201672_s_at	grey	186.584	109.524	77.0598	32.4642	0.00360858	0.00415295	241.252	0	241.252	-241.252	0	0.00536974
201673_s_at	steelblue	253.468	2.33054	251.137	-248.806	0.0485529	0.00564164	326.452	1.65105	324.801	-323.15	0.0343968	0.00726611
201674_s_at	grey	182.248	107.693	74.5546	33.1389	0.00354827	0.00405645	247.44	0	247.44	-247.44	0	0.00550749
201675_at	grey	159.612	109.047	50.5649	58.4825	0.00359288	0.00355263	214.8	0	214.8	-214.8	0	0.00478099
201676_x_at	brown	229.934	19.6535	210.281	-190.627	0.00757651	0.00511783	312.904	22.5902	290.314	-267.723	0.00870863	0.00696456
201677_at	turquoise	389.87	149.414	240.456	-91.042	0.0388593	0.00867767	568.062	140.24	427.822	-287.582	0.0364734	0.0126438
201678_s_at	grey	146.444	103.573	42.8704	60.703	0.00341252	0.00325952	202.554	0	202.554	-202.554	0	0.00450841
201679_at	grey	169.335	115.908	53.4274	62.4805	0.00381892	0.00376904	217.052	0	217.052	-217.052	0	0.00483111
201680_x_at	grey	163.89	108.558	55.332	53.2264	0.00357676	0.00364784	211.808	0	211.808	-211.808	0	0.00471439
201681_s_at	grey60	341.029	39.4523	301.577	-262.125	0.0265136	0.00759058	467.267	25.0809	442.186	-417.105	0.0168555	0.0104003
201682_at	grey	168.666	114.563	54.103	60.4595	0.00377459	0.00375413	216.361	0	216.361	-216.361	0	0.00481573
201683_x_at	grey	146.36	101.592	44.7682	56.8236	0.00334723	0.00325766	201.633	0	201.633	-201.633	0	0.00448791
201684_s_at	grey	149.546	107.726	41.8199	65.9061	0.00354934	0.00332857	199.161	0	199.161	-199.161	0	0.00443289
201685_s_at	grey	189.966	123.626	66.3398	57.2865	0.00407322	0.00422824	232.836	0	232.836	-232.836	0	0.00518241
201686_x_at	grey	171.867	114.581	57.2855	57.2959	0.00377521	0.00382538	223.303	0	223.303	-223.303	0	0.00497024
201687_s_at	grey	195.54	119.948	75.5922	44.3559	0.00395203	0.00435231	250.218	0	250.218	-250.218	0	0.00556931
201688_s_at	orange	250.768	5.19148	245.576	-240.385	0.0514008	0.00558154	311.276	2.36213	308.914	-306.552	0.0233874	0.00692832
201689_s_at	green	358.922	57.1792	301.743	-244.564	0.036866	0.00798884	465.831	34.4202	431.411	-396.991	0.0221922	0.0103684
201690_s_at	black	342.497	48.6214	293.875	-245.254	0.0174834	0.00762324	456.26	35.8762	420.384	-384.507	0.0129005	0.0101554
201691_s_at	grey	145.506	99.3446	46.161	53.1835	0.00327319	0.00323864	207.003	0	207.003	-207.003	0	0.00460745
201692_at	grey	188.742	111.866	76.8755	34.9907	0.00368575	0.00420098	258.871	0	258.871	-258.871	0	0.00576192
201693_s_at	brown	213.193	15.7318	197.461	-181.729	0.00606469	0.00474521	310.197	22.2305	287.967	-265.736	0.00856996	0.00690432
201694_s_at	brown	194.027	14.7933	179.233	-164.44	0.0057029	0.00431861	285.283	20.7533	264.53	-243.777	0.00800049	0.00634978
201695_s_at	grey60	274.693	32.4174	242.275	-209.858	0.0217859	0.00611406	364.092	19.0922	345	-325.908	0.0128307	0.00810391
201696_at	tan	257.359	11.1096	246.25	-235.14	0.0388449	0.00572826	334.602	4.76378	329.838	-325.074	0.0166566	0.00744751
201697_s_at	grey	219.763	118.404	101.359	17.0445	0.00390115	0.00489144	278.142	0	278.142	-278.142	0	0.00619085
201698_s_at	grey	163.621	117.284	46.3362	70.9483	0.00386427	0.00364184	203.695	0	203.695	-203.695	0	0.0045338
201699_at	grey	165.912	110.12	55.7917	54.3284	0.00362822	0.00369284	226.282	0	226.282	-226.282	0	0.00503654
201700_at	grey	209.461	113.379	96.0817	17.2977	0.00373561	0.00466215	280.353	0	280.353	-280.353	0	0.00624005
201701_s_at	grey	161.663	109.208	52.4545	56.7539	0.00359818	0.00359826	212.229	0	212.229	-212.229	0	0.00472376
201702_s_at	grey	161.302	114.26	47.042	67.218	0.00376462	0.00359023	207.195	0	207.195	-207.195	0	0.00461171
201703_s_at	grey	199.489	124.978	74.5106	50.4674	0.00411775	0.00444018	255.698	0	255.698	-255.698	0	0.00569129
201704_at	turquoise	685.391	377.913	307.479	70.434	0.0982868	0.0152553	1049.65	268.678	780.973	-512.296	0.0698771	0.023363
201705_at	grey	133.955	94.1052	39.8499	54.2553	0.00310056	0.00298155	197.973	0	197.973	-197.973	0	0.00440645
201706_s_at	lightgreen	190.589	1.83444	188.755	-186.92	0.0197252	0.0042421	248.003	1.89064	246.113	-244.222	0.0203294	0.00552001
201707_at	green	250.349	7.44385	242.905	-235.461	0.00479939	0.00557223	364.304	16.9804	347.323	-330.343	0.0109481	0.00810861
201708_s_at	brown	365.792	41.8093	323.983	-282.174	0.0161177	0.00814174	519.392	41.7222	477.669	-435.947	0.0160841	0.0115605
201709_s_at	brown	332.485	36.9739	295.511	-258.537	0.0142536	0.00740039	477.11	38.1134	438.996	-400.883	0.0146929	0.0106194
201710_at	grey	172.056	110.385	61.6712	48.7134	0.00363693	0.00382959	229.716	0	229.716	-229.716	0	0.00511298
201711_x_at	grey	209.048	131.691	77.3572	54.3341	0.00433894	0.00465296	253.802	0	253.802	-253.802	0	0.00564908
201712_s_at	grey	176.082	117.836	58.2466	59.589	0.00388243	0.00391921	228.208	0	228.208	-228.208	0	0.00507941
201713_s_at	grey	185.603	123.921	61.6822	62.2387	0.00408293	0.00413112	224.334	0	224.334	-224.334	0	0.00499318
201714_at	grey	168.427	98.8835	69.5437	29.3398	0.003258	0.00374882	248.757	0	248.757	-248.757	0	0.0055368
201715_s_at	grey	167.049	99.8557	67.1933	32.6624	0.00329003	0.00371815	242.897	0	242.897	-242.897	0	0.00540637
201716_at	grey	202.137	119.989	82.1475	37.8419	0.00395339	0.00449913	253.358	0	253.358	-253.358	0	0.00563919
201717_at	grey	155.748	106.332	49.416	56.9156	0.0035034	0.0034666	208.55	0	208.55	-208.55	0	0.00464187
201718_s_at	grey	147.116	96.447	50.6689	45.7781	0.00317772	0.00327448	216.607	0	216.607	-216.607	0	0.00482121
201719_s_at	grey	128.678	86.2859	42.3918	43.8941	0.00284293	0.00286409	202.838	0	202.838	-202.838	0	0.00451473
201720_s_at	cyan	176.77	13.5308	163.239	-149.709	0.101735	0.00393452	219.292	3.23	216.062	-212.832	0.0242857	0.00488097
201721_s_at	cyan	225.554	18.0326	207.522	-189.489	0.135584	0.00502035	296.2	3.66401	292.536	-288.872	0.0275489	0.00659277
201722_s_at	grey	136.471	98.4127	38.0581	60.3546	0.00324249	0.00303754	194.763	0	194.763	-194.763	0	0.00433499
201723_s_at	grey	180.55	121.979	58.5713	63.4074	0.00401893	0.00401865	219.021	0	219.021	-219.021	0	0.00487493
201724_s_at	tan	248.33	10.6215	237.708	-227.087	0.0371382	0.00552729	335.134	4.56231	330.571	-326.009	0.0159521	0.00745935
201725_at	grey	206.815	113.781	93.0346	20.7461	0.00374883	0.00460326	284.445	0	284.445	-284.445	0	0.00633112
201726_at	green	334.802	48.1581	286.644	-238.486	0.0310497	0.00745197	448.891	32.6655	416.226	-383.56	0.0210609	0.00999134
201727_s_at	grey	146.59	100.09	46.5	53.5902	0.00329776	0.00326278	202.377	0	202.377	-202.377	0	0.00450448
201728_s_at	grey	181.092	119.992	61.0997	58.8926	0.00395349	0.00403072	230.709	0	230.709	-230.709	0	0.00513508
201729_s_at	grey	237.656	122.287	115.369	6.91828	0.00402909	0.0052897	306.346	0	306.346	-306.346	0	0.00681861
201730_s_at	grey	200.045	130.994	69.0507	61.9432	0.00431596	0.00445256	238.234	0	238.234	-238.234	0	0.00530257
201731_s_at	brown	301.271	27.848	273.423	-245.575	0.0107355	0.00670565	415.272	31.1092	384.163	-353.054	0.0119927	0.00924306
201732_s_at	brown	192.172	13.0827	179.089	-166.007	0.00504345	0.00427734	266.389	18.7666	247.623	-228.856	0.0072346	0.00592925
201733_at	grey	150.897	110.54	40.3571	70.1828	0.00364205	0.00335864	196.381	0	196.381	-196.381	0	0.00437102
201734_at	grey	215.858	125.327	90.5305	34.7966	0.00412926	0.00480452	265.442	0	265.442	-265.442	0	0.00590817
201735_s_at	grey	209.391	122.916	86.4749	36.4409	0.00404981	0.00466059	259.632	0	259.632	-259.632	0	0.00577884
201736_s_at	grey	222.794	137.429	85.3652	52.0638	0.00452799	0.00495892	277.528	0	277.528	-277.528	0	0.00617717
201737_s_at	grey	274.063	133.4	140.663	-7.26379	0.00439523	0.00610005	362.373	0	362.373	-362.373	0	0.00806563
201738_at	turquoise	370.119	143.542	226.577	-83.0355	0.0373321	0.00823806	529.125	133.947	395.178	-261.231	0.0348367	0.0117772
201739_at	grey60	323.189	28.5782	294.611	-266.033	0.0192058	0.00719349	415.822	19.6504	396.172	-376.521	0.0132059	0.0092553
201740_at	turquoise	484.22	198.023	286.196	-88.173	0.0515015	0.0107777	694.508	159.01	535.498	-376.489	0.0413549	0.0154582
201741_x_at	grey	166.192	102.636	63.5561	39.08	0.00338164	0.00369908	229.065	0	229.065	-229.065	0	0.00509849
201742_x_at	grey	199.627	132.53	67.0973	65.4322	0.00436656	0.00444326	237.091	0	237.091	-237.091	0	0.00527714
201743_at	cyan	217.171	15.6372	201.534	-185.897	0.117573	0.00483376	269.646	3.65757	265.988	-262.331	0.0275005	0.00600173
201744_s_at	grey	154.907	106.963	47.9438	59.019	0.00352419	0.00344789	204.472	0	204.472	-204.472	0	0.0045511
201745_at	green	283.842	18.0537	265.789	-247.735	0.01164	0.00631772	367.119	19.1496	347.97	-328.82	0.0123466	0.00817128
201746_at	grey60	268.626	30.8093	237.817	-207.008	0.0207052	0.00597904	346.733	18.1113	328.622	-310.51	0.0121716	0.00771752
201747_s_at	grey	143.784	100.817	42.9669	57.8499	0.0033217	0.00320031	199.594	0	199.594	-199.594	0	0.00444253
201748_s_at	grey	203.757	117.146	86.6112	30.5351	0.00385972	0.0045352	263.749	0	263.749	-263.749	0	0.00587049
201749_at	green	239.706	22.438	217.268	-194.83	0.0144668	0.00533534	350.658	24.4528	326.206	-301.753	0.0157659	0.0078049
201750_s_at	grey	175.012	114.249	60.7622	53.4873	0.00376427	0.00389538	226.046	0	226.046	-226.046	0	0.00503129
201751_at	grey	187.806	115.98	71.8263	44.1536	0.00382129	0.00418016	251.451	0	251.451	-251.451	0	0.00559675
201752_s_at	green	581.317	122.257	459.06	-336.802	0.0788248	0.0129389	837.047	69.4069	767.64	-698.233	0.0447498	0.0186308
201753_s_at	green	570.822	105.243	465.579	-360.336	0.0678552	0.0127053	829.729	64.9094	764.819	-699.91	0.04185	0.018468
201754_at	turquoise	464.637	210.626	254.011	-43.3855	0.0547791	0.0103418	677.772	171.965	505.807	-333.842	0.0447244	0.0150857
201755_at	grey	142.39	101.848	40.5425	61.3055	0.00335567	0.0031693	195.357	0	195.357	-195.357	0	0.00434823
201756_at	grey	164.111	113.959	50.1522	63.807	0.00375471	0.00365277	210.829	0	210.829	-210.829	0	0.0046926
201757_at	turquoise	378.503	154.007	224.496	-70.489	0.0400539	0.00842467	550.225	142.525	407.7	-265.176	0.0370675	0.0122468
201758_at	green	272.99	9.09708	263.893	-254.795	0.0058653	0.00607616	378.877	17.1643	361.712	-344.548	0.0110666	0.00843297
201759_at	grey	178.898	103.449	75.4492	28	0.00340843	0.00398189	252.514	0	252.514	-252.514	0	0.00562041
201760_s_at	turquoise	432.867	214.751	218.116	-3.36442	0.0558521	0.00963469	661.868	183.945	477.924	-293.979	0.0478399	0.0147318
201761_at	grey60	345.643	52.4738	293.169	-240.695	0.0352647	0.00769326	453.622	25.9982	427.624	-401.625	0.0174719	0.0100966
201762_s_at	paleturquoise	209.736	3.65996	206.077	-202.417	0.0813324	0.00466828	301.087	1.64318	299.444	-297.801	0.0365152	0.00670154
201763_s_at	tan	193.979	6.38569	187.593	-181.208	0.0223276	0.00431755	267.052	3.79183	263.26	-259.468	0.0132581	0.005944
201764_at	lightgreen	236.277	4.13637	232.141	-228.004	0.0444771	0.00525901	298.873	2.35296	296.52	-294.167	0.0253006	0.00665226
201765_s_at	white	248.375	2.80279	245.573	-242.77	0.0483239	0.0055283	298.557	1.75426	296.803	-295.048	0.0302458	0.00664523
201766_at	grey	187.855	113.785	74.0695	39.7156	0.00374897	0.00418124	253.379	0	253.379	-253.379	0	0.00563966
201767_s_at	grey	152.394	107.279	45.1152	62.1633	0.0035346	0.00339195	204.246	0	204.246	-204.246	0	0.00454607
201768_s_at	grey	203.498	112.438	91.0597	21.3782	0.00370459	0.00452942	272.911	0	272.911	-272.911	0	0.00607441
201769_at	turquoise	342.022	99.0643	242.958	-143.893	0.0257645	0.00761267	469.358	105.957	363.401	-257.444	0.0275571	0.0104469
201770_at	grey	166.031	108.52	57.5106	51.0095	0.0035755	0.00369548	225.295	0	225.295	-225.295	0	0.00501458
201771_at	grey	163.905	111.441	52.4632	58.9783	0.00367176	0.00364816	217.124	0	217.124	-217.124	0	0.0048327
201772_at	brown	258.395	17.4005	240.994	-223.594	0.00670797	0.0057513	360.763	24.7149	336.048	-311.333	0.00952772	0.00802981
201773_at	grey	200.187	115.877	84.3098	31.5675	0.00381791	0.00445573	264.571	0	264.571	-264.571	0	0.00588878
201774_s_at	grey	195.639	113.519	82.1201	31.3991	0.00374021	0.00435451	257.698	0	257.698	-257.698	0	0.0057358
201775_s_at	grey60	223.963	8.09405	215.869	-207.775	0.00543955	0.00498493	317.791	11.9421	305.849	-293.907	0.00802562	0.00707334
201776_s_at	green	305.329	30.0481	275.281	-245.233	0.0193734	0.00679596	417.262	26.6726	390.589	-363.916	0.017197	0.00928734
201777_s_at	turquoise	240.805	73.7497	167.055	-93.3054	0.0191807	0.00535979	359.729	102.34	257.389	-155.049	0.0266164	0.00800679
201778_s_at	brown	341.76	29.2494	312.51	-283.261	0.0112758	0.00760683	487.769	37.4331	450.336	-412.903	0.0144306	0.0108567
201779_s_at	black	426.726	165.583	261.143	-95.5604	0.0595407	0.00949799	558.428	85.3719	473.056	-387.684	0.0306983	0.0124294
201780_s_at	black	398.306	136.739	261.567	-124.829	0.0491689	0.00886543	540.173	75.4429	464.73	-389.287	0.027128	0.0120231
201781_s_at	grey	208.187	127.376	80.8112	46.5645	0.00419675	0.00463379	261.45	0	261.45	-261.45	0	0.00581931
201782_s_at	black	228.1	27.7256	200.375	-172.649	0.00996966	0.00507702	303.885	27.3161	276.569	-249.253	0.0098224	0.00676383
201783_s_at	green	353.613	37.7546	315.858	-278.104	0.0243421	0.00787066	483.717	30.4598	453.257	-422.797	0.0196388	0.0107665
201784_s_at	grey	154.101	104.2	49.9009	54.2989	0.00343316	0.00342995	208.513	0	208.513	-208.513	0	0.00464105
201785_at	black	360.74	150.403	210.337	-59.9334	0.0540825	0.00802929	442.498	73.8947	368.603	-294.708	0.0265713	0.00984904
201786_s_at	grey	218.676	134.401	84.2747	50.1262	0.00442822	0.00486725	263.297	0	263.297	-263.297	0	0.00586043
201787_at	green	269.97	46.177	223.793	-177.616	0.0297724	0.00600894	350.426	29.4511	320.975	-291.524	0.0189885	0.00779972
201788_at	grey	186.606	125.045	61.5609	63.4838	0.00411996	0.00415344	230.146	0	230.146	-230.146	0	0.00512255
201789_at	grey	179.678	118.109	61.5685	56.5405	0.00389144	0.00399923	222.543	0	222.543	-222.543	0	0.00495333
201790_s_at	black	220.559	54.3439	166.215	-111.871	0.0195411	0.00490916	300.223	40.6626	259.561	-218.898	0.0146216	0.00668232
201791_s_at	grey	165.657	96.5498	69.1077	27.4421	0.00318111	0.00368718	243.959	0	243.959	-243.959	0	0.00543
201792_at	turquoise	528.653	225.985	302.668	-76.6835	0.0587737	0.0117667	776.555	180.688	595.867	-415.178	0.046993	0.0172844
201793_x_at	grey	162.112	102.492	59.6193	42.873	0.0033769	0.00360825	225.834	0	225.834	-225.834	0	0.00502658
201794_s_at	black	201.055	20.5213	180.533	-160.012	0.00737911	0.00447504	271.399	23.4851	247.914	-224.429	0.00844484	0.00604075
201795_at	black	242.562	49.7591	192.803	-143.044	0.0178925	0.00539891	337.513	38.4053	299.108	-260.703	0.0138099	0.00751232
201796_s_at	grey	131.641	99.1716	32.4693	66.7022	0.00326749	0.00293004	188.88	0	188.88	-188.88	0	0.00420406
201797_s_at	brown	176.019	11.2319	164.787	-153.555	0.00432996	0.0039178	265.513	18.9238	246.589	-227.665	0.00729522	0.00590974
201798_s_at	cyan	214.574	7.4029	207.171	-199.768	0.0556609	0.00477596	274.19	2.8097	271.38	-268.57	0.0211255	0.00610287
201799_s_at	grey	160.266	107.809	52.4565	55.353	0.00355209	0.00356717	214.275	0	214.275	-214.275	0	0.0047693
201800_s_at	grey	153.545	111.809	41.7363	70.0728	0.00368387	0.00341759	199.303	0	199.303	-199.303	0	0.00443606
201801_s_at	brown	280.342	25.0522	255.29	-230.238	0.00965773	0.0062398	386.615	28.4181	358.197	-329.779	0.0109553	0.00860521
201802_at	green	292.44	28.35	264.09	-235.74	0.0182785	0.00650908	403.927	26.9505	376.976	-350.026	0.0173762	0.00899054
201803_at	grey	178.667	109.526	69.1411	40.3844	0.00360863	0.00397673	246.311	0	246.311	-246.311	0	0.00548235
201804_x_at	black	288.92	80.2189	208.701	-128.482	0.0288453	0.00643073	365.717	48.5668	317.15	-268.583	0.0174638	0.00814006
201805_at	grey	236.795	133.568	103.227	30.3411	0.00440078	0.00527054	293.177	0	293.177	-293.177	0	0.00652548
201806_s_at	grey	176.438	113.472	62.9655	50.507	0.00373867	0.00392713	230.4	0	230.4	-230.4	0	0.00512819
201807_at	black	176.834	15.3206	161.513	-146.193	0.00550902	0.00393594	253.455	21.2119	232.243	-211.031	0.00762744	0.00564135
201808_s_at	grey	146.983	103.877	43.1066	60.7702	0.00342251	0.00327153	198.305	0	198.305	-198.305	0	0.00441384
201809_s_at	grey	243.913	119.49	124.422	-4.93202	0.00393695	0.00542897	334.803	0	334.803	-334.803	0	0.00745199
201810_s_at	lightgreen	295.57	4.0446	291.525	-287.481	0.0434903	0.00657875	379.926	2.50387	377.423	-374.919	0.0269233	0.00845634
201811_x_at	black	386.1	82.1872	303.913	-221.726	0.0295531	0.00859376	492.74	50.5115	442.228	-391.717	0.0181631	0.0109673
201812_s_at	midnightblue	229.516	10.1833	219.333	-209.149	0.0951706	0.00510853	286.008	2.62573	283.383	-280.757	0.0245395	0.00636592
201813_s_at	grey	184.907	102.431	82.4765	19.9544	0.00337488	0.00411564	262.504	0	262.504	-262.504	0	0.00584278
201814_at	brown	187.993	15.2632	172.73	-157.467	0.00588403	0.00418433	279.69	21.0804	258.61	-237.529	0.00812662	0.00622529
201815_s_at	grey	151.752	107.523	44.2284	63.2949	0.00354266	0.00337767	204.413	0	204.413	-204.413	0	0.0045498
201816_s_at	green	308.415	34.2674	274.147	-239.88	0.0220937	0.00686464	372.084	23.9888	348.095	-324.106	0.0154667	0.00828178
201817_at	brown	203.231	14.8551	188.376	-173.521	0.00572671	0.00452349	291.729	20.9076	270.822	-249.914	0.00805999	0.00649326
201818_at	darkolivegreen	187.852	4.06675	183.786	-179.719	0.0991889	0.00418119	226.964	1.46511	225.499	-224.034	0.0357344	0.00505173
201819_at	brown	347.11	30.3684	316.741	-286.373	0.0117072	0.00772591	497.11	38.2859	458.824	-420.538	0.0147594	0.0110646
201820_at	grey	137.185	99.6556	37.5292	62.1264	0.00328344	0.00305344	197.602	0	197.602	-197.602	0	0.0043982
201821_s_at	grey	167.284	115.349	51.9349	63.4146	0.00380052	0.00372339	214.103	0	214.103	-214.103	0	0.00476546
201822_at	grey	161.922	100.948	60.9733	39.9749	0.00332603	0.00360402	229.552	0	229.552	-229.552	0	0.00510933
201823_s_at	orange	198.812	3.67474	195.137	-191.463	0.0363835	0.00442513	244.214	1.89035	242.324	-240.434	0.0187164	0.00543568
201824_at	grey	172.172	111.679	60.4931	51.1857	0.00367957	0.00383217	234.498	0	234.498	-234.498	0	0.00521941
201825_s_at	sienna3	213.285	4.66998	208.615	-203.945	0.11675	0.00474727	259.856	1.58888	258.267	-256.678	0.039722	0.00578382
201826_s_at	grey	185.735	115.844	69.8911	45.9529	0.00381681	0.00413406	237.091	0	237.091	-237.091	0	0.00527713
201827_at	brown	170.441	11.6229	158.818	-147.195	0.00448068	0.00379365	275.312	20.6783	254.634	-233.955	0.00797159	0.00612785
201828_x_at	turquoise	476.705	199.192	277.513	-78.321	0.0518055	0.0106104	682.022	158.985	523.038	-364.053	0.0413484	0.0151803
201829_at	brown	262.673	20.641	242.032	-221.391	0.00795719	0.00584653	354.558	24.8265	329.731	-304.905	0.00957073	0.00789168
201830_s_at	brown	206.722	14.0902	192.632	-178.541	0.00543184	0.00460118	288.891	20.0893	268.802	-248.712	0.00774453	0.00643009
201831_s_at	grey	156.559	107.333	49.226	58.1069	0.00353639	0.00348466	211.528	0	211.528	-211.528	0	0.00470815
201832_s_at	orange	267.175	4.267	262.908	-258.641	0.0422475	0.00594675	332.437	2.34823	330.088	-327.74	0.0232498	0.00739932
201833_at	grey	175.194	105.546	69.6482	35.8979	0.00347752	0.00389945	249.744	0	249.744	-249.744	0	0.00555876
201834_at	grey60	210.813	9.16009	201.653	-192.493	0.00615597	0.00469224	301.671	12.37	289.301	-276.931	0.00831317	0.00671454
201835_s_at	grey	146.328	104.337	41.9915	62.3451	0.00343767	0.00325695	202.045	0	202.045	-202.045	0	0.00449707
201836_s_at	black	248.441	22.4045	226.036	-203.632	0.00805628	0.00552975	296.395	21.1352	275.26	-254.125	0.00759984	0.00659711
201837_s_at	turquoise	332.751	97.6704	235.08	-137.41	0.0254019	0.00740631	467.702	106.533	361.169	-254.636	0.0277069	0.01041
201838_s_at	brown	201.72	12.137	189.583	-177.446	0.00467888	0.00448984	281.205	19.4258	261.779	-242.353	0.00748874	0.00625901
201839_s_at	turquoise	544.469	301.302	243.167	58.1354	0.0783621	0.0121187	842.643	224.485	618.158	-393.672	0.0583836	0.0187554
201840_at	grey	191.972	106.723	85.2485	21.4747	0.0035163	0.00427288	274.144	0	274.144	-274.144	0	0.00610186
201841_s_at	tan	341.654	14.9299	326.724	-311.794	0.0522023	0.00760447	439.903	5.7063	434.197	-428.491	0.0199521	0.0097913
201842_s_at	green	421.849	102.329	319.52	-217.191	0.0659761	0.00938945	555.847	48.9595	506.888	-457.928	0.0315664	0.012372
201843_s_at	green	405.485	112.26	293.226	-180.966	0.072379	0.00902523	537.226	50.6183	486.608	-435.99	0.0326359	0.0119575
201844_s_at	grey	158.713	100.396	58.3165	42.0798	0.00330784	0.00353261	221.214	0	221.214	-221.214	0	0.00492375
201845_s_at	black	370.061	83.0207	287.04	-204.02	0.0298528	0.00823676	477.588	53.2449	424.343	-371.099	0.0191459	0.0106301
201846_s_at	black	227.495	43.2952	184.2	-140.905	0.0155682	0.00506355	285.346	32.8169	252.529	-219.713	0.0118004	0.00635119
201847_at	black	384.812	171.478	213.334	-41.8556	0.0616606	0.00856507	482.693	82.3465	400.347	-318	0.0296104	0.0107437
201848_s_at	black	241.44	22.3686	219.071	-196.703	0.00804335	0.00537393	291.804	23.6102	268.194	-244.584	0.00848982	0.00649494
201849_at	grey	192.025	129.46	62.5645	66.896	0.00426544	0.00427406	231.305	0	231.305	-231.305	0	0.00514835
201850_at	grey60	212.515	9.38629	203.128	-193.742	0.00630799	0.00473011	307.971	12.7418	295.229	-282.487	0.00856304	0.00685476
201851_at	brown	168.097	11.1794	156.917	-145.738	0.0043097	0.00374147	264.31	19.8394	244.47	-224.631	0.0076482	0.00588296
201852_x_at	grey	144.683	99.0926	45.59	53.5026	0.00326489	0.00322032	207.728	0	207.728	-207.728	0	0.00462357
201853_s_at	darkturquoise	302.811	3.45835	299.353	-295.894	0.0494049	0.00673992	360.568	2.21713	358.351	-356.134	0.0316733	0.00802547
201854_s_at	grey	151.502	105.246	46.2559	58.9904	0.00346764	0.00337211	209.863	0	209.863	-209.863	0	0.0046711
201855_s_at	grey	222.945	128.553	94.3915	34.1619	0.00423556	0.00496227	283.778	0	283.778	-283.778	0	0.00631628
201856_s_at	grey	198.425	111.949	86.4759	25.4732	0.00368848	0.00441651	265.715	0	265.715	-265.715	0	0.00591425
201857_at	grey	209.395	129.09	80.3045	48.7856	0.00425324	0.00466067	249.382	0	249.382	-249.382	0	0.00555071
201858_s_at	cyan	190.276	6.63801	183.638	-177	0.0499098	0.00423512	236.592	2.72594	233.866	-231.14	0.0204958	0.00526603
201859_at	grey60	266.926	45.2039	221.722	-176.518	0.0303789	0.00594119	321.984	18.9528	303.031	-284.079	0.0127371	0.00716667
201860_s_at	grey	150.998	101.974	49.0238	52.9504	0.00335983	0.00336089	207.989	0	207.989	-207.989	0	0.00462938
201861_s_at	grey	142.748	106.192	36.556	69.636	0.0034988	0.00317726	193.696	0	193.696	-193.696	0	0.00431125
201862_s_at	turquoise	454.26	197.191	257.07	-59.8789	0.0512849	0.0101108	661.38	160.708	500.671	-339.963	0.0417967	0.0147209
201863_at	darkolivegreen	153.811	4.03244	149.778	-145.746	0.0983522	0.00342349	202.009	1.48949	200.52	-199.03	0.036329	0.00449628
201864_at	grey	208.674	115.66	93.0135	22.6466	0.00381075	0.00464462	284.505	0	284.505	-284.505	0	0.00633247
201865_x_at	grey	198.108	121.98	76.1276	45.8528	0.00401899	0.00440945	251.584	0	251.584	-251.584	0	0.00559972
201866_s_at	black	277.798	31.9992	245.799	-213.8	0.0115064	0.00618319	372.713	30.3012	342.411	-312.11	0.0108958	0.00829578
201867_s_at	grey	166.483	109.668	56.8153	52.8529	0.00361333	0.00370556	216.367	0	216.367	-216.367	0	0.00481587
201868_s_at	grey	131.638	89.9688	41.6695	48.2993	0.00296428	0.00292998	209.341	0	209.341	-209.341	0	0.00465947
201869_s_at	grey	173.913	105.47	68.4432	37.0266	0.003475	0.00387093	230.963	0	230.963	-230.963	0	0.00514074
201870_at	turquoise	654.112	332.132	321.98	10.1528	0.0863803	0.0145591	986.647	239.101	747.546	-508.445	0.0621848	0.0219606
201871_s_at	black	212.078	19.8073	192.271	-172.464	0.00712237	0.0047204	297.969	24.3611	273.608	-249.246	0.00875984	0.00663214
201872_s_at	grey	189.39	114.96	74.4295	40.5306	0.00378769	0.0042154	241.774	0	241.774	-241.774	0	0.00538136
201873_s_at	tan	226.344	10.4709	215.873	-205.402	0.0366115	0.00503793	282.187	4.37544	277.811	-273.436	0.0152987	0.00628086
201874_at	brown	193.594	12.6923	180.902	-168.21	0.00489295	0.00430899	276.461	19.3758	257.086	-237.71	0.00746946	0.00615343
201875_s_at	grey	176.767	117.889	58.878	59.0113	0.0038842	0.00393446	230.792	0	230.792	-230.792	0	0.00513692
201876_at	green	432.824	133.157	299.667	-166.51	0.0858525	0.00963373	572.576	55.8671	516.709	-460.842	0.0360201	0.0127443
201877_s_at	turquoise	440.492	200.096	240.396	-40.2997	0.0520406	0.00980439	651.358	169.668	481.691	-312.023	0.0441269	0.0144978
201878_at	grey	167.839	118.847	48.9922	69.855	0.00391576	0.00373574	208.174	0	208.174	-208.174	0	0.00463351
201879_at	grey	155.878	109.837	46.0413	63.7955	0.00361888	0.00346951	199.497	0	199.497	-199.497	0	0.00444037
201880_at	grey	177.501	107.251	70.2492	37.0022	0.0035337	0.00395078	239.537	0	239.537	-239.537	0	0.00533157
201881_s_at	orange	191.424	3.29086	188.133	-184.842	0.0325828	0.00426068	242.574	2.02421	240.55	-238.525	0.0200417	0.00539917
201882_x_at	grey	140.054	98.1224	41.9319	56.1905	0.00323292	0.0031173	202.937	0	202.937	-202.937	0	0.00451694
201883_s_at	grey	165.278	114.546	50.7324	63.8135	0.00377404	0.00367874	213.459	0	213.459	-213.459	0	0.00475113
201884_at	grey	166.232	108.444	57.7881	50.656	0.003573	0.00369997	228.082	0	228.082	-228.082	0	0.00507662
201885_s_at	grey	165.486	107.38	58.1064	49.2732	0.00353793	0.00368336	225.494	0	225.494	-225.494	0	0.00501901
201886_at	grey	146.732	101.572	45.1604	56.4112	0.00334657	0.00326594	203.599	0	203.599	-203.599	0	0.00453167
201887_at	green	474.224	78.7624	395.462	-316.699	0.0507817	0.0105552	671.537	50.9804	620.556	-569.576	0.0328694	0.014947
201888_s_at	grey	152.442	102.592	49.8498	52.7424	0.00338019	0.00339303	206.839	0	206.839	-206.839	0	0.00460378
201889_at	turquoise	493.198	217.633	275.565	-57.9323	0.0566016	0.0109775	725.482	170.348	555.135	-384.787	0.0443037	0.0161477
201890_at	grey	154.443	100.913	53.5299	47.3834	0.00332488	0.00343757	217.651	0	217.651	-217.651	0	0.00484444
201891_s_at	paleturquoise	203.506	5.03755	198.468	-193.43	0.111946	0.00452959	281.663	1.70908	279.954	-278.245	0.0379796	0.00626921
201892_s_at	grey	177.677	111.254	66.4225	44.8316	0.00366558	0.0039547	230.358	0	230.358	-230.358	0	0.00512727
201893_x_at	grey	184.94	103.55	81.39	22.1605	0.00341176	0.00411637	262.335	0	262.335	-262.335	0	0.00583901
201894_s_at	grey	150.862	101.679	49.1835	52.4954	0.0033501	0.00335787	207.683	0	207.683	-207.683	0	0.00462258
201895_at	turquoise	330.774	122.601	208.173	-85.572	0.0318858	0.00736231	481.645	124.907	356.738	-231.831	0.0324855	0.0107204
201896_s_at	black	408.071	97.7024	310.369	-212.666	0.0351321	0.00908278	574.6	63.2825	511.318	-448.035	0.0227553	0.0127894
201897_s_at	grey	149.463	104.814	44.6487	60.1653	0.0034534	0.00332672	202.752	0	202.752	-202.752	0	0.00451281
201898_s_at	grey	157.501	106.253	51.2482	55.0049	0.00350081	0.00350564	208.706	0	208.706	-208.706	0	0.00464535
201899_s_at	grey	163.824	108.918	54.9055	54.0126	0.00358862	0.00364636	217.728	0	217.728	-217.728	0	0.00484615
201900_s_at	brown	294.856	28.9235	265.933	-237.01	0.0111501	0.00656287	393.344	29.212	364.132	-334.92	0.0112614	0.00875499
201901_s_at	grey	160.753	108.114	52.6389	55.4753	0.00356213	0.00357802	208.449	0	208.449	-208.449	0	0.00463962
201902_s_at	grey	137.895	94.7137	43.1811	51.5326	0.00312061	0.00306924	205.857	0	205.857	-205.857	0	0.00458192
201903_at	turquoise	270.989	69.9189	201.07	-131.151	0.0181844	0.00603163	373.17	86.764	286.406	-199.642	0.0225654	0.00830595
201904_s_at	black	227.98	43.9002	184.08	-140.179	0.0157858	0.00507434	283.275	32.5782	250.696	-218.118	0.0117146	0.00630508
201905_s_at	grey	149.512	105.977	43.5343	62.4431	0.00349172	0.0033278	201.878	0	201.878	-201.878	0	0.00449337
201906_s_at	black	274.586	66.928	207.658	-140.73	0.0240662	0.0061117	333.767	40.954	292.813	-251.859	0.0147264	0.00742894
201907_x_at	grey	128.737	93.7849	34.9523	58.8325	0.00309001	0.00286541	193.409	0	193.409	-193.409	0	0.00430486
201908_at	turquoise	330.696	70.4907	260.205	-189.714	0.0183331	0.00736058	440.493	80.9218	359.571	-278.649	0.021046	0.00980442
201909_at	grey	174.46	104.157	70.3023	33.8551	0.00343176	0.0038831	235.527	0	235.527	-235.527	0	0.00524233
201910_at	green	237.479	34.186	203.293	-169.107	0.0220413	0.00528576	354.633	29.3063	325.326	-296.02	0.0188951	0.00789335
201911_s_at	grey	200.918	102.252	98.6668	3.58471	0.00336897	0.00447201	281.26	0	281.26	-281.26	0	0.00626025
201912_s_at	grey	179.633	119.768	59.8656	59.9022	0.00394609	0.00399825	225.015	0	225.015	-225.015	0	0.00500835
201913_s_at	tan	169.389	5.86209	163.527	-157.664	0.0204968	0.00377022	224.341	3.67676	220.665	-216.988	0.0128558	0.00499335
201914_s_at	brown	206.14	13.9499	192.19	-178.24	0.00537777	0.00458823	294.611	20.5428	274.068	-253.525	0.00791937	0.0065574
201915_at	grey	139.883	99.3485	40.5341	58.8144	0.00327332	0.00311348	197.224	0	197.224	-197.224	0	0.00438977
201916_s_at	grey	214.608	134.744	79.8644	54.8793	0.00443951	0.00477671	253.962	0	253.962	-253.962	0	0.00565265
201917_s_at	plum1	240.951	4.36965	236.581	-232.211	0.0582621	0.00536304	308.462	1.77457	306.687	-304.913	0.0236609	0.00686569
201918_at	plum1	254.571	4.06313	250.508	-246.445	0.0541751	0.00566621	336.797	1.78376	335.013	-333.229	0.0237835	0.00749637
201919_at	grey60	274.363	13.447	260.916	-247.469	0.00903698	0.00610673	369.745	15.5742	354.17	-338.596	0.0104665	0.00822971
201920_at	grey	231.522	138.739	92.7824	45.957	0.00457116	0.00515317	279.929	0	279.929	-279.929	0	0.00623062
201921_at	turquoise	346.611	127.175	219.436	-92.2608	0.0330755	0.00771482	496.024	126.492	369.532	-243.04	0.0328978	0.0110404
201922_at	grey	197.452	108.155	89.2963	18.859	0.00356348	0.00439485	271.287	0	271.287	-271.287	0	0.00603827
201923_at	grey	241.733	132.864	108.869	23.9945	0.00437758	0.00538045	306.833	0	306.833	-306.833	0	0.00682944
201924_at	turquoise	448.971	160.527	288.444	-127.917	0.0417497	0.00999313	648.411	143.889	504.522	-360.633	0.0374224	0.0144322
201925_s_at	black	306.359	55.0125	251.346	-196.334	0.0197815	0.00681888	430.374	42.7705	387.603	-344.833	0.0153796	0.00957919
201926_s_at	black	372.206	100.395	271.811	-171.417	0.0361002	0.0082845	502.2	60.4592	441.74	-381.281	0.0217401	0.0111779
201927_s_at	black	463.258	134.073	329.185	-195.111	0.0482105	0.0103111	618.21	77.0591	541.151	-464.091	0.0277091	0.01376
201928_at	black	409.285	132.797	276.489	-143.692	0.0477515	0.00910981	529.761	72.0224	457.738	-385.716	0.025898	0.0117913
201929_s_at	black	374.079	117.012	257.067	-140.054	0.0420757	0.00832619	480.332	64.2896	416.043	-351.753	0.0231174	0.0106912
201930_at	grey	175.264	104.732	70.5325	34.1994	0.00345069	0.00390101	239.219	0	239.219	-239.219	0	0.0053245
201931_at	black	296.999	74.1299	222.869	-148.739	0.0266559	0.00661055	377.721	46.7517	330.969	-284.218	0.0168111	0.00840725
201932_at	brown	213.301	15.0261	198.275	-183.249	0.00579263	0.00474762	292.032	20.3429	271.69	-251.347	0.00784229	0.00650001
201933_at	grey	146.22	101.081	45.1388	55.942	0.0033304	0.00325453	202.591	0	202.591	-202.591	0	0.00450924
201934_at	grey	173.881	114.441	59.4402	55.0006	0.00377058	0.00387021	229.998	0	229.998	-229.998	0	0.00511926
201935_s_at	green	285.577	29.9208	255.657	-225.736	0.0192913	0.00635634	405.885	28.0039	377.881	-349.877	0.0180554	0.00903412
201936_s_at	grey	162.174	101.531	60.6429	40.888	0.00334522	0.00360964	229.214	0	229.214	-229.214	0	0.00510181
201937_s_at	grey	141.799	104.303	37.4963	66.8065	0.00343655	0.00315614	192.268	0	192.268	-192.268	0	0.00427947
201938_at	green	508.636	112.501	396.135	-283.634	0.0725344	0.0113211	711.4	59.1154	652.285	-593.169	0.0381144	0.0158342
201939_at	turquoise	753.234	488.941	264.292	224.649	0.127163	0.0167653	1198.28	340.037	858.246	-518.209	0.0884361	0.0266712
201940_at	grey	148.526	103.335	45.191	58.1444	0.00340468	0.00330587	203.905	0	203.905	-203.905	0	0.00453849
201941_at	grey	194.472	118.413	76.0587	42.3545	0.00390146	0.00432852	245.813	0	245.813	-245.813	0	0.00547126
201942_s_at	grey	187.18	127.157	60.0227	67.1345	0.00418956	0.00416622	229.117	0	229.117	-229.117	0	0.00509965
201943_s_at	black	266.109	46.7586	219.351	-172.592	0.0168136	0.00592302	338.253	33.4707	304.782	-271.311	0.0120355	0.00752877
201944_at	turquoise	354.814	135.742	219.072	-83.3303	0.0353035	0.00789739	523.023	132.721	390.302	-257.582	0.0345177	0.0116414
201945_at	grey	153.831	112.416	41.4153	71.0002	0.00370385	0.00342394	198.367	0	198.367	-198.367	0	0.00441522
201946_s_at	orange	236.558	5.05229	231.506	-226.453	0.0500227	0.00526527	309.184	2.25022	306.933	-304.683	0.0222794	0.00688176
201947_s_at	green	285.195	26.855	258.34	-231.485	0.0173146	0.00634781	393.886	25.6088	368.278	-342.669	0.0165112	0.00876706
201948_at	brown	202.803	16.0527	186.75	-170.698	0.0061884	0.00451395	293.506	21.305	272.201	-250.896	0.00821319	0.0065328
201949_x_at	grey60	230.354	8.39165	221.963	-213.571	0.00563955	0.00512719	323.386	12.7415	310.645	-297.903	0.00856284	0.00719788
201950_x_at	grey	160.849	111.623	49.2259	62.3975	0.00367775	0.00358015	212.089	0	212.089	-212.089	0	0.00472064
201951_at	black	235.507	44.4809	191.026	-146.545	0.0159946	0.00524187	332.077	34.6833	297.394	-262.711	0.0124715	0.00739132
201952_at	black	311.138	114.487	196.651	-82.1633	0.0411677	0.00692526	397.178	61.2723	335.905	-274.633	0.0220325	0.00884031
201953_at	green	345.507	44.0798	301.427	-257.347	0.0284203	0.00769024	478.215	34.2643	443.951	-409.687	0.0220917	0.010644
201954_at	turquoise	455.575	169.61	285.965	-116.355	0.0441119	0.0101401	636.718	142.037	494.681	-352.645	0.0369406	0.014172
201955_at	turquoise	447.476	196.303	251.173	-54.8703	0.051054	0.00995984	654.798	160.809	493.989	-333.181	0.0418228	0.0145744
201956_s_at	turquoise	246.135	73.2021	172.933	-99.7306	0.0190383	0.00547843	360.112	103.151	256.961	-153.809	0.0268274	0.00801531
201957_at	grey	188.48	112.345	76.1353	36.2096	0.00370152	0.00419516	247.854	0	247.854	-247.854	0	0.00551669
201958_s_at	grey	215.116	129.572	85.5442	44.0276	0.00426911	0.00478802	272.2	0	272.2	-272.2	0	0.00605859
201959_s_at	grey	181.807	99.7275	82.0796	17.6479	0.00328581	0.00404663	262.682	0	262.682	-262.682	0	0.00584673
201960_s_at	turquoise	443.739	223.952	219.786	4.16647	0.0582451	0.00987666	670.766	187.203	483.562	-296.359	0.0486875	0.0149298
201961_s_at	turquoise	231.748	65.9562	165.792	-99.8359	0.0171538	0.00515822	347.301	98.7328	248.568	-149.836	0.0256782	0.00773017
201962_s_at	turquoise	585.822	329.378	256.443	72.9348	0.085664	0.0130391	900.915	242.265	658.649	-416.384	0.0630079	0.0200524
201963_at	black	336.62	95.8345	240.785	-144.951	0.0344604	0.00749243	441.905	57.0646	384.841	-327.776	0.0205195	0.00983586
201964_at	grey	179.952	112.891	67.061	45.8296	0.0037195	0.00400533	239.749	0	239.749	-239.749	0	0.0053363
201965_s_at	grey	177.228	119.83	57.3978	62.4326	0.00394815	0.00394471	230.889	0	230.889	-230.889	0	0.00513908
201966_at	grey60	247.41	13.6602	233.75	-220.09	0.00918027	0.00550681	333.568	14.4665	319.101	-304.635	0.00972213	0.0074245
201967_at	brown	403.19	51.2751	351.915	-300.64	0.0197668	0.00897413	541.083	43.7765	497.306	-453.53	0.0168761	0.0120433
201968_s_at	green	363.304	76.5084	286.796	-210.287	0.0493284	0.00808637	481.028	40.8915	440.137	-399.245	0.0263646	0.0107066
201969_at	grey	162.568	106.828	55.7396	51.0885	0.00351975	0.0036184	226.613	0	226.613	-226.613	0	0.00504392
201970_s_at	turquoise	383.369	133.869	249.5	-115.631	0.0348163	0.00853297	541.298	123.892	417.405	-293.513	0.0322216	0.0120481
201971_s_at	grey	189.349	122.413	66.9363	55.4765	0.00403324	0.0042145	234.44	0	234.44	-234.44	0	0.00521812
201972_at	turquoise	520.623	233.89	286.733	-52.843	0.0608296	0.0115879	763.257	178.901	584.356	-405.455	0.0465282	0.0169884
201973_s_at	grey	193.447	119.423	74.0234	45.3997	0.00393473	0.0043057	246.382	0	246.382	-246.382	0	0.00548393
201974_s_at	grey	148.48	104.765	43.7147	61.0502	0.00345178	0.00330483	204.833	0	204.833	-204.833	0	0.00455914
201975_at	grey	180.493	117.655	62.8387	54.816	0.00387647	0.00401739	227.844	0	227.844	-227.844	0	0.00507131
201976_s_at	green	469.985	97.4821	372.503	-275.021	0.0628511	0.0104608	655.967	52.0274	603.939	-551.912	0.0335444	0.0146004
201977_s_at	grey	170.712	106.869	63.8427	43.0265	0.00352111	0.00379968	239.482	0	239.482	-239.482	0	0.00533036
201978_s_at	grey	142.17	98.8288	43.3413	55.4876	0.0032562	0.0031644	207.079	0	207.079	-207.079	0	0.00460913
201979_s_at	grey	177.003	115.731	61.2715	54.4598	0.0038131	0.0039397	225.183	0	225.183	-225.183	0	0.0050121
201980_s_at	grey	148.417	104.576	43.8408	60.7349	0.00344555	0.00330343	204.339	0	204.339	-204.339	0	0.00454813
201981_at	grey	151.184	107.04	44.1442	62.8961	0.00352675	0.00336504	203.81	0	203.81	-203.81	0	0.00453638
201982_s_at	grey	191.327	110.796	80.5309	30.2647	0.00365048	0.00425852	248.306	0	248.306	-248.306	0	0.00552676
201983_s_at	green	336.826	81.4529	255.374	-173.921	0.0525164	0.00749703	431.623	38.3816	393.241	-354.86	0.0247464	0.00960699
201984_s_at	lightgreen	248.454	3.95397	244.5	-240.546	0.0425158	0.00553004	308.9	2.31952	306.58	-304.261	0.024941	0.00687545
201985_at	grey	180.802	113.439	67.3638	46.0748	0.00373756	0.00402427	227.183	0	227.183	-227.183	0	0.00505659
201986_at	grey	169.701	111.611	58.09	53.5209	0.00367734	0.00377717	227.499	0	227.499	-227.499	0	0.00506364
201987_at	brown	334.894	35.3791	299.514	-264.135	0.0136388	0.00745401	452.914	34.7494	418.165	-383.415	0.0133961	0.0100809
201988_s_at	black	298.892	64.21	234.682	-170.472	0.0230888	0.00665268	386.476	43.9	342.576	-298.676	0.0157857	0.00860211
201989_s_at	turquoise	371.44	116.668	254.772	-138.105	0.0303427	0.00826745	518.591	112.311	406.28	-293.968	0.0292097	0.0115427
201990_s_at	black	193.31	36.6326	156.678	-120.045	0.0131725	0.00430267	249.84	31.6859	218.154	-186.468	0.0113937	0.00556089
201991_s_at	black	602.327	136.956	465.37	-328.414	0.0492471	0.0134065	856.14	93.987	762.153	-668.166	0.0337961	0.0190558
201992_s_at	black	209.391	29.9235	179.468	-149.544	0.01076	0.00466059	272.682	26.8185	245.863	-219.045	0.00964346	0.0060693
201993_x_at	saddlebrown	201.391	2.37049	199.02	-196.65	0.0474099	0.00448252	243.78	1.57161	242.208	-240.637	0.0314322	0.00542601
201994_at	grey	183.043	111.781	71.2618	40.5194	0.00368295	0.00407414	240.579	0	240.579	-240.579	0	0.00535477
201995_at	grey	134.216	97.2689	36.9472	60.3217	0.0032048	0.00298736	194.877	0	194.877	-194.877	0	0.00433755
201996_s_at	plum1	262.276	6.82534	255.45	-248.625	0.0910046	0.00583769	339.29	1.99389	337.297	-335.303	0.0265852	0.00755187
201997_s_at	turquoise	407.667	147.407	260.26	-112.854	0.0383372	0.00907378	578.495	131.74	446.755	-315.014	0.0342628	0.012876
201998_at	grey	143.037	103.102	39.9352	63.1664	0.00339698	0.00318369	192.156	0	192.156	-192.156	0	0.00427697
201999_s_at	green	596.304	109.077	487.227	-378.149	0.0703271	0.0132724	868.173	68.8628	799.31	-730.447	0.044399	0.0193236
202000_at	grey	202.123	122.521	79.6021	42.919	0.00403681	0.00449883	252.681	0	252.681	-252.681	0	0.00562414
202001_s_at	grey	261.944	142.194	119.75	22.444	0.00468498	0.0058303	325.149	0	325.149	-325.149	0	0.00723711
202002_at	grey	173.17	116.851	56.3194	60.5315	0.00384999	0.0038544	218.885	0	218.885	-218.885	0	0.0048719
202003_s_at	grey	207.739	118.498	89.2414	29.2562	0.00390424	0.00462382	257.431	0	257.431	-257.431	0	0.00572985
202004_x_at	grey	200.329	126.588	73.7412	52.847	0.00417081	0.0044589	239.854	0	239.854	-239.854	0	0.00533863
202005_at	grey	135.794	94.2709	41.5235	52.7474	0.00310602	0.00302249	201.386	0	201.386	-201.386	0	0.00448241
202006_at	turquoise	281.154	84.5921	196.562	-111.97	0.0220005	0.00625788	403.105	103.123	299.981	-196.858	0.0268201	0.00897224
202007_at	grey	179.744	104.441	75.303	29.1384	0.00344112	0.00400072	257.379	0	257.379	-257.379	0	0.00572869
202008_s_at	grey	156.962	105.243	51.7183	53.525	0.00346754	0.00349362	216.734	0	216.734	-216.734	0	0.00482403
202009_at	grey	129.276	96.4798	32.796	63.6837	0.0031788	0.0028774	189.912	0	189.912	-189.912	0	0.00422704
202010_s_at	grey	158.319	105.712	52.6071	53.1052	0.00348299	0.00352385	217.533	0	217.533	-217.533	0	0.00484181
202011_at	black	197.261	40.6292	156.632	-116.002	0.0146096	0.0043906	262.297	33.1286	229.169	-196.04	0.0119125	0.00583817
202012_s_at	grey	165.227	105.91	59.3171	46.5925	0.00348949	0.00367759	223.719	0	223.719	-223.719	0	0.00497949
202013_s_at	grey	134.59	95.5085	39.0812	56.4273	0.0031468	0.00299568	200.148	0	200.148	-200.148	0	0.00445486
202014_at	brown	183.576	10.4418	173.135	-162.693	0.00402537	0.00408601	260.866	17.8542	243.011	-225.157	0.00688287	0.0058063
202015_x_at	grey	132.51	92.7281	39.7814	52.9467	0.00305519	0.00294938	196.24	0	196.24	-196.24	0	0.00436787
202016_at	grey	185.671	117.047	68.6234	48.424	0.00385646	0.00413263	243.11	0	243.11	-243.11	0	0.0054111
202017_at	green	286.365	46.6091	239.756	-193.147	0.030051	0.00637387	369.549	28.9669	340.582	-311.615	0.0186763	0.00822535
202018_s_at	paleturquoise	248.074	3.69262	244.382	-240.689	0.0820583	0.0055216	333.377	1.68307	331.694	-330.011	0.0374015	0.00742024
202019_s_at	brown	302.481	19.3625	283.118	-263.756	0.00746434	0.00673256	382.07	24.7404	357.33	-332.589	0.00953754	0.00850405
202020_s_at	black	382.574	92.9657	289.608	-196.642	0.0334289	0.00851526	485.656	53.7828	431.873	-378.09	0.0193394	0.0108096
202021_x_at	grey	186.292	117.761	68.5316	49.2293	0.00387997	0.00414647	232.341	0	232.341	-232.341	0	0.00517142
202022_at	lightcyan	331.105	13.3492	317.756	-304.407	0.0850265	0.00736968	409.001	5.2002	403.801	-398.601	0.0331223	0.00910348
202023_at	black	294.005	40.9654	253.039	-212.074	0.0147305	0.00654391	394.36	34.7305	359.629	-324.899	0.0124885	0.0087776
202024_at	black	203.454	17.0045	186.449	-169.445	0.00611454	0.00452844	275.539	22.0537	253.485	-231.431	0.00793015	0.00613289
202025_x_at	grey	154.403	103.772	50.6305	53.1417	0.00341907	0.00343667	211.994	0	211.994	-211.994	0	0.00471852
202026_at	grey	193.011	110.72	82.2912	28.4285	0.00364797	0.004296	257.571	0	257.571	-257.571	0	0.00573298
202027_at	black	300.395	58.2119	242.183	-183.971	0.020932	0.00668613	409.943	42.8794	367.064	-324.184	0.0154187	0.00912445
202028_s_at	grey	170.836	111.891	58.9445	52.947	0.00368658	0.00380244	234.487	0	234.487	-234.487	0	0.00521918
202029_x_at	midnightblue	173.562	13.673	159.889	-146.216	0.127785	0.00386312	220.323	3.02031	217.303	-214.283	0.0282272	0.00490392
202030_at	grey	165.406	105.165	60.2404	44.925	0.00346497	0.00368158	231.356	0	231.356	-231.356	0	0.00514949
202031_s_at	grey	183.23	127.984	55.2469	72.7366	0.00421678	0.00407831	221.65	0	221.65	-221.65	0	0.00493345
202032_s_at	black	286.182	89.9795	196.202	-106.223	0.0323551	0.00636979	358.123	50.8472	307.275	-256.428	0.0182838	0.00797103
202033_s_at	brown	205.729	15.649	190.08	-174.432	0.00603276	0.00457909	309.721	22.5664	287.154	-264.588	0.00869946	0.00689372
202034_x_at	grey	159.278	109.196	50.0822	59.1139	0.00359778	0.00354519	209.678	0	209.678	-209.678	0	0.00466697
202035_s_at	grey	194.751	123.256	71.4945	51.7616	0.00406102	0.00433473	237.198	0	237.198	-237.198	0	0.00527951
202036_s_at	grey	172.78	110.305	62.4746	47.8308	0.00363432	0.00384571	222.804	0	222.804	-222.804	0	0.00495912
202037_s_at	black	224.161	44.7609	179.4	-134.639	0.0160953	0.00498934	288.212	34.7091	253.503	-218.794	0.0124808	0.00641497
202038_at	grey	206.9	125.701	81.1997	44.5011	0.00414157	0.00460516	254.864	0	254.864	-254.864	0	0.00567272
202039_at	black	320.229	101.896	218.333	-116.436	0.0366402	0.0071276	406.538	57.7869	348.751	-290.964	0.0207792	0.00904865
202040_s_at	plum1	199.958	7.58006	192.378	-184.797	0.101067	0.00445062	263.531	1.92601	261.605	-259.679	0.0256802	0.00586562
202041_s_at	royalblue	302.783	4.27668	298.506	-294.23	0.0541352	0.00673929	396.96	2.24166	394.718	-392.476	0.0283754	0.00883546
202042_at	turquoise	388.727	164.327	224.4	-60.0727	0.0427379	0.00865223	572.961	151.348	421.613	-270.265	0.0393623	0.0127529
202043_s_at	grey	166.271	111.858	54.4124	57.4461	0.0036855	0.00370083	211.24	0	211.24	-211.24	0	0.00470174
202044_at	grey	148.138	106.535	41.6029	64.9324	0.00351011	0.00329724	197.288	0	197.288	-197.288	0	0.0043912
202045_s_at	grey	163.769	114.466	49.3034	65.1624	0.0037714	0.00364515	210.261	0	210.261	-210.261	0	0.00467996
202046_s_at	grey	167.82	115.484	52.3367	63.147	0.00380494	0.00373532	211.494	0	211.494	-211.494	0	0.0047074
202047_s_at	turquoise	527.319	214.397	312.922	-98.5246	0.05576	0.011737	764.031	172.846	591.185	-418.339	0.0449534	0.0170057
202048_s_at	turquoise	360.612	178.597	182.015	-3.41849	0.0464491	0.00802645	565.327	173.469	391.858	-218.389	0.0451155	0.012583
202049_s_at	grey	203.308	121.282	82.026	39.256	0.00399598	0.00452519	252.72	0	252.72	-252.72	0	0.005625
202050_s_at	black	205.369	24.188	181.181	-156.993	0.00869758	0.00457106	279.285	25.9807	253.305	-227.324	0.00934223	0.00621629
202051_s_at	turquoise	364.856	135.771	229.084	-93.3128	0.0353112	0.0081209	525.57	131.733	393.837	-262.105	0.0342607	0.011698
202052_s_at	black	194.058	32.5337	161.525	-128.991	0.0116986	0.00431932	256.023	29.7169	226.306	-196.589	0.0106857	0.00569852
202053_s_at	grey	162.429	111.099	51.3301	59.7684	0.00366046	0.00361531	213.213	0	213.213	-213.213	0	0.00474566
202054_s_at	black	228.77	27.0173	201.753	-174.736	0.00971496	0.00509193	299.195	26.2875	272.907	-246.62	0.00945255	0.00665943
202055_at	grey	176.989	116.825	60.1636	56.6618	0.00384914	0.00393939	232.739	0	232.739	-232.739	0	0.00518027
202056_at	grey	165.468	114.176	51.2922	62.8834	0.00376184	0.00368296	214.451	0	214.451	-214.451	0	0.00477321
202057_at	grey	143.688	99.7669	43.9216	55.8453	0.0032871	0.00319819	207.559	0	207.559	-207.559	0	0.0046198
202058_s_at	grey	170.813	111.609	59.2038	52.4055	0.00367729	0.00380193	220.916	0	220.916	-220.916	0	0.00491711
202059_s_at	grey	129.349	97.3587	31.9908	65.3679	0.00320776	0.00287904	188.826	0	188.826	-188.826	0	0.00420285
202060_at	black	197.938	9.38874	188.549	-179.161	0.00337603	0.00440567	277.239	18.3246	258.914	-240.59	0.0065892	0.00617073
202061_s_at	grey	194.921	109.371	85.5499	23.8215	0.00360355	0.00433852	260.801	0	260.801	-260.801	0	0.00580487
202062_s_at	black	204.081	36.8635	167.217	-130.354	0.0132555	0.0045424	267.568	30.7442	236.823	-206.079	0.0110551	0.00595548
202063_s_at	grey	172.108	115.355	56.7533	58.6016	0.0038007	0.00383076	218.545	0	218.545	-218.545	0	0.00486434
202064_s_at	grey	149.189	99.8424	49.3461	50.4963	0.00328959	0.00332061	209.898	0	209.898	-209.898	0	0.00467189
202065_s_at	turquoise	325.558	107.658	217.9	-110.243	0.0279994	0.00724621	473.492	118.535	354.957	-236.422	0.0308284	0.0105389
202066_at	grey60	381.153	29.6822	351.47	-321.788	0.0199477	0.00848363	507.936	25.0564	482.879	-457.823	0.016839	0.0113055
202067_s_at	grey	167.252	102.456	64.7964	37.6592	0.00337569	0.00372267	239.779	0	239.779	-239.779	0	0.00533697
202068_s_at	turquoise	400.329	152.932	247.396	-94.4643	0.0397743	0.00891045	575.734	137.954	437.781	-299.827	0.0358787	0.0128146
202069_s_at	turquoise	369.232	103.786	265.446	-161.659	0.0269926	0.00821831	513.926	104.289	409.638	-305.349	0.0271232	0.0114389
202070_s_at	grey	185.933	110.58	75.3531	35.2264	0.00364336	0.00413846	252.869	0	252.869	-252.869	0	0.00562832
202071_at	green	581.007	154.077	426.93	-272.853	0.0993405	0.012932	808.278	72.9702	735.308	-662.337	0.0470472	0.0179905
202072_at	grey	159.217	95.1391	64.0783	31.0609	0.00313463	0.00354383	232.043	0	232.043	-232.043	0	0.00516477
202073_at	grey	202.298	122.96	79.3377	43.6221	0.00405126	0.00450271	254.815	0	254.815	-254.815	0	0.00567162
202074_s_at	grey60	230.101	10.5208	219.58	-209.059	0.00707045	0.00512155	292.655	11.0213	281.634	-270.613	0.00740679	0.00651387
202075_s_at	magenta	483.683	49.345	434.338	-384.993	0.0929285	0.0107657	647.798	20.3699	627.428	-607.058	0.0383615	0.0144186
202076_at	turquoise	492.511	199.553	292.958	-93.4052	0.0518993	0.0109622	703.698	159.422	544.277	-384.855	0.0414621	0.0156628
202077_at	turquoise	546.995	233.091	313.904	-80.8131	0.0606218	0.0121749	784.236	174.118	610.118	-435.999	0.0452844	0.0174554
202078_at	grey60	208.789	9.09644	199.693	-190.596	0.0061132	0.0046472	311.642	13.4788	298.163	-284.684	0.00905836	0.00693647
202079_s_at	grey	185.956	115.797	70.1587	45.6384	0.00381527	0.00413897	232.425	0	232.425	-232.425	0	0.00517327
202080_s_at	grey	208.609	122.69	85.9192	36.7708	0.00404237	0.00464319	260.236	0	260.236	-260.236	0	0.00579229
202081_at	grey	211.894	111.503	100.39	11.1131	0.0036738	0.0047163	291.226	0	291.226	-291.226	0	0.00648205
202082_s_at	brown	213.746	17.1329	196.613	-179.48	0.00660483	0.00475753	301.084	22.1627	278.921	-256.758	0.00854382	0.00670147
202083_s_at	grey	204.663	113.75	90.9123	22.8381	0.00374783	0.00455535	265.937	0	265.937	-265.937	0	0.00591919
202084_s_at	brown	308.267	24.5602	283.707	-259.147	0.00946809	0.00686136	441.304	32.7991	408.504	-375.705	0.0126442	0.00982246
202085_at	turquoise	516.055	204.696	311.358	-106.662	0.053237	0.0114863	756.767	167.615	589.152	-421.537	0.0435929	0.016844
202086_at	grey	161.012	108.005	53.0063	54.9989	0.00355854	0.00358377	218.11	0	218.11	-218.11	0	0.00485467
202087_s_at	grey	276.911	131.41	145.502	-14.0921	0.00432966	0.00616345	366.757	0	366.757	-366.757	0	0.00816321
202088_at	brown	304.114	25.9735	278.14	-252.167	0.0100129	0.00676891	401.094	28.0757	373.018	-344.942	0.0108233	0.00892748
202089_s_at	black	248.448	55.4716	192.977	-137.505	0.0199466	0.00552992	319.644	38.3311	281.313	-242.982	0.0137832	0.00711458
202090_s_at	grey	201.799	112.536	89.2635	23.2721	0.0037078	0.00449161	281.686	0	281.686	-281.686	0	0.00626971
202091_at	grey	181.049	114.5	66.5482	47.9523	0.00377254	0.00402975	232.782	0	232.782	-232.782	0	0.00518123
202092_s_at	grey	178.178	113.333	64.8444	48.489	0.00373409	0.00396585	234.334	0	234.334	-234.334	0	0.00521576
202093_s_at	turquoise	403.775	165.278	238.497	-73.2191	0.0429851	0.00898715	590.684	148.584	442.1	-293.516	0.0386435	0.0131474
202094_at	grey	163.658	105.627	58.0305	47.5965	0.00348018	0.00364266	224.077	0	224.077	-224.077	0	0.00498747
202095_s_at	grey	182.401	109.79	72.6114	37.1782	0.00361733	0.00405985	246.235	0	246.235	-246.235	0	0.00548065
202096_s_at	turquoise	466.667	223.066	243.602	-20.5356	0.0580146	0.010387	697.271	179.566	517.705	-338.138	0.0467012	0.0155197
202097_at	turquoise	370.748	145.79	224.958	-79.1684	0.0379168	0.00825205	544.785	140.882	403.902	-263.02	0.0366404	0.0121257
202098_s_at	turquoise	384.574	175.881	208.693	-32.8119	0.0457427	0.00855978	581.721	164.193	417.528	-253.336	0.042703	0.0129479
202099_s_at	grey	142.276	109.044	33.2324	75.8115	0.00359276	0.00316676	187.875	0	187.875	-187.875	0	0.00418168
202100_at	black	183.619	31.8753	151.743	-119.868	0.0114618	0.00408695	250.734	29.518	221.216	-191.698	0.0106142	0.00558079
202101_s_at	grey	160.819	95.5931	65.2262	30.3668	0.00314959	0.00357949	234.13	0	234.13	-234.13	0	0.00521123
202102_s_at	grey	214.817	128.207	86.6097	41.5973	0.00422414	0.00478135	262.342	0	262.342	-262.342	0	0.00583917
202103_at	grey	192.525	110.131	82.3943	27.7369	0.00362858	0.0042852	261.354	0	261.354	-261.354	0	0.00581719
202104_s_at	grey	162.281	101.817	60.464	41.3532	0.00335466	0.00361203	231.563	0	231.563	-231.563	0	0.00515409
202105_at	grey	181.924	112.619	69.3055	43.3133	0.00371054	0.00404924	232.38	0	232.38	-232.38	0	0.00517228
202106_at	black	282.878	21.934	260.944	-239.01	0.00788711	0.00629625	361.904	24.4581	337.446	-312.988	0.0087947	0.00805521
202107_s_at	grey	185.587	120.309	65.2782	55.0307	0.00396392	0.00413077	231.143	0	231.143	-231.143	0	0.00514475
202108_at	green	267.382	12.5169	254.865	-242.348	0.00807023	0.00595134	375.949	19.9737	355.976	-336.002	0.0128779	0.00836782
202109_at	grey	170.524	119.832	50.6919	69.1402	0.00394821	0.0037955	212.134	0	212.134	-212.134	0	0.00472164
202110_at	black	318.39	35.0706	283.32	-248.249	0.0126108	0.00708667	424.44	33.658	390.782	-357.124	0.0121028	0.00944712
202111_at	black	204.502	41.5249	162.977	-121.452	0.0149317	0.00455178	292.5	36.2143	256.285	-220.071	0.013022	0.00651041
202112_at	grey	236.067	116.665	119.402	-2.73668	0.00384387	0.00525434	326.644	0	326.644	-326.644	0	0.00727038
202113_s_at	grey	171.007	101.673	69.334	32.3395	0.00334992	0.00380626	246.6	0	246.6	-246.6	0	0.00548879
202114_at	grey	211.339	114.365	96.9735	17.3917	0.00376809	0.00470394	291.97	0	291.97	-291.97	0	0.00649862
202115_s_at	grey	140.433	98.2049	42.2285	55.9764	0.00323564	0.00312574	200.158	0	200.158	-200.158	0	0.00445508
202116_at	grey	154.038	106.137	47.9005	58.2367	0.00349699	0.00342854	207.351	0	207.351	-207.351	0	0.00461519
202117_at	black	268.199	48.1105	220.089	-171.978	0.0172997	0.00596954	363.871	37.5734	326.298	-288.725	0.0135108	0.00809899
202118_s_at	magenta	225.513	3.07	222.443	-219.373	0.00578154	0.00501944	307.949	5.51903	302.43	-296.911	0.0103937	0.00685429
202119_s_at	green	464.114	106.021	358.093	-252.072	0.0683566	0.0103302	613.696	52.2168	561.479	-509.262	0.0336665	0.0136595
202120_x_at	grey	167.854	110.48	57.3737	53.1066	0.00364009	0.00373607	221.742	0	221.742	-221.742	0	0.00493549
202121_s_at	darkred	205.847	2.71155	203.135	-200.424	0.0352149	0.00458171	249.779	1.8028	247.976	-246.174	0.023413	0.00555954
202122_s_at	green	263.389	28.5129	234.876	-206.363	0.0183836	0.00586247	377.129	26.3252	350.804	-324.478	0.0169731	0.00839407
202123_s_at	turquoise	482.472	160.129	322.343	-162.213	0.0416461	0.0107388	673.43	134.718	538.712	-403.993	0.0350373	0.0149891
202124_s_at	black	206.336	41.1284	165.207	-124.079	0.0147891	0.00459259	263.881	32.6483	231.232	-198.584	0.0117398	0.00587341
202125_s_at	black	239.4	42.3158	197.084	-154.769	0.0152161	0.00532853	322.133	34.4048	287.728	-253.323	0.0123714	0.00716998
202126_at	green	300.928	28.0012	272.926	-244.925	0.0180537	0.006698	405.916	25.7558	380.161	-354.405	0.0166059	0.00903482
202127_at	tan	243.404	14.167	229.237	-215.07	0.0495351	0.00541764	286.388	5.1013	281.287	-276.186	0.0178367	0.00637439
202128_at	green	314.822	54.6614	260.161	-205.5	0.0352427	0.00700726	436.631	35.4274	401.203	-365.776	0.0228416	0.00971846
202129_s_at	turquoise	373.344	135.342	238.002	-102.66	0.0351995	0.00830983	527.424	127.381	400.043	-272.661	0.0331291	0.0117393
202130_at	turquoise	332.369	98.9319	233.437	-134.505	0.02573	0.00739782	468.85	105.65	363.201	-257.551	0.0274771	0.0104356
202131_s_at	turquoise	251.541	74.5874	176.954	-102.367	0.0193985	0.00559877	374.435	99.6879	274.748	-175.06	0.0259266	0.00833412
202132_at	turquoise	303.819	88.525	215.294	-126.769	0.0230234	0.00676235	437.267	106.175	331.092	-224.916	0.0276138	0.00973261
202133_at	grey60	478.277	57.0833	421.194	-364.111	0.0383624	0.0106454	665.704	37.3426	628.362	-591.019	0.0250958	0.0148171
202134_s_at	grey60	226.192	21.5268	204.665	-183.138	0.0144669	0.00503453	291.326	14.4922	276.834	-262.342	0.00973939	0.00648429
202135_s_at	turquoise	241.547	71.6178	169.929	-98.3111	0.0186262	0.00537631	359.499	99.0776	260.421	-161.344	0.0257679	0.00800167
202136_at	grey	157.085	99.8868	57.1985	42.6883	0.00329105	0.00349638	216.061	0	216.061	-216.061	0	0.00480905
202137_s_at	grey	166.84	117.386	49.4537	67.9324	0.00386762	0.00371349	207.065	0	207.065	-207.065	0	0.00460881
202138_x_at	grey	171.35	111.128	60.2225	50.9052	0.00366142	0.00381388	216.879	0	216.879	-216.879	0	0.00482725
202139_at	green	391.142	61.1044	330.038	-268.933	0.0393968	0.00870597	516.787	37.3766	479.41	-442.034	0.0240984	0.0115026
202140_s_at	grey	120.527	88.405	32.1225	56.2825	0.00291275	0.00268268	195.108	0	195.108	-195.108	0	0.00434269
202141_s_at	turquoise	363.7	126.918	236.782	-109.864	0.0330086	0.00809518	518.814	124.446	394.368	-269.922	0.0323656	0.0115477
202142_at	grey	142.642	103.423	39.2194	64.2036	0.00340756	0.00317491	197.769	0	197.769	-197.769	0	0.0044019
202143_s_at	grey	161.388	115.442	45.9461	69.4963	0.00380358	0.00359216	204.477	0	204.477	-204.477	0	0.00455121
202144_s_at	grey	199.417	117.408	82.0087	35.3998	0.00386836	0.0044386	262.269	0	262.269	-262.269	0	0.00583754
202145_at	turquoise	336.974	112.617	224.357	-111.741	0.0292891	0.00750031	489.05	119.404	369.647	-250.243	0.0310542	0.0108852
202146_at	tan	361.753	14.7054	347.048	-332.343	0.0514177	0.00805185	467.396	6.20453	461.192	-454.987	0.0216941	0.0104032
202147_s_at	tan	386.489	13.7023	372.787	-359.085	0.0479102	0.00860241	530.596	6.29537	524.301	-518.005	0.0220118	0.0118099
202148_s_at	grey	134.356	99.658	34.6976	64.9604	0.00328352	0.00299047	190.537	0	190.537	-190.537	0	0.00424093
202149_at	grey60	277.108	31.6518	245.457	-213.805	0.0212713	0.00616783	341.513	17.3068	324.206	-306.899	0.0116309	0.00760133
202150_s_at	grey	173.915	114.997	58.9182	56.0789	0.00378891	0.00387098	231.865	0	231.865	-231.865	0	0.00516082
202151_s_at	grey	148.511	99.2226	49.2888	49.9338	0.00326917	0.00330554	216.047	0	216.047	-216.047	0	0.00480874
202152_x_at	grey	195.547	110.139	85.4079	24.7307	0.00362883	0.00435244	253.502	0	253.502	-253.502	0	0.00564241
202153_s_at	black	178.701	11.035	167.666	-156.631	0.00396799	0.00397749	266.397	19.962	246.435	-226.473	0.00717801	0.00592943
202154_x_at	grey	221.925	131.292	90.6337	40.658	0.00432578	0.00493958	266.049	0	266.049	-266.049	0	0.00592167
202155_s_at	black	246.876	38.5561	208.32	-169.764	0.0138641	0.00549493	341.345	33.5071	307.838	-274.33	0.0120486	0.00759759
202156_s_at	turquoise	311.546	88.6087	222.938	-134.329	0.0230452	0.00693435	428.943	103.342	325.601	-222.259	0.0268769	0.00954734
202157_s_at	turquoise	598.544	294.234	304.311	-10.0774	0.0765237	0.0133223	883.382	218.827	664.555	-445.728	0.0569121	0.0196622
202158_s_at	grey	178.039	121.173	56.8665	64.306	0.00399237	0.00396276	224.044	0	224.044	-224.044	0	0.00498673
202159_at	grey	179.73	112.56	67.1704	45.3892	0.00370859	0.0040004	229.771	0	229.771	-229.771	0	0.0051142
202160_at	brown	328.928	31.7684	297.16	-265.392	0.0122469	0.00732124	455.001	34.7347	420.266	-385.531	0.0133904	0.0101273
202161_at	grey	184.15	107.386	76.7638	30.6219	0.00353813	0.00409877	244.368	0	244.368	-244.368	0	0.00543911
202162_s_at	grey	184.524	109.56	74.9646	34.5949	0.00360975	0.00410711	255.846	0	255.846	-255.846	0	0.00569459
202163_s_at	grey	195.627	113.579	82.0482	31.5308	0.00374218	0.00435424	262.271	0	262.271	-262.271	0	0.0058376
202164_s_at	brown	219.151	15.6795	203.471	-187.792	0.00604452	0.00487782	319.709	22.8868	296.822	-273.935	0.00882299	0.00711603
202165_at	brown	254.131	25.1722	228.959	-203.786	0.00970401	0.0056564	355.731	26.5583	329.172	-302.614	0.0102384	0.00791779
202166_s_at	brown	357.126	39.8686	317.258	-277.389	0.0153696	0.00794885	504.002	40.5554	463.447	-422.891	0.0156343	0.011218
202167_s_at	grey	149.384	108.672	40.7121	67.9599	0.00358051	0.00332497	198.746	0	198.746	-198.746	0	0.00442366
202168_at	turquoise	470.139	188.178	281.96	-93.782	0.0489411	0.0104643	676.203	151.13	525.073	-373.943	0.0393055	0.0150508
202169_s_at	turquoise	551.437	288.406	263.03	25.3761	0.0750081	0.0122738	830.604	217.543	613.061	-395.517	0.0565783	0.0184875
202170_s_at	turquoise	424.703	189.573	235.13	-45.5579	0.0493037	0.00945297	631.834	160.995	470.838	-309.843	0.0418713	0.0140632
202171_at	brown	445.447	52.3931	393.054	-340.661	0.0201978	0.00991469	632.507	52.867	579.64	-526.773	0.0203805	0.0140782
202172_at	turquoise	621.688	251.627	370.06	-118.433	0.0654428	0.0138374	897.205	188.531	708.674	-520.144	0.0490327	0.0199698
202173_s_at	turquoise	562.561	219.811	342.751	-122.94	0.0571679	0.0125214	804.83	169.441	635.389	-465.948	0.0440679	0.0179138
202174_s_at	grey	141.303	101.727	39.5766	62.1502	0.00335168	0.00314511	197.409	0	197.409	-197.409	0	0.00439389
202175_at	grey	187.887	128.408	59.4785	68.9295	0.00423077	0.00418195	228.271	0	228.271	-228.271	0	0.00508083
202176_at	grey	211.91	125.556	86.3543	39.2015	0.00413679	0.00471666	271.501	0	271.501	-271.501	0	0.00604302
202177_at	grey	160.078	106.428	53.6501	52.7782	0.00350658	0.003563	213.969	0	213.969	-213.969	0	0.00476248
202178_at	turquoise	623.132	363.559	259.573	103.986	0.0945536	0.0138696	970.08	265.984	704.096	-438.112	0.0691765	0.0215919
202179_at	grey	208.308	118.16	90.1483	28.0113	0.00389311	0.00463648	282.081	0	282.081	-282.081	0	0.00627852
202180_s_at	lightyellow	192.373	3.16582	189.207	-186.042	0.0376883	0.00428181	248.154	1.9304	246.223	-244.293	0.0229809	0.00552336
202181_at	turquoise	284.619	81.6636	202.955	-121.291	0.0212389	0.00633499	400.592	100.505	300.088	-199.583	0.0261391	0.00891632
202182_at	grey	241.913	132.359	109.553	22.806	0.00436096	0.00538446	301.561	0	301.561	-301.561	0	0.0067121
202183_s_at	grey	158.97	114.166	44.804	69.3618	0.00376152	0.00353832	203.714	0	203.714	-203.714	0	0.00453423
202184_s_at	black	208.84	38.9128	169.927	-131.014	0.0139924	0.00464832	292.628	33.7815	258.847	-225.065	0.0121472	0.00651327
202185_at	black	369.032	107.31	261.722	-154.412	0.0385868	0.00821385	477.84	62.3169	415.523	-353.206	0.0224081	0.0106357
202186_x_at	grey	155.467	103.655	51.8118	51.8435	0.00341522	0.00346036	215.65	0	215.65	-215.65	0	0.0047999
202187_s_at	brown	230.908	20.3793	210.529	-190.15	0.00785631	0.00513952	303.404	21.4932	281.911	-260.418	0.00828574	0.00675312
202188_at	turquoise	454.527	199.39	255.138	-55.7483	0.0518568	0.0101168	668.449	163.805	504.644	-340.839	0.042602	0.0148782
202189_x_at	brown	224.931	17.4334	207.497	-190.064	0.00672066	0.00500647	320.939	23.2701	297.669	-274.399	0.00897073	0.00714341
202190_at	grey	141.34	103.444	37.8955	65.5489	0.00340827	0.00314592	199.882	0	199.882	-199.882	0	0.00444894
202191_s_at	turquoise	616.533	303.065	313.468	-10.4027	0.0788206	0.0137227	925.799	225.623	700.175	-474.552	0.0586796	0.0206063
202192_s_at	turquoise	573.903	281.322	292.58	-11.2582	0.0731657	0.0127738	852.911	211.775	641.136	-429.361	0.0550781	0.018984
202193_at	grey60	380.903	66.1782	314.725	-248.547	0.0444746	0.00847809	496.759	29.6845	467.075	-437.39	0.0199493	0.0110568
202194_at	grey	170.42	104.438	65.982	38.4563	0.00344102	0.00379319	233.507	0	233.507	-233.507	0	0.00519736
202195_s_at	grey	154.468	107.928	46.5401	61.3877	0.00355599	0.00343812	200.617	0	200.617	-200.617	0	0.00446529
202196_s_at	turquoise	857.627	489.341	368.285	121.056	0.127267	0.0190889	1330.28	334.322	995.953	-661.631	0.0869498	0.029609
202197_at	turquoise	448.309	182.456	265.853	-83.3966	0.0474529	0.00997839	655.687	155.572	500.115	-344.543	0.0404609	0.0145942
202198_s_at	grey	137.169	98.0306	39.1381	58.8925	0.0032299	0.00305308	198.562	0	198.562	-198.562	0	0.00441955
202199_s_at	grey	192.467	115.637	76.8303	38.8064	0.00380998	0.0042839	257.852	0	257.852	-257.852	0	0.00573922
202200_s_at	brown	363.345	25.89	337.455	-311.565	0.00998071	0.00808727	515.162	38.1153	477.047	-438.931	0.0146937	0.0114664
202201_at	grey	171.712	101.456	70.2561	31.1997	0.00334275	0.00382194	231.905	0	231.905	-231.905	0	0.00516171
202202_s_at	grey	177.191	104.121	73.0698	31.0511	0.00343056	0.00394388	244.107	0	244.107	-244.107	0	0.00543329
202203_s_at	grey	166.075	111.685	54.3904	57.2944	0.00367977	0.00369647	217.137	0	217.137	-217.137	0	0.00483299
202204_s_at	grey	156.33	114.062	42.2682	71.7939	0.0037581	0.00347958	202.555	0	202.555	-202.555	0	0.00450843
202205_at	grey	174.297	101.755	72.5423	29.2127	0.00335261	0.00387948	239.771	0	239.771	-239.771	0	0.00533679
202206_at	magenta	244.064	24.3119	219.752	-195.441	0.045785	0.00543234	314.926	9.55903	305.367	-295.808	0.0180019	0.00700957
202207_at	magenta	312.48	23.3609	289.119	-265.758	0.0439941	0.00695512	429.3	10.585	418.715	-408.13	0.0199342	0.00955529
202208_s_at	magenta	236.27	19.4727	216.798	-197.325	0.0366717	0.00525887	323.493	9.13608	314.357	-305.22	0.0172054	0.00720024
202209_at	darkgreen	255.036	4.89156	250.145	-245.253	0.0688952	0.00567655	311.922	1.98353	309.939	-307.955	0.0279371	0.00694272
202210_x_at	grey	162.615	109.438	53.1773	56.2609	0.00360575	0.00361947	213.938	0	213.938	-213.938	0	0.00476179
202211_at	turquoise	327.809	103.339	224.47	-121.131	0.0268762	0.00729631	467.893	110.517	357.376	-246.859	0.028743	0.0104143
202212_at	grey	173.605	106.138	67.4667	38.6715	0.00349702	0.00386407	241.357	0	241.357	-241.357	0	0.00537209
202213_s_at	grey	150.998	109.41	41.5884	67.8215	0.00360482	0.0033609	200.343	0	200.343	-200.343	0	0.0044592
202214_s_at	black	306.793	64.2588	242.534	-178.275	0.0231064	0.00682855	420.025	45.0958	374.929	-329.833	0.0162157	0.00934884
202215_s_at	grey	117.149	88.9347	28.2143	60.7204	0.00293021	0.00260748	187.64	0	187.64	-187.64	0	0.00417645
202216_x_at	grey	163.629	112.587	51.0417	61.5456	0.00370951	0.00364203	211.983	0	211.983	-211.983	0	0.00471829
202217_at	turquoise	267.835	77.2502	190.585	-113.334	0.0200911	0.00596142	380.153	98.5241	281.629	-183.105	0.025624	0.00846138
202218_s_at	green	403.272	59.8325	343.439	-283.607	0.0385767	0.00897595	526.364	37.5656	488.798	-451.233	0.0242202	0.0117157
202219_at	grey60	347.614	26.195	321.419	-295.224	0.0176041	0.00773713	461.793	21.6364	440.157	-418.52	0.0145406	0.0102785
202220_at	grey	162.497	105.77	56.7265	49.0439	0.00348491	0.00361683	217.081	0	217.081	-217.081	0	0.00483175
202221_s_at	grey60	315.334	20.3505	294.983	-274.633	0.0136764	0.00701865	420.617	19.0821	401.535	-382.453	0.012824	0.00936202
202222_s_at	grey	142.648	100.392	42.2561	58.1354	0.00330769	0.00317503	202.772	0	202.772	-202.772	0	0.00451326
202223_at	grey	152.946	105.875	47.071	58.8038	0.00348835	0.00340424	207.107	0	207.107	-207.107	0	0.00460976
202224_at	yellowgreen	275.477	4.604	270.873	-266.269	0.1151	0.00613152	363.294	1.70413	361.589	-359.885	0.0426033	0.00808613
202225_at	grey	140.514	100.652	39.8627	60.7889	0.00331625	0.00312754	196.363	0	196.363	-196.363	0	0.00437063
202226_s_at	grey	182.31	114.978	67.3315	47.6468	0.00378829	0.00405782	237.819	0	237.819	-237.819	0	0.00529334
202227_s_at	grey	205.555	115.956	89.5987	26.3577	0.00382051	0.00457521	278.642	0	278.642	-278.642	0	0.00620197
202228_s_at	turquoise	926.833	599.658	327.175	272.483	0.155958	0.0206293	1481.02	411.516	1069.5	-657.987	0.107026	0.0329643
202229_s_at	grey	149.652	106.769	42.8834	63.8853	0.0035178	0.00333093	202.1	0	202.1	-202.1	0	0.0044983
202230_s_at	green	248.231	14.1118	234.119	-220.007	0.00909851	0.00552507	361.801	20.8965	340.905	-320.008	0.0134729	0.00805291
202231_at	grey	181.362	107.122	74.2395	32.883	0.00352945	0.00403673	254.858	0	254.858	-254.858	0	0.0056726
202232_s_at	green	255.002	11.1371	243.865	-232.728	0.00718057	0.00567579	361.436	18.1458	343.291	-325.145	0.0116994	0.00804479
202233_s_at	turquoise	644.929	329.467	315.462	14.0052	0.0856872	0.0143547	965.316	231.041	734.275	-503.234	0.0600886	0.0214858
202234_s_at	grey	184.261	114.2	70.0614	44.1386	0.00376264	0.00410126	244.104	0	244.104	-244.104	0	0.00543322
202235_at	grey	193.794	106.795	86.9989	19.7956	0.00351865	0.00431342	271.758	0	271.758	-271.758	0	0.00604874
202236_s_at	grey	168.599	115.875	52.724	63.1509	0.00381783	0.00375264	209.92	0	209.92	-209.92	0	0.00467236
202237_at	brown	240.372	21.0281	219.344	-198.316	0.00810645	0.00535016	343.281	25.1854	318.096	-292.91	0.0097091	0.00764069
202238_s_at	grey	176.247	113.463	62.7841	50.679	0.00373837	0.00392288	221.941	0	221.941	-221.941	0	0.00493993
202239_at	brown	317.789	27.8763	289.913	-262.037	0.0107465	0.0070733	464.559	35.0456	429.514	-394.468	0.0135103	0.0103401
202240_at	grey	148.729	107.54	41.1885	66.3517	0.00354322	0.00331038	200.47	0	200.47	-200.47	0	0.00446203
202241_at	grey	182.429	118.065	64.3639	53.7014	0.00389	0.00406048	231.168	0	231.168	-231.168	0	0.00514529
202242_at	turquoise	655.127	365.412	289.714	75.6982	0.0950357	0.0145817	996.775	263.328	733.447	-470.12	0.0684857	0.0221861
202243_s_at	brown	258.191	25.6616	232.529	-206.868	0.00989269	0.00574677	343.811	25.371	318.44	-293.069	0.00978064	0.00765248
202244_at	brown	198.278	13.4456	184.832	-171.387	0.00518333	0.00441324	283.66	20.2385	263.421	-243.183	0.00780204	0.00631366
202245_at	grey	243.031	119.67	123.361	-3.69163	0.00394286	0.00540935	320.239	0	320.239	-320.239	0	0.00712782
202246_s_at	grey60	230.696	16.5978	214.098	-197.501	0.0111544	0.0051348	333.031	15.4761	317.554	-302.078	0.0104006	0.00741254
202247_s_at	grey	166.561	113.386	53.1747	60.2116	0.00373583	0.00370729	211.063	0	211.063	-211.063	0	0.0046978
202248_at	grey	159.622	113.588	46.0337	67.5547	0.00374249	0.00355284	203.025	0	203.025	-203.025	0	0.0045189
202249_s_at	darkgreen	210.017	2.45454	207.563	-205.108	0.034571	0.00467453	264.428	1.73854	262.689	-260.951	0.0244865	0.00588559
202250_s_at	black	212.941	11.3784	201.563	-190.184	0.00409149	0.00473961	286.278	18.5495	267.729	-249.179	0.00667007	0.00637194
202251_at	black	193.34	20.0673	173.272	-153.205	0.00721587	0.00430333	267.417	24.0257	243.391	-219.365	0.00863924	0.00595212
202252_at	grey60	449.468	43.8468	405.621	-361.774	0.0294669	0.0100042	642.291	34.7006	607.591	-572.89	0.0233203	0.014296
202253_s_at	black	368.039	73.5468	294.492	-220.946	0.0264462	0.00819175	508.798	50.9625	457.836	-406.873	0.0183253	0.0113247
202254_at	turquoise	778.441	479.666	298.775	180.891	0.124751	0.0173264	1224.46	332.418	892.044	-559.626	0.0864546	0.0272539
202255_s_at	turquoise	477.002	215.728	261.274	-45.546	0.0561061	0.010617	706.041	177.818	528.222	-350.404	0.0462466	0.0157149
202256_at	grey	156.875	107.418	49.4571	57.9604	0.00353918	0.00349169	206.036	0	206.036	-206.036	0	0.00458591
202257_s_at	grey	155.604	103.465	52.1394	51.3252	0.00340894	0.00346341	213.085	0	213.085	-213.085	0	0.00474281
202258_s_at	brown	227.682	14.9735	212.709	-197.735	0.00577237	0.00506772	314.505	21.2304	293.274	-272.044	0.00818441	0.00700019
202259_s_at	saddlebrown	254.798	3.09147	251.706	-248.615	0.0618293	0.00567125	326.531	1.68732	324.844	-323.156	0.0337463	0.00726787
202260_s_at	turquoise	656.048	381.659	274.389	107.271	0.0992612	0.0146022	1009.39	270.228	739.163	-468.936	0.0702802	0.0224669
202261_at	grey	220.36	124.832	95.5282	29.304	0.00411295	0.00490475	282.886	0	282.886	-282.886	0	0.00629644
202262_x_at	green	314.185	56.3502	257.835	-201.485	0.0363315	0.00699309	442.985	35.7754	407.209	-371.434	0.023066	0.00985988
202263_at	grey	174.084	103.827	70.2571	33.5697	0.00342087	0.00387473	241.75	0	241.75	-241.75	0	0.00538083
202264_s_at	grey	174.898	103.846	71.0525	32.7933	0.00342149	0.00389286	244.041	0	244.041	-244.041	0	0.00543183
202265_at	brown	345.175	40.1186	305.056	-264.938	0.0154659	0.00768284	437.227	31.7233	405.504	-373.781	0.0122295	0.00973173
202266_at	black	196.93	30.5371	166.393	-135.856	0.0109806	0.00438323	263.54	28.8093	234.73	-205.921	0.0103593	0.00586582
202267_at	grey	166.698	114.382	52.3159	62.0663	0.00376865	0.00371034	216.741	0	216.741	-216.741	0	0.00482418
202268_s_at	grey	188.136	130.654	57.4825	73.1712	0.00430476	0.00418751	221.94	0	221.94	-221.94	0	0.0049399
202269_x_at	grey60	227.401	36.7275	190.673	-153.946	0.0246824	0.00506145	302.747	18.3736	284.374	-266	0.0123478	0.0067385
202270_at	lightyellow	202.287	5.67396	196.613	-190.939	0.0675472	0.00450247	252.166	2.18903	249.977	-247.787	0.0260599	0.00561266
202271_at	black	234.014	31.8507	202.163	-170.312	0.011453	0.00520864	306.959	28.4057	278.553	-250.147	0.0102142	0.00683223
202272_s_at	grey	151.735	103.546	48.1894	55.3562	0.0034116	0.00337729	209.287	0	209.287	-209.287	0	0.00465828
202273_at	grey60	243.665	13.7081	229.957	-216.249	0.00921241	0.00542347	340.612	15.0086	325.603	-310.594	0.0100864	0.00758128
202274_at	grey	143.948	108.843	35.1045	73.7387	0.00358615	0.00320396	191.929	0	191.929	-191.929	0	0.00427191
202275_at	grey	185.87	120.1	65.7692	54.3311	0.00395705	0.00413705	230.912	0	230.912	-230.912	0	0.00513961
202276_at	tan	288.011	14.9606	273.05	-258.09	0.0523098	0.00641049	338.41	5.51842	332.892	-327.373	0.0192952	0.00753228
202277_at	grey	203.694	119.064	84.6295	34.4349	0.00392291	0.00453378	260.711	0	260.711	-260.711	0	0.00580286
202278_s_at	grey	167.433	105.56	61.8727	43.6873	0.00347798	0.00372669	226.731	0	226.731	-226.731	0	0.00504655
202279_at	turquoise	885.642	546.001	339.641	206.36	0.142003	0.0197125	1399.09	373.71	1025.38	-651.667	0.0971936	0.0311406
202280_at	grey	157.115	110.521	46.5941	63.9264	0.00364141	0.00349703	205.856	0	205.856	-205.856	0	0.0045819
202281_at	grey	195.854	136.751	59.1027	77.6483	0.00450565	0.00435928	232.218	0	232.218	-232.218	0	0.00516867
202282_at	grey	164.58	107.632	56.9482	50.6834	0.00354623	0.00366319	224.792	0	224.792	-224.792	0	0.00500337
202283_at	grey	182.563	122.119	60.4441	61.6748	0.00402355	0.00406346	228.869	0	228.869	-228.869	0	0.00509413
202284_s_at	grey60	320.558	55.7297	264.829	-209.099	0.0374528	0.00713493	402.002	23.6406	378.361	-354.721	0.0158875	0.00894769
202285_s_at	grey	190.505	116.504	74.0011	42.5026	0.00383854	0.00424022	239.737	0	239.737	-239.737	0	0.00533603
202286_s_at	grey	176.439	116.525	59.9137	56.6115	0.00383925	0.00392715	220.205	0	220.205	-220.205	0	0.00490128
202287_s_at	grey	133.128	98.1854	34.9423	63.2431	0.003235	0.00296314	195.552	0	195.552	-195.552	0	0.00435257
202288_at	grey	205.703	118.049	87.6536	30.3956	0.00388947	0.0045785	279.491	0	279.491	-279.491	0	0.00622086
202289_s_at	grey	179.254	108.735	70.5185	38.2168	0.00358259	0.0039898	244.636	0	244.636	-244.636	0	0.00544507
202290_at	grey	208.325	113.606	94.7192	18.8869	0.00374308	0.00463687	285.486	0	285.486	-285.486	0	0.0063543
202291_s_at	grey	161.056	96.4927	64.5628	31.9299	0.00317923	0.00358475	232.845	0	232.845	-232.845	0	0.00518263
202292_x_at	grey	195.66	107.352	88.3071	19.0454	0.00353703	0.00435496	266.181	0	266.181	-266.181	0	0.00592462
202293_at	grey	151.168	92.5085	58.6592	33.8493	0.00304795	0.00336466	229.783	0	229.783	-229.783	0	0.00511447
202294_at	brown	247.979	23.7843	224.195	-200.411	0.00916897	0.00551948	350.2	26.0907	324.109	-298.018	0.0100581	0.00779469
202295_s_at	brown	295.747	22.3379	273.409	-251.071	0.00861136	0.00658268	394.388	27.0369	367.351	-340.315	0.0104228	0.00877823
202296_s_at	grey	196.842	123.698	73.1447	50.5528	0.00407557	0.00438128	239.816	0	239.816	-239.816	0	0.00533778
202297_s_at	grey	165.454	106.818	58.6357	48.1827	0.00351944	0.00368265	227.547	0	227.547	-227.547	0	0.00506471
202298_at	brown	405.637	37.6371	368	-330.363	0.0145093	0.0090286	557.027	43.4187	513.608	-470.19	0.0167381	0.0123982
202299_s_at	grey	157.139	106.412	50.7266	55.6854	0.00350605	0.00349757	210.594	0	210.594	-210.594	0	0.00468737
202300_at	darkgreen	231.41	4.12242	227.287	-223.165	0.0580623	0.00515068	276.119	1.87399	274.245	-272.371	0.0263943	0.00614582
202301_s_at	grey	161.803	108.522	53.2809	55.2414	0.00357557	0.00360139	218.003	0	218.003	-218.003	0	0.00485228
202302_s_at	grey	192.671	103.447	89.2239	14.2232	0.00340836	0.00428844	277.622	0	277.622	-277.622	0	0.00617925
202303_x_at	grey	181.21	105.102	76.1079	28.9945	0.0034629	0.00403335	253.377	0	253.377	-253.377	0	0.00563961
202304_at	grey	172.039	109.752	62.2865	47.4659	0.0036161	0.00382921	230.427	0	230.427	-230.427	0	0.0051288
202305_s_at	grey	159.921	109.344	50.5775	58.7661	0.00360264	0.0035595	209.493	0	209.493	-209.493	0	0.00466286
202306_at	black	284.741	74.342	210.399	-136.057	0.0267321	0.00633772	362.55	46.2177	316.332	-270.114	0.0166191	0.00806957
202307_s_at	grey60	195.935	21.9543	173.981	-152.026	0.0147542	0.00436109	247.388	13.9572	233.431	-219.473	0.00937984	0.00550632
202308_at	grey60	328.751	14.9865	313.764	-298.778	0.0100716	0.00731728	433.889	17.8121	416.077	-398.265	0.0119705	0.00965742
202309_at	turquoise	603.308	308.774	294.534	14.2401	0.0803054	0.0134283	907.931	224.325	683.606	-459.281	0.058342	0.0202086
202310_s_at	grey	172.515	108.998	63.5165	45.4815	0.00359125	0.0038398	226.923	0	226.923	-226.923	0	0.00505082
202311_s_at	grey	156.784	103.837	52.947	50.8897	0.0034212	0.00348967	215.684	0	215.684	-215.684	0	0.00480066
202312_s_at	grey	125.245	93.5967	31.648	61.9487	0.00308381	0.00278768	188.447	0	188.447	-188.447	0	0.00419442
202313_at	grey60	251.083	8.26501	242.818	-234.553	0.00555444	0.00558856	340.881	13.411	327.47	-314.059	0.00901276	0.00758727
202314_at	black	203.19	38.1555	165.035	-126.879	0.0137201	0.00452258	258.405	31.8131	226.592	-194.779	0.0114394	0.00575154
202315_s_at	turquoise	581.431	285.812	295.62	-9.80807	0.0743333	0.0129414	866.62	209.801	656.819	-447.018	0.0545646	0.0192891
202316_x_at	grey	219.932	123.702	96.2301	27.4721	0.00407572	0.00489522	281.135	0	281.135	-281.135	0	0.00625746
202317_s_at	grey	155.77	100.962	54.8084	46.1534	0.00332647	0.0034671	221.584	0	221.584	-221.584	0	0.00493198
202318_s_at	black	226.022	37.4425	188.58	-151.137	0.0134637	0.00503077	297.53	31.2179	266.312	-235.094	0.0112254	0.00662237
202319_at	grey	153.059	105.784	47.275	58.5087	0.00348534	0.00340675	211.823	0	211.823	-211.823	0	0.00471473
202320_at	grey	185.769	113.648	72.1201	41.5283	0.00374447	0.00413481	244.399	0	244.399	-244.399	0	0.00543978
202321_at	grey	144.415	92.7386	51.6761	41.0626	0.00305554	0.00321436	217.407	0	217.407	-217.407	0	0.004839
202322_s_at	brown	196.23	16.0897	180.14	-164.05	0.00620266	0.00436765	279.708	20.5358	259.172	-238.636	0.00791665	0.00622569
202323_s_at	grey	144.845	101.996	42.8491	59.1472	0.00336056	0.00322394	202.55	0	202.55	-202.55	0	0.00450834
202324_s_at	turquoise	273.333	83.0273	190.306	-107.279	0.0215936	0.0060838	402.879	107.362	295.517	-188.156	0.0279225	0.00896722
202325_s_at	grey	215.071	130.438	84.633	45.8054	0.00429766	0.00478702	268.94	0	268.94	-268.94	0	0.00598603
202326_at	brown	341.009	29.9235	311.085	-281.162	0.0115357	0.00759012	484.841	36.8529	447.988	-411.135	0.014207	0.0107915
202327_s_at	grey	176.414	101.761	74.6531	27.1081	0.00335281	0.0039266	254.703	0	254.703	-254.703	0	0.00566913
202328_s_at	grey	198.6	119.09	79.5102	39.5797	0.00392375	0.00442041	249.933	0	249.933	-249.933	0	0.00556296
202329_at	grey	150.293	103.662	46.6319	57.0296	0.00341542	0.00334521	202.688	0	202.688	-202.688	0	0.0045114
202330_s_at	green	480.139	121.576	358.563	-236.987	0.0783855	0.0106869	648.574	57.3121	591.262	-533.95	0.0369517	0.0144359
202331_at	brown	230.693	17.4447	213.248	-195.804	0.006725	0.00513472	312.342	21.3656	290.976	-269.611	0.00823653	0.00695205
202332_at	grey	151.642	103.839	47.8039	56.0348	0.00342126	0.00337523	210.638	0	210.638	-210.638	0	0.00468836
202333_s_at	royalblue	186.319	2.94687	183.372	-180.425	0.0373021	0.00414705	231.541	1.74006	229.801	-228.061	0.0220261	0.0051536
202334_s_at	grey	186.908	115.377	71.5316	43.8452	0.00380142	0.00416018	251.057	0	251.057	-251.057	0	0.005588
202335_s_at	grey	141.871	98.5477	43.3238	55.2239	0.00324693	0.00315775	201.99	0	201.99	-201.99	0	0.00449587
202336_s_at	turquoise	885.685	524.113	361.572	162.541	0.13631	0.0197134	1392.91	361.925	1030.98	-669.058	0.0941287	0.0310031
202337_at	black	255.191	25.9109	229.28	-203.369	0.00931713	0.00567999	333.099	25.3316	307.768	-282.436	0.0091088	0.00741407
202338_at	grey	140.876	93.8711	47.0053	46.8658	0.00309285	0.0031356	216.492	0	216.492	-216.492	0	0.00481864
202339_at	grey	148.671	99.9851	48.6864	51.2986	0.00329429	0.0033091	211.406	0	211.406	-211.406	0	0.00470545
202340_x_at	grey	161.559	99.9588	61.6002	38.3585	0.00329343	0.00359595	227.439	0	227.439	-227.439	0	0.0050623
202341_s_at	black	322.24	59.5844	262.655	-203.071	0.0214255	0.00717236	432.768	43.6661	389.102	-345.436	0.0157016	0.00963248
202342_s_at	black	262.424	44.5447	217.879	-173.335	0.0160175	0.00584099	339.144	34.579	304.565	-269.986	0.012434	0.0075486
202343_x_at	brown	316.925	28.1477	288.778	-260.63	0.0108511	0.00705407	431.73	31.5589	400.171	-368.612	0.0121661	0.00960937
202344_at	grey	193.661	119.052	74.6087	44.4433	0.00392251	0.00431047	248.474	0	248.474	-248.474	0	0.0055305
202345_s_at	green	398.105	58.8349	339.27	-280.436	0.0379335	0.00886096	532.824	38.7582	494.066	-455.308	0.0249891	0.0118595
202346_at	grey60	293.533	14.7716	278.761	-263.99	0.00992718	0.00653341	409.651	18.2247	391.427	-373.202	0.0122478	0.00911795
202347_s_at	plum1	163.872	4.18762	159.685	-155.497	0.0558349	0.00364744	218.709	1.71383	216.995	-215.282	0.0228511	0.00486799
202348_s_at	grey	211	120.865	90.135	30.7302	0.00398225	0.00469641	268.104	0	268.104	-268.104	0	0.00596742
202349_at	turquoise	296.041	91.0083	205.032	-114.024	0.0236693	0.00658922	421.726	103.506	318.219	-214.713	0.0269197	0.0093867
202350_s_at	turquoise	353.365	122.033	231.332	-109.3	0.031738	0.00786513	506.491	123.889	382.602	-258.713	0.0322209	0.0112734
202351_at	grey	145.841	103.241	42.6004	60.6407	0.00340157	0.00324611	203.169	0	203.169	-203.169	0	0.0045221
202352_s_at	grey	164.455	98.9981	65.4567	33.5415	0.00326178	0.00366041	246.721	0	246.721	-246.721	0	0.00549148
202353_s_at	brown	210.398	17.0509	193.347	-176.296	0.0065732	0.00468301	298.652	21.5796	277.072	-255.492	0.00831905	0.00664734
202354_s_at	black	247.499	37.6727	209.826	-172.153	0.0135465	0.00550879	339.435	32.7392	306.696	-273.957	0.0117725	0.00755509
202355_s_at	black	218.108	33.7111	184.396	-150.685	0.0121219	0.0048546	299.425	31.1813	268.244	-237.062	0.0112123	0.00666456
202356_s_at	grey	146.263	108.363	37.8999	70.4634	0.00357034	0.0032555	192.242	0	192.242	-192.242	0	0.00427889
202357_s_at	grey	143.88	95.6286	48.2512	47.3774	0.00315076	0.00320245	218.129	0	218.129	-218.129	0	0.00485507
202358_s_at	grey	136.44	95.4601	40.9799	54.4802	0.0031452	0.00303686	199.395	0	199.395	-199.395	0	0.0044381
202359_s_at	black	232.151	61.8347	170.316	-108.481	0.0222347	0.00516717	296.04	42.1936	253.846	-211.653	0.0151721	0.00658921
202360_at	grey	169.856	116.539	53.3171	63.2215	0.00383969	0.00378062	213.544	0	213.544	-213.544	0	0.00475302
202361_at	grey	147.147	104.423	42.7245	61.6981	0.0034405	0.00327518	201.253	0	201.253	-201.253	0	0.00447945
202362_at	black	232.251	35.1741	197.077	-161.903	0.012648	0.00516941	311.744	31.1014	280.643	-249.541	0.0111835	0.00693875
202363_at	black	342.36	92.9827	249.377	-156.394	0.033435	0.00762018	421.441	51.7438	369.698	-317.954	0.0186062	0.00938037
202364_at	turquoise	596.151	256.939	339.211	-82.2723	0.0668242	0.013269	866.821	190.109	676.712	-486.602	0.0494432	0.0192936
202365_at	green	425.879	59.8056	366.074	-306.268	0.0385594	0.00947915	601.715	42.1867	559.528	-517.341	0.0271997	0.0133929
202366_at	grey	186.707	114.122	72.5847	41.5376	0.00376008	0.00415569	243.396	0	243.396	-243.396	0	0.00541747
202367_at	grey	152.485	105.021	47.4644	57.5564	0.00346021	0.00339399	217.488	0	217.488	-217.488	0	0.00484081
202368_s_at	grey	144.324	107.495	36.829	70.6657	0.00354172	0.00321233	192.206	0	192.206	-192.206	0	0.00427809
202369_s_at	grey60	245.898	12.207	233.691	-221.484	0.00820363	0.00547316	338.22	14.2256	323.995	-309.769	0.00956021	0.00752805
202370_s_at	brown	598.313	70.3217	527.991	-457.669	0.0271094	0.0133171	846.823	73.551	773.272	-699.721	0.0283543	0.0188485
202371_at	grey	189.014	118.056	70.9582	47.0976	0.00388968	0.00420704	238.484	0	238.484	-238.484	0	0.00530813
202372_at	grey	255.29	134.121	121.168	12.9529	0.00441901	0.00568219	330.966	0	330.966	-330.966	0	0.00736658
202373_s_at	grey60	213.863	10.2072	203.656	-193.449	0.00685971	0.00476013	312.935	13.1141	299.821	-286.707	0.00881322	0.00696525
202374_s_at	grey	161.328	110.265	51.0629	59.202	0.00363299	0.00359081	213.862	0	213.862	-213.862	0	0.00476012
202375_at	grey	180.654	109.634	71.0199	38.6139	0.0036122	0.00402096	241.176	0	241.176	-241.176	0	0.00536805
202376_at	grey60	340.824	67.7596	273.064	-205.305	0.0455374	0.007586	434.614	26.9215	407.692	-380.771	0.0180924	0.00967356
202377_at	grey60	299.614	26.6212	272.993	-246.372	0.0178906	0.00666877	367.326	17.1205	350.205	-333.085	0.0115057	0.00817588
202378_s_at	green	271.736	40.6348	231.101	-190.466	0.0261991	0.00604825	388.948	30.9981	357.95	-326.951	0.0199859	0.00865713
202379_s_at	brown	194.834	15.0105	179.823	-164.813	0.00578663	0.00433658	291.189	21.4913	269.698	-248.207	0.008285	0.00648124
202380_s_at	grey	198.221	129.094	69.1265	59.968	0.00425338	0.00441197	243.577	0	243.577	-243.577	0	0.00542149
202381_at	grey	145.815	97.6482	48.1667	49.4815	0.0032173	0.00324553	208.195	0	208.195	-208.195	0	0.00463398
202382_s_at	brown	295.794	22.0739	273.72	-251.646	0.00850962	0.00658372	433.546	31.7643	401.782	-370.017	0.0122453	0.00964979
202383_at	grey	173.6	122.943	50.6573	72.2858	0.00405071	0.00386397	213.661	0	213.661	-213.661	0	0.00475563
202384_s_at	grey	199.267	122.274	76.9936	45.2802	0.00402866	0.00443526	256.324	0	256.324	-256.324	0	0.00570521
202385_s_at	grey	192.07	123.296	68.7746	54.5212	0.00406233	0.00427507	234.605	0	234.605	-234.605	0	0.0052218
202386_s_at	grey	164.12	107.247	56.873	50.3741	0.00353356	0.00365296	219.616	0	219.616	-219.616	0	0.00488817
202387_at	grey	209.285	112.894	96.3907	16.5033	0.00371961	0.00465822	287.739	0	287.739	-287.739	0	0.00640444
202388_at	black	327.413	22.9981	304.415	-281.417	0.00826971	0.0072875	442.838	28.4371	414.401	-385.964	0.0102255	0.00985662
202389_s_at	grey	133.67	96.9383	36.7317	60.2066	0.00319391	0.00297521	193.976	0	193.976	-193.976	0	0.0043175
202390_s_at	turquoise	305.984	86.3877	219.596	-133.208	0.0224675	0.00681053	432.714	102.342	330.373	-228.031	0.0266168	0.00963129
202391_at	turquoise	540.334	300.75	239.584	61.1656	0.0782184	0.0120267	821.335	222.581	598.754	-376.173	0.0578884	0.0182811
202392_s_at	turquoise	327.502	142.593	184.909	-42.3153	0.0370854	0.00728948	496.943	146.388	350.555	-204.167	0.0380723	0.0110609
202393_s_at	turquoise	377.396	145.177	232.22	-87.0429	0.0377573	0.00840002	547.47	139.126	408.344	-269.218	0.0361836	0.0121855
202394_s_at	grey	167.555	109.92	57.6351	52.2849	0.00362163	0.00372941	219.759	0	219.759	-219.759	0	0.00489136
202395_at	turquoise	901.478	573.204	328.274	244.931	0.149078	0.020065	1438.58	392.179	1046.4	-654.218	0.101997	0.0320196
202396_at	grey	221.81	123.366	98.4436	24.9224	0.00406464	0.004937	299.315	0	299.315	-299.315	0	0.0066621
202397_at	grey	140	102.587	37.4128	65.1746	0.00338003	0.0031161	193.466	0	193.466	-193.466	0	0.00430614
202398_at	grey	164.165	111.092	53.0727	58.0194	0.00366025	0.00365395	214.276	0	214.276	-214.276	0	0.00476932
202399_s_at	grey	149.181	105.157	44.0238	61.1334	0.0034647	0.00332044	201.775	0	201.775	-201.775	0	0.00449107
202400_s_at	grey	202.348	118.464	83.8849	34.5787	0.00390312	0.00450384	268.559	0	268.559	-268.559	0	0.00597754
202401_s_at	grey	222.578	118.857	103.721	15.1361	0.00391609	0.00495411	300.22	0	300.22	-300.22	0	0.00668225
202402_s_at	grey	179.439	116.166	63.2728	52.8935	0.00382743	0.00399393	226.428	0	226.428	-226.428	0	0.0050398
202403_s_at	grey	167.918	109.234	58.6837	50.5501	0.00359902	0.00373748	219.816	0	219.816	-219.816	0	0.00489263
202404_s_at	grey	142.203	96.9248	45.2785	51.6463	0.00319346	0.00316514	209.858	0	209.858	-209.858	0	0.00467098
202405_at	grey	201.628	126.214	75.4134	50.8009	0.00415849	0.0044878	254.884	0	254.884	-254.884	0	0.00567316
202406_s_at	brown	285.89	33.4402	252.45	-219.01	0.0128914	0.00636329	384.178	28.8897	355.288	-326.398	0.0111371	0.00855096
202407_s_at	grey	125.4	93.9466	31.453	62.4937	0.00309534	0.00279112	191.423	0	191.423	-191.423	0	0.00426067
202408_s_at	grey	162.6	103.514	59.0862	44.4281	0.00341057	0.00361913	222.331	0	222.331	-222.331	0	0.0049486
202409_at	grey	171.655	106.208	65.4471	40.7609	0.00349932	0.00382067	225.021	0	225.021	-225.021	0	0.00500848
202410_x_at	grey	159.04	106.23	52.8098	53.4203	0.00350005	0.00353988	213.878	0	213.878	-213.878	0	0.00476046
202411_at	grey	163.399	106.44	56.9597	49.48	0.00350696	0.00363692	217.806	0	217.806	-217.806	0	0.00484788
202412_s_at	plum1	184.078	5.53608	178.542	-173.006	0.0738144	0.00409717	233.125	1.83965	231.285	-229.445	0.0245287	0.00518885
202413_s_at	turquoise	471.293	194.396	276.897	-82.501	0.0505582	0.01049	687.512	162.002	525.511	-363.509	0.0421331	0.0153025
202414_at	black	213.427	37.0405	176.387	-139.346	0.0133191	0.00475043	285.08	32.2961	252.783	-220.487	0.0116131	0.00634525
202415_s_at	turquoise	603.492	301.372	302.12	-0.747752	0.0783803	0.0134324	903.044	220.093	682.952	-462.859	0.0572412	0.0200998
202416_at	grey	203.582	131.588	71.9948	59.5927	0.00433552	0.0045313	248.217	0	248.217	-248.217	0	0.00552477
202417_at	brown	278.052	27.1686	250.883	-223.715	0.0104736	0.00618884	374.055	27.4594	346.596	-319.136	0.0105857	0.00832565
202418_at	green	264.541	16.1165	248.425	-232.308	0.010391	0.00588812	349.336	19.1532	330.182	-311.029	0.0123489	0.00777545
202419_at	turquoise	338.671	82.6474	256.024	-173.376	0.0214948	0.00753808	457.428	91.0441	366.384	-275.34	0.0236786	0.0101814
202420_s_at	grey	135.999	102.27	33.7285	68.5418	0.00336958	0.00302704	189.681	0	189.681	-189.681	0	0.0042219
202421_at	grey60	220.954	7.44976	213.504	-206.054	0.00500656	0.00491795	327.107	12.4055	314.702	-302.296	0.00833704	0.00728069
202422_s_at	brown	201.332	12.672	188.66	-175.988	0.00488513	0.00448122	278.021	18.5268	259.495	-240.968	0.00714218	0.00618815
202423_at	turquoise	662.628	310.285	352.343	-42.0584	0.0806982	0.0147487	975.789	222.62	753.169	-530.55	0.0578985	0.0217189
202424_at	grey	178.725	105.968	72.757	33.2107	0.0034914	0.00397802	242.631	0	242.631	-242.631	0	0.00540044
202425_x_at	turquoise	571.828	299.111	272.717	26.394	0.0777922	0.0127277	856.19	224.442	631.747	-407.305	0.0583726	0.0190569
202426_s_at	grey	161.762	108.44	53.3214	55.1187	0.00357287	0.00360046	215.652	0	215.652	-215.652	0	0.00479996
202427_s_at	brown	280.816	27.1757	253.641	-226.465	0.0104764	0.00625036	384.513	28.4684	356.044	-327.576	0.0109747	0.00855842
202428_x_at	brown	547.056	51.2038	495.852	-444.648	0.0197393	0.0121763	783.217	65.5117	717.705	-652.193	0.0252551	0.0174327
202429_s_at	turquoise	1009.5	648.249	361.248	287.001	0.168595	0.0224692	1617.17	445.591	1171.58	-725.986	0.115888	0.0359947
202430_s_at	grey60	224.727	28.6018	196.126	-167.524	0.0192216	0.00500195	281.578	15.3817	266.197	-250.815	0.0103372	0.00626733
202431_s_at	grey	160.655	109.395	51.2598	58.135	0.00360432	0.00357582	211.356	0	211.356	-211.356	0	0.00470433
202432_at	turquoise	756.233	434.585	321.648	112.937	0.113026	0.0168321	1171.83	302.131	869.695	-567.563	0.0785778	0.0260823
202433_at	brown	237.211	17.9941	219.217	-201.223	0.00693682	0.00527981	314.274	22.0738	292.2	-270.127	0.00850954	0.00699506
202434_s_at	grey	159.484	110.086	49.3983	60.6878	0.0036271	0.00354978	206.436	0	206.436	-206.436	0	0.00459481
202435_s_at	lightyellow	206.163	3.68431	202.479	-198.795	0.0438609	0.00458875	279.752	1.92106	277.831	-275.91	0.0228698	0.00622667
202436_s_at	lightyellow	221.54	4.71632	216.824	-212.108	0.0561467	0.00493101	287.004	2.08454	284.92	-282.835	0.024816	0.00638809
202437_s_at	lightyellow	176.306	3.81898	172.487	-168.668	0.0454641	0.0039242	222.753	1.89368	220.859	-218.966	0.0225439	0.004958
202438_x_at	turquoise	508.862	222.49	286.372	-63.8821	0.0578648	0.0113262	743.714	172.932	570.782	-397.85	0.0449759	0.0165535
202439_s_at	turquoise	593.462	296.909	296.553	0.355303	0.0772194	0.0132092	888.622	218.453	670.169	-451.716	0.0568149	0.0197788
202440_s_at	turquoise	347.761	102.63	245.131	-142.5	0.0266919	0.00774041	481.272	107.241	374.031	-266.791	0.0278909	0.0107121
202441_at	grey	211.331	131.082	80.2487	50.8338	0.00431889	0.00470377	258.361	0	258.361	-258.361	0	0.00575055
202442_at	turquoise	535.719	249.639	286.08	-36.4408	0.0649257	0.011924	786.24	189.983	596.256	-406.273	0.0494105	0.0175
202443_x_at	green	466.959	144.077	322.882	-178.805	0.0928931	0.0103935	640.381	62.1938	578.188	-515.994	0.0400991	0.0142535
202444_s_at	grey	157.685	107.861	49.8234	58.0376	0.00355379	0.00350972	207.49	0	207.49	-207.49	0	0.00461828
202445_s_at	darkmagenta	179.234	3.19805	176.036	-172.838	0.0799513	0.00398936	244.944	1.44902	243.495	-242.046	0.0362256	0.00545193
202446_s_at	grey60	287.822	53.2783	234.543	-181.265	0.0358053	0.00640628	345.134	20.5071	324.627	-304.12	0.0137817	0.00768194
202447_at	lightcyan	299.29	13.0295	286.26	-273.231	0.0829902	0.00666155	365.075	4.4119	360.663	-356.251	0.0281013	0.00812577
202448_s_at	grey	177.024	117.776	59.2482	58.5274	0.00388045	0.00394017	225.876	0	225.876	-225.876	0	0.00502752
202449_s_at	turquoise	342.217	109.708	232.509	-122.801	0.0285326	0.007617	497.25	121.21	376.04	-254.83	0.0315241	0.0110677
202450_s_at	grey	186.453	119.352	67.1008	52.251	0.00393239	0.00415003	231.411	0	231.411	-231.411	0	0.00515071
202451_at	grey	168.926	105.279	63.647	41.6319	0.00346871	0.00375993	236.393	0	236.393	-236.393	0	0.00526159
202452_at	grey	189.839	123.272	66.5673	56.7047	0.00406155	0.00422541	236.484	0	236.484	-236.484	0	0.00526363
202453_s_at	grey	183.097	124.443	58.6545	65.7883	0.00410012	0.00407535	222.658	0	222.658	-222.658	0	0.00495588
202454_s_at	black	454.832	230.129	224.703	5.42598	0.0827505	0.0101236	580.085	107.423	472.663	-365.24	0.0386274	0.0129114
202455_at	grey	198.871	128.118	70.7533	57.3649	0.00422122	0.00442645	248.752	0	248.752	-248.752	0	0.00553668
202456_s_at	grey	152.843	102.865	49.9773	52.888	0.00338919	0.00340195	209.537	0	209.537	-209.537	0	0.00466383
202457_s_at	turquoise	822.048	523.121	298.927	224.194	0.136052	0.018297	1301.86	364.179	937.678	-573.499	0.0947149	0.0289765
202458_at	grey	164.261	115.315	48.9466	66.3681	0.00379937	0.0036561	208.745	0	208.745	-208.745	0	0.00464622
202459_s_at	black	251.031	43.7292	207.301	-163.572	0.0157243	0.0055874	339.19	35.5004	303.689	-268.189	0.0127653	0.00754963
202460_s_at	grey	149.171	100.305	48.8665	51.4381	0.00330482	0.00332022	206.766	0	206.766	-206.766	0	0.00460216
202461_at	brown	202.582	12.1936	190.388	-178.195	0.00470071	0.00450904	284.75	19.3106	265.44	-246.129	0.00744435	0.00633793
202462_s_at	grey	153.792	105.649	48.1436	57.5052	0.0034809	0.00342309	207.111	0	207.111	-207.111	0	0.00460984
202463_s_at	grey60	222.585	9.48086	213.105	-203.624	0.00637155	0.00495427	321.138	13.219	307.919	-294.7	0.00888372	0.00714783
202464_s_at	grey60	504.628	61.1836	443.444	-382.261	0.041118	0.0112319	717.436	40.7808	676.656	-635.875	0.0274065	0.0159686
202465_at	grey60	218.514	8.10333	210.411	-202.307	0.00544578	0.00486365	316.331	12.3656	303.966	-291.6	0.00831023	0.00704085
202466_at	grey	231.574	139.891	91.6835	48.2074	0.0046091	0.00515434	274.577	0	274.577	-274.577	0	0.00611149
202467_s_at	black	289.079	27.1635	261.915	-234.752	0.00976752	0.00643426	349.688	24.1535	325.535	-301.382	0.00868517	0.00778331
202468_s_at	grey	197.843	124.293	73.55	50.7429	0.00409518	0.00440356	244.863	0	244.863	-244.863	0	0.00545011
202469_s_at	grey	222.967	128.399	94.5673	33.8321	0.00423048	0.00496275	281.213	0	281.213	-281.213	0	0.0062592
202470_s_at	black	192.483	35.7543	156.729	-120.974	0.0128566	0.00428425	247.505	30.7361	216.769	-186.033	0.0110522	0.00550893
202471_s_at	turquoise	380.977	147.716	233.26	-85.5441	0.0384178	0.00847972	546.824	131.973	414.851	-282.878	0.0343234	0.0121711
[truncated: 42,929 more rows]

## Sheet: moduleAssociations
Modules	Case/control association (Krusal Wallis P value)	Module eigengene expression in disease (up or down)	Enrichment for FACS Astrocyte Signature (Fisher's exact test P)	Enrichment for ISH Astrocyte Signature (Fisher's exact test P)	Enrichment for Proteome Astrocyte Signature (Fisher's exact test P)	Enrichment for original Thistle2 module (Fisher's exact test P)
MEgreen	1.57414e-05	UP	2.96247e-52	2.26219e-11	1.21e-56	0
MElightcyan	1	-	2.01384e-29	0.219929	8.02e-28	8.87e-121
MEdarkturquoise	1	-	0.11553	1	0.0181531	1.53e-18
MElightgreen	0.585932	-	1	1	0.0492236	3.24e-08
MEmagenta	1	-	0.0581088	1	1	0.0160443
MEdarkred	1	-	1	1	1	0.0180028
MEsteelblue	1	-	0.152922	1	1	0.18368
MEturquoise	8.17048e-08	DOWN	1	1	0.0130238	0.298976
MEtan	1	-	1	1	1	0.329448
MEblack	0.663629	-	0.0434536	1	1.89e-06	0.649157
MEbrown	7.06599e-09	UP	0.000745916	1	1	1
MEcyan	1	-	1	0.159666	1	1
MEdarkgreen	1	-	1	1	1	1
MEdarkmagenta	0.360802	-	1	1	1	1
MEdarkolivegreen	1	-	1	1	0.769267	1
MEdarkorange	1	-	1	1	1	1
MEgrey60	0.000603532	UP	4.01254e-10	1	0.000188597	1
MElightyellow	1	-	1	1	0.238423	1
MEmidnightblue	1	-	1	1	0.689636	1
MEorange	0.326341	-	1	1	1	1
MEorangered4	0.0146556	DOWN	1	1	1	1
MEpaleturquoise	1	-	1	1	1	1
MEplum1	1	-	1	1	1	1
MEroyalblue	0.053812	-	1	1	1	1
MEsaddlebrown	1	-	1	1	1	1
MEsienna3	0.821241	-	1	1	1	1
MEwhite	1	-	1	1	1	1
MEyellowgreen	0.454017	-	1	1	1	1
